# Supplementary material for: Macrophages excite muscle spindles with glutamate to bolster locomotion
Source: Nature. 2024 Dec 4;637(8046):698–707. doi: 10.1038/s41586-024-08272-5 (PMC11735391; doi:10.1038/s41586-024-08272-5)
Supplement: Supplementary file 3 — Supplementary Tables 1–7. [file 41586_2024_8272_MOESM3_ESM.zip]

Archive with 8 entries (8 files):
- 2023-07-12035G-s3/2023-07-12035G-Supplementary Table 1.xlsx
- 2023-07-12035G-s3/2023-07-12035G-Supplementary Table 2.xlsx
- 2023-07-12035G-s3/2023-07-12035G-Supplementary Table 3.xlsx
- 2023-07-12035G-s3/2023-07-12035G-Supplementary Table 4.xlsx
- 2023-07-12035G-s3/2023-07-12035G-Supplementary Table 5.xlsx
- 2023-07-12035G-s3/2023-07-12035G-Supplementary Table 6.xlsx
- 2023-07-12035G-s3/2023-07-12035G-Supplementary Table 7.xlsx
- 2023-07-12035G-s3/Supplementary Tables.docx
