# Supplementary material for: Macrophages excite muscle spindles with glutamate to bolster locomotion
Source: Nature. 2024 Dec 4;637(8046):698–707. doi: 10.1038/s41586-024-08272-5 (PMC11735391; doi:10.1038/s41586-024-08272-5)
Supplement: Supplementary file 3 — Supplementary Tables 1–7. [file 41586_2024_8272_MOESM3_ESM.zip › 2023-07-12035G-s3/2023-07-12035G-Supplementary Table 1.xlsx]

## Sheet: condition_MSA_vs_nonMSA
	baseMean	log2FoldChange	lfcSE	stat	pvalue	padj	ensembl_version	ensembl_id	gene_name	chr	start_position	end_position	tss	strand	gene_des
ENSMUSG00000000001.4	468.114	0.590619	0.408898	1.44442	0.148621	0.343242	ENSMUSG00000000001.4	ENSMUSG00000000001	Gnai3	3	108107280	108146146	108146146	-1	guanine nucleotide binding protein (G protein), alpha inhibiting 3 [Source:MGI Symbol;Acc:MGI:95773]
ENSMUSG00000000028.15	87.3549	0.496197	0.634859	0.781586	0.434458	0.664111	ENSMUSG00000000028.15	ENSMUSG00000000028	Cdc45	16	18780447	18811987	18811972	-1	cell division cycle 45 [Source:MGI Symbol;Acc:MGI:1338073]
ENSMUSG00000000031.16	3921.49	-0.673822	0.265616	-2.53683	0.011186	0.0539202	ENSMUSG00000000031.16	ENSMUSG00000000031	H19	7	142575529	142578143	142578143	-1	H19, imprinted maternally expressed transcript [Source:MGI Symbol;Acc:MGI:95891]
ENSMUSG00000000049.11	28.4932	0.344158	1.03714	0.331834	0.740014	0.874277	ENSMUSG00000000049.11	ENSMUSG00000000049	Apoh	11	108343354	108414396	108395293	1	apolipoprotein H [Source:MGI Symbol;Acc:MGI:88058]
ENSMUSG00000000056.7	5874.01	-0.290633	0.148129	-1.96202	0.0497596	0.160864	ENSMUSG00000000056.7	ENSMUSG00000000056	Narf	11	121237253	121255856	121237253	1	nuclear prelamin A recognition factor [Source:MGI Symbol;Acc:MGI:1914858]
ENSMUSG00000000058.6	483.28	0.666214	0.370221	1.7995	0.0719389	0.208672	ENSMUSG00000000058.6	ENSMUSG00000000058	Cav2	6	17281185	17289115	17281185	1	caveolin 2 [Source:MGI Symbol;Acc:MGI:107571]
ENSMUSG00000000078.7	2357.51	0.808646	0.159204	5.0793	3.78821e-07	1.02201e-05	ENSMUSG00000000078.7	ENSMUSG00000000078	Klf6	13	5861482	5870394	5861482	1	Kruppel-like factor 6 [Source:MGI Symbol;Acc:MGI:1346318]
ENSMUSG00000000085.16	1057.92	-0.397861	0.199705	-1.99224	0.0463447	0.152485	ENSMUSG00000000085.16	ENSMUSG00000000085	Scmh1	4	120405281	120530186	120405307	1	sex comb on midleg homolog 1 [Source:MGI Symbol;Acc:MGI:1352762]
ENSMUSG00000000088.7	32907.3	-0.535749	0.104435	-5.12997	2.89796e-07	7.97925e-06	ENSMUSG00000000088.7	ENSMUSG00000000088	Cox5a	9	57521274	57532426	57521274	1	cytochrome c oxidase subunit 5A [Source:MGI Symbol;Acc:MGI:88474]
ENSMUSG00000000093.6	98.4231	3.11546	1.54217	2.02019	0.043364	0.146027	ENSMUSG00000000093.6	ENSMUSG00000000093	Tbx2	11	85832551	85841948	85832551	1	T-box 2 [Source:MGI Symbol;Acc:MGI:98494]
ENSMUSG00000000094.12	14.8347	-1.86233	1.58345	-1.17612	0.239546	0.4675	ENSMUSG00000000094.12	ENSMUSG00000000094	Tbx4	11	85886422	85916097	85886422	1	T-box 4 [Source:MGI Symbol;Acc:MGI:102556]
ENSMUSG00000000120.6	276.285	6.35885	1.49735	4.24675	2.16897e-05	0.000347876	ENSMUSG00000000120.6	ENSMUSG00000000120	Ngfr	11	95568818	95587735	95587735	-1	nerve growth factor receptor (TNFR superfamily, member 16) [Source:MGI Symbol;Acc:MGI:97323]
ENSMUSG00000000125.5	12.6526	4.58146	2.31542	1.97867	0.0478528	0.156262	ENSMUSG00000000125.5	ENSMUSG00000000125	Wnt3	11	103774150	103817957	103774150	1	wingless-type MMTV integration site family, member 3 [Source:MGI Symbol;Acc:MGI:98955]
ENSMUSG00000000126.11	340.549	0.0632639	0.366023	0.172841	0.862776	0.941107	ENSMUSG00000000126.11	ENSMUSG00000000126	Wnt9a	11	59306928	59333552	59306928	1	wingless-type MMTV integration site family, member 9A [Source:MGI Symbol;Acc:MGI:2446084]
ENSMUSG00000000127.15	643.792	-0.19255	0.20122	-0.956917	0.338609	0.575963	ENSMUSG00000000127.15	ENSMUSG00000000127	Fer	17	63863062	64139496	63863062	1	fer (fms/fps related) protein kinase [Source:MGI Symbol;Acc:MGI:105917]
ENSMUSG00000000131.15	209.721	2.04126	0.489426	4.17072	3.03639e-05	0.000462796	ENSMUSG00000000131.15	ENSMUSG00000000131	Xpo6	7	126101715	126200501	126200501	-1	exportin 6 [Source:MGI Symbol;Acc:MGI:2429950]
ENSMUSG00000000134.17	305.062	0.484257	0.478237	1.01259	0.311257	0.547431	ENSMUSG00000000134.17	ENSMUSG00000000134	Tfe3	X	7762560	7775202	7762560	1	transcription factor E3 [Source:MGI Symbol;Acc:MGI:98511]
ENSMUSG00000000142.15	118.411	0.966973	0.515407	1.87613	0.0606369	0.184658	ENSMUSG00000000142.15	ENSMUSG00000000142	Axin2	11	108920349	108950783	108920349	1	axin 2 [Source:MGI Symbol;Acc:MGI:1270862]
ENSMUSG00000000148.17	263.409	0.27756	0.434019	0.639511	0.52249	0.73618	ENSMUSG00000000148.17	ENSMUSG00000000148	Brat1	5	140705011	140719379	140705011	1	BRCA1-associated ATM activator 1 [Source:MGI Symbol;Acc:MGI:1891679]
ENSMUSG00000000149.10	382.254	0.231338	0.21529	1.07454	0.28258	0.516625	ENSMUSG00000000149.10	ENSMUSG00000000149	Gna12	5	140758408	140830431	140830431	-1	guanine nucleotide binding protein, alpha 12 [Source:MGI Symbol;Acc:MGI:95767]
ENSMUSG00000000154.16	7.63056	3.7174	1.88494	1.97216	0.0485912	0.15789	ENSMUSG00000000154.16	ENSMUSG00000000154	Slc22a18	7	143473736	143499334	143473736	1	solute carrier family 22 (organic cation transporter), member 18 [Source:MGI Symbol;Acc:MGI:1336884]
ENSMUSG00000000157.16	5.50706	5.6771	3.38937	1.67497	NA	NA	ENSMUSG00000000157.16	ENSMUSG00000000157	Itgb2l	16	96422288	96443619	96443619	-1	integrin beta 2-like [Source:MGI Symbol;Acc:MGI:1277979]
ENSMUSG00000000167.14	12.6664	-0.547293	1.06835	-0.512278	0.608456	0.79501	ENSMUSG00000000167.14	ENSMUSG00000000167	Pih1d2	9	50617321	50625000	50617321	1	PIH1 domain containing 2 [Source:MGI Symbol;Acc:MGI:1919864]
ENSMUSG00000000168.9	11479.5	-0.288904	0.185467	-1.55771	0.119302	0.295176	ENSMUSG00000000168.9	ENSMUSG00000000168	Dlat	9	50634633	50659780	50659780	-1	dihydrolipoamide S-acetyltransferase (E2 component of pyruvate dehydrogenase complex) [Source:MGI Symbol;Acc:MGI:2385311]
ENSMUSG00000000171.5	4430.97	-0.37375	0.138882	-2.69113	0.00712102	0.0380708	ENSMUSG00000000171.5	ENSMUSG00000000171	Sdhd	9	50596357	50603812	50603812	-1	succinate dehydrogenase complex, subunit D, integral membrane protein [Source:MGI Symbol;Acc:MGI:1914175]
ENSMUSG00000000182.9	2.9448	4.77635	3.39457	1.40706	0.15941	NA	ENSMUSG00000000182.9	ENSMUSG00000000182	Fgf23	6	127072902	127081408	127072902	1	fibroblast growth factor 23 [Source:MGI Symbol;Acc:MGI:1891427]
ENSMUSG00000000183.6	119.006	-0.12283	0.350569	-0.350374	0.726058	0.867203	ENSMUSG00000000183.6	ENSMUSG00000000183	Fgf6	6	127015586	127028187	127015586	1	fibroblast growth factor 6 [Source:MGI Symbol;Acc:MGI:95520]
ENSMUSG00000000184.12	1097.54	1.92794	0.287405	6.7081	1.97171e-11	1.27995e-09	ENSMUSG00000000184.12	ENSMUSG00000000184	Ccnd2	6	127125162	127152193	127151060	-1	cyclin D2 [Source:MGI Symbol;Acc:MGI:88314]
ENSMUSG00000000194.13	769.397	0.43823	0.212707	2.06025	0.0393746	0.136462	ENSMUSG00000000194.13	ENSMUSG00000000194	Gpr107	2	31152316	31218775	31152316	1	G protein-coupled receptor 107 [Source:MGI Symbol;Acc:MGI:2139054]
ENSMUSG00000000197.8	48.0522	3.19046	1.32772	2.40295	0.0162633	0.0714083	ENSMUSG00000000197.8	ENSMUSG00000000197	Nalcn	14	123276634	123627144	123627144	-1	sodium leak channel, non-selective [Source:MGI Symbol;Acc:MGI:2444306]
ENSMUSG00000000202.9	144.529	10.3933	1.10932	9.36908	7.31665e-21	1.49588e-18	ENSMUSG00000000202.9	ENSMUSG00000000202	Btbd17	11	114791217	114795945	114795873	-1	BTB (POZ) domain containing 17 [Source:MGI Symbol;Acc:MGI:1919264]
ENSMUSG00000000204.16	11.5819	6.75107	2.25729	2.99078	0.00278264	0.0185776	ENSMUSG00000000204.16	ENSMUSG00000000204	Slfn4	11	83175186	83190216	83175186	1	schlafen 4 [Source:MGI Symbol;Acc:MGI:1329010]
ENSMUSG00000000214.11	7.30958	6.08706	2.79704	2.17625	0.0295364	0.110534	ENSMUSG00000000214.11	ENSMUSG00000000214	Th	7	142892752	142931128	142900014	-1	tyrosine hydroxylase [Source:MGI Symbol;Acc:MGI:98735]
ENSMUSG00000000223.13	217.524	3.8452	0.807023	4.76467	1.89164e-06	4.21637e-05	ENSMUSG00000000223.13	ENSMUSG00000000223	Drp2	X	134404551	134456573	134404551	1	dystrophin related protein 2 [Source:MGI Symbol;Acc:MGI:107432]
ENSMUSG00000000244.17	36.7034	-0.119526	1.12327	-0.106409	0.915257	0.964134	ENSMUSG00000000244.17	ENSMUSG00000000244	Tspan32	7	143005046	143019644	143005046	1	tetraspanin 32 [Source:MGI Symbol;Acc:MGI:1350360]
ENSMUSG00000000253.13	12990.9	-0.359986	0.121015	-2.97473	0.00293251	0.0193044	ENSMUSG00000000253.13	ENSMUSG00000000253	Gmpr	13	45507444	45553800	45507444	1	guanosine monophosphate reductase [Source:MGI Symbol;Acc:MGI:1913605]
ENSMUSG00000000266.11	55.4106	0.287604	0.801831	0.358684	0.719832	0.86441	ENSMUSG00000000266.11	ENSMUSG00000000266	Mid2	X	140664599	140767715	140664956	1	midline 2 [Source:MGI Symbol;Acc:MGI:1344333]
ENSMUSG00000000275.16	98.5837	1.15465	0.793085	1.4559	0.145421	0.337783	ENSMUSG00000000275.16	ENSMUSG00000000275	Trim25	11	88999376	89020293	88999376	1	tripartite motif-containing 25 [Source:MGI Symbol;Acc:MGI:102749]
ENSMUSG00000000276.11	118.412	-0.254553	0.551715	-0.461385	0.644522	0.819451	ENSMUSG00000000276.11	ENSMUSG00000000276	Dgke	11	89035179	89066850	89066850	-1	diacylglycerol kinase, epsilon [Source:MGI Symbol;Acc:MGI:1889276]
ENSMUSG00000000278.10	404.743	0.811872	0.218465	3.71625	0.000202201	0.0022763	ENSMUSG00000000278.10	ENSMUSG00000000278	Scpep1	11	88924020	88955465	88955465	-1	serine carboxypeptidase 1 [Source:MGI Symbol;Acc:MGI:1921867]
ENSMUSG00000000282.12	204.603	0.403476	0.355066	1.13634	0.255814	0.487189	ENSMUSG00000000282.12	ENSMUSG00000000282	Mnt	11	74830920	74845725	74830920	1	max binding protein [Source:MGI Symbol;Acc:MGI:109150]
ENSMUSG00000000290.13	34.0758	-0.332728	1.06923	-0.311184	0.755661	0.883691	ENSMUSG00000000290.13	ENSMUSG00000000290	Itgb2	10	77530252	77565708	77530252	1	integrin beta 2 [Source:MGI Symbol;Acc:MGI:96611]
ENSMUSG00000000295.13	850.307	-0.621318	0.158805	-3.91245	9.13654e-05	0.00116663	ENSMUSG00000000295.13	ENSMUSG00000000295	Hddc2	10	31313383	31328204	31313383	1	HD domain containing 2 [Source:MGI Symbol;Acc:MGI:1916942]
ENSMUSG00000000296.8	2906.75	-0.296567	0.111841	-2.65169	0.00800899	0.0417025	ENSMUSG00000000296.8	ENSMUSG00000000296	Tpd52l1	10	31332376	31445958	31445958	-1	tumor protein D52-like 1 [Source:MGI Symbol;Acc:MGI:1298386]
ENSMUSG00000000301.16	44.4097	0.363458	0.666457	0.545358	0.585507	0.78034	ENSMUSG00000000301.16	ENSMUSG00000000301	Pemt	11	59970614	60046489	59971510	-1	phosphatidylethanolamine N-methyltransferase [Source:MGI Symbol;Acc:MGI:104535]
ENSMUSG00000000303.12	15.7282	7.1928	1.50604	4.77597	1.78841e-06	4.02664e-05	ENSMUSG00000000303.12	ENSMUSG00000000303	Cdh1	8	106603351	106670246	106603351	1	cadherin 1 [Source:MGI Symbol;Acc:MGI:88354]
ENSMUSG00000000305.12	152.562	-0.723653	0.517684	-1.39787	0.162153	0.362112	ENSMUSG00000000305.12	ENSMUSG00000000305	Cdh4	2	179442431	179899373	179442431	1	cadherin 4 [Source:MGI Symbol;Acc:MGI:99218]
ENSMUSG00000000317.11	140.05	1.52383	0.461212	3.30397	0.000953267	0.00796045	ENSMUSG00000000317.11	ENSMUSG00000000317	Bcl6b	11	70224128	70229798	70229739	-1	B cell CLL/lymphoma 6, member B [Source:MGI Symbol;Acc:MGI:1278332]
ENSMUSG00000000318.16	51.6444	1.57798	0.914436	1.72564	0.0844127	0.232566	ENSMUSG00000000318.16	ENSMUSG00000000318	Clec10a	11	70156197	70170834	70156197	1	C-type lectin domain family 10, member A [Source:MGI Symbol;Acc:MGI:96975]
ENSMUSG00000000320.10	85.5458	0.449192	0.939795	0.477969	0.632673	0.811343	ENSMUSG00000000320.10	ENSMUSG00000000320	Alox12	11	70241457	70255353	70255353	-1	arachidonate 12-lipoxygenase [Source:MGI Symbol;Acc:MGI:87998]
ENSMUSG00000000325.16	579.197	0.51473	0.294251	1.74929	0.0802406	0.224707	ENSMUSG00000000325.16	ENSMUSG00000000325	Arvcf	16	18348182	18407076	18348182	1	armadillo repeat gene deleted in velocardiofacial syndrome [Source:MGI Symbol;Acc:MGI:109620]
ENSMUSG00000000326.13	1879.82	0.113628	0.162999	0.697105	0.485737	0.706502	ENSMUSG00000000326.13	ENSMUSG00000000326	Comt	16	18406886	18426852	18426852	-1	catechol-O-methyltransferase [Source:MGI Symbol;Acc:MGI:88470]
ENSMUSG00000000339.14	1931.92	-0.115414	0.165554	-0.697137	0.485717	0.706502	ENSMUSG00000000339.14	ENSMUSG00000000339	Rtca	3	116488963	116508208	116508208	-1	RNA 3'-terminal phosphate cyclase [Source:MGI Symbol;Acc:MGI:1913618]
ENSMUSG00000000340.10	701.331	-0.202739	0.276256	-0.733882	0.463021	0.687975	ENSMUSG00000000340.10	ENSMUSG00000000340	Dbt	3	116513070	116549981	116513070	1	dihydrolipoamide branched chain transacylase E2 [Source:MGI Symbol;Acc:MGI:105386]
ENSMUSG00000000346.9	7747.16	0.0287034	0.189284	0.151642	0.879469	0.949045	ENSMUSG00000000346.9	ENSMUSG00000000346	Dazap2	15	100615349	100620761	100615349	1	DAZ associated protein 2 [Source:MGI Symbol;Acc:MGI:1344344]
ENSMUSG00000000355.13	964.08	-0.573716	0.245295	-2.33888	0.0193416	0.0812347	ENSMUSG00000000355.13	ENSMUSG00000000355	Mcts1	X	38600578	38613426	38600655	1	malignant T cell amplified sequence 1 [Source:MGI Symbol;Acc:MGI:1916245]
ENSMUSG00000000359.3	119.776	1.55625	0.549448	2.83239	0.00462011	0.0274476	ENSMUSG00000000359.3	ENSMUSG00000000359	Rem1	2	152626951	152635198	152626951	1	rad and gem related GTP binding protein 1 [Source:MGI Symbol;Acc:MGI:1097696]
ENSMUSG00000000374.8	618.817	0.0604877	0.337259	0.179351	0.857662	0.938495	ENSMUSG00000000374.8	ENSMUSG00000000374	Trappc10	10	78186725	78244641	78244641	-1	trafficking protein particle complex 10 [Source:MGI Symbol;Acc:MGI:1336209]
ENSMUSG00000000378.15	2605.11	-0.0878906	0.207866	-0.422822	0.672425	0.835926	ENSMUSG00000000378.15	ENSMUSG00000000378	Ccm2	11	6546887	6596744	6546887	1	cerebral cavernous malformation 2 [Source:MGI Symbol;Acc:MGI:2384924]
ENSMUSG00000000384.15	1451.09	-0.00748519	0.183472	-0.0407974	0.967457	0.985972	ENSMUSG00000000384.15	ENSMUSG00000000384	Tbrg4	11	6615598	6626067	6626043	-1	transforming growth factor beta regulated gene 4 [Source:MGI Symbol;Acc:MGI:1100868]
ENSMUSG00000000385.8	2.99437	4.80049	3.39438	1.41425	0.15729	NA	ENSMUSG00000000385.8	ENSMUSG00000000385	Tmprss2	16	97564682	97611195	97611195	-1	transmembrane protease, serine 2 [Source:MGI Symbol;Acc:MGI:1354381]
ENSMUSG00000000392.17	65.9475	-0.00799412	0.556864	-0.0143556	0.988546	0.995261	ENSMUSG00000000392.17	ENSMUSG00000000392	Fap	2	62500943	62574075	62574075	-1	fibroblast activation protein [Source:MGI Symbol;Acc:MGI:109608]
ENSMUSG00000000399.10	15151.7	-0.297973	0.0897463	-3.32017	0.000899612	0.00760523	ENSMUSG00000000399.10	ENSMUSG00000000399	Ndufa9	6	126821721	126849136	126849125	-1	NADH:ubiquinone oxidoreductase subunit A9 [Source:MGI Symbol;Acc:MGI:1913358]
ENSMUSG00000000402.2	49.5984	8.11083	1.17317	6.91361	4.72482e-12	3.40245e-10	ENSMUSG00000000402.2	ENSMUSG00000000402	Egfl6	X	166523007	166585720	166585720	-1	EGF-like-domain, multiple 6 [Source:MGI Symbol;Acc:MGI:1858599]
ENSMUSG00000000409.14	5.58447	5.6972	2.99864	1.89993	0.0574423	0.177691	ENSMUSG00000000409.14	ENSMUSG00000000409	Lck	4	129548344	129573641	129558391	-1	lymphocyte protein tyrosine kinase [Source:MGI Symbol;Acc:MGI:96756]
ENSMUSG00000000416.16	100.735	7.0689	0.91579	7.71891	1.17328e-14	1.20631e-12	ENSMUSG00000000416.16	ENSMUSG00000000416	Cttnbp2	6	18366478	18514843	18428231	-1	cortactin binding protein 2 [Source:MGI Symbol;Acc:MGI:1353467]
ENSMUSG00000000420.15	1663.58	-0.463975	0.188384	-2.46292	0.0137809	0.062997	ENSMUSG00000000420.15	ENSMUSG00000000420	Galnt1	18	24205344	24286818	24205344	1	polypeptide N-acetylgalactosaminyltransferase 1 [Source:MGI Symbol;Acc:MGI:894693]
ENSMUSG00000000435.1	196.017	3.68552	0.658659	5.5955	2.19989e-08	7.76379e-07	ENSMUSG00000000435.1	ENSMUSG00000000435	Myf5	10	107482908	107486134	107486134	-1	myogenic factor 5 [Source:MGI Symbol;Acc:MGI:97252]
ENSMUSG00000000439.9	5201.02	-0.275917	0.16698	-1.6524	0.0984536	0.25822	ENSMUSG00000000439.9	ENSMUSG00000000439	Mkrn2	6	115601902	115622624	115601902	1	makorin, ring finger protein, 2 [Source:MGI Symbol;Acc:MGI:1914277]
ENSMUSG00000000440.12	69.9337	0.165409	0.460402	0.359271	0.719392	0.864172	ENSMUSG00000000440.12	ENSMUSG00000000440	Pparg	6	115360951	115490399	115360951	1	peroxisome proliferator activated receptor gamma [Source:MGI Symbol;Acc:MGI:97747]
ENSMUSG00000000441.17	5748.16	-0.0984097	0.159563	-0.616746	0.537402	0.746674	ENSMUSG00000000441.17	ENSMUSG00000000441	Raf1	6	115618067	115676635	115634621	-1	v-raf-leukemia viral oncogene 1 [Source:MGI Symbol;Acc:MGI:97847]
ENSMUSG00000000486.13	44.4957	1.66633	0.467198	3.56665	0.000361568	0.00367708	ENSMUSG00000000486.13	ENSMUSG00000000486	Septin1	7	127214447	127233130	127215125	-1	septin 1 [Source:MGI Symbol;Acc:MGI:1858916]
ENSMUSG00000000489.7	341.774	0.927873	0.282681	3.2824	0.00102928	0.00842512	ENSMUSG00000000489.7	ENSMUSG00000000489	Pdgfb	15	79995874	80014977	80014808	-1	platelet derived growth factor, B polypeptide [Source:MGI Symbol;Acc:MGI:97528]
ENSMUSG00000000530.16	350.249	1.4994	0.325856	4.60142	4.19619e-06	8.46231e-05	ENSMUSG00000000530.16	ENSMUSG00000000530	Acvrl1	15	101128522	101145336	101128522	1	activin A receptor, type II-like 1 [Source:MGI Symbol;Acc:MGI:1338946]
ENSMUSG00000000531.5	52.2399	0.574361	0.944843	0.607891	0.54326	0.750463	ENSMUSG00000000531.5	ENSMUSG00000000531	Grasp	15	101224188	101232756	101224188	1	GRP1 (general receptor for phosphoinositides 1)-associated scaffold protein [Source:MGI Symbol;Acc:MGI:1860303]
ENSMUSG00000000532.11	1075.26	-0.0858033	0.288413	-0.297501	0.766084	0.890494	ENSMUSG00000000532.11	ENSMUSG00000000532	Acvr1b	15	101174067	101213684	101174067	1	activin A receptor, type 1B [Source:MGI Symbol;Acc:MGI:1338944]
ENSMUSG00000000538.18	2275.83	0.215138	0.135482	1.58794	0.112299	0.283008	ENSMUSG00000000538.18	ENSMUSG00000000538	Tom1l2	11	60226714	60352905	60239176	-1	target of myb1-like 2 (chicken) [Source:MGI Symbol;Acc:MGI:2443306]
ENSMUSG00000000552.10	324.195	-0.467966	0.513153	-0.911941	0.3618	0.599864	ENSMUSG00000000552.10	ENSMUSG00000000552	Zfp385a	15	103313895	103340093	103334327	-1	zinc finger protein 385A [Source:MGI Symbol;Acc:MGI:1352495]
ENSMUSG00000000555.8	336.418	1.71728	0.311287	5.51673	3.45371e-08	1.15256e-06	ENSMUSG00000000555.8	ENSMUSG00000000555	Itga5	15	103344286	103366763	103366748	-1	integrin alpha 5 (fibronectin receptor alpha) [Source:MGI Symbol;Acc:MGI:96604]
ENSMUSG00000000560.9	1.43662	3.735	3.40637	1.09647	0.272871	NA	ENSMUSG00000000560.9	ENSMUSG00000000560	Gabra2	5	70957597	71095849	71095849	-1	gamma-aminobutyric acid (GABA) A receptor, subunit alpha 2 [Source:MGI Symbol;Acc:MGI:95614]
ENSMUSG00000000561.14	929.468	0.0955669	0.246399	0.387854	0.698124	0.851508	ENSMUSG00000000561.14	ENSMUSG00000000561	Wdr77	3	105959369	105970037	105959369	1	WD repeat domain 77 [Source:MGI Symbol;Acc:MGI:1917715]
ENSMUSG00000000563.17	36368.8	-0.751916	0.178669	-4.20843	2.57155e-05	0.000399827	ENSMUSG00000000563.17	ENSMUSG00000000563	Atp5pb	3	105942698	105960099	105960099	-1	ATP synthase peripheral stalk-membrane subunit b [Source:MGI Symbol;Acc:MGI:1100495]
ENSMUSG00000000567.5	137.118	1.87146	0.497979	3.75811	0.000171199	0.00198638	ENSMUSG00000000567.5	ENSMUSG00000000567	Sox9	11	112782224	112787760	112782224	1	SRY (sex determining region Y)-box 9 [Source:MGI Symbol;Acc:MGI:98371]
ENSMUSG00000000568.15	412.062	0.460309	0.186668	2.46592	0.0136663	0.0627148	ENSMUSG00000000568.15	ENSMUSG00000000568	Hnrnpd	5	99955935	99978938	99978938	-1	heterogeneous nuclear ribonucleoprotein D [Source:MGI Symbol;Acc:MGI:101947]
ENSMUSG00000000579.14	33.9427	0.627946	0.536443	1.17057	0.24177	0.470037	ENSMUSG00000000579.14	ENSMUSG00000000579	Dynlt1c	17	6601671	6609774	6601671	1	dynein light chain Tctex-type 1C [Source:MGI Symbol;Acc:MGI:3807476]
ENSMUSG00000000581.8	4319.9	-0.464109	0.157453	-2.94761	0.00320246	0.0206786	ENSMUSG00000000581.8	ENSMUSG00000000581	C1d	11	17257579	17269176	17257594	1	C1D nuclear receptor co-repressor [Source:MGI Symbol;Acc:MGI:1927354]
ENSMUSG00000000594.7	1555.21	-0.0389607	0.163193	-0.23874	0.811307	0.914668	ENSMUSG00000000594.7	ENSMUSG00000000594	Gm2a	11	55098115	55113029	55098115	1	GM2 ganglioside activator protein [Source:MGI Symbol;Acc:MGI:95762]
ENSMUSG00000000600.15	502.598	0.716094	0.282228	2.53729	0.0111715	0.0538793	ENSMUSG00000000600.15	ENSMUSG00000000600	Krit1	5	3803184	3845564	3803184	1	KRIT1, ankyrin repeat containing [Source:MGI Symbol;Acc:MGI:1930618]
ENSMUSG00000000605.9	3669.07	0.131569	0.166693	0.789288	0.429944	0.660113	ENSMUSG00000000605.9	ENSMUSG00000000605	Clcn4	7	7282309	7300851	7299533	-1	chloride channel, voltage-sensitive 4 [Source:MGI Symbol;Acc:MGI:104571]
ENSMUSG00000000627.15	7.31131	-5.97462	3.0423	-1.96385	0.0495474	0.160382	ENSMUSG00000000627.15	ENSMUSG00000000627	Sema4f	6	82911885	82939769	82939769	-1	sema domain, immunoglobulin domain (Ig), TM domain, and short cytoplasmic domain [Source:MGI Symbol;Acc:MGI:1340055]
ENSMUSG00000000628.10	5600.72	-0.531792	0.172429	-3.08412	0.00204156	0.014672	ENSMUSG00000000628.10	ENSMUSG00000000628	Hk2	6	82725025	82774454	82774454	-1	hexokinase 2 [Source:MGI Symbol;Acc:MGI:1315197]
ENSMUSG00000000631.20	4827.7	0.0404824	0.225398	0.179604	0.857463	0.938385	ENSMUSG00000000631.20	ENSMUSG00000000631	Myo18a	11	77763246	77865980	77849451	1	myosin XVIIIA [Source:MGI Symbol;Acc:MGI:2667185]
ENSMUSG00000000632.13	22.2097	-1.61587	1.85914	-0.869147	0.384767	0.62051	ENSMUSG00000000632.13	ENSMUSG00000000632	Sez6	11	77930800	77979048	77930800	1	seizure related gene 6 [Source:MGI Symbol;Acc:MGI:104745]
ENSMUSG00000000682.7	32.7571	1.89636	1.00097	1.89451	0.0581575	0.179093	ENSMUSG00000000682.7	ENSMUSG00000000682	Cd52	4	134082448	134095082	134095041	-1	CD52 antigen [Source:MGI Symbol;Acc:MGI:1346088]
ENSMUSG00000000686.11	17.5496	1.66101	1.422	1.16809	0.242772	0.47111	ENSMUSG00000000686.11	ENSMUSG00000000686	Abhd15	11	77515121	77538607	77515121	1	abhydrolase domain containing 15 [Source:MGI Symbol;Acc:MGI:1914727]
ENSMUSG00000000690.5	7.944	-0.0609068	2.07899	-0.0292963	0.976628	0.990227	ENSMUSG00000000690.5	ENSMUSG00000000690	Hoxb6	11	96292476	96301569	96292476	1	homeobox B6 [Source:MGI Symbol;Acc:MGI:96187]
ENSMUSG00000000693.10	69.002	4.95545	0.725078	6.83436	8.23691e-12	5.65676e-10	ENSMUSG00000000693.10	ENSMUSG00000000693	Loxl3	6	83034173	83052562	83034173	1	lysyl oxidase-like 3 [Source:MGI Symbol;Acc:MGI:1337004]
ENSMUSG00000000708.14	1373.07	-0.455643	0.292446	-1.55804	0.119223	0.295063	ENSMUSG00000000708.14	ENSMUSG00000000708	Kat2b	17	53566861	53672720	53566861	1	K(lysine) acetyltransferase 2B [Source:MGI Symbol;Acc:MGI:1343094]
ENSMUSG00000000711.3	4284.62	-0.291779	0.164038	-1.77873	0.0752846	0.215599	ENSMUSG00000000711.3	ENSMUSG00000000711	Rab5b	10	128677175	128696264	128696264	-1	RAB5B, member RAS oncogene family [Source:MGI Symbol;Acc:MGI:105938]
ENSMUSG00000000730.13	6.83228	-1.58837	2.77976	-0.571404	0.567726	0.768797	ENSMUSG00000000730.13	ENSMUSG00000000730	Dnmt3l	10	78041947	78063622	78041947	1	DNA (cytosine-5-)-methyltransferase 3-like [Source:MGI Symbol;Acc:MGI:1859287]
ENSMUSG00000000732.9	50.6774	2.86702	1.18546	2.41849	0.015585	0.069078	ENSMUSG00000000732.9	ENSMUSG00000000732	Icosl	10	78069302	78083913	78069302	1	icos ligand [Source:MGI Symbol;Acc:MGI:1354701]
ENSMUSG00000000738.18	2114.54	-0.201667	0.270654	-0.745108	0.456207	0.682041	ENSMUSG00000000738.18	ENSMUSG00000000738	Spg7	8	123062942	123097760	123062942	1	SPG7, paraplegin matrix AAA peptidase subunit [Source:MGI Symbol;Acc:MGI:2385906]
ENSMUSG00000000739.14	51.7214	0.451505	0.627007	0.720096	0.471466	0.695065	ENSMUSG00000000739.14	ENSMUSG00000000739	Sult5a1	8	123140192	123158315	123158270	-1	sulfotransferase family 5A, member 1 [Source:MGI Symbol;Acc:MGI:1931463]
ENSMUSG00000000740.12	9852.37	-0.508041	0.174825	-2.906	0.00366085	0.0230498	ENSMUSG00000000740.12	ENSMUSG00000000740	Rpl13	8	123102350	123105244	123102350	1	ribosomal protein L13 [Source:MGI Symbol;Acc:MGI:105922]
ENSMUSG00000000743.9	5831.85	-0.166297	0.145846	-1.14022	0.254194	0.485279	ENSMUSG00000000743.9	ENSMUSG00000000743	Chmp1a	8	123204264	123212763	123212760	-1	charged multivesicular body protein 1A [Source:MGI Symbol;Acc:MGI:1920159]
ENSMUSG00000000751.13	2859.61	0.0934518	0.174229	0.536375	0.5917	0.784128	ENSMUSG00000000751.13	ENSMUSG00000000751	Rpa1	11	75298166	75348324	75348324	-1	replication protein A1 [Source:MGI Symbol;Acc:MGI:1915525]
ENSMUSG00000000753.15	1299.03	2.10684	0.287022	7.34033	2.13068e-13	1.85776e-11	ENSMUSG00000000753.15	ENSMUSG00000000753	Serpinf1	11	75409769	75422701	75422701	-1	serine (or cysteine) peptidase inhibitor, clade F, member 1 [Source:MGI Symbol;Acc:MGI:108080]
ENSMUSG00000000759.14	305.703	0.180393	0.277955	0.649004	0.516336	0.730925	ENSMUSG00000000759.14	ENSMUSG00000000759	Tubgcp3	8	12614277	12672248	12672099	-1	tubulin, gamma complex associated protein 3 [Source:MGI Symbol;Acc:MGI:2183752]
ENSMUSG00000000776.13	897.729	-0.75248	0.269609	-2.791	0.0052545	0.0302564	ENSMUSG00000000776.13	ENSMUSG00000000776	Polr3d	14	70438757	70443447	70443447	-1	polymerase (RNA) III (DNA directed) polypeptide D [Source:MGI Symbol;Acc:MGI:1914315]
ENSMUSG00000000782.16	23.3609	1.50624	0.940574	1.6014	0.109287	0.277937	ENSMUSG00000000782.16	ENSMUSG00000000782	Tcf7	11	52252371	52283331	52282571	-1	transcription factor 7, T cell specific [Source:MGI Symbol;Acc:MGI:98507]
ENSMUSG00000000787.12	3438.27	-0.311905	0.253878	-1.22856	0.219237	0.441377	ENSMUSG00000000787.12	ENSMUSG00000000787	Ddx3x	X	13280970	13294052	13280970	1	DEAD/H (Asp-Glu-Ala-Asp/His) box polypeptide 3, X-linked [Source:MGI Symbol;Acc:MGI:103064]
ENSMUSG00000000794.9	64.3333	1.46388	0.638036	2.29435	0.0217701	0.0885491	ENSMUSG00000000794.9	ENSMUSG00000000794	Kcnn3	3	89520164	89675132	89520164	1	potassium intermediate/small conductance calcium-activated channel, subfamily N, member 3 [Source:MGI Symbol;Acc:MGI:2153183]
ENSMUSG00000000804.14	243.388	0.0494754	0.384068	0.128819	0.897501	0.957524	ENSMUSG00000000804.14	ENSMUSG00000000804	Usp32	11	84984442	85140161	85140038	-1	ubiquitin specific peptidase 32 [Source:MGI Symbol;Acc:MGI:2144475]
ENSMUSG00000000805.18	115.691	0.0573153	0.392655	0.145968	0.883946	0.951024	ENSMUSG00000000805.18	ENSMUSG00000000805	Car4	11	84957786	84966044	84957786	1	carbonic anhydrase 4 [Source:MGI Symbol;Acc:MGI:1096574]
ENSMUSG00000000811.13	193.582	0.33572	0.544272	0.616825	0.53735	0.746674	ENSMUSG00000000811.13	ENSMUSG00000000811	Txnrd3	6	89643988	89675529	89643988	1	thioredoxin reductase 3 [Source:MGI Symbol;Acc:MGI:2386711]
ENSMUSG00000000823.16	344.453	-0.213366	0.274242	-0.778021	0.436557	0.666106	ENSMUSG00000000823.16	ENSMUSG00000000823	Zfp512b	2	181582103	181592803	181592803	-1	zinc finger protein 512B [Source:MGI Symbol;Acc:MGI:2685478]
ENSMUSG00000000826.16	1255.38	0.178767	0.23237	0.76932	0.441703	0.670042	ENSMUSG00000000826.16	ENSMUSG00000000826	Dnajc5	2	181520485	181555133	181520485	1	DnaJ heat shock protein family (Hsp40) member C5 [Source:MGI Symbol;Acc:MGI:892995]
ENSMUSG00000000827.18	2020.85	-0.230106	0.171899	-1.33861	0.180697	0.390056	ENSMUSG00000000827.18	ENSMUSG00000000827	Tpd52l2	2	181497142	181517966	181497142	1	tumor protein D52-like 2 [Source:MGI Symbol;Acc:MGI:1913564]
ENSMUSG00000000838.17	300.035	0.384433	0.426307	0.901775	0.367176	0.605111	ENSMUSG00000000838.17	ENSMUSG00000000838	Fmr1	X	68678541	68717963	68678541	1	fragile X mental retardation 1 [Source:MGI Symbol;Acc:MGI:95564]
ENSMUSG00000000861.15	7.67316	6.14949	2.38782	2.57536	0.0100135	0.0496823	ENSMUSG00000000861.15	ENSMUSG00000000861	Bcl11a	11	24078056	24174123	24080670	1	B cell CLL/lymphoma 11A (zinc finger protein) [Source:MGI Symbol;Acc:MGI:106190]
ENSMUSG00000000869.12	1.90382	0.634444	3.31881	0.191166	0.848395	NA	ENSMUSG00000000869.12	ENSMUSG00000000869	Il4	11	53602982	53618669	53617224	-1	interleukin 4 [Source:MGI Symbol;Acc:MGI:96556]
ENSMUSG00000000876.11	636.852	-0.160712	0.232903	-0.690037	0.490171	0.710039	ENSMUSG00000000876.11	ENSMUSG00000000876	Pxmp4	2	154585758	154603708	154603708	-1	peroxisomal membrane protein 4 [Source:MGI Symbol;Acc:MGI:1891701]
ENSMUSG00000000881.12	10.9822	1.90874	1.26418	1.50986	0.131079	0.315538	ENSMUSG00000000881.12	ENSMUSG00000000881	Dlg3	X	100767722	100818410	100767722	1	discs large MAGUK scaffold protein 3 [Source:MGI Symbol;Acc:MGI:1888986]
ENSMUSG00000000884.17	238.956	0.31164	0.434988	0.716433	0.473724	0.696893	ENSMUSG00000000884.17	ENSMUSG00000000884	Gnb1l	16	18498713	18566679	18498713	1	guanine nucleotide binding protein (G protein), beta polypeptide 1-like [Source:MGI Symbol;Acc:MGI:1338057]
ENSMUSG00000000901.17	113.211	-0.10696	0.332355	-0.321825	0.747585	0.879335	ENSMUSG00000000901.17	ENSMUSG00000000901	Mmp11	10	75923222	75936496	75923993	-1	matrix metallopeptidase 11 [Source:MGI Symbol;Acc:MGI:97008]
ENSMUSG00000000902.13	567.628	0.815904	0.308015	2.64891	0.00807513	0.0419703	ENSMUSG00000000902.13	ENSMUSG00000000902	Smarcb1	10	75896769	75921617	75921617	-1	SWI/SNF related, matrix associated, actin dependent regulator of chromatin, subfamily b, member 1 [Source:MGI Symbol;Acc:MGI:1328366]
ENSMUSG00000000903.3	9.88491	1.56065	1.48304	1.05234	0.292645	0.527102	ENSMUSG00000000903.3	ENSMUSG00000000903	Vpreb3	10	75943057	75949657	75943057	1	pre-B lymphocyte gene 3 [Source:MGI Symbol;Acc:MGI:98938]
ENSMUSG00000000915.15	352.84	0.665473	0.444168	1.49825	0.134069	0.320136	ENSMUSG00000000915.15	ENSMUSG00000000915	Hip1r	5	123973628	124005558	123973628	1	huntingtin interacting protein 1 related [Source:MGI Symbol;Acc:MGI:1352504]
ENSMUSG00000000916.15	498.713	-0.0735046	0.253251	-0.290244	0.77163	0.893903	ENSMUSG00000000916.15	ENSMUSG00000000916	Nsun5	5	135369953	135376805	135369953	1	NOL1/NOP2/Sun domain family, member 5 [Source:MGI Symbol;Acc:MGI:2140844]
ENSMUSG00000000934.9	1110.11	-0.457635	0.151198	-3.02672	0.0024722	0.0169388	ENSMUSG00000000934.9	ENSMUSG00000000934	Top1mt	15	75657035	75678800	75678800	-1	DNA topoisomerase 1, mitochondrial [Source:MGI Symbol;Acc:MGI:1920210]
ENSMUSG00000000938.11	1214.05	-0.442809	0.239331	-1.8502	0.0642853	0.192369	ENSMUSG00000000938.11	ENSMUSG00000000938	Hoxa10	6	52231197	52240854	52234939	-1	homeobox A10 [Source:MGI Symbol;Acc:MGI:96171]
ENSMUSG00000000942.10	55.5836	-1.31197	0.818454	-1.60298	0.108939	0.277408	ENSMUSG00000000942.10	ENSMUSG00000000942	Hoxa4	6	52189671	52191753	52191753	-1	homeobox A4 [Source:MGI Symbol;Acc:MGI:96176]
ENSMUSG00000000948.16	69.5583	-0.35872	0.586612	-0.611512	0.540861	0.74868	ENSMUSG00000000948.16	ENSMUSG00000000948	Gm38393	7	59974149	60005064	60005064	-1	predicted gene, 38393 [Source:MGI Symbol;Acc:MGI:5613898]
ENSMUSG00000000957.11	232.506	2.66063	0.614066	4.3328	1.47223e-05	0.000248719	ENSMUSG00000000957.11	ENSMUSG00000000957	Mmp14	14	54431612	54445364	54431612	1	matrix metallopeptidase 14 (membrane-inserted) [Source:MGI Symbol;Acc:MGI:101900]
ENSMUSG00000000958.10	44.3119	2.37344	0.92462	2.56693	0.0102602	0.0506098	ENSMUSG00000000958.10	ENSMUSG00000000958	Slc7a7	14	54369442	54417780	54409460	-1	solute carrier family 7 (cationic amino acid transporter, y+ system), member 7 [Source:MGI Symbol;Acc:MGI:1337120]
ENSMUSG00000000959.7	1331.76	-0.489742	0.203824	-2.40277	0.0162715	0.0714097	ENSMUSG00000000959.7	ENSMUSG00000000959	Oxa1l	14	54360834	54369673	54360834	1	oxidase assembly 1-like [Source:MGI Symbol;Acc:MGI:1916339]
ENSMUSG00000000976.13	604.431	0.476483	0.243049	1.96044	0.0499448	0.161138	ENSMUSG00000000976.13	ENSMUSG00000000976	Heatr6	11	83753696	83783754	83753696	1	HEAT repeat containing 6 [Source:MGI Symbol;Acc:MGI:1919790]
ENSMUSG00000001014.6	106.979	-0.126508	0.507707	-0.249176	0.803225	0.909939	ENSMUSG00000001014.6	ENSMUSG00000001014	Icam4	9	21029373	21030595	21029373	1	intercellular adhesion molecule 4, Landsteiner-Wiener blood group [Source:MGI Symbol;Acc:MGI:1925619]
ENSMUSG00000001016.12	618.251	0.303399	0.210574	1.44082	0.149635	0.34445	ENSMUSG00000001016.12	ENSMUSG00000001016	Ilf2	3	90476126	90488379	90476126	1	interleukin enhancer binding factor 2 [Source:MGI Symbol;Acc:MGI:1915031]
ENSMUSG00000001017.15	2752.9	-0.0998058	0.129837	-0.768701	0.442071	0.6704	ENSMUSG00000001017.15	ENSMUSG00000001017	Chtop	3	90498956	90509498	90509450	-1	chromatin target of PRMT1 [Source:MGI Symbol;Acc:MGI:1913761]
ENSMUSG00000001018.15	6543.27	-0.285415	0.113731	-2.50956	0.0120881	0.0571536	ENSMUSG00000001018.15	ENSMUSG00000001018	Snapin	3	90488026	90491033	90490428	-1	SNAP-associated protein [Source:MGI Symbol;Acc:MGI:1333745]
ENSMUSG00000001020.8	44.6169	1.74039	0.513189	3.39133	0.000695542	0.00621004	ENSMUSG00000001020.8	ENSMUSG00000001020	S100a4	3	90603771	90606045	90603771	1	S100 calcium binding protein A4 [Source:MGI Symbol;Acc:MGI:1330282]
ENSMUSG00000001021.13	2.94905	1.47587	2.23419	0.660584	0.508879	NA	ENSMUSG00000001021.13	ENSMUSG00000001021	S100a3	3	90584659	90602702	90584659	1	S100 calcium binding protein A3 [Source:MGI Symbol;Acc:MGI:1338849]
ENSMUSG00000001025.8	895.008	2.24744	0.210458	10.6788	1.27867e-26	5.05416e-24	ENSMUSG00000001025.8	ENSMUSG00000001025	S100a6	3	90612882	90624181	90612882	1	S100 calcium binding protein A6 (calcyclin) [Source:MGI Symbol;Acc:MGI:1339467]
ENSMUSG00000001027.7	3626.83	-0.163713	0.139167	-1.17638	0.239443	0.467352	ENSMUSG00000001027.7	ENSMUSG00000001027	Scn4a	11	106318592	106353288	106349389	-1	sodium channel, voltage-gated, type IV, alpha [Source:MGI Symbol;Acc:MGI:98250]
ENSMUSG00000001029.15	309.763	1.96183	0.370175	5.29972	1.15978e-07	3.45544e-06	ENSMUSG00000001029.15	ENSMUSG00000001029	Icam2	11	106377656	106388075	106382781	-1	intercellular adhesion molecule 2 [Source:MGI Symbol;Acc:MGI:96394]
ENSMUSG00000001034.17	167.185	0.445589	0.545557	0.816759	0.414066	0.647017	ENSMUSG00000001034.17	ENSMUSG00000001034	Mapk7	11	61488812	61494406	61494266	-1	mitogen-activated protein kinase 7 [Source:MGI Symbol;Acc:MGI:1346347]
ENSMUSG00000001036.17	761.358	0.480729	0.224687	2.13955	0.0323915	0.118354	ENSMUSG00000001036.17	ENSMUSG00000001036	Epn2	11	61517249	61579687	61579669	-1	epsin 2 [Source:MGI Symbol;Acc:MGI:1333766]
ENSMUSG00000001039.12	92.2508	-0.423502	0.407516	-1.03923	0.2987	0.533486	ENSMUSG00000001039.12	ENSMUSG00000001039	B9d1	11	61505144	61512931	61505144	1	B9 protein domain 1 [Source:MGI Symbol;Acc:MGI:1351471]
ENSMUSG00000001052.15	381.515	0.331784	0.329888	1.00575	0.314538	0.550604	ENSMUSG00000001052.15	ENSMUSG00000001052	Sec24b	3	129982759	130061553	130060907	-1	Sec24 related gene family, member B (S. cerevisiae) [Source:MGI Symbol;Acc:MGI:2139764]
ENSMUSG00000001053.15	205.069	1.36127	0.303944	4.47867	7.51091e-06	0.000139454	ENSMUSG00000001053.15	ENSMUSG00000001053	N4bp3	11	51643063	51650842	51650842	-1	NEDD4 binding protein 3 [Source:MGI Symbol;Acc:MGI:2442218]
ENSMUSG00000001054.9	1146.82	-0.0899687	0.302322	-0.297593	0.766014	0.890494	ENSMUSG00000001054.9	ENSMUSG00000001054	Rmnd5b	11	51623671	51635896	51635647	-1	required for meiotic nuclear division 5 homolog B [Source:MGI Symbol;Acc:MGI:1913339]
ENSMUSG00000001056.3	1504.15	-0.313556	0.21122	-1.4845	0.137677	0.326472	ENSMUSG00000001056.3	ENSMUSG00000001056	Nhp2	11	51619735	51623714	51619735	1	NHP2 ribonucleoprotein [Source:MGI Symbol;Acc:MGI:1098547]
ENSMUSG00000001062.18	616.22	-0.3802	0.398836	-0.953275	0.340451	0.57799	ENSMUSG00000001062.18	ENSMUSG00000001062	Vps9d1	8	123242356	123254348	123254222	-1	VPS9 domain containing 1 [Source:MGI Symbol;Acc:MGI:1914143]
ENSMUSG00000001065.15	145.753	0.588049	0.52009	1.13067	0.258195	0.489658	ENSMUSG00000001065.15	ENSMUSG00000001065	Zfp276	8	123254195	123269745	123254195	1	zinc finger protein (C2H2 type) 276 [Source:MGI Symbol;Acc:MGI:1888495]
ENSMUSG00000001082.12	165.908	1.37655	0.494217	2.78532	0.00534749	0.0306726	ENSMUSG00000001082.12	ENSMUSG00000001082	Mfsd10	5	34633642	34637212	34637189	-1	major facilitator superfamily domain containing 10 [Source:MGI Symbol;Acc:MGI:1915544]
ENSMUSG00000001089.14	879.85	1.05605	0.240691	4.38758	1.14618e-05	0.000200617	ENSMUSG00000001089.14	ENSMUSG00000001089	Luzp1	4	136469761	136554780	136469761	1	leucine zipper protein 1 [Source:MGI Symbol;Acc:MGI:107629]
ENSMUSG00000001098.15	1135.17	1.56649	0.327745	4.7796	1.75648e-06	3.96982e-05	ENSMUSG00000001098.15	ENSMUSG00000001098	Kctd10	5	114363567	114380508	114380508	-1	potassium channel tetramerisation domain containing 10 [Source:MGI Symbol;Acc:MGI:2141207]
ENSMUSG00000001100.10	7902.8	-0.433082	0.121873	-3.55356	0.000380055	0.00380668	ENSMUSG00000001100.10	ENSMUSG00000001100	Poldip2	11	78512193	78522736	78512193	1	polymerase (DNA-directed), delta interacting protein 2 [Source:MGI Symbol;Acc:MGI:1915061]
ENSMUSG00000001105.15	1092.68	0.0945569	0.17561	0.538447	0.590268	0.783182	ENSMUSG00000001105.15	ENSMUSG00000001105	Ift20	11	78536361	78541737	78536361	1	intraflagellar transport 20 [Source:MGI Symbol;Acc:MGI:1915585]
ENSMUSG00000001119.7	773.664	1.44569	0.257846	5.60679	2.06109e-08	7.31748e-07	ENSMUSG00000001119.7	ENSMUSG00000001119	Col6a1	10	76708792	76726168	76726168	-1	collagen, type VI, alpha 1 [Source:MGI Symbol;Acc:MGI:88459]
ENSMUSG00000001120.15	138.612	0.633601	0.588999	1.07573	0.28205	0.516293	ENSMUSG00000001120.15	ENSMUSG00000001120	Pcbp3	10	76761857	76961887	76961788	-1	poly(rC) binding protein 3 [Source:MGI Symbol;Acc:MGI:1890470]
ENSMUSG00000001123.15	302.953	1.09099	0.326264	3.34389	0.000826136	0.00709536	ENSMUSG00000001123.15	ENSMUSG00000001123	Lgals9	11	78962974	78984946	78984946	-1	lectin, galactose binding, soluble 9 [Source:MGI Symbol;Acc:MGI:109496]
ENSMUSG00000001127.12	4786.29	-0.553149	0.165665	-3.33897	0.000840893	0.00720692	ENSMUSG00000001127.12	ENSMUSG00000001127	Araf	X	20797814	20860519	20797814	1	Araf proto-oncogene, serine/threonine kinase [Source:MGI Symbol;Acc:MGI:88065]
ENSMUSG00000001128.7	150.652	1.20758	0.370402	3.26017	0.00111344	0.0089452	ENSMUSG00000001128.7	ENSMUSG00000001128	Cfp	X	20925454	20931555	20931555	-1	complement factor properdin [Source:MGI Symbol;Acc:MGI:97545]
ENSMUSG00000001131.11	23.641	0.883297	0.835239	1.05754	0.290266	0.524532	ENSMUSG00000001131.11	ENSMUSG00000001131	Timp1	X	20870166	20874735	20870166	1	tissue inhibitor of metalloproteinase 1 [Source:MGI Symbol;Acc:MGI:98752]
ENSMUSG00000001134.9	651.107	-0.664905	0.20216	-3.289	0.00100544	0.00827955	ENSMUSG00000001134.9	ENSMUSG00000001134	Uxt	X	20941722	20962017	20961991	-1	ubiquitously expressed prefoldin like chaperone [Source:MGI Symbol;Acc:MGI:1277988]
ENSMUSG00000001138.13	141.357	1.19031	0.446936	2.66326	0.00773866	0.0405801	ENSMUSG00000001138.13	ENSMUSG00000001138	Cnnm3	1	36511867	36528237	36511867	1	cyclin M3 [Source:MGI Symbol;Acc:MGI:2151055]
ENSMUSG00000001143.13	1462.75	0.304065	0.177462	1.71341	0.0866363	0.236458	ENSMUSG00000001143.13	ENSMUSG00000001143	Lman2l	1	36419871	36445271	36439668	-1	lectin, mannose-binding 2-like [Source:MGI Symbol;Acc:MGI:2443010]
ENSMUSG00000001150.7	299.327	0.152007	0.310324	0.489834	0.624251	0.805899	ENSMUSG00000001150.7	ENSMUSG00000001150	Mcm3ap	10	76468927	76515857	76468927	1	minichromosome maintenance complex component 3 associated protein [Source:MGI Symbol;Acc:MGI:1930089]
ENSMUSG00000001151.10	3018.6	0.00859352	0.193527	0.0444047	0.964582	0.984529	ENSMUSG00000001151.10	ENSMUSG00000001151	Pcnt	10	76351263	76442786	76416912	-1	pericentrin (kendrin) [Source:MGI Symbol;Acc:MGI:102722]
ENSMUSG00000001156.9	172.116	-0.137167	0.388098	-0.353433	0.723764	0.865742	ENSMUSG00000001156.9	ENSMUSG00000001156	Mxd1	6	86647042	86669161	86669161	-1	MAX dimerization protein 1 [Source:MGI Symbol;Acc:MGI:96908]
ENSMUSG00000001157.13	163.159	-0.421086	0.48803	-0.862828	0.388232	0.623386	ENSMUSG00000001157.13	ENSMUSG00000001157	Gmcl1	6	86691768	86733383	86733383	-1	germ cell-less, spermatogenesis associated 1 [Source:MGI Symbol;Acc:MGI:1345156]
ENSMUSG00000001158.13	3647.52	-0.416301	0.119146	-3.49404	0.000475775	0.0045782	ENSMUSG00000001158.13	ENSMUSG00000001158	Snrnp27	6	86675151	86684522	86684522	-1	small nuclear ribonucleoprotein 27 (U4/U6.U5) [Source:MGI Symbol;Acc:MGI:1913868]
ENSMUSG00000001166.17	15.0882	2.72908	1.94003	1.40672	0.159511	0.358506	ENSMUSG00000001166.17	ENSMUSG00000001166	Oas1c	5	120800194	120812514	120812514	-1	2'-5' oligoadenylate synthetase 1C [Source:MGI Symbol;Acc:MGI:2149633]
ENSMUSG00000001173.15	164.569	0.614681	0.343144	1.79132	0.0732414	0.211416	ENSMUSG00000001173.15	ENSMUSG00000001173	Ocrl	X	47912387	47965868	47912387	1	OCRL, inositol polyphosphate-5-phosphatase [Source:MGI Symbol;Acc:MGI:109589]
ENSMUSG00000001175.16	30541	-0.256109	0.116782	-2.19304	0.0283042	0.107267	ENSMUSG00000001175.16	ENSMUSG00000001175	Calm1	12	100199435	100209814	100199435	1	calmodulin 1 [Source:MGI Symbol;Acc:MGI:88251]
ENSMUSG00000001211.15	1734.41	-0.325152	0.217472	-1.49515	0.134876	0.321674	ENSMUSG00000001211.15	ENSMUSG00000001211	Agpat3	10	78269178	78352489	78352442	-1	1-acylglycerol-3-phosphate O-acyltransferase 3 [Source:MGI Symbol;Acc:MGI:1336186]
ENSMUSG00000001227.12	53.0473	0.246004	0.731552	0.336277	0.736662	0.872888	ENSMUSG00000001227.12	ENSMUSG00000001227	Sema6b	17	56123085	56140343	56140343	-1	sema domain, transmembrane domain (TM), and cytoplasmic domain, (semaphorin) 6B [Source:MGI Symbol;Acc:MGI:1202889]
ENSMUSG00000001228.14	17.1424	-0.339347	1.23844	-0.274011	0.784076	0.90087	ENSMUSG00000001228.14	ENSMUSG00000001228	Uhrf1	17	56303321	56323486	56303321	1	ubiquitin-like, containing PHD and RING finger domains, 1 [Source:MGI Symbol;Acc:MGI:1338889]
ENSMUSG00000001229.9	1242.17	-0.223584	0.184712	-1.21045	0.226108	0.450267	ENSMUSG00000001229.9	ENSMUSG00000001229	Dpp9	17	56186807	56218905	56209208	-1	dipeptidylpeptidase 9 [Source:MGI Symbol;Acc:MGI:2443967]
ENSMUSG00000001240.13	643.72	0.758855	0.288449	2.63082	0.008518	0.0436879	ENSMUSG00000001240.13	ENSMUSG00000001240	Ramp2	11	101246028	101259546	101246028	1	receptor (calcitonin) activity modifying protein 2 [Source:MGI Symbol;Acc:MGI:1859650]
ENSMUSG00000001247.16	42.7345	2.65022	1.24096	2.13563	0.0327097	0.119125	ENSMUSG00000001247.16	ENSMUSG00000001247	Lsr	7	30957770	30973464	30973426	-1	lipolysis stimulated lipoprotein receptor [Source:MGI Symbol;Acc:MGI:1927471]
ENSMUSG00000001248.15	644.341	0.383735	0.262656	1.46098	0.14402	0.335893	ENSMUSG00000001248.15	ENSMUSG00000001248	Gramd1a	7	31130127	31155896	31134268	-1	GRAM domain containing 1A [Source:MGI Symbol;Acc:MGI:105490]
ENSMUSG00000001249.14	371.179	0.189824	0.309914	0.612504	0.540205	0.748149	ENSMUSG00000001249.14	ENSMUSG00000001249	Hpn	7	31098725	31115290	31110997	-1	hepsin [Source:MGI Symbol;Acc:MGI:1196620]
ENSMUSG00000001270.9	1144.3	4.07626	0.322326	12.6464	1.17123e-36	1.09646e-33	ENSMUSG00000001270.9	ENSMUSG00000001270	Ckb	12	111669361	111672338	111672282	-1	creatine kinase, brain [Source:MGI Symbol;Acc:MGI:88407]
ENSMUSG00000001280.13	228.356	0.978432	0.305179	3.20609	0.00134553	0.0104785	ENSMUSG00000001280.13	ENSMUSG00000001280	Sp1	15	102406143	102436404	102406143	1	trans-acting transcription factor 1 [Source:MGI Symbol;Acc:MGI:98372]
ENSMUSG00000001281.10	106.882	4.03573	1.50478	2.68194	0.00731966	0.0388873	ENSMUSG00000001281.10	ENSMUSG00000001281	Itgb7	15	102215995	102231944	102217073	-1	integrin beta 7 [Source:MGI Symbol;Acc:MGI:96616]
ENSMUSG00000001285.12	430.106	0.0369481	0.293566	0.12586	0.899843	0.958067	ENSMUSG00000001285.12	ENSMUSG00000001285	Myg1	15	102331709	102338139	102331709	1	melanocyte proliferating gene 1 [Source:MGI Symbol;Acc:MGI:1929864]
ENSMUSG00000001288.15	171.294	1.71436	0.494957	3.46366	0.000532879	0.00502295	ENSMUSG00000001288.15	ENSMUSG00000001288	Rarg	15	102234938	102257517	102257517	-1	retinoic acid receptor, gamma [Source:MGI Symbol;Acc:MGI:97858]
ENSMUSG00000001289.12	4638.68	-0.236425	0.139169	-1.69884	0.0893502	0.241678	ENSMUSG00000001289.12	ENSMUSG00000001289	Pfdn5	15	102326116	102331873	102326116	1	prefoldin 5 [Source:MGI Symbol;Acc:MGI:1928753]
ENSMUSG00000001300.16	80.8011	0.988509	0.493755	2.00202	0.0452821	0.150295	ENSMUSG00000001300.16	ENSMUSG00000001300	Efnb2	8	8617434	8661242	8661242	-1	ephrin B2 [Source:MGI Symbol;Acc:MGI:105097]
ENSMUSG00000001305.5	593.024	-0.209624	0.209272	-1.00168	0.316497	0.552782	ENSMUSG00000001305.5	ENSMUSG00000001305	Rrp15	1	186720978	186749358	186749358	-1	ribosomal RNA processing 15 homolog (S. cerevisiae) [Source:MGI Symbol;Acc:MGI:1914473]
ENSMUSG00000001313.12	35.2626	2.85048	0.976984	2.91763	0.00352699	0.0223892	ENSMUSG00000001313.12	ENSMUSG00000001313	Rnd2	11	101464999	101471853	101464999	1	Rho family GTPase 2 [Source:MGI Symbol;Acc:MGI:1338755]
ENSMUSG00000001323.17	690.946	-0.0344568	0.234245	-0.147097	0.883055	0.950925	ENSMUSG00000001323.17	ENSMUSG00000001323	Srr	11	74906359	74925948	74925675	-1	serine racemase [Source:MGI Symbol;Acc:MGI:1351636]
ENSMUSG00000001333.9	1395.51	0.103935	0.159408	0.652006	0.514397	0.729923	ENSMUSG00000001333.9	ENSMUSG00000001333	Sync	4	129287617	129308559	129287617	1	syncoilin [Source:MGI Symbol;Acc:MGI:1916078]
ENSMUSG00000001334.9	1661.88	-0.566372	0.197738	-2.86425	0.00418001	0.0254972	ENSMUSG00000001334.9	ENSMUSG00000001334	Fndc5	4	129136999	129144593	129136999	1	fibronectin type III domain containing 5 [Source:MGI Symbol;Acc:MGI:1917614]
ENSMUSG00000001348.15	109.133	3.40981	0.881166	3.86966	0.000108988	0.00134716	ENSMUSG00000001348.15	ENSMUSG00000001348	Acp5	9	22126727	22135711	22131815	-1	acid phosphatase 5, tartrate resistant [Source:MGI Symbol;Acc:MGI:87883]
ENSMUSG00000001349.5	1024.67	5.85732	1.04101	5.62656	1.83841e-08	6.70078e-07	ENSMUSG00000001349.5	ENSMUSG00000001349	Cnn1	9	22099216	22109630	22099216	1	calponin 1 [Source:MGI Symbol;Acc:MGI:104979]
ENSMUSG00000001366.14	2310.09	0.0724076	0.169628	0.426863	0.669479	0.834071	ENSMUSG00000001366.14	ENSMUSG00000001366	Fbxo9	9	78081499	78109065	78108656	-1	f-box protein 9 [Source:MGI Symbol;Acc:MGI:1918788]
ENSMUSG00000001376.17	643.376	-0.649663	0.303758	-2.13875	0.0324556	0.118491	ENSMUSG00000001376.17	ENSMUSG00000001376	Vps50	6	3498382	3603531	3498382	1	VPS50 EARP/GARPII complex subunit [Source:MGI Symbol;Acc:MGI:1920538]
ENSMUSG00000001380.7	1527.45	-0.231214	0.189827	-1.21803	0.223214	0.446467	ENSMUSG00000001380.7	ENSMUSG00000001380	Hars	18	36766528	36783205	36783205	-1	histidyl-tRNA synthetase [Source:MGI Symbol;Acc:MGI:108087]
ENSMUSG00000001383.9	1422.48	-0.372596	0.203644	-1.82964	0.0673033	0.198891	ENSMUSG00000001383.9	ENSMUSG00000001383	Zmat2	18	36793876	36799666	36793876	1	zinc finger, matrin type 2 [Source:MGI Symbol;Acc:MGI:1913742]
ENSMUSG00000001403.13	2954.54	-0.462077	0.193662	-2.386	0.017033	0.0737321	ENSMUSG00000001403.13	ENSMUSG00000001403	Ube2c	2	164769898	164778822	164769898	1	ubiquitin-conjugating enzyme E2C [Source:MGI Symbol;Acc:MGI:1915862]
ENSMUSG00000001415.10	1287.27	-0.148862	0.252817	-0.588816	0.555985	0.760365	ENSMUSG00000001415.10	ENSMUSG00000001415	Smg5	3	88336260	88362338	88336260	1	Smg-5 homolog, nonsense mediated mRNA decay factor (C. elegans) [Source:MGI Symbol;Acc:MGI:2447364]
ENSMUSG00000001416.13	1632.39	-0.00521345	0.199251	-0.0261652	0.979126	0.990936	ENSMUSG00000001416.13	ENSMUSG00000001416	Cct3	3	88297116	88321767	88297116	1	chaperonin containing Tcp1, subunit 3 (gamma) [Source:MGI Symbol;Acc:MGI:104708]
ENSMUSG00000001418.13	1090.59	0.362158	0.159766	2.26681	0.0234019	0.0933714	ENSMUSG00000001418.13	ENSMUSG00000001418	Glmp	3	88325023	88331313	88325023	1	glycosylated lysosomal membrane protein [Source:MGI Symbol;Acc:MGI:1913318]
ENSMUSG00000001419.17	1101.23	0.0556583	0.204719	0.271876	0.785717	0.90159	ENSMUSG00000001419.17	ENSMUSG00000001419	Mef2d	3	88142372	88172086	88142372	1	myocyte enhancer factor 2D [Source:MGI Symbol;Acc:MGI:99533]
ENSMUSG00000001420.13	56.3968	-0.400005	0.500324	-0.799492	0.424005	0.654647	ENSMUSG00000001420.13	ENSMUSG00000001420	Tmem79	3	88328655	88336148	88334504	-1	transmembrane protein 79 [Source:MGI Symbol;Acc:MGI:1919163]
ENSMUSG00000001424.14	896.971	0.836685	0.171537	4.87758	1.07395e-06	2.57098e-05	ENSMUSG00000001424.14	ENSMUSG00000001424	Snd1	6	28475139	28935162	28475139	1	staphylococcal nuclease and tudor domain containing 1 [Source:MGI Symbol;Acc:MGI:1929266]
ENSMUSG00000001435.15	452.209	4.51205	1.20491	3.74473	0.000180591	0.00207505	ENSMUSG00000001435.15	ENSMUSG00000001435	Col18a1	10	77052178	77166548	77166548	-1	collagen, type XVIII, alpha 1 [Source:MGI Symbol;Acc:MGI:88451]
ENSMUSG00000001436.15	313.2	0.077084	0.330625	0.233146	0.815648	0.916483	ENSMUSG00000001436.15	ENSMUSG00000001436	Slc19a1	10	77032241	77061002	77032241	1	solute carrier family 19 (folate transporter), member 1 [Source:MGI Symbol;Acc:MGI:103182]
ENSMUSG00000001440.5	1359.35	0.24074	0.130137	1.8499	0.064328	0.192369	ENSMUSG00000001440.5	ENSMUSG00000001440	Kpnb1	11	97159714	97187881	97187881	-1	karyopherin (importin) beta 1 [Source:MGI Symbol;Acc:MGI:107532]
ENSMUSG00000001441.13	1274.72	-0.109147	0.212339	-0.514022	0.607236	0.794322	ENSMUSG00000001441.13	ENSMUSG00000001441	Npepps	11	97205842	97280638	97280486	-1	aminopeptidase puromycin sensitive [Source:MGI Symbol;Acc:MGI:1101358]
ENSMUSG00000001444.2	47.9379	1.34702	0.968076	1.39144	0.164093	0.36505	ENSMUSG00000001444.2	ENSMUSG00000001444	Tbx21	11	97098071	97115331	97115331	-1	T-box 21 [Source:MGI Symbol;Acc:MGI:1888984]
ENSMUSG00000001445.10	837.929	0.036919	0.210578	0.175322	0.860826	0.94028	ENSMUSG00000001445.10	ENSMUSG00000001445	Mrpl10	11	97041560	97049213	97041560	1	mitochondrial ribosomal protein L10 [Source:MGI Symbol;Acc:MGI:1333801]
ENSMUSG00000001467.5	211.203	0.252054	0.406267	0.620416	0.534984	0.744932	ENSMUSG00000001467.5	ENSMUSG00000001467	Cyp51	5	4081145	4104746	4104746	-1	cytochrome P450, family 51 [Source:MGI Symbol;Acc:MGI:106040]
ENSMUSG00000001472.17	4271.31	-0.304405	0.166314	-1.8303	0.0672051	0.198705	ENSMUSG00000001472.17	ENSMUSG00000001472	Tcf25	8	123373753	123403835	123373753	1	transcription factor 25 (basic helix-loop-helix) [Source:MGI Symbol;Acc:MGI:1914105]
ENSMUSG00000001473.7	1620.64	0.0257562	0.269628	0.0955251	0.923898	0.967253	ENSMUSG00000001473.7	ENSMUSG00000001473	Tubb6	18	67390717	67402749	67390717	1	tubulin, beta 6 class V [Source:MGI Symbol;Acc:MGI:1915201]
ENSMUSG00000001482.15	1561.21	-0.716683	0.153283	-4.67557	2.93143e-06	6.22212e-05	ENSMUSG00000001482.15	ENSMUSG00000001482	Def8	8	123423527	123463270	123423527	1	differentially expressed in FDCP 8 [Source:MGI Symbol;Acc:MGI:1346331]
ENSMUSG00000001493.9	85.7183	1.16506	0.675805	1.72395	0.0847166	0.233079	ENSMUSG00000001493.9	ENSMUSG00000001493	Meox1	11	101877510	101894374	101894374	-1	mesenchyme homeobox 1 [Source:MGI Symbol;Acc:MGI:103220]
ENSMUSG00000001494.6	55.4536	1.646	1.96203	0.838925	0.401511	0.63623	ENSMUSG00000001494.6	ENSMUSG00000001494	Sost	11	101962458	101967015	101967015	-1	sclerostin [Source:MGI Symbol;Acc:MGI:1921749]
ENSMUSG00000001497.18	1.42988	0.406101	3.34409	0.121439	0.903344	NA	ENSMUSG00000001497.18	ENSMUSG00000001497	Pax9	12	56691767	56712822	56691767	1	paired box 9 [Source:MGI Symbol;Acc:MGI:97493]
ENSMUSG00000001504.10	4.82379	-0.381563	2.45194	-0.155617	0.876335	0.948238	ENSMUSG00000001504.10	ENSMUSG00000001504	Irx2	13	72628820	72634198	72628820	1	Iroquois homeobox 2 [Source:MGI Symbol;Acc:MGI:1197526]
ENSMUSG00000001506.10	4935.04	2.65602	0.550338	4.82616	1.39194e-06	3.24487e-05	ENSMUSG00000001506.10	ENSMUSG00000001506	Col1a1	11	94936224	94953042	94936224	1	collagen, type I, alpha 1 [Source:MGI Symbol;Acc:MGI:88467]
ENSMUSG00000001507.16	201.933	1.76421	0.592311	2.97851	0.00289649	0.0191595	ENSMUSG00000001507.16	ENSMUSG00000001507	Itga3	11	95044474	95076801	95069198	-1	integrin alpha 3 [Source:MGI Symbol;Acc:MGI:96602]
ENSMUSG00000001508.15	10331.9	-0.447496	0.218642	-2.0467	0.0406875	0.139524	ENSMUSG00000001508.15	ENSMUSG00000001508	Sgca	11	94962791	94976327	94976327	-1	sarcoglycan, alpha (dystrophin-associated glycoprotein) [Source:MGI Symbol;Acc:MGI:894698]
ENSMUSG00000001510.8	1.55926	-1.26989	3.34221	-0.379954	0.703979	NA	ENSMUSG00000001510.8	ENSMUSG00000001510	Dlx3	11	95120119	95125296	95120119	1	distal-less homeobox 3 [Source:MGI Symbol;Acc:MGI:94903]
ENSMUSG00000001517.14	7.36695	6.09807	2.89407	2.10709	NA	NA	ENSMUSG00000001517.14	ENSMUSG00000001517	Foxm1	6	128362967	128376146	128362967	1	forkhead box M1 [Source:MGI Symbol;Acc:MGI:1347487]
ENSMUSG00000001518.12	520.6	0.0387998	0.253259	0.153202	0.878239	0.948767	ENSMUSG00000001518.12	ENSMUSG00000001518	Itfg2	6	128409444	128424931	128424931	-1	integrin alpha FG-GAP repeat containing 2 [Source:MGI Symbol;Acc:MGI:1915450]
ENSMUSG00000001520.12	395.077	3.9188	0.29828	13.138	1.99376e-39	2.53307e-36	ENSMUSG00000001520.12	ENSMUSG00000001520	Nrip2	6	128399296	128416427	128399296	1	nuclear receptor interacting protein 2 [Source:MGI Symbol;Acc:MGI:1891884]
ENSMUSG00000001521.12	170.477	0.266338	0.388788	0.685047	0.493314	0.712721	ENSMUSG00000001521.12	ENSMUSG00000001521	Tulp3	6	128321161	128355851	128355851	-1	tubby-like protein 3 [Source:MGI Symbol;Acc:MGI:1329045]
ENSMUSG00000001524.14	300.839	0.135063	0.285709	0.47273	0.636406	0.814019	ENSMUSG00000001524.14	ENSMUSG00000001524	Gtf2h4	17	35667730	35673739	35673739	-1	general transcription factor II H, polypeptide 4 [Source:MGI Symbol;Acc:MGI:1338799]
ENSMUSG00000001525.10	1242.21	1.02102	0.164119	6.22122	4.93295e-10	2.4039e-08	ENSMUSG00000001525.10	ENSMUSG00000001525	Tubb5	17	35833921	35838306	35838306	-1	tubulin, beta 5 class I [Source:MGI Symbol;Acc:MGI:107812]
ENSMUSG00000001542.7	1282.44	-0.666793	0.354919	-1.87872	0.060283	0.183983	ENSMUSG00000001542.7	ENSMUSG00000001542	Ell2	13	75706757	75772364	75706757	1	elongation factor RNA polymerase II 2 [Source:MGI Symbol;Acc:MGI:2183438]
ENSMUSG00000001552.14	2086.52	0.612882	0.225949	2.71248	0.00667817	0.0362369	ENSMUSG00000001552.14	ENSMUSG00000001552	Jup	11	100368958	100397763	100372716	-1	junction plakoglobin [Source:MGI Symbol;Acc:MGI:96650]
ENSMUSG00000001555.10	190.548	2.7787	0.42938	6.47142	9.70865e-11	5.60674e-09	ENSMUSG00000001555.10	ENSMUSG00000001555	Fkbp10	11	100415697	100424824	100415697	1	FK506 binding protein 10 [Source:MGI Symbol;Acc:MGI:104769]
ENSMUSG00000001558.5	5.99776	-0.732486	2.83834	-0.258068	0.796354	0.906803	ENSMUSG00000001558.5	ENSMUSG00000001558	Klhl10	11	100441917	100457022	100441917	1	kelch-like 10 [Source:MGI Symbol;Acc:MGI:2181067]
ENSMUSG00000001569.10	1019.46	-0.0129598	0.29745	-0.0435695	0.965248	0.984961	ENSMUSG00000001569.10	ENSMUSG00000001569	Nom1	5	29434664	29457843	29434664	1	nucleolar protein with MIF4G domain 1 [Source:MGI Symbol;Acc:MGI:1861749]
ENSMUSG00000001576.15	2661.78	-0.0478737	0.125611	-0.381125	0.70311	0.85495	ENSMUSG00000001576.15	ENSMUSG00000001576	Ergic1	17	26561489	26656934	26561489	1	endoplasmic reticulum-golgi intermediate compartment (ERGIC) 1 [Source:MGI Symbol;Acc:MGI:1914708]
ENSMUSG00000001588.12	7.32391	2.1407	2.01535	1.0622	0.288146	0.522738	ENSMUSG00000001588.12	ENSMUSG00000001588	Acap1	11	69881567	69895539	69890331	-1	ArfGAP with coiled-coil, ankyrin repeat and PH domains 1 [Source:MGI Symbol;Acc:MGI:2388270]
ENSMUSG00000001604.14	14554.7	-0.392938	0.11529	-3.40826	0.000653779	0.00591193	ENSMUSG00000001604.14	ENSMUSG00000001604	Tcea3	4	136247729	136274898	136247729	1	transcription elongation factor A (SII), 3 [Source:MGI Symbol;Acc:MGI:1196908]
ENSMUSG00000001627.12	1520.81	-0.154898	0.315252	-0.491347	0.623181	0.804976	ENSMUSG00000001627.12	ENSMUSG00000001627	Ifrd1	12	40201567	40248504	40223189	-1	interferon-related developmental regulator 1 [Source:MGI Symbol;Acc:MGI:1316717]
ENSMUSG00000001630.13	681.159	0.641742	0.258279	2.48468	0.0129668	0.0602664	ENSMUSG00000001630.13	ENSMUSG00000001630	Stk38l	6	146724995	146778812	146724995	1	serine/threonine kinase 38 like [Source:MGI Symbol;Acc:MGI:1922250]
ENSMUSG00000001632.16	247.101	0.231374	0.45059	0.513492	0.607607	0.794378	ENSMUSG00000001632.16	ENSMUSG00000001632	Brpf1	6	113307137	113324860	113307137	1	bromodomain and PHD finger containing, 1 [Source:MGI Symbol;Acc:MGI:1926033]
ENSMUSG00000001642.18	4250.77	-0.245371	0.140456	-1.74696	0.0806441	0.22536	ENSMUSG00000001642.18	ENSMUSG00000001642	Akr1b3	6	34302434	34317478	34307457	-1	aldo-keto reductase family 1, member B3 (aldose reductase) [Source:MGI Symbol;Acc:MGI:1353494]
ENSMUSG00000001656.3	126.879	-0.86903	0.547333	-1.58775	0.112342	0.283035	ENSMUSG00000001656.3	ENSMUSG00000001656	Hoxc11	15	102954427	102957708	102954427	1	homeobox C11 [Source:MGI Symbol;Acc:MGI:96193]
ENSMUSG00000001657.7	34.4506	0.674401	0.629172	1.07189	0.28377	0.518142	ENSMUSG00000001657.7	ENSMUSG00000001657	Hoxc8	15	102990607	102994111	102990607	1	homeobox C8 [Source:MGI Symbol;Acc:MGI:96198]
ENSMUSG00000001661.5	58.6116	0.432388	0.533437	0.810569	0.417613	0.649705	ENSMUSG00000001661.5	ENSMUSG00000001661	Hoxc6	15	102998257	103011881	102998257	1	homeobox C6 [Source:MGI Symbol;Acc:MGI:96197]
ENSMUSG00000001663.10	231.138	0.926447	0.432926	2.13997	0.0323575	0.118271	ENSMUSG00000001663.10	ENSMUSG00000001663	Gstt1	10	75783813	75798584	75798584	-1	glutathione S-transferase, theta 1 [Source:MGI Symbol;Acc:MGI:107379]
ENSMUSG00000001665.11	133.307	2.14226	0.622787	3.43979	0.000582168	0.00540168	ENSMUSG00000001665.11	ENSMUSG00000001665	Gstt3	10	75774115	75781414	75781414	-1	glutathione S-transferase, theta 3 [Source:MGI Symbol;Acc:MGI:2143526]
ENSMUSG00000001666.8	419.984	-0.350389	0.217904	-1.608	0.107836	0.275388	ENSMUSG00000001666.8	ENSMUSG00000001666	Ddt	10	75771230	75773414	75773034	-1	D-dopachrome tautomerase [Source:MGI Symbol;Acc:MGI:1298381]
ENSMUSG00000001670.13	9.07527	6.41136	1.94534	3.29575	0.000981599	0.00813214	ENSMUSG00000001670.13	ENSMUSG00000001670	Tat	8	109990437	109999803	109990437	1	tyrosine aminotransferase [Source:MGI Symbol;Acc:MGI:98487]
ENSMUSG00000001672.14	3.32202	4.94778	2.80885	1.76149	0.0781547	NA	ENSMUSG00000001672.14	ENSMUSG00000001672	Marveld3	8	109947914	109962203	109962168	-1	MARVEL (membrane-associating) domain containing 3 [Source:MGI Symbol;Acc:MGI:1920858]
ENSMUSG00000001674.11	536.74	0.0499886	0.196906	0.25387	0.799596	0.908095	ENSMUSG00000001674.11	ENSMUSG00000001674	Ddx18	1	121553835	121567989	121567989	-1	DEAD (Asp-Glu-Ala-Asp) box polypeptide 18 [Source:MGI Symbol;Acc:MGI:1914192]
ENSMUSG00000001687.15	4258.14	-0.346597	0.156465	-2.21517	0.0267486	0.102915	ENSMUSG00000001687.15	ENSMUSG00000001687	Ubl3	5	148504635	148552789	148552662	-1	ubiquitin-like 3 [Source:MGI Symbol;Acc:MGI:1344373]
ENSMUSG00000001700.10	456.636	-0.226678	0.285092	-0.795104	0.426553	0.656778	ENSMUSG00000001700.10	ENSMUSG00000001700	Gramd3	18	56400337	56503792	56400337	1	GRAM domain containing 3 [Source:MGI Symbol;Acc:MGI:1914815]
ENSMUSG00000001707.8	716.419	-0.464509	0.21142	-2.19709	0.0280141	0.106471	ENSMUSG00000001707.8	ENSMUSG00000001707	Eef1e1	13	38644207	38659058	38659058	-1	eukaryotic translation elongation factor 1 epsilon 1 [Source:MGI Symbol;Acc:MGI:1913393]
ENSMUSG00000001729.14	950.339	0.485507	0.293611	1.65357	0.0982146	0.257913	ENSMUSG00000001729.14	ENSMUSG00000001729	Akt1	12	112653821	112674884	112674276	-1	thymoma viral proto-oncogene 1 [Source:MGI Symbol;Acc:MGI:87986]
ENSMUSG00000001739.14	53.8396	0.295666	0.536897	0.550695	0.581843	0.777396	ENSMUSG00000001739.14	ENSMUSG00000001739	Cldn15	5	136966616	136975858	136966616	1	claudin 15 [Source:MGI Symbol;Acc:MGI:1913103]
ENSMUSG00000001741.12	119.232	1.36935	0.790182	1.73295	0.0831039	0.229994	ENSMUSG00000001741.12	ENSMUSG00000001741	Il16	7	83642825	83745726	83735523	-1	interleukin 16 [Source:MGI Symbol;Acc:MGI:1270855]
ENSMUSG00000001750.16	126.919	1.22147	0.692119	1.76483	0.077593	0.219999	ENSMUSG00000001750.16	ENSMUSG00000001750	Tcirg1	19	3896050	3907133	3903072	-1	T cell, immune regulator 1, ATPase, H+ transporting, lysosomal V0 protein A3 [Source:MGI Symbol;Acc:MGI:1350931]
ENSMUSG00000001751.9	177.517	0.757054	0.407099	1.85963	0.0629374	0.189612	ENSMUSG00000001751.9	ENSMUSG00000001751	Naglu	11	101070012	101077672	101070012	1	alpha-N-acetylglucosaminidase (Sanfilippo disease IIIB) [Source:MGI Symbol;Acc:MGI:1351641]
ENSMUSG00000001755.12	276.562	0.43938	0.322975	1.36041	0.173699	0.379273	ENSMUSG00000001755.12	ENSMUSG00000001755	Coasy	11	101082565	101086619	101082565	1	Coenzyme A synthase [Source:MGI Symbol;Acc:MGI:1918993]
ENSMUSG00000001761.7	119.395	1.03072	0.730245	1.41148	0.158104	0.356516	ENSMUSG00000001761.7	ENSMUSG00000001761	Smo	6	29735503	29761365	29735503	1	smoothened, frizzled class receptor [Source:MGI Symbol;Acc:MGI:108075]
ENSMUSG00000001763.14	35.7038	0.0116277	0.894462	0.0129997	0.989628	0.995674	ENSMUSG00000001763.14	ENSMUSG00000001763	Tspan33	6	29694222	29718559	29694222	1	tetraspanin 33 [Source:MGI Symbol;Acc:MGI:1919012]
ENSMUSG00000001767.5	431.158	-0.058786	0.255195	-0.230357	0.817814	0.917442	ENSMUSG00000001767.5	ENSMUSG00000001767	Crnkl1	2	145917479	145935014	145935014	-1	crooked neck pre-mRNA splicing factor 1 [Source:MGI Symbol;Acc:MGI:1914127]
ENSMUSG00000001768.16	291.929	1.71939	0.450261	3.81866	0.00013418	0.00161479	ENSMUSG00000001768.16	ENSMUSG00000001768	Rin2	2	145675215	145887616	145675215	1	Ras and Rab interactor 2 [Source:MGI Symbol;Acc:MGI:1921280]
ENSMUSG00000001773.14	5.03325	5.54576	2.68091	2.06861	0.0385828	0.134405	ENSMUSG00000001773.14	ENSMUSG00000001773	Folh1	7	86718977	86775943	86775943	-1	folate hydrolase 1 [Source:MGI Symbol;Acc:MGI:1858193]
ENSMUSG00000001774.8	1718	-0.255715	0.151482	-1.68809	0.0913934	0.245524	ENSMUSG00000001774.8	ENSMUSG00000001774	Chordc1	9	18292125	18317442	18292125	1	cysteine and histidine-rich domain (CHORD)-containing, zinc-binding protein 1 [Source:MGI Symbol;Acc:MGI:1914167]
ENSMUSG00000001783.3	2407.6	0.112987	0.157754	0.716226	0.473852	0.696907	ENSMUSG00000001783.3	ENSMUSG00000001783	Rtcb	10	85938637	85957823	85957823	-1	RNA 2',3'-cyclic phosphate and 5'-OH ligase [Source:MGI Symbol;Acc:MGI:106379]
ENSMUSG00000001785.13	899.024	-0.251462	0.247714	-1.01513	0.310045	0.546179	ENSMUSG00000001785.13	ENSMUSG00000001785	Pwp1	10	85829494	85889096	85829494	1	PWP1 homolog, endonuclein [Source:MGI Symbol;Acc:MGI:1914735]
ENSMUSG00000001786.14	536.717	0.225725	0.210826	1.07067	0.284317	0.518682	ENSMUSG00000001786.14	ENSMUSG00000001786	Fbxo7	10	86021972	86051873	86021972	1	F-box protein 7 [Source:MGI Symbol;Acc:MGI:1917004]
ENSMUSG00000001794.13	4501.86	0.192061	0.219765	0.873938	0.382152	0.618172	ENSMUSG00000001794.13	ENSMUSG00000001794	Capns1	7	30186936	30198811	30192972	-1	calpain, small subunit 1 [Source:MGI Symbol;Acc:MGI:88266]
ENSMUSG00000001802.16	177.624	-1.12318	0.31978	-3.51237	0.000444134	0.00431448	ENSMUSG00000001802.16	ENSMUSG00000001802	Lrp3	7	35200027	35215498	35202959	-1	low density lipoprotein receptor-related protein 3 [Source:MGI Symbol;Acc:MGI:3584516]
ENSMUSG00000001827.12	4.56743	1.54	2.61831	0.588164	NA	NA	ENSMUSG00000001827.12	ENSMUSG00000001827	Folr1	7	101858331	101870788	101864145	-1	folate receptor 1 (adult) [Source:MGI Symbol;Acc:MGI:95568]
ENSMUSG00000001829.17	2187.51	-0.166064	0.180153	-0.921795	0.356636	0.59416	ENSMUSG00000001829.17	ENSMUSG00000001829	Clpb	7	101663633	101795506	101663633	1	ClpB caseinolytic peptidase B [Source:MGI Symbol;Acc:MGI:1100517]
ENSMUSG00000001833.17	4686.24	-0.257489	0.267561	-0.962356	0.335871	0.573553	ENSMUSG00000001833.17	ENSMUSG00000001833	Septin7	9	25252439	25308571	25252451	1	septin 7 [Source:MGI Symbol;Acc:MGI:1335094]
ENSMUSG00000001844.10	1808.21	-0.412014	0.142152	-2.89841	0.00375066	0.023496	ENSMUSG00000001844.10	ENSMUSG00000001844	Zdhhc4	5	143316489	143329256	143329256	-1	zinc finger, DHHC domain containing 4 [Source:MGI Symbol;Acc:MGI:1920131]
ENSMUSG00000001847.14	1993.28	-0.199608	0.151101	-1.32103	0.186491	0.397048	ENSMUSG00000001847.14	ENSMUSG00000001847	Rac1	5	143503634	143528036	143528036	-1	Rac family small GTPase 1 [Source:MGI Symbol;Acc:MGI:97845]
ENSMUSG00000001855.15	340.729	0.654021	0.298741	2.18926	0.028578	0.107837	ENSMUSG00000001855.15	ENSMUSG00000001855	Nup214	2	31974436	32053975	31974436	1	nucleoporin 214 [Source:MGI Symbol;Acc:MGI:1095411]
ENSMUSG00000001864.13	447.04	3.60036	0.600027	6.00033	1.96921e-09	8.60598e-08	ENSMUSG00000001864.13	ENSMUSG00000001864	Aif1l	2	31950139	31973442	31950139	1	allograft inflammatory factor 1-like [Source:MGI Symbol;Acc:MGI:1919598]
ENSMUSG00000001865.2	163.878	2.45481	1.31597	1.86539	0.0621261	0.187804	ENSMUSG00000001865.2	ENSMUSG00000001865	Cpa3	3	20215620	20242181	20242181	-1	carboxypeptidase A3, mast cell [Source:MGI Symbol;Acc:MGI:88479]
ENSMUSG00000001870.16	289.056	1.65974	0.286509	5.79298	6.9148e-09	2.7211e-07	ENSMUSG00000001870.16	ENSMUSG00000001870	Ltbp1	17	75005568	75392512	75005568	1	latent transforming growth factor beta binding protein 1 [Source:MGI Symbol;Acc:MGI:109151]
ENSMUSG00000001891.16	16837.6	-0.77186	0.250378	-3.08278	0.00205077	0.0147144	ENSMUSG00000001891.16	ENSMUSG00000001891	Ugp2	11	21321138	21371201	21370477	-1	UDP-glucose pyrophosphorylase 2 [Source:MGI Symbol;Acc:MGI:2183447]
ENSMUSG00000001909.16	1183.17	-0.341155	0.226618	-1.50542	0.132216	0.317159	ENSMUSG00000001909.16	ENSMUSG00000001909	Trmt1	8	84686307	84699808	84686307	1	tRNA methyltransferase 1 [Source:MGI Symbol;Acc:MGI:1289155]
ENSMUSG00000001910.5	320.518	0.431394	0.28183	1.53069	0.125846	0.306508	ENSMUSG00000001910.5	ENSMUSG00000001910	Nacc1	8	84670479	84687902	84687902	-1	nucleus accumbens associated 1, BEN and BTB (POZ) domain containing [Source:MGI Symbol;Acc:MGI:1914080]
ENSMUSG00000001911.16	5378.3	0.0327271	0.223638	0.14634	0.883653	0.951024	ENSMUSG00000001911.16	ENSMUSG00000001911	Nfix	8	84699876	84800344	84708218	-1	nuclear factor I/X [Source:MGI Symbol;Acc:MGI:97311]
ENSMUSG00000001918.17	1920.5	1.63482	0.197216	8.28948	1.13745e-16	1.48763e-14	ENSMUSG00000001918.17	ENSMUSG00000001918	Slc1a5	7	16781340	16798274	16781340	1	solute carrier family 1 (neutral amino acid transporter), member 5 [Source:MGI Symbol;Acc:MGI:105305]
ENSMUSG00000001924.15	2417.71	0.0728613	0.17517	0.415945	0.67745	0.83889	ENSMUSG00000001924.15	ENSMUSG00000001924	Uba1	X	20658326	20683179	20658326	1	ubiquitin-like modifier activating enzyme 1 [Source:MGI Symbol;Acc:MGI:98890]
ENSMUSG00000001930.17	705.056	1.8539	0.289829	6.39655	1.58928e-10	8.75186e-09	ENSMUSG00000001930.17	ENSMUSG00000001930	Vwf	6	125546774	125686679	125546774	1	Von Willebrand factor [Source:MGI Symbol;Acc:MGI:98941]
ENSMUSG00000001942.8	256.174	0.405173	0.309267	1.31011	0.190158	0.402134	ENSMUSG00000001942.8	ENSMUSG00000001942	Siae	9	37555698	37649655	37555698	1	sialic acid acetylesterase [Source:MGI Symbol;Acc:MGI:104803]
ENSMUSG00000001943.8	8.74183	0.180651	1.64293	0.109957	0.912444	0.963183	ENSMUSG00000001943.8	ENSMUSG00000001943	Vsig2	9	37539255	37544205	37539255	1	V-set and immunoglobulin domain containing 2 [Source:MGI Symbol;Acc:MGI:1928009]
ENSMUSG00000001946.14	946.705	1.27472	0.283445	4.49723	6.88455e-06	0.000129446	ENSMUSG00000001946.14	ENSMUSG00000001946	Esam	9	37528078	37538319	37528078	1	endothelial cell-specific adhesion molecule [Source:MGI Symbol;Acc:MGI:1916774]
ENSMUSG00000001948.10	243.425	-0.558076	0.293422	-1.90196	0.0571763	0.177177	ENSMUSG00000001948.10	ENSMUSG00000001948	Spa17	9	37603290	37613722	37613722	-1	sperm autoantigenic protein 17 [Source:MGI Symbol;Acc:MGI:1333778]
ENSMUSG00000001962.8	772.059	0.158926	0.163213	0.973734	0.330189	0.568054	ENSMUSG00000001962.8	ENSMUSG00000001962	Fam50a	X	74313033	74320149	74313033	1	family with sequence similarity 50, member A [Source:MGI Symbol;Acc:MGI:1351626]
ENSMUSG00000001964.14	1654.56	-0.369762	0.235056	-1.57308	0.115701	0.288839	ENSMUSG00000001964.14	ENSMUSG00000001964	Emd	X	74254687	74261548	74254687	1	emerin [Source:MGI Symbol;Acc:MGI:108117]
ENSMUSG00000001983.7	403.06	-0.253195	0.299707	-0.844807	0.398219	0.633043	ENSMUSG00000001983.7	ENSMUSG00000001983	Taco1	11	106066061	106073612	106066061	1	translational activator of mitochondrially encoded cytochrome c oxidase I [Source:MGI Symbol;Acc:MGI:1917457]
ENSMUSG00000001985.9	5.79131	-6.19566	3.39137	-1.82689	0.0677162	0.199713	ENSMUSG00000001985.9	ENSMUSG00000001985	Grik3	4	125490700	125714173	125490700	1	glutamate receptor, ionotropic, kainate 3 [Source:MGI Symbol;Acc:MGI:95816]
ENSMUSG00000001986.16	33.5073	1.99016	0.873647	2.27799	0.0227274	0.0914186	ENSMUSG00000001986.16	ENSMUSG00000001986	Gria3	X	41400854	41678601	41400854	1	glutamate receptor, ionotropic, AMPA3 (alpha 3) [Source:MGI Symbol;Acc:MGI:95810]
ENSMUSG00000001988.9	4.37252	-0.750214	1.94063	-0.386583	0.699065	0.852129	ENSMUSG00000001988.9	ENSMUSG00000001988	Npas1	7	16455721	16477728	16475688	-1	neuronal PAS domain protein 1 [Source:MGI Symbol;Acc:MGI:109205]
ENSMUSG00000001995.9	162.828	1.5593	0.477946	3.2625	0.00110436	0.0088977	ENSMUSG00000001995.9	ENSMUSG00000001995	Sipa1l2	8	125418063	125569808	125569756	-1	signal-induced proliferation-associated 1 like 2 [Source:MGI Symbol;Acc:MGI:2676970]
ENSMUSG00000001998.15	169.221	-0.198024	0.470133	-0.421208	0.673603	0.83659	ENSMUSG00000001998.15	ENSMUSG00000001998	Ap4e1	2	127008717	127067909	127008717	1	adaptor-related protein complex AP-4, epsilon 1 [Source:MGI Symbol;Acc:MGI:1336993]
ENSMUSG00000001999.15	713.193	-0.128062	0.171413	-0.747097	0.455005	0.681259	ENSMUSG00000001999.15	ENSMUSG00000001999	Blvra	2	127070665	127097084	127070665	1	biliverdin reductase A [Source:MGI Symbol;Acc:MGI:88170]
ENSMUSG00000002006.12	11.9063	6.04905	1.68923	3.58096	0.000342337	0.00351364	ENSMUSG00000002006.12	ENSMUSG00000002006	Pdzd4	X	73793359	73824969	73824969	-1	PDZ domain containing 4 [Source:MGI Symbol;Acc:MGI:2443483]
ENSMUSG00000002007.5	1690.97	-0.170649	0.171088	-0.997433	0.318554	0.555285	ENSMUSG00000002007.5	ENSMUSG00000002007	Srpk3	X	73774405	73778925	73774405	1	serine/arginine-rich protein specific kinase 3 [Source:MGI Symbol;Acc:MGI:1891338]
ENSMUSG00000002010.17	13138.8	-0.229649	0.12892	-1.78133	0.074859	0.214761	ENSMUSG00000002010.17	ENSMUSG00000002010	Idh3g	X	73778963	73786897	73786897	-1	isocitrate dehydrogenase 3 (NAD+), gamma [Source:MGI Symbol;Acc:MGI:1099463]
ENSMUSG00000002012.13	437.198	-0.216709	0.302682	-0.715965	0.474013	0.69703	ENSMUSG00000002012.13	ENSMUSG00000002012	Pnck	X	73655994	73660117	73659724	-1	pregnancy upregulated non-ubiquitously expressed CaM kinase [Source:MGI Symbol;Acc:MGI:1347357]
ENSMUSG00000002014.12	2917.75	-0.560556	0.153069	-3.6621	0.000250152	0.00271639	ENSMUSG00000002014.12	ENSMUSG00000002014	Ssr4	X	73787028	73790830	73787062	1	signal sequence receptor, delta [Source:MGI Symbol;Acc:MGI:1099464]
ENSMUSG00000002015.5	2287.05	0.0486524	0.11481	0.423766	0.671736	0.835521	ENSMUSG00000002015.5	ENSMUSG00000002015	Bcap31	X	73686178	73716175	73716175	-1	B cell receptor associated protein 31 [Source:MGI Symbol;Acc:MGI:1350933]
ENSMUSG00000002017.10	1285.23	-0.347574	0.216584	-1.6048	0.108537	0.276546	ENSMUSG00000002017.10	ENSMUSG00000002017	Fam98a	17	75537086	75551946	75551946	-1	family with sequence similarity 98, member A [Source:MGI Symbol;Acc:MGI:1919972]
ENSMUSG00000002020.15	22.1124	1.91783	1.72279	1.11321	0.265618	0.498363	ENSMUSG00000002020.15	ENSMUSG00000002020	Ltbp2	12	84783212	84876532	84876532	-1	latent transforming growth factor beta binding protein 2 [Source:MGI Symbol;Acc:MGI:99502]
ENSMUSG00000002028.13	436.985	0.783785	0.325165	2.41042	0.015934	0.0703004	ENSMUSG00000002028.13	ENSMUSG00000002028	Kmt2a	9	44803355	44881296	44881296	-1	lysine (K)-specific methyltransferase 2A [Source:MGI Symbol;Acc:MGI:96995]
ENSMUSG00000002031.13	323.592	0.058638	0.331533	0.176869	0.859611	0.939695	ENSMUSG00000002031.13	ENSMUSG00000002031	Ift46	9	44767908	44793447	44767908	1	intraflagellar transport 46 [Source:MGI Symbol;Acc:MGI:1923818]
ENSMUSG00000002032.17	387.675	0.0239217	0.262191	0.0912376	0.927304	0.969027	ENSMUSG00000002032.17	ENSMUSG00000002032	Tmem25	9	44793769	44799307	44799233	-1	transmembrane protein 25 [Source:MGI Symbol;Acc:MGI:1918937]
ENSMUSG00000002043.17	305.287	0.856015	0.257499	3.32434	0.000886293	0.00751048	ENSMUSG00000002043.17	ENSMUSG00000002043	Trappc6a	7	19508395	19516145	19508395	1	trafficking protein particle complex 6A [Source:MGI Symbol;Acc:MGI:1914341]
ENSMUSG00000002052.6	988.29	0.16607	0.239635	0.693014	0.488301	0.708593	ENSMUSG00000002052.6	ENSMUSG00000002052	Supt6	11	78206746	78245987	78245987	-1	SPT6, histone chaperone and transcription elongation factor [Source:MGI Symbol;Acc:MGI:107726]
ENSMUSG00000002055.9	32.9039	-0.107516	1.50993	-0.0712055	0.943234	0.975652	ENSMUSG00000002055.9	ENSMUSG00000002055	Spag5	11	78301529	78322457	78301529	1	sperm associated antigen 5 [Source:MGI Symbol;Acc:MGI:1927470]
ENSMUSG00000002058.13	48.9618	0.146133	0.688799	0.212156	0.831985	0.925317	ENSMUSG00000002058.13	ENSMUSG00000002058	Unc119	11	78343482	78349164	78343482	1	unc-119 lipid binding chaperone [Source:MGI Symbol;Acc:MGI:1328357]
ENSMUSG00000002059.18	203.918	1.89226	0.344193	5.49767	3.84834e-08	1.2606e-06	ENSMUSG00000002059.18	ENSMUSG00000002059	Rab34	11	78188430	78192193	78188430	1	RAB34, member RAS oncogene family [Source:MGI Symbol;Acc:MGI:104606]
ENSMUSG00000002064.10	1317.02	-0.0177277	0.164643	-0.107674	0.914255	0.963893	ENSMUSG00000002064.10	ENSMUSG00000002064	Sdf2	11	78245746	78255496	78245746	1	stromal cell derived factor 2 [Source:MGI Symbol;Acc:MGI:108019]
ENSMUSG00000002068.16	17.7799	0.864785	1.41565	0.610875	0.541282	0.748836	ENSMUSG00000002068.16	ENSMUSG00000002068	Ccne1	7	38097984	38107534	38107534	-1	cyclin E1 [Source:MGI Symbol;Acc:MGI:88316]
ENSMUSG00000002076.12	7.036	-1.91762	1.94445	-0.986198	0.324036	0.561484	ENSMUSG00000002076.12	ENSMUSG00000002076	Hsf2bp	17	31944769	32036349	32036349	-1	heat shock transcription factor 2 binding protein [Source:MGI Symbol;Acc:MGI:1921627]
ENSMUSG00000002083.13	78.3033	0.661891	0.459385	1.44082	0.149635	0.34445	ENSMUSG00000002083.13	ENSMUSG00000002083	Bbc3	7	16308393	16318205	16308393	1	BCL2 binding component 3 [Source:MGI Symbol;Acc:MGI:2181667]
ENSMUSG00000002102.15	15668.2	-0.180906	0.103722	-1.74413	0.0811356	0.226271	ENSMUSG00000002102.15	ENSMUSG00000002102	Psmc3	2	91054009	91066369	91054009	1	proteasome (prosome, macropain) 26S subunit, ATPase 3 [Source:MGI Symbol;Acc:MGI:1098754]
ENSMUSG00000002103.16	547.51	0.340135	0.328255	1.03619	0.300112	0.534933	ENSMUSG00000002103.16	ENSMUSG00000002103	Acp2	2	91202885	91214098	91202885	1	acid phosphatase 2, lysosomal [Source:MGI Symbol;Acc:MGI:87882]
ENSMUSG00000002104.11	2029.18	-0.0148902	0.221561	-0.0672058	0.946418	0.977183	ENSMUSG00000002104.11	ENSMUSG00000002104	Rapsn	2	91035620	91045729	91035620	1	receptor-associated protein of the synapse [Source:MGI Symbol;Acc:MGI:99422]
ENSMUSG00000002105.15	1103.37	0.288641	0.260423	1.10835	0.26771	0.50029	ENSMUSG00000002105.15	ENSMUSG00000002105	Slc39a13	2	91061791	91070417	91070283	-1	solute carrier family 39 (metal ion transporter), member 13 [Source:MGI Symbol;Acc:MGI:1915677]
ENSMUSG00000002107.18	1567.13	-0.286822	0.222728	-1.28777	0.197826	0.412794	ENSMUSG00000002107.18	ENSMUSG00000002107	Celf2	2	6539694	7509563	7396000	-1	CUGBP, Elav-like family member 2 [Source:MGI Symbol;Acc:MGI:1338822]
ENSMUSG00000002108.10	795.362	-0.0841253	0.224944	-0.373983	0.708417	0.8579	ENSMUSG00000002108.10	ENSMUSG00000002108	Nr1h3	2	91184061	91202834	91195025	-1	nuclear receptor subfamily 1, group H, member 3 [Source:MGI Symbol;Acc:MGI:1352462]
ENSMUSG00000002109.14	64.0751	0.777268	0.678667	1.14529	0.252091	0.482633	ENSMUSG00000002109.14	ENSMUSG00000002109	Ddb2	2	91211572	91236982	91235331	-1	damage specific DNA binding protein 2 [Source:MGI Symbol;Acc:MGI:1355314]
ENSMUSG00000002111.8	48.2775	2.22644	0.627316	3.54914	0.000386487	0.00385988	ENSMUSG00000002111.8	ENSMUSG00000002111	Spi1	2	91082390	91115756	91082390	1	spleen focus forming virus (SFFV) proviral integration oncogene [Source:MGI Symbol;Acc:MGI:98282]
ENSMUSG00000002129.11	497.162	0.333858	0.241076	1.38487	0.166092	0.367952	ENSMUSG00000002129.11	ENSMUSG00000002129	Sf3a1	11	4160350	4182541	4177548	1	splicing factor 3a, subunit 1 [Source:MGI Symbol;Acc:MGI:1914715]
ENSMUSG00000002147.18	598.484	0.47422	0.21491	2.2066	0.0273423	0.104508	ENSMUSG00000002147.18	ENSMUSG00000002147	Stat6	10	127642986	127660957	127642986	1	signal transducer and activator of transcription 6 [Source:MGI Symbol;Acc:MGI:103034]
ENSMUSG00000002204.9	12.8894	2.43077	1.70041	1.42952	0.152855	0.349195	ENSMUSG00000002204.9	ENSMUSG00000002204	Napsa	7	44572380	44586862	44572380	1	napsin A aspartic peptidase [Source:MGI Symbol;Acc:MGI:109365]
ENSMUSG00000002205.16	751.603	-0.265655	0.256317	-1.03643	0.3	0.534894	ENSMUSG00000002205.16	ENSMUSG00000002205	Vrk3	7	44748413	44777515	44748413	1	vaccinia related kinase 3 [Source:MGI Symbol;Acc:MGI:2182465]
ENSMUSG00000002210.11	467.994	0.730776	0.325684	2.24382	0.0248441	0.0976796	ENSMUSG00000002210.11	ENSMUSG00000002210	Smg9	7	24399619	24422778	24399619	1	smg-9 homolog, nonsense mediated mRNA decay factor (C. elegans) [Source:MGI Symbol;Acc:MGI:1919247]
ENSMUSG00000002221.11	158.76	0.377567	0.430958	0.876111	0.38097	0.617094	ENSMUSG00000002221.11	ENSMUSG00000002221	Paxip1	5	27740080	27791691	27791550	-1	PAX interacting (with transcription-activation domain) protein 1 [Source:MGI Symbol;Acc:MGI:1890430]
ENSMUSG00000002222.14	2606.93	-0.330532	0.175271	-1.88583	0.0593177	0.181786	ENSMUSG00000002222.14	ENSMUSG00000002222	Rmnd5a	6	71388634	71440637	71440637	-1	required for meiotic nuclear division 5 homolog A [Source:MGI Symbol;Acc:MGI:1915727]
ENSMUSG00000002227.15	15.5767	3.93573	1.54034	2.5551	0.0106157	0.0518312	ENSMUSG00000002227.15	ENSMUSG00000002227	Mov10	3	104794836	104818563	104818242	-1	Mov10 RISC complex RNA helicase [Source:MGI Symbol;Acc:MGI:97054]
ENSMUSG00000002228.7	2646.74	-0.2707	0.247875	-1.09208	0.274797	0.507982	ENSMUSG00000002228.7	ENSMUSG00000002228	Ppm1j	3	104781056	104786018	104781056	1	protein phosphatase 1J [Source:MGI Symbol;Acc:MGI:1919137]
ENSMUSG00000002233.13	1275.35	0.362952	0.206151	1.76061	0.0783047	0.221256	ENSMUSG00000002233.13	ENSMUSG00000002233	Rhoc	3	104788375	104794459	104788375	1	ras homolog family member C [Source:MGI Symbol;Acc:MGI:106028]
ENSMUSG00000002249.21	108.062	2.38548	0.495852	4.81088	1.50269e-06	3.45326e-05	ENSMUSG00000002249.21	ENSMUSG00000002249	Tead3	17	28331671	28350817	28350346	-1	TEA domain family member 3 [Source:MGI Symbol;Acc:MGI:109241]
ENSMUSG00000002250.16	109.916	-0.322454	0.474551	-0.679493	0.496825	0.715062	ENSMUSG00000002250.16	ENSMUSG00000002250	Ppard	17	28232700	28301474	28232700	1	peroxisome proliferator activator receptor delta [Source:MGI Symbol;Acc:MGI:101884]
ENSMUSG00000002257.8	108.453	2.70625	0.611912	4.42262	9.75114e-06	0.000175373	ENSMUSG00000002257.8	ENSMUSG00000002257	Def6	17	28207778	28228608	28207778	1	differentially expressed in FDCP 6 [Source:MGI Symbol;Acc:MGI:1346328]
ENSMUSG00000002265.17	567.159	1.09094	0.44601	2.44601	0.0144448	0.0652104	ENSMUSG00000002265.17	ENSMUSG00000002265	Peg3	7	6703892	6730431	6730421	-1	paternally expressed 3 [Source:MGI Symbol;Acc:MGI:104748]
ENSMUSG00000002266.17	28.6143	0.136258	1.28792	0.105797	0.915743	0.964134	ENSMUSG00000002266.17	ENSMUSG00000002266	Zim1	7	6671269	6696450	6696450	-1	zinc finger, imprinted 1 [Source:MGI Symbol;Acc:MGI:1341879]
ENSMUSG00000002274.13	1291.81	-0.755482	0.229077	-3.29793	0.000974003	0.00808438	ENSMUSG00000002274.13	ENSMUSG00000002274	Metrn	17	25793221	25797136	25797083	-1	meteorin, glial cell differentiation regulator [Source:MGI Symbol;Acc:MGI:1917333]
ENSMUSG00000002279.19	344.483	0.482759	0.263581	1.83154	0.0670196	0.198283	ENSMUSG00000002279.19	ENSMUSG00000002279	Lmf1	17	25579085	25662826	25579085	1	lipase maturation factor 1 [Source:MGI Symbol;Acc:MGI:1923733]
ENSMUSG00000002280.11	2032.44	-0.278657	0.164532	-1.69363	0.0903359	0.243495	ENSMUSG00000002280.11	ENSMUSG00000002280	Ciao3	17	25773776	25783332	25773776	1	cytosolic iron-sulfur assembly component 3 [Source:MGI Symbol;Acc:MGI:1914813]
ENSMUSG00000002289.16	152.056	0.0843864	0.485299	0.173885	0.861956	0.940784	ENSMUSG00000002289.16	ENSMUSG00000002289	Angptl4	17	33773750	33781830	33781830	-1	angiopoietin-like 4 [Source:MGI Symbol;Acc:MGI:1888999]
ENSMUSG00000002297.16	13.1417	-0.52779	1.40618	-0.375336	0.707411	0.857309	ENSMUSG00000002297.16	ENSMUSG00000002297	Dbf4	5	8396973	8422716	8422680	-1	DBF4 zinc finger [Source:MGI Symbol;Acc:MGI:1351328]
ENSMUSG00000002307.16	1074.89	0.293113	0.190125	1.54169	0.12315	0.301898	ENSMUSG00000002307.16	ENSMUSG00000002307	Daxx	17	33909414	33915590	33909414	1	Fas death domain-associated protein [Source:MGI Symbol;Acc:MGI:1197015]
ENSMUSG00000002308.16	754.054	-0.750076	0.229381	-3.27	0.00107548	0.00873095	ENSMUSG00000002308.16	ENSMUSG00000002308	Cd320	17	33843091	33849774	33843091	1	CD320 antigen [Source:MGI Symbol;Acc:MGI:1860083]
ENSMUSG00000002319.16	1630.24	-0.0940512	0.226283	-0.415635	0.677677	0.839072	ENSMUSG00000002319.16	ENSMUSG00000002319	Ipo4	14	55625400	55635957	55635684	-1	importin 4 [Source:MGI Symbol;Acc:MGI:1923001]
ENSMUSG00000002320.15	495.708	0.426393	0.196171	2.17357	0.0297373	0.111145	ENSMUSG00000002320.15	ENSMUSG00000002320	Tm9sf1	14	55635965	55643806	55643251	-1	transmembrane 9 superfamily member 1 [Source:MGI Symbol;Acc:MGI:1921390]
ENSMUSG00000002324.8	1.28614	3.58075	3.41138	1.04965	0.293879	NA	ENSMUSG00000002324.8	ENSMUSG00000002324	Rec8	14	55618037	55625395	55618037	1	REC8 meiotic recombination protein [Source:MGI Symbol;Acc:MGI:1929645]
ENSMUSG00000002325.15	216.634	0.897635	0.37063	2.42192	0.0154388	0.0686012	ENSMUSG00000002325.15	ENSMUSG00000002325	Irf9	14	55603571	55610030	55603571	1	interferon regulatory factor 9 [Source:MGI Symbol;Acc:MGI:107587]
ENSMUSG00000002326.6	55.6148	1.86462	0.683661	2.7274	0.00638362	0.0350449	ENSMUSG00000002326.6	ENSMUSG00000002326	Gmpr2	14	55671941	55679200	55671941	1	guanosine monophosphate reductase 2 [Source:MGI Symbol;Acc:MGI:1917903]
ENSMUSG00000002329.7	1106.48	-0.230634	0.165896	-1.39023	0.164458	0.365468	ENSMUSG00000002329.7	ENSMUSG00000002329	Mdp1	14	55657879	55660508	55660508	-1	magnesium-dependent phosphatase 1 [Source:MGI Symbol;Acc:MGI:1915131]
ENSMUSG00000002332.16	880.371	0.0334542	0.180283	0.185565	0.852786	0.936154	ENSMUSG00000002332.16	ENSMUSG00000002332	Dhrs1	14	55739020	55745690	55739660	-1	dehydrogenase/reductase (SDR family) member 1 [Source:MGI Symbol;Acc:MGI:1196314]
ENSMUSG00000002341.8	8.88389	2.04368	1.89157	1.08041	0.279958	0.514264	ENSMUSG00000002341.8	ENSMUSG00000002341	Ncan	8	70093085	70120873	70120873	-1	neurocan [Source:MGI Symbol;Acc:MGI:104694]
ENSMUSG00000002342.17	3115.39	0.12432	0.204002	0.609405	0.542256	0.749659	ENSMUSG00000002342.17	ENSMUSG00000002342	Tmem161a	8	70172356	70183681	70172356	1	transmembrane protein 161A [Source:MGI Symbol;Acc:MGI:2384577]
ENSMUSG00000002343.11	252.657	-0.56512	0.460966	-1.22595	0.220219	0.442803	ENSMUSG00000002343.11	ENSMUSG00000002343	Armc6	8	70220172	70234466	70234466	-1	armadillo repeat containing 6 [Source:MGI Symbol;Acc:MGI:1924063]
ENSMUSG00000002345.18	298.185	0.193814	0.322571	0.600842	0.547945	0.754041	ENSMUSG00000002345.18	ENSMUSG00000002345	Borcs8	8	70139499	70147319	70139499	1	BLOC-1 related complex subunit 8 [Source:MGI Symbol;Acc:MGI:1919618]
ENSMUSG00000002346.16	1106.7	-0.260124	0.215234	-1.20857	0.22683	0.451198	ENSMUSG00000002346.16	ENSMUSG00000002346	Slc25a42	8	70184340	70212305	70212305	-1	solute carrier family 25, member 42 [Source:MGI Symbol;Acc:MGI:1920345]
ENSMUSG00000002365.10	727.271	-0.0189508	0.226037	-0.0838393	0.933184	0.971483	ENSMUSG00000002365.10	ENSMUSG00000002365	Snx9	17	5841329	5931954	5841329	1	sorting nexin 9 [Source:MGI Symbol;Acc:MGI:1913866]
ENSMUSG00000002372.9	2003.37	-0.133837	0.21178	-0.631963	0.527411	0.739303	ENSMUSG00000002372.9	ENSMUSG00000002372	Ranbp3	17	56673294	56711764	56673294	1	RAN binding protein 3 [Source:MGI Symbol;Acc:MGI:1919060]
ENSMUSG00000002379.7	10405.2	-0.262155	0.137663	-1.90433	0.0568677	0.17659	ENSMUSG00000002379.7	ENSMUSG00000002379	Ndufa11	17	56717767	56722141	56717767	1	NADH:ubiquinone oxidoreductase subunit A11 [Source:MGI Symbol;Acc:MGI:1917125]
ENSMUSG00000002393.14	383.725	0.214534	0.339022	0.632802	0.526863	0.738888	ENSMUSG00000002393.14	ENSMUSG00000002393	Nr2f6	8	71374123	71381960	71381960	-1	nuclear receptor subfamily 2, group F, member 6 [Source:MGI Symbol;Acc:MGI:1352453]
ENSMUSG00000002395.14	3496.17	-0.149547	0.192037	-0.778739	0.436133	0.665709	ENSMUSG00000002395.14	ENSMUSG00000002395	Use1	8	71366848	71369732	71367217	1	unconventional SNARE in the ER 1 homolog (S. cerevisiae) [Source:MGI Symbol;Acc:MGI:1914273]
ENSMUSG00000002396.8	127.192	0.224907	0.453478	0.495959	0.619923	0.802141	ENSMUSG00000002396.8	ENSMUSG00000002396	Ocel1	8	71371298	71379361	71371339	1	occludin/ELL domain containing 1 [Source:MGI Symbol;Acc:MGI:1924340]
ENSMUSG00000002409.18	1316.51	-0.649075	0.33435	-1.9413	0.0522213	0.166403	ENSMUSG00000002409.18	ENSMUSG00000002409	Dyrk1b	7	28179469	28187294	28179469	1	dual-specificity tyrosine-(Y)-phosphorylation regulated kinase 1b [Source:MGI Symbol;Acc:MGI:1330302]
ENSMUSG00000002413.15	231.272	0.611577	0.381092	1.6048	0.108538	0.276546	ENSMUSG00000002413.15	ENSMUSG00000002413	Braf	6	39603237	39725463	39725463	-1	Braf transforming gene [Source:MGI Symbol;Acc:MGI:88190]
ENSMUSG00000002416.13	9401.8	-0.68362	0.131965	-5.18029	2.21537e-07	6.30477e-06	ENSMUSG00000002416.13	ENSMUSG00000002416	Ndufb2	6	39592574	39603382	39592574	1	NADH:ubiquinone oxidoreductase subunit B2 [Source:MGI Symbol;Acc:MGI:1915448]
ENSMUSG00000002428.12	121.19	0.224421	0.590747	0.379894	0.704024	0.855477	ENSMUSG00000002428.12	ENSMUSG00000002428	Hltf	3	20057811	20118490	20057811	1	helicase-like transcription factor [Source:MGI Symbol;Acc:MGI:1196437]
ENSMUSG00000002455.14	929.093	0.0458775	0.235997	0.194398	0.845864	0.932499	ENSMUSG00000002455.14	ENSMUSG00000002455	Prpf6	2	181591868	181655660	181591868	1	pre-mRNA splicing factor 6 [Source:MGI Symbol;Acc:MGI:1922946]
ENSMUSG00000002458.13	135.627	0.798897	0.494419	1.61583	0.106131	0.272245	ENSMUSG00000002458.13	ENSMUSG00000002458	Rgs19	2	181688419	181693977	181693977	-1	regulator of G-protein signaling 19 [Source:MGI Symbol;Acc:MGI:1915153]
ENSMUSG00000002459.17	1.22146	3.50359	3.41055	1.02728	0.304289	NA	ENSMUSG00000002459.17	ENSMUSG00000002459	Rgs20	1	4909576	5070285	5019539	-1	regulator of G-protein signaling 20 [Source:MGI Symbol;Acc:MGI:1929866]
ENSMUSG00000002475.16	15.8392	-0.168528	1.43186	-0.117698	0.906307	0.960595	ENSMUSG00000002475.16	ENSMUSG00000002475	Abhd3	18	10642092	10706771	10706706	-1	abhydrolase domain containing 3 [Source:MGI Symbol;Acc:MGI:2147183]
ENSMUSG00000002477.5	392.156	-0.428826	0.248656	-1.72458	0.0846036	0.23284	ENSMUSG00000002477.5	ENSMUSG00000002477	Snrpd1	18	10617775	10642079	10617775	1	small nuclear ribonucleoprotein D1 [Source:MGI Symbol;Acc:MGI:98344]
ENSMUSG00000002486.15	139.24	1.34842	0.359396	3.75191	0.000175495	0.00202697	ENSMUSG00000002486.15	ENSMUSG00000002486	Tchp	5	114707760	114722327	114707760	1	trichoplein, keratin filament binding [Source:MGI Symbol;Acc:MGI:1925082]
ENSMUSG00000002489.16	76.8012	0.384588	0.692792	0.555127	0.578808	0.775467	ENSMUSG00000002489.16	ENSMUSG00000002489	Tiam1	16	89787111	90143769	89857817	-1	T cell lymphoma invasion and metastasis 1 [Source:MGI Symbol;Acc:MGI:103306]
ENSMUSG00000002496.10	2028.17	-0.17688	0.185583	-0.953103	0.340538	0.578028	ENSMUSG00000002496.10	ENSMUSG00000002496	Tsc2	17	24595816	24632630	24632627	-1	TSC complex subunit 2 [Source:MGI Symbol;Acc:MGI:102548]
ENSMUSG00000002500.15	15071.3	-0.560432	0.112917	-4.96322	6.93331e-07	1.75174e-05	ENSMUSG00000002500.15	ENSMUSG00000002500	Rpl3l	17	24727820	24736143	24727820	1	ribosomal protein L3-like [Source:MGI Symbol;Acc:MGI:1913461]
ENSMUSG00000002504.15	3580.71	0.874152	0.191107	4.57415	4.78167e-06	9.43968e-05	ENSMUSG00000002504.15	ENSMUSG00000002504	Slc9a3r2	17	24639286	24650327	24644990	-1	solute carrier family 9 (sodium/hydrogen exchanger), member 3 regulator 2 [Source:MGI Symbol;Acc:MGI:1890662]
ENSMUSG00000002524.17	4952.81	0.116065	0.140566	0.825695	0.408977	0.64243	ENSMUSG00000002524.17	ENSMUSG00000002524	Puf60	15	76070182	76080924	76080913	-1	poly-U binding splicing factor 60 [Source:MGI Symbol;Acc:MGI:1915209]
ENSMUSG00000002546.17	1960.57	-0.36418	0.25929	-1.40453	0.160163	0.359237	ENSMUSG00000002546.17	ENSMUSG00000002546	Golga2	2	32287384	32307921	32287384	1	golgi autoantigen, golgin subfamily a, 2 [Source:MGI Symbol;Acc:MGI:2139395]
ENSMUSG00000002550.16	457.827	0.450375	0.208297	2.16218	0.0306045	0.11348	ENSMUSG00000002550.16	ENSMUSG00000002550	Uck1	2	32255002	32260159	32260159	-1	uridine-cytidine kinase 1 [Source:MGI Symbol;Acc:MGI:98904]
ENSMUSG00000002565.16	16.9663	-1.81095	0.92971	-1.94786	0.0514315	0.164416	ENSMUSG00000002565.16	ENSMUSG00000002565	Scin	12	40059769	40134228	40134228	-1	scinderin [Source:MGI Symbol;Acc:MGI:1306794]
ENSMUSG00000002578.18	41.8343	-3.90017	0.971177	-4.01592	5.92155e-05	0.000807719	ENSMUSG00000002578.18	ENSMUSG00000002578	Ikzf4	10	128630843	128669358	128645991	-1	IKAROS family zinc finger 4 [Source:MGI Symbol;Acc:MGI:1343139]
ENSMUSG00000002580.7	969.339	-0.211446	0.184605	-1.1454	0.252045	0.482627	ENSMUSG00000002580.7	ENSMUSG00000002580	Mien1	11	98437708	98438991	98438991	-1	migration and invasion enhancer 1 [Source:MGI Symbol;Acc:MGI:1913678]
ENSMUSG00000002588.13	20.3966	1.01312	1.44999	0.698707	0.484735	0.705737	ENSMUSG00000002588.13	ENSMUSG00000002588	Pon1	6	5168090	5193946	5193946	-1	paraoxonase 1 [Source:MGI Symbol;Acc:MGI:103295]
ENSMUSG00000002602.16	857.191	1.57762	0.268022	5.88616	3.95276e-09	1.63209e-07	ENSMUSG00000002602.16	ENSMUSG00000002602	Axl	7	25757273	25788705	25788687	-1	AXL receptor tyrosine kinase [Source:MGI Symbol;Acc:MGI:1347244]
ENSMUSG00000002603.15	5.85464	2.20114	1.3654	1.61208	0.106945	0.273741	ENSMUSG00000002603.15	ENSMUSG00000002603	Tgfb1	7	25687002	25705077	25687002	1	transforming growth factor, beta 1 [Source:MGI Symbol;Acc:MGI:98725]
ENSMUSG00000002608.8	1514.13	-0.39629	0.214141	-1.8506	0.0642265	0.192323	ENSMUSG00000002608.8	ENSMUSG00000002608	Ccdc97	7	25711106	25719088	25719088	-1	coiled-coil domain containing 97 [Source:MGI Symbol;Acc:MGI:1196455]
ENSMUSG00000002617.14	47.6628	0.402795	0.766711	0.525355	0.599337	0.788258	ENSMUSG00000002617.14	ENSMUSG00000002617	Zfp40	17	23173869	23193252	23193252	-1	zinc finger protein 40 [Source:MGI Symbol;Acc:MGI:99185]
ENSMUSG00000002625.10	1674.01	0.109893	0.208064	0.528168	0.597382	0.787352	ENSMUSG00000002625.10	ENSMUSG00000002625	Akap8l	17	32321424	32350607	32350575	-1	A kinase (PRKA) anchor protein 8-like [Source:MGI Symbol;Acc:MGI:1860606]
ENSMUSG00000002635.11	639.061	0.0662715	0.216038	0.306758	0.759028	0.885675	ENSMUSG00000002635.11	ENSMUSG00000002635	Pdcd2l	7	34184499	34196661	34196661	-1	programmed cell death 2-like [Source:MGI Symbol;Acc:MGI:1915329]
ENSMUSG00000002658.9	982.244	0.196136	0.221468	0.885616	0.375824	0.612665	ENSMUSG00000002658.9	ENSMUSG00000002658	Gtf2f1	17	57003405	57011288	57011288	-1	general transcription factor IIF, polypeptide 1 [Source:MGI Symbol;Acc:MGI:1923848]
ENSMUSG00000002660.8	2817.59	-0.305146	0.125689	-2.42778	0.0151916	0.0677737	ENSMUSG00000002660.8	ENSMUSG00000002660	Clpp	17	56990305	56996188	56990305	1	caseinolytic mitochondrial matrix peptidase proteolytic subunit [Source:MGI Symbol;Acc:MGI:1858213]
ENSMUSG00000002661.14	924.996	-0.170937	0.188729	-0.905729	0.365079	0.60272	ENSMUSG00000002661.14	ENSMUSG00000002661	Alkbh7	17	56997339	56999322	56997339	1	alkB homolog 7 [Source:MGI Symbol;Acc:MGI:1913650]
ENSMUSG00000002664.2	0.912042	3.09407	3.41917	0.904917	0.365509	NA	ENSMUSG00000002664.2	ENSMUSG00000002664	Pspn	17	56999457	57000018	57000018	-1	persephin [Source:MGI Symbol;Acc:MGI:1201684]
ENSMUSG00000002668.8	5.46293	3.30054	1.78837	1.84556	0.0649563	0.193821	ENSMUSG00000002668.8	ENSMUSG00000002668	Dennd1c	17	57065905	57078514	57078439	-1	DENN/MADD domain containing 1C [Source:MGI Symbol;Acc:MGI:1918035]
ENSMUSG00000002679.14	222.462	-0.13459	0.322859	-0.416869	0.676774	0.838227	ENSMUSG00000002679.14	ENSMUSG00000002679	Med6	12	81573557	81595008	81595006	-1	mediator complex subunit 6 [Source:MGI Symbol;Acc:MGI:1917042]
ENSMUSG00000002688.8	31.2744	1.41847	1.04272	1.36035	0.173719	0.379273	ENSMUSG00000002688.8	ENSMUSG00000002688	Prkd1	12	50341231	50649098	50649098	-1	protein kinase D1 [Source:MGI Symbol;Acc:MGI:99879]
ENSMUSG00000002699.13	23.9806	4.14028	1.53968	2.68905	0.00716565	0.038229	ENSMUSG00000002699.13	ENSMUSG00000002699	Lcp2	11	34046920	34092295	34046920	1	lymphocyte cytosolic protein 2 [Source:MGI Symbol;Acc:MGI:1321402]
ENSMUSG00000002718.14	1121.37	-0.172302	0.2406	-0.716136	0.473907	0.696932	ENSMUSG00000002718.14	ENSMUSG00000002718	Cse1l	2	166906040	166946389	166906040	1	chromosome segregation 1-like (S. cerevisiae) [Source:MGI Symbol;Acc:MGI:1339951]
ENSMUSG00000002728.14	2420.69	-0.7469	0.151083	-4.94365	7.66733e-07	1.92354e-05	ENSMUSG00000002728.14	ENSMUSG00000002728	Naa20	2	145902099	145916425	145903241	1	N(alpha)-acetyltransferase 20, NatB catalytic subunit [Source:MGI Symbol;Acc:MGI:1915127]
ENSMUSG00000002731.6	103.146	0.416456	0.54197	0.768411	0.442243	0.670546	ENSMUSG00000002731.6	ENSMUSG00000002731	Prkra	2	76629898	76648015	76648015	-1	protein kinase, interferon inducible double stranded RNA dependent activator [Source:MGI Symbol;Acc:MGI:1344375]
ENSMUSG00000002732.14	184.511	0.674069	0.349922	1.92634	0.0540616	0.170265	ENSMUSG00000002732.14	ENSMUSG00000002732	Fkbp7	2	76663044	76673116	76673070	-1	FK506 binding protein 7 [Source:MGI Symbol;Acc:MGI:1336879]
ENSMUSG00000002733.8	200.209	-0.497868	0.398318	-1.24993	0.211327	0.430556	ENSMUSG00000002733.8	ENSMUSG00000002733	Plekha3	2	76675281	76696828	76675281	1	pleckstrin homology domain-containing, family A (phosphoinositide binding specific) member 3 [Source:MGI Symbol;Acc:MGI:1932515]
ENSMUSG00000002741.9	1417.2	-0.197768	0.145175	-1.36227	0.173112	0.378658	ENSMUSG00000002741.9	ENSMUSG00000002741	Ykt6	11	5955693	5967780	5955693	1	YKT6 v-SNARE homolog (S. cerevisiae) [Source:MGI Symbol;Acc:MGI:1927550]
ENSMUSG00000002748.7	1334.73	0.284792	0.149193	1.90889	0.0562765	0.175453	ENSMUSG00000002748.7	ENSMUSG00000002748	Baz1b	5	135187264	135246129	135187264	1	bromodomain adjacent to zinc finger domain, 1B [Source:MGI Symbol;Acc:MGI:1353499]
ENSMUSG00000002763.16	366.251	0.318404	0.287294	1.10829	0.267738	0.50029	ENSMUSG00000002763.16	ENSMUSG00000002763	Pex6	17	46711463	46725541	46711463	1	peroxisomal biogenesis factor 6 [Source:MGI Symbol;Acc:MGI:2385054]
ENSMUSG00000002767.13	5261.79	-0.392549	0.110014	-3.56816	0.000359501	0.00366024	ENSMUSG00000002767.13	ENSMUSG00000002767	Mrpl2	17	46646229	46650139	46646229	1	mitochondrial ribosomal protein L2 [Source:MGI Symbol;Acc:MGI:1351622]
ENSMUSG00000002768.8	2133.36	-0.247493	0.154845	-1.59832	0.109972	0.27896	ENSMUSG00000002768.8	ENSMUSG00000002768	Mea1	17	46678793	46683111	46678793	1	male enhanced antigen 1 [Source:MGI Symbol;Acc:MGI:96957]
ENSMUSG00000002769.9	49.2773	0.599902	0.644053	0.931449	0.351621	0.589609	ENSMUSG00000002769.9	ENSMUSG00000002769	Gnmt	17	46725664	46729168	46726801	-1	glycine N-methyltransferase [Source:MGI Symbol;Acc:MGI:1202304]
ENSMUSG00000002771.12	6.95227	-0.386996	1.81641	-0.213055	0.831284	0.925053	ENSMUSG00000002771.12	ENSMUSG00000002771	Grin2d	7	45831883	45878378	45867129	-1	glutamate receptor, ionotropic, NMDA2D (epsilon 4) [Source:MGI Symbol;Acc:MGI:95823]
ENSMUSG00000002778.14	1365.88	-0.267929	0.171047	-1.5664	0.117255	0.291816	ENSMUSG00000002778.14	ENSMUSG00000002778	Kdelr1	7	45872772	45883732	45872772	1	KDEL (Lys-Asp-Glu-Leu) endoplasmic reticulum protein retention receptor 1 [Source:MGI Symbol;Acc:MGI:1915387]
ENSMUSG00000002781.19	1038.1	-0.447944	0.159512	-2.80822	0.00498159	0.0291223	ENSMUSG00000002781.19	ENSMUSG00000002781	Tmem143	7	45896941	45917413	45896941	1	transmembrane protein 143 [Source:MGI Symbol;Acc:MGI:1917459]
ENSMUSG00000002791.17	5.03515	3.88653	2.28642	1.69983	0.0891634	0.241356	ENSMUSG00000002791.17	ENSMUSG00000002791	Pdxk-ps	17	32076083	32107350	32091423	-1	pyridoxal (pyridoxine, vitamin B6) kinase, pseudogene [Source:MGI Symbol;Acc:MGI:1933201]
ENSMUSG00000002797.9	255.879	-0.53747	0.26594	-2.02102	0.0432778	0.145773	ENSMUSG00000002797.9	ENSMUSG00000002797	Ggct	6	54982580	54992950	54992950	-1	gamma-glutamyl cyclotransferase [Source:MGI Symbol;Acc:MGI:95700]
ENSMUSG00000002799.6	560.493	0.909558	0.390135	2.33139	0.0197326	0.0823711	ENSMUSG00000002799.6	ENSMUSG00000002799	Jag2	12	112907819	112929776	112929776	-1	jagged 2 [Source:MGI Symbol;Acc:MGI:1098270]
ENSMUSG00000002803.14	1226.97	-0.539106	0.220876	-2.44076	0.0146563	0.065881	ENSMUSG00000002803.14	ENSMUSG00000002803	Btbd6	12	112976482	112978945	112976487	1	BTB (POZ) domain containing 6 [Source:MGI Symbol;Acc:MGI:3026623]
ENSMUSG00000002804.4	377.388	-0.301813	0.23885	-1.26361	0.20637	0.424459	ENSMUSG00000002804.4	ENSMUSG00000002804	Nudt14	12	112934291	112942124	112942124	-1	nudix (nucleoside diphosphate linked moiety X)-type motif 14 [Source:MGI Symbol;Acc:MGI:1913424]
ENSMUSG00000002808.7	8563	-0.249318	0.161715	-1.54171	0.123143	0.301898	ENSMUSG00000002808.7	ENSMUSG00000002808	Epdr1	13	19591706	19619927	19619804	-1	ependymin related protein 1 (zebrafish) [Source:MGI Symbol;Acc:MGI:2145369]
ENSMUSG00000002812.4	1479.34	0.26956	0.249998	1.07825	0.280922	0.51513	ENSMUSG00000002812.4	ENSMUSG00000002812	Flii	11	60714123	60727263	60714721	-1	flightless I actin binding protein [Source:MGI Symbol;Acc:MGI:1342286]
ENSMUSG00000002814.15	163.4	-0.0238151	0.392012	-0.0607511	0.951557	0.978797	ENSMUSG00000002814.15	ENSMUSG00000002814	Top3a	11	60740058	60777365	60777299	-1	topoisomerase (DNA) III alpha [Source:MGI Symbol;Acc:MGI:1197527]
ENSMUSG00000002820.6	5834.4	-0.462233	0.212767	-2.17249	0.029819	0.111403	ENSMUSG00000002820.6	ENSMUSG00000002820	Atg4d	9	21265293	21277772	21265293	1	autophagy related 4D, cysteine peptidase [Source:MGI Symbol;Acc:MGI:2444308]
ENSMUSG00000002825.8	394.656	0.14552	0.269208	0.540548	0.588819	0.782292	ENSMUSG00000002825.8	ENSMUSG00000002825	Qtrt1	9	21411837	21420274	21411837	1	queuine tRNA-ribosyltransferase catalytic subunit 1 [Source:MGI Symbol;Acc:MGI:1931441]
ENSMUSG00000002831.14	2728.82	-0.175798	0.185294	-0.94875	0.342748	0.58016	ENSMUSG00000002831.14	ENSMUSG00000002831	Plin4	17	56100591	56109803	56109803	-1	perilipin 4 [Source:MGI Symbol;Acc:MGI:1929709]
ENSMUSG00000002833.11	1309.27	-0.161413	0.186285	-0.866479	0.386227	0.62136	ENSMUSG00000002833.11	ENSMUSG00000002833	Hdgfl2	17	56079634	56100607	56079634	1	HDGF like 2 [Source:MGI Symbol;Acc:MGI:1194492]
ENSMUSG00000002835.9	168.673	0.584356	0.485684	1.20316	0.228914	0.45362	ENSMUSG00000002835.9	ENSMUSG00000002835	Chaf1a	17	56040439	56072289	56040439	1	chromatin assembly factor 1, subunit A (p150) [Source:MGI Symbol;Acc:MGI:1351331]
ENSMUSG00000002844.9	1651.61	-0.0945017	0.197048	-0.479588	0.631521	0.810657	ENSMUSG00000002844.9	ENSMUSG00000002844	Adprh	16	38444030	38452703	38452703	-1	ADP-ribosylarginine hydrolase [Source:MGI Symbol;Acc:MGI:1098234]
ENSMUSG00000002845.14	275.496	-0.0907906	0.243161	-0.373377	0.708868	0.858195	ENSMUSG00000002845.14	ENSMUSG00000002845	Tmem39a	16	38558698	38592162	38558698	1	transmembrane protein 39a [Source:MGI Symbol;Acc:MGI:1915096]
ENSMUSG00000002846.9	476.715	-0.55019	0.233222	-2.35908	0.0183201	0.0778618	ENSMUSG00000002846.9	ENSMUSG00000002846	Timmdc1	16	38498347	38522663	38522663	-1	translocase of inner mitochondrial membrane domain containing 1 [Source:MGI Symbol;Acc:MGI:1922139]
ENSMUSG00000002847.7	97.6136	0.627233	0.476763	1.31561	0.188305	0.399784	ENSMUSG00000002847.7	ENSMUSG00000002847	Pla1a	16	38396117	38433145	38433145	-1	phospholipase A1 member A [Source:MGI Symbol;Acc:MGI:1934677]
ENSMUSG00000002870.8	317.669	-0.155639	0.4334	-0.359111	0.719512	0.864201	ENSMUSG00000002870.8	ENSMUSG00000002870	Mcm2	6	88883474	88898780	88898780	-1	minichromosome maintenance complex component 2 [Source:MGI Symbol;Acc:MGI:105380]
ENSMUSG00000002871.14	820.187	0.0406982	0.201537	0.20194	0.839964	0.929421	ENSMUSG00000002871.14	ENSMUSG00000002871	Tpra1	6	88902251	88912238	88902251	1	transmembrane protein, adipocyte asscociated 1 [Source:MGI Symbol;Acc:MGI:1345190]
ENSMUSG00000002881.14	286.436	0.490977	0.295165	1.6634	0.0962324	0.254436	ENSMUSG00000002881.14	ENSMUSG00000002881	Nab1	1	52457294	52500679	52500300	-1	Ngfi-A binding protein 1 [Source:MGI Symbol;Acc:MGI:107564]
ENSMUSG00000002885.14	566.866	1.22069	0.311373	3.92033	8.84281e-05	0.00113401	ENSMUSG00000002885.14	ENSMUSG00000002885	Adgre5	8	83723251	83741326	83741326	-1	adhesion G protein-coupled receptor E5 [Source:MGI Symbol;Acc:MGI:1347095]
ENSMUSG00000002897.5	98.5077	1.88662	1.06821	1.76615	0.0773699	0.219626	ENSMUSG00000002897.5	ENSMUSG00000002897	Il17ra	6	120463247	120487559	120463247	1	interleukin 17 receptor A [Source:MGI Symbol;Acc:MGI:107399]
ENSMUSG00000002900.17	267.666	0.891484	0.378222	2.35704	0.0184213	0.0781491	ENSMUSG00000002900.17	ENSMUSG00000002900	Lamb1	12	31265234	31329644	31265234	1	laminin B1 [Source:MGI Symbol;Acc:MGI:96743]
ENSMUSG00000002908.17	1255.32	-0.123365	0.272841	-0.45215	0.651161	0.822434	ENSMUSG00000002908.17	ENSMUSG00000002908	Kcnn1	8	70842049	70863258	70857013	-1	potassium intermediate/small conductance calcium-activated channel, subfamily N, member 1 [Source:MGI Symbol;Acc:MGI:1933993]
ENSMUSG00000002910.11	1130.48	-0.522232	0.308139	-1.6948	0.0901143	0.243116	ENSMUSG00000002910.11	ENSMUSG00000002910	Arrdc2	8	70835129	70839720	70836587	-1	arrestin domain containing 2 [Source:MGI Symbol;Acc:MGI:1918057]
ENSMUSG00000002944.15	5278.27	-0.189092	0.250658	-0.754383	0.45062	0.677896	ENSMUSG00000002944.15	ENSMUSG00000002944	Cd36	5	17781690	17888801	17835696	-1	CD36 molecule [Source:MGI Symbol;Acc:MGI:107899]
ENSMUSG00000002948.19	4486.41	-0.101388	0.160563	-0.631456	0.527742	0.739538	ENSMUSG00000002948.19	ENSMUSG00000002948	Map2k7	8	4238740	4247897	4238740	1	mitogen-activated protein kinase kinase 7 [Source:MGI Symbol;Acc:MGI:1346871]
ENSMUSG00000002949.15	1893.59	-0.433422	0.180915	-2.39572	0.0165877	0.0725463	ENSMUSG00000002949.15	ENSMUSG00000002949	Timm44	8	4259731	4275913	4275885	-1	translocase of inner mitochondrial membrane 44 [Source:MGI Symbol;Acc:MGI:1343262]
ENSMUSG00000002957.11	1819.56	-0.0932379	0.170056	-0.548276	0.583502	0.778601	ENSMUSG00000002957.11	ENSMUSG00000002957	Ap2a2	7	141562173	141633011	141562173	1	adaptor-related protein complex 2, alpha 2 subunit [Source:MGI Symbol;Acc:MGI:101920]
ENSMUSG00000002963.17	1088.93	-0.165319	0.22077	-0.748828	0.453961	0.680805	ENSMUSG00000002963.17	ENSMUSG00000002963	Pnkp	7	44857139	44862992	44857139	1	polynucleotide kinase 3'- phosphatase [Source:MGI Symbol;Acc:MGI:1891698]
ENSMUSG00000002968.9	4154.03	-0.320388	0.239868	-1.33568	0.181652	0.391119	ENSMUSG00000002968.9	ENSMUSG00000002968	Med25	7	44876765	44892712	44892391	-1	mediator complex subunit 25 [Source:MGI Symbol;Acc:MGI:1922863]
ENSMUSG00000002980.14	1493.14	2.17803	0.383611	5.6777	1.3652e-08	5.0801e-07	ENSMUSG00000002980.14	ENSMUSG00000002980	Bcam	7	19756131	19771016	19770547	-1	basal cell adhesion molecule [Source:MGI Symbol;Acc:MGI:1929940]
ENSMUSG00000002981.10	4510.65	-0.115636	0.138313	-0.836044	0.40313	0.637633	ENSMUSG00000002981.10	ENSMUSG00000002981	Clptm1	7	19631571	19665033	19665033	-1	cleft lip and palate associated transmembrane protein 1 [Source:MGI Symbol;Acc:MGI:1927155]
ENSMUSG00000002983.17	258.952	0.0129717	0.314275	0.0412749	0.967077	0.98574	ENSMUSG00000002983.17	ENSMUSG00000002983	Relb	7	19606217	19629438	19629438	-1	avian reticuloendotheliosis viral (v-rel) oncogene related B [Source:MGI Symbol;Acc:MGI:103289]
ENSMUSG00000002984.17	3418.63	-0.154071	0.213668	-0.721075	0.470863	0.695003	ENSMUSG00000002984.17	ENSMUSG00000002984	Tomm40	7	19701313	19715438	19715438	-1	translocase of outer mitochondrial membrane 40 [Source:MGI Symbol;Acc:MGI:1858259]
ENSMUSG00000002985.16	3924.04	1.97402	0.240468	8.20907	2.22915e-16	2.79224e-14	ENSMUSG00000002985.16	ENSMUSG00000002985	Apoe	7	19696109	19699188	19699188	-1	apolipoprotein E [Source:MGI Symbol;Acc:MGI:88057]
ENSMUSG00000002992.17	2.07258	4.2672	2.67283	1.59651	0.110375	NA	ENSMUSG00000002992.17	ENSMUSG00000002992	Apoc2	7	19671579	19677941	19677941	-1	apolipoprotein C-II [Source:MGI Symbol;Acc:MGI:88054]
ENSMUSG00000002996.17	3875.98	-0.0677828	0.180584	-0.375354	0.707397	0.857309	ENSMUSG00000002996.17	ENSMUSG00000002996	Hbp1	12	31926254	31950535	31950535	-1	high mobility group box transcription factor 1 [Source:MGI Symbol;Acc:MGI:894659]
ENSMUSG00000002997.15	35.2403	1.16235	0.983771	1.18153	0.237394	0.464928	ENSMUSG00000002997.15	ENSMUSG00000002997	Prkar2b	12	31958476	32061296	32061235	-1	protein kinase, cAMP dependent regulatory, type II beta [Source:MGI Symbol;Acc:MGI:97760]
ENSMUSG00000003031.14	352.675	-0.0288686	0.347092	-0.0831728	0.933714	0.971847	ENSMUSG00000003031.14	ENSMUSG00000003031	Cdkn1b	6	134920401	134925513	134920401	1	cyclin-dependent kinase inhibitor 1B [Source:MGI Symbol;Acc:MGI:104565]
ENSMUSG00000003032.8	295.27	1.69185	0.350967	4.82052	1.43181e-06	3.31012e-05	ENSMUSG00000003032.8	ENSMUSG00000003032	Klf4	4	55527143	55532466	55532453	-1	Kruppel-like factor 4 (gut) [Source:MGI Symbol;Acc:MGI:1342287]
ENSMUSG00000003033.15	1190.65	0.332224	0.291736	1.13878	0.254795	0.485912	ENSMUSG00000003033.15	ENSMUSG00000003033	Ap1m1	8	72240018	72257385	72240018	1	adaptor-related protein complex AP-1, mu subunit 1 [Source:MGI Symbol;Acc:MGI:102776]
ENSMUSG00000003037.16	970.643	0.642198	0.220521	2.91218	0.00358914	0.0227027	ENSMUSG00000003037.16	ENSMUSG00000003037	Rab8a	8	72161200	72183904	72161200	1	RAB8A, member RAS oncogene family [Source:MGI Symbol;Acc:MGI:96960]
ENSMUSG00000003038.15	3819.09	0.0493221	0.176263	0.279822	0.779614	0.898238	ENSMUSG00000003038.15	ENSMUSG00000003038	Hmgn2	4	133964738	133968650	133968001	-1	high mobility group nucleosomal binding domain 2 [Source:MGI Symbol;Acc:MGI:96136]
ENSMUSG00000003039.9	725.25	0.803179	0.189239	4.24426	2.19313e-05	0.000350803	ENSMUSG00000003039.9	ENSMUSG00000003039	Fam32a	8	72219730	72224418	72219730	1	family with sequence similarity 32, member A [Source:MGI Symbol;Acc:MGI:1915172]
ENSMUSG00000003051.13	17.1147	2.64548	1.28426	2.05993	0.0394055	0.136469	ENSMUSG00000003051.13	ENSMUSG00000003051	Elf3	1	135253575	135258568	135258568	-1	E74-like factor 3 [Source:MGI Symbol;Acc:MGI:1101781]
ENSMUSG00000003062.13	550.54	0.35818	0.290144	1.23449	0.217021	0.438168	ENSMUSG00000003062.13	ENSMUSG00000003062	Stard3nl	13	19357676	19395795	19367955	-1	STARD3 N-terminal like [Source:MGI Symbol;Acc:MGI:1923455]
ENSMUSG00000003068.17	4592.7	-0.398951	0.190476	-2.09449	0.0362163	0.128399	ENSMUSG00000003068.17	ENSMUSG00000003068	Stk11	10	80115803	80130682	80115803	1	serine/threonine kinase 11 [Source:MGI Symbol;Acc:MGI:1341870]
ENSMUSG00000003070.6	68.1863	0.124933	0.479979	0.260288	0.794641	0.906042	ENSMUSG00000003070.6	ENSMUSG00000003070	Efna2	10	80179482	80190010	80179482	1	ephrin A2 [Source:MGI Symbol;Acc:MGI:102707]
ENSMUSG00000003072.15	16068.2	-0.272573	0.222259	-1.22638	0.220057	0.442627	ENSMUSG00000003072.15	ENSMUSG00000003072	Atp5d	10	80138632	80145818	80138632	1	ATP synthase, H+ transporting, mitochondrial F1 complex, delta subunit [Source:MGI Symbol;Acc:MGI:1913293]
ENSMUSG00000003099.11	2228.45	-0.0844074	0.158149	-0.53372	0.593535	0.785507	ENSMUSG00000003099.11	ENSMUSG00000003099	Ppp5c	7	17004640	17027924	17027916	-1	protein phosphatase 5, catalytic subunit [Source:MGI Symbol;Acc:MGI:102666]
ENSMUSG00000003119.14	323.261	0.449073	0.227112	1.97732	0.0480051	0.1565	ENSMUSG00000003119.14	ENSMUSG00000003119	Cdk12	11	98203059	98278504	98203059	1	cyclin-dependent kinase 12 [Source:MGI Symbol;Acc:MGI:1098802]
ENSMUSG00000003123.15	580.647	0.269913	0.360624	0.74846	0.454183	0.681044	ENSMUSG00000003123.15	ENSMUSG00000003123	Lipe	7	25379527	25398710	25396379	-1	lipase, hormone sensitive [Source:MGI Symbol;Acc:MGI:96790]
ENSMUSG00000003131.7	692.063	-0.116956	0.248429	-0.470783	0.637796	0.814743	ENSMUSG00000003131.7	ENSMUSG00000003131	Pafah1b2	9	45962859	46012690	45985051	-1	platelet-activating factor acetylhydrolase, isoform 1b, subunit 2 [Source:MGI Symbol;Acc:MGI:108415]
ENSMUSG00000003134.10	409.031	0.294914	0.289786	1.0177	0.308821	0.544779	ENSMUSG00000003134.10	ENSMUSG00000003134	Tbc1d8	1	39371492	39478755	39478755	-1	TBC1 domain family, member 8 [Source:MGI Symbol;Acc:MGI:1927225]
ENSMUSG00000003135.15	245.8	-0.465518	0.42624	-1.09215	0.274768	0.507982	ENSMUSG00000003135.15	ENSMUSG00000003135	Cnot11	1	39534992	39546889	39534992	1	CCR4-NOT transcription complex, subunit 11 [Source:MGI Symbol;Acc:MGI:106580]
ENSMUSG00000003153.10	323.631	-0.316265	0.336206	-0.940689	0.346864	0.584671	ENSMUSG00000003153.10	ENSMUSG00000003153	Slc2a3	6	122727809	122801640	122742745	-1	solute carrier family 2 (facilitated glucose transporter), member 3 [Source:MGI Symbol;Acc:MGI:95757]
ENSMUSG00000003154.15	443.008	0.0424484	0.203079	0.209024	0.83443	0.926467	ENSMUSG00000003154.15	ENSMUSG00000003154	Foxj2	6	122819914	122845366	122819914	1	forkhead box J2 [Source:MGI Symbol;Acc:MGI:1926805]
ENSMUSG00000003161.15	851.516	1.31701	0.224416	5.86861	4.39458e-09	1.78699e-07	ENSMUSG00000003161.15	ENSMUSG00000003161	Sri	5	8046078	8069379	8046078	1	sorcin [Source:MGI Symbol;Acc:MGI:98419]
ENSMUSG00000003166.20	802.347	0.128659	0.272653	0.471879	0.637013	0.814211	ENSMUSG00000003166.20	ENSMUSG00000003166	Dgcr2	16	17839482	17898562	17891654	-1	DiGeorge syndrome critical region gene 2 [Source:MGI Symbol;Acc:MGI:892866]
ENSMUSG00000003184.15	472.756	1.13255	0.202981	5.57958	2.41101e-08	8.4243e-07	ENSMUSG00000003184.15	ENSMUSG00000003184	Irf3	7	44997648	45002848	44997648	1	interferon regulatory factor 3 [Source:MGI Symbol;Acc:MGI:1859179]
ENSMUSG00000003190.12	403.618	-0.125445	0.245666	-0.510634	0.609608	0.795987	ENSMUSG00000003190.12	ENSMUSG00000003190	Bcl2l12	7	44991222	44998712	44997579	-1	BCL2-like 12 (proline rich) [Source:MGI Symbol;Acc:MGI:1922986]
ENSMUSG00000003198.10	156.84	0.251584	0.348874	0.72113	0.470829	0.695003	ENSMUSG00000003198.10	ENSMUSG00000003198	Zfp959	17	55892093	55898928	55892093	1	zinc finger protein 959 [Source:MGI Symbol;Acc:MGI:2385058]
ENSMUSG00000003199.16	622.263	-0.185117	0.36386	-0.50876	0.61092	0.796505	ENSMUSG00000003199.16	ENSMUSG00000003199	Mpnd	17	56005711	56016790	56005711	1	MPN domain containing [Source:MGI Symbol;Acc:MGI:1915297]
ENSMUSG00000003200.10	407.402	1.11673	0.284175	3.92973	8.50426e-05	0.00109692	ENSMUSG00000003200.10	ENSMUSG00000003200	Sh3gl1	17	56016750	56036635	56036635	-1	SH3-domain GRB2-like 1 [Source:MGI Symbol;Acc:MGI:700010]
ENSMUSG00000003206.7	6.73065	5.9696	2.00381	2.97912	0.00289077	0.0191288	ENSMUSG00000003206.7	ENSMUSG00000003206	Ebi3	17	55952640	55957022	55952640	1	Epstein-Barr virus induced gene 3 [Source:MGI Symbol;Acc:MGI:1354171]
ENSMUSG00000003208.9	318.634	0.278155	0.292178	0.952007	0.341093	0.578343	ENSMUSG00000003208.9	ENSMUSG00000003208	Yju2	17	55959099	55968285	55959099	1	YJU2 splicing factor [Source:MGI Symbol;Acc:MGI:1920136]
ENSMUSG00000003226.7	580.024	-0.0654835	0.330399	-0.198195	0.842893	0.931027	ENSMUSG00000003226.7	ENSMUSG00000003226	Ranbp2	10	58446920	58494356	58446920	1	RAN binding protein 2 [Source:MGI Symbol;Acc:MGI:894323]
ENSMUSG00000003227.4	4.94732	5.52433	3.14259	1.75789	NA	NA	ENSMUSG00000003227.4	ENSMUSG00000003227	Edar	10	58600789	58675654	58675654	-1	ectodysplasin-A receptor [Source:MGI Symbol;Acc:MGI:1343498]
ENSMUSG00000003228.9	76.4893	2.48902	0.811763	3.06618	0.00216809	0.0153092	ENSMUSG00000003228.9	ENSMUSG00000003228	Grk5	19	60889749	61095968	60889749	1	G protein-coupled receptor kinase 5 [Source:MGI Symbol;Acc:MGI:109161]
ENSMUSG00000003233.12	331.802	-0.632054	0.313052	-2.019	0.0434867	0.146247	ENSMUSG00000003233.12	ENSMUSG00000003233	Dvl3	16	20516982	20534010	20516982	1	dishevelled segment polarity protein 3 [Source:MGI Symbol;Acc:MGI:108100]
ENSMUSG00000003234.16	2701.36	-0.27163	0.178764	-1.51949	0.128639	0.31124	ENSMUSG00000003234.16	ENSMUSG00000003234	Abcf3	16	20548577	20561379	20548577	1	ATP-binding cassette, sub-family F (GCN20), member 3 [Source:MGI Symbol;Acc:MGI:1351656]
ENSMUSG00000003235.13	5550.73	-0.389261	0.129835	-2.99812	0.00271648	0.018253	ENSMUSG00000003235.13	ENSMUSG00000003235	Eif2b5	16	20498817	20509323	20498817	1	eukaryotic translation initiation factor 2B, subunit 5 epsilon [Source:MGI Symbol;Acc:MGI:2446176]
ENSMUSG00000003269.17	912.735	0.267228	0.228729	1.16831	0.242681	0.471086	ENSMUSG00000003269.17	ENSMUSG00000003269	Cyth2	7	45806637	45814581	45814311	-1	cytohesin 2 [Source:MGI Symbol;Acc:MGI:1334255]
ENSMUSG00000003273.14	438.271	0.136435	0.287125	0.475176	0.634661	0.812899	ENSMUSG00000003273.14	ENSMUSG00000003273	Car11	7	45699843	45704682	45699843	1	carbonic anhydrase 11 [Source:MGI Symbol;Acc:MGI:1336193]
ENSMUSG00000003279.17	24.5231	3.23442	1.64322	1.96834	0.0490284	0.159079	ENSMUSG00000003279.17	ENSMUSG00000003279	Dlgap1	17	69969073	70821413	69969073	1	DLG associated protein 1 [Source:MGI Symbol;Acc:MGI:1346065]
ENSMUSG00000003282.9	10.1982	1.06287	1.50258	0.707362	0.479342	0.700867	ENSMUSG00000003282.9	ENSMUSG00000003282	Plag1	4	3900996	3938423	3938382	-1	pleiomorphic adenoma gene 1 [Source:MGI Symbol;Acc:MGI:1891916]
ENSMUSG00000003283.15	18.928	7.45859	1.94634	3.8321	0.000127051	0.00154152	ENSMUSG00000003283.15	ENSMUSG00000003283	Hck	2	153108468	153151441	153108468	1	hemopoietic cell kinase [Source:MGI Symbol;Acc:MGI:96052]
ENSMUSG00000003299.10	2385.47	-0.149122	0.220535	-0.676182	0.498925	0.716832	ENSMUSG00000003299.10	ENSMUSG00000003299	Mrpl4	9	21002738	21008839	21002738	1	mitochondrial ribosomal protein L4 [Source:MGI Symbol;Acc:MGI:2137210]
ENSMUSG00000003308.15	5070.97	-0.17537	0.268937	-0.652086	0.514346	0.729908	ENSMUSG00000003308.15	ENSMUSG00000003308	Keap1	9	21229730	21239361	21239332	-1	kelch-like ECH-associated protein 1 [Source:MGI Symbol;Acc:MGI:1858732]
ENSMUSG00000003316.14	1029.08	0.77571	0.30189	2.56951	0.0101843	0.0503187	ENSMUSG00000003316.14	ENSMUSG00000003316	Glg1	8	111154421	111259216	111259216	-1	golgi apparatus protein 1 [Source:MGI Symbol;Acc:MGI:104967]
ENSMUSG00000003344.14	492.053	0.193712	0.425126	0.455658	0.648636	0.821342	ENSMUSG00000003344.14	ENSMUSG00000003344	Btbd2	10	80642617	80657071	80656494	-1	BTB (POZ) domain containing 2 [Source:MGI Symbol;Acc:MGI:1933831]
ENSMUSG00000003345.16	1334.11	-0.211327	0.249734	-0.846209	0.397436	0.632082	ENSMUSG00000003345.16	ENSMUSG00000003345	Csnk1g2	10	80622838	80640749	80622838	1	casein kinase 1, gamma 2 [Source:MGI Symbol;Acc:MGI:1920014]
ENSMUSG00000003346.14	568.798	-0.00335572	0.266576	-0.0125883	0.989956	0.995695	ENSMUSG00000003346.14	ENSMUSG00000003346	Abhd17a	10	80583654	80590341	80590341	-1	abhydrolase domain containing 17A [Source:MGI Symbol;Acc:MGI:106388]
ENSMUSG00000003348.10	296.669	0.559026	0.437346	1.27822	0.201171	0.417356	ENSMUSG00000003348.10	ENSMUSG00000003348	Mob3a	10	80685253	80701977	80701855	-1	MOB kinase activator 3A [Source:MGI Symbol;Acc:MGI:3050117]
ENSMUSG00000003352.14	38.157	3.00749	1.55435	1.93488	0.0530044	0.168295	ENSMUSG00000003352.14	ENSMUSG00000003352	Cacnb3	15	98630840	98644529	98630840	1	calcium channel, voltage-dependent, beta 3 subunit [Source:MGI Symbol;Acc:MGI:103307]
ENSMUSG00000003355.7	28.4691	1.08323	0.836182	1.29545	0.195165	0.409074	ENSMUSG00000003355.7	ENSMUSG00000003355	Fkbp11	15	98724366	98728198	98728152	-1	FK506 binding protein 11 [Source:MGI Symbol;Acc:MGI:1913370]
ENSMUSG00000003360.15	184.138	-0.419232	0.417062	-1.0052	0.314799	0.550901	ENSMUSG00000003360.15	ENSMUSG00000003360	Ddx23	15	98645134	98662894	98662889	-1	DEAD (Asp-Glu-Ala-Asp) box polypeptide 23 [Source:MGI Symbol;Acc:MGI:1921601]
ENSMUSG00000003363.15	732.816	0.910371	0.281179	3.23769	0.001205	0.00953441	ENSMUSG00000003363.15	ENSMUSG00000003363	Pld3	7	27532000	27553218	27553212	-1	phospholipase D family, member 3 [Source:MGI Symbol;Acc:MGI:1333782]
ENSMUSG00000003378.9	25.4941	4.43717	1.16054	3.82337	0.000131639	0.00158743	ENSMUSG00000003378.9	ENSMUSG00000003378	Grik5	7	25009849	25072346	25072101	-1	glutamate receptor, ionotropic, kainate 5 (gamma 2) [Source:MGI Symbol;Acc:MGI:95818]
ENSMUSG00000003379.7	10.9791	2.39253	2.04612	1.1693	0.242282	0.470673	ENSMUSG00000003379.7	ENSMUSG00000003379	Cd79a	7	24897381	24902197	24897381	1	CD79A antigen (immunoglobulin-associated alpha) [Source:MGI Symbol;Acc:MGI:101774]
ENSMUSG00000003380.11	11758.1	-0.301562	0.181404	-1.66237	0.0964377	0.254684	ENSMUSG00000003380.11	ENSMUSG00000003380	Rabac1	7	24969752	24972754	24972754	-1	Rab acceptor 1 (prenylated) [Source:MGI Symbol;Acc:MGI:1201692]
ENSMUSG00000003382.18	238.709	0.624967	0.491201	1.27232	0.203258	0.42012	ENSMUSG00000003382.18	ENSMUSG00000003382	Etv3	3	87525407	87540156	87525407	1	ets variant 3 [Source:MGI Symbol;Acc:MGI:1350926]
ENSMUSG00000003402.14	476.785	0.585144	0.341802	1.71194	0.0869079	0.236982	ENSMUSG00000003402.14	ENSMUSG00000003402	Prkcsh	9	22002806	22014222	22002806	1	protein kinase C substrate 80K-H [Source:MGI Symbol;Acc:MGI:107877]
ENSMUSG00000003410.8	2.00649	4.22635	3.39975	1.24313	0.213818	NA	ENSMUSG00000003410.8	ENSMUSG00000003410	Elavl3	9	22015005	22052023	22052010	-1	ELAV like RNA binding protein 3 [Source:MGI Symbol;Acc:MGI:109157]
ENSMUSG00000003411.10	83.5209	2.96866	0.868378	3.41862	0.000629387	0.00574392	ENSMUSG00000003411.10	ENSMUSG00000003411	Rab3b	4	108879063	108943324	108879063	1	RAB3B, member RAS oncogene family [Source:MGI Symbol;Acc:MGI:1917158]
ENSMUSG00000003418.11	86.1266	1.57954	0.888219	1.77832	0.0753506	0.215696	ENSMUSG00000003418.11	ENSMUSG00000003418	St8sia6	2	13651021	13794064	13794064	-1	ST8 alpha-N-acetyl-neuraminide alpha-2,8-sialyltransferase 6 [Source:MGI Symbol;Acc:MGI:2386797]
ENSMUSG00000003420.8	3826.5	0.0777343	0.197015	0.39456	0.693168	0.849268	ENSMUSG00000003420.8	ENSMUSG00000003420	Fcgrt	7	45092990	45103851	45103851	-1	Fc receptor, IgG, alpha chain transporter [Source:MGI Symbol;Acc:MGI:103017]
ENSMUSG00000003421.13	2427.12	0.0315378	0.286719	0.109996	0.912413	0.963183	ENSMUSG00000003421.13	ENSMUSG00000003421	Nosip	7	45062429	45078210	45062429	1	nitric oxide synthase interacting protein [Source:MGI Symbol;Acc:MGI:1913644]
ENSMUSG00000003423.15	1417.93	0.035321	0.232184	0.152125	0.879088	0.949026	ENSMUSG00000003423.15	ENSMUSG00000003423	Pih1d1	7	45154303	45160065	45154303	1	PIH1 domain containing 1 [Source:MGI Symbol;Acc:MGI:1916095]
ENSMUSG00000003429.11	4657.27	-0.3321	0.151147	-2.1972	0.0280064	0.106469	ENSMUSG00000003429.11	ENSMUSG00000003429	Rps11	7	45122379	45124439	45124439	-1	ribosomal protein S11 [Source:MGI Symbol;Acc:MGI:1351329]
ENSMUSG00000003435.9	3535.27	0.0412564	0.186073	0.221721	0.824531	0.9214	ENSMUSG00000003435.9	ENSMUSG00000003435	Supt5	7	28314891	28338746	28338746	-1	suppressor of Ty 5, DSIF elongation factor subunit [Source:MGI Symbol;Acc:MGI:1202400]
ENSMUSG00000003437.14	891.307	0.885705	0.299124	2.96099	0.00306648	0.019972	ENSMUSG00000003437.14	ENSMUSG00000003437	Paf1	7	28392951	28399388	28392951	1	Paf1, RNA polymerase II complex component [Source:MGI Symbol;Acc:MGI:1923988]
ENSMUSG00000003438.17	3277.99	-0.0309769	0.199756	-0.155074	0.876763	0.948238	ENSMUSG00000003438.17	ENSMUSG00000003438	Timm50	7	28305516	28312072	28312072	-1	translocase of inner mitochondrial membrane 50 [Source:MGI Symbol;Acc:MGI:1913775]
ENSMUSG00000003444.8	950.237	-0.182872	0.254693	-0.71801	0.472751	0.696263	ENSMUSG00000003444.8	ENSMUSG00000003444	Med29	7	28386146	28392708	28392708	-1	mediator complex subunit 29 [Source:MGI Symbol;Acc:MGI:1914474]
ENSMUSG00000003452.15	131.149	3.63842	0.898604	4.04897	5.14426e-05	0.000719348	ENSMUSG00000003452.15	ENSMUSG00000003452	Bicd1	6	149408886	149563329	149408886	1	BICD cargo adaptor 1 [Source:MGI Symbol;Acc:MGI:1101760]
ENSMUSG00000003458.12	1312.42	0.738505	0.247126	2.98838	0.00280465	0.018691	ENSMUSG00000003458.12	ENSMUSG00000003458	Ncstn	1	172066013	172082795	172082795	-1	nicastrin [Source:MGI Symbol;Acc:MGI:1891700]
ENSMUSG00000003464.13	6046.6	-0.286941	0.151383	-1.89547	0.0580308	0.17889	ENSMUSG00000003464.13	ENSMUSG00000003464	Pex19	1	172126755	172136493	172126755	1	peroxisomal biogenesis factor 19 [Source:MGI Symbol;Acc:MGI:1334458]
ENSMUSG00000003469.9	4.41194	3.8681	2.47303	1.56411	0.117791	0.29259	ENSMUSG00000003469.9	ENSMUSG00000003469	Phyhip	14	70457476	70468832	70457476	1	phytanoyl-CoA hydroxylase interacting protein [Source:MGI Symbol;Acc:MGI:1860417]
ENSMUSG00000003476.16	959.899	0.333712	0.228615	1.45971	0.144368	0.336374	ENSMUSG00000003476.16	ENSMUSG00000003476	Crhr2	6	55090049	55133016	55133014	-1	corticotropin releasing hormone receptor 2 [Source:MGI Symbol;Acc:MGI:894312]
ENSMUSG00000003477.5	654.968	1.69822	0.368042	4.6142	3.94605e-06	8.0307e-05	ENSMUSG00000003477.5	ENSMUSG00000003477	Inmt	6	55170626	55175043	55175043	-1	indolethylamine N-methyltransferase [Source:MGI Symbol;Acc:MGI:102963]
ENSMUSG00000003484.4	43.4429	3.07412	1.10043	2.79355	0.00521323	0.030105	ENSMUSG00000003484.4	ENSMUSG00000003484	Cyp4f18	8	71988482	72009626	72009626	-1	cytochrome P450, family 4, subfamily f, polypeptide 18 [Source:MGI Symbol;Acc:MGI:1919304]
ENSMUSG00000003500.13	479.829	-0.241917	0.327957	-0.737649	0.460728	0.685829	ENSMUSG00000003500.13	ENSMUSG00000003500	Impdh1	6	29200434	29216364	29216331	-1	inosine monophosphate dehydrogenase 1 [Source:MGI Symbol;Acc:MGI:96567]
ENSMUSG00000003518.13	9422.14	-0.0370792	0.160989	-0.230321	0.817842	0.917442	ENSMUSG00000003518.13	ENSMUSG00000003518	Dusp3	11	101971143	101987013	101983503	-1	dual specificity phosphatase 3 (vaccinia virus phosphatase VH1-related) [Source:MGI Symbol;Acc:MGI:1919599]
ENSMUSG00000003526.12	805.558	0.374679	0.266748	1.40462	0.160134	0.359227	ENSMUSG00000003526.12	ENSMUSG00000003526	Prodh	16	18060357	18090203	18089292	-1	proline dehydrogenase [Source:MGI Symbol;Acc:MGI:97770]
ENSMUSG00000003527.9	413.991	0.227144	0.266731	0.851582	0.394446	0.629076	ENSMUSG00000003527.9	ENSMUSG00000003527	Ess2	16	17900709	17911348	17911315	-1	ess-2 splicing factor [Source:MGI Symbol;Acc:MGI:107854]
ENSMUSG00000003528.15	284.604	2.64809	0.241128	10.9821	4.65808e-28	2.12444e-25	ENSMUSG00000003528.15	ENSMUSG00000003528	Slc25a1	16	17925223	17928219	17928219	-1	solute carrier family 25 (mitochondrial carrier, citrate transporter), member 1 [Source:MGI Symbol;Acc:MGI:1345283]
ENSMUSG00000003531.15	5524.82	-0.491011	0.120971	-4.05892	4.93011e-05	0.000693765	ENSMUSG00000003531.15	ENSMUSG00000003531	Dgcr6	16	18052860	18071632	18052860	1	DiGeorge syndrome critical region gene 6 [Source:MGI Symbol;Acc:MGI:1202877]
ENSMUSG00000003534.17	467.686	0.330734	0.231356	1.42954	0.152848	0.349195	ENSMUSG00000003534.17	ENSMUSG00000003534	Ddr1	17	35681567	35704621	35700610	-1	discoidin domain receptor family, member 1 [Source:MGI Symbol;Acc:MGI:99216]
ENSMUSG00000003541.6	101.339	0.656379	0.550456	1.19243	0.233094	0.458734	ENSMUSG00000003541.6	ENSMUSG00000003541	Ier3	17	35821684	35822923	35821684	1	immediate early response 3 [Source:MGI Symbol;Acc:MGI:104814]
ENSMUSG00000003545.3	17.9983	1.25971	1.42943	0.88127	0.378172	0.614633	ENSMUSG00000003545.3	ENSMUSG00000003545	Fosb	7	19302696	19310051	19310051	-1	FBJ osteosarcoma oncogene B [Source:MGI Symbol;Acc:MGI:95575]
ENSMUSG00000003546.10	795.628	0.692626	0.242929	2.85115	0.00435618	0.0263012	ENSMUSG00000003546.10	ENSMUSG00000003546	Klc4	17	46630624	46646022	46646022	-1	kinesin light chain 4 [Source:MGI Symbol;Acc:MGI:1922014]
ENSMUSG00000003549.9	1184.18	-0.0752006	0.205086	-0.366678	0.71386	0.860609	ENSMUSG00000003549.9	ENSMUSG00000003549	Ercc1	7	19344778	19356524	19344778	1	excision repair cross-complementing rodent repair deficiency, complementation group 1 [Source:MGI Symbol;Acc:MGI:95412]
ENSMUSG00000003559.8	2135.16	-0.134004	0.165708	-0.808674	0.418703	0.650547	ENSMUSG00000003559.8	ENSMUSG00000003559	As3mt	19	46707458	46741099	46707458	1	arsenic (+3 oxidation state) methyltransferase [Source:MGI Symbol;Acc:MGI:1929882]
ENSMUSG00000003573.15	220.778	0.231984	0.323605	0.716874	0.473452	0.696838	ENSMUSG00000003573.15	ENSMUSG00000003573	Homer3	8	70282827	70294361	70282827	1	homer scaffolding protein 3 [Source:MGI Symbol;Acc:MGI:1347359]
ENSMUSG00000003575.13	282.504	0.424736	0.390669	1.0872	0.276948	0.510897	ENSMUSG00000003575.13	ENSMUSG00000003575	Crtc1	8	70382355	70439579	70439579	-1	CREB regulated transcription coactivator 1 [Source:MGI Symbol;Acc:MGI:2142523]
ENSMUSG00000003581.14	61.124	1.24529	0.728513	1.70936	0.0873836	0.237841	ENSMUSG00000003581.14	ENSMUSG00000003581	Rnf215	11	4135202	4141172	4135282	1	ring finger protein 215 [Source:MGI Symbol;Acc:MGI:1918923]
ENSMUSG00000003585.13	10.5753	0.9443	1.58862	0.594415	0.552235	0.757683	ENSMUSG00000003585.13	ENSMUSG00000003585	Sec14l2	11	4097039	4123415	4118831	-1	SEC14-like lipid binding 2 [Source:MGI Symbol;Acc:MGI:1915065]
ENSMUSG00000003604.14	134.641	0.0848293	0.482361	0.175863	0.860402	0.940221	ENSMUSG00000003604.14	ENSMUSG00000003604	Aven	2	112492964	112634573	112492964	1	apoptosis, caspase activation inhibitor [Source:MGI Symbol;Acc:MGI:1921518]
ENSMUSG00000003617.16	293.385	2.4174	0.259632	9.31088	1.26778e-20	2.45109e-18	ENSMUSG00000003617.16	ENSMUSG00000003617	Cp	3	19957054	20009145	19957054	1	ceruloplasmin [Source:MGI Symbol;Acc:MGI:88476]
ENSMUSG00000003623.4	1963.52	-0.584159	0.277316	-2.10648	0.0351629	0.12554	ENSMUSG00000003623.4	ENSMUSG00000003623	Crot	5	8966033	8997324	8997324	-1	carnitine O-octanoyltransferase [Source:MGI Symbol;Acc:MGI:1921364]
ENSMUSG00000003644.17	245.543	1.21392	0.448946	2.70392	0.00685261	0.0370366	ENSMUSG00000003644.17	ENSMUSG00000003644	Rps6ka1	4	133847290	133887797	133887797	-1	ribosomal protein S6 kinase polypeptide 1 [Source:MGI Symbol;Acc:MGI:104558]
ENSMUSG00000003660.10	690.833	0.0618181	0.184863	0.334399	0.738078	0.873408	ENSMUSG00000003660.10	ENSMUSG00000003660	Snrnp200	2	127208386	127240451	127208386	1	small nuclear ribonucleoprotein 200 (U5) [Source:MGI Symbol;Acc:MGI:2444401]
ENSMUSG00000003662.10	694.909	0.34945	0.185982	1.87894	0.0602521	0.183942	ENSMUSG00000003662.10	ENSMUSG00000003662	Ciao1	2	127240938	127247816	127247816	-1	cytosolic iron-sulfur protein assembly 1 [Source:MGI Symbol;Acc:MGI:1346998]
ENSMUSG00000003665.7	14.5388	4.30888	1.66506	2.58782	0.00965844	0.0481757	ENSMUSG00000003665.7	ENSMUSG00000003665	Has1	17	17843323	17855205	17855188	-1	hyaluronan synthase 1 [Source:MGI Symbol;Acc:MGI:106590]
ENSMUSG00000003680.16	282.492	-0.320284	0.379227	-0.844571	0.39835	0.633195	ENSMUSG00000003680.16	ENSMUSG00000003680	Taf6l	19	8774487	8786417	8776962	-1	TATA-box binding protein associated factor 6 like [Source:MGI Symbol;Acc:MGI:2444957]
ENSMUSG00000003721.14	4674.09	-0.406896	0.111518	-3.64871	0.000263557	0.00284287	ENSMUSG00000003721.14	ENSMUSG00000003721	Insig2	1	121304353	121332589	121328024	-1	insulin induced gene 2 [Source:MGI Symbol;Acc:MGI:1920249]
ENSMUSG00000003731.13	1066.73	-0.488921	0.186332	-2.62392	0.00869253	0.0443656	ENSMUSG00000003731.13	ENSMUSG00000003731	Kpna6	4	129643980	129672767	129672767	-1	karyopherin (importin) alpha 6 [Source:MGI Symbol;Acc:MGI:1100836]
ENSMUSG00000003746.16	251.514	0.800042	0.330207	2.42285	0.0153993	0.0684924	ENSMUSG00000003746.16	ENSMUSG00000003746	Man1a	10	53904785	54076609	54075796	-1	mannosidase 1, alpha [Source:MGI Symbol;Acc:MGI:104677]
ENSMUSG00000003752.9	68.8496	0.441868	0.760092	0.581335	0.561015	0.763883	ENSMUSG00000003752.9	ENSMUSG00000003752	Itpkc	7	27207172	27228661	27228628	-1	inositol 1,4,5-trisphosphate 3-kinase C [Source:MGI Symbol;Acc:MGI:2442554]
ENSMUSG00000003762.13	92.1323	0.972127	0.48482	2.00513	0.0449494	0.149442	ENSMUSG00000003762.13	ENSMUSG00000003762	Coq8b	7	27233023	27257950	27233023	1	coenzyme Q8B [Source:MGI Symbol;Acc:MGI:1924139]
ENSMUSG00000003778.14	707.834	0.482277	0.199409	2.41853	0.0155833	0.069078	ENSMUSG00000003778.14	ENSMUSG00000003778	Brd8	18	34598615	34624601	34624601	-1	bromodomain containing 8 [Source:MGI Symbol;Acc:MGI:1925906]
ENSMUSG00000003779.16	14.6237	0.631465	1.59337	0.396308	0.691878	0.848427	ENSMUSG00000003779.16	ENSMUSG00000003779	Kif20a	18	34624613	34633277	34624613	1	kinesin family member 20A [Source:MGI Symbol;Acc:MGI:1201682]
ENSMUSG00000003808.18	761.337	0.132693	0.205922	0.644383	0.519327	0.733536	ENSMUSG00000003808.18	ENSMUSG00000003808	Farsa	8	84856989	84869257	84856989	1	phenylalanyl-tRNA synthetase, alpha subunit [Source:MGI Symbol;Acc:MGI:1913840]
ENSMUSG00000003809.14	1764.02	-0.0641517	0.196994	-0.325654	0.744687	0.877434	ENSMUSG00000003809.14	ENSMUSG00000003809	Gcdh	8	84886393	84893921	84893917	-1	glutaryl-Coenzyme A dehydrogenase [Source:MGI Symbol;Acc:MGI:104541]
ENSMUSG00000003810.13	1923.37	0.261806	0.181852	1.43967	0.149962	0.344622	ENSMUSG00000003810.13	ENSMUSG00000003810	Mast2	4	116306762	116464183	116371732	-1	microtubule associated serine/threonine kinase 2 [Source:MGI Symbol;Acc:MGI:894676]
ENSMUSG00000003812.13	135.298	0.572987	0.406651	1.40904	0.158824	0.357504	ENSMUSG00000003812.13	ENSMUSG00000003812	Dnase2a	8	84908560	84922915	84908560	1	deoxyribonuclease II alpha [Source:MGI Symbol;Acc:MGI:1329019]
ENSMUSG00000003813.15	4175.26	-0.498894	0.175947	-2.83547	0.00457577	0.0272574	ENSMUSG00000003813.15	ENSMUSG00000003813	Rad23a	8	84834019	84840665	84838047	-1	RAD23 homolog A, nucleotide excision repair protein [Source:MGI Symbol;Acc:MGI:105126]
ENSMUSG00000003814.8	3955.7	0.111312	0.119144	0.934262	0.350169	0.587999	ENSMUSG00000003814.8	ENSMUSG00000003814	Calr	8	84841850	84846934	84846826	-1	calreticulin [Source:MGI Symbol;Acc:MGI:88252]
ENSMUSG00000003824.12	35.007	0.99382	0.573757	1.73213	0.083251	0.23015	ENSMUSG00000003824.12	ENSMUSG00000003824	Syce2	8	84872111	84888221	84872111	1	synaptonemal complex central element protein 2 [Source:MGI Symbol;Acc:MGI:1919096]
ENSMUSG00000003847.16	217.846	0.549584	0.493762	1.11306	0.265684	0.498389	ENSMUSG00000003847.16	ENSMUSG00000003847	Nfat5	8	107293470	107379517	107293470	1	nuclear factor of activated T cells 5 [Source:MGI Symbol;Acc:MGI:1859333]
ENSMUSG00000003848.14	809.069	0.199494	0.219863	0.907356	0.364218	0.602245	ENSMUSG00000003848.14	ENSMUSG00000003848	Nob1	8	107412486	107425051	107421562	-1	NIN1/RPN12 binding protein 1 homolog [Source:MGI Symbol;Acc:MGI:1914869]
ENSMUSG00000003849.8	726.224	0.280234	0.295676	0.947777	0.343243	0.580493	ENSMUSG00000003849.8	ENSMUSG00000003849	Nqo1	8	107388225	107403206	107403206	-1	NAD(P)H dehydrogenase, quinone 1 [Source:MGI Symbol;Acc:MGI:103187]
ENSMUSG00000003863.18	1.80598	3.58305	2.9338	1.2213	0.221972	NA	ENSMUSG00000003863.18	ENSMUSG00000003863	Ppfia3	7	45339122	45367019	45361822	-1	protein tyrosine phosphatase, receptor type, f polypeptide (PTPRF), interacting protein (liprin), alpha 3 [Source:MGI Symbol;Acc:MGI:1924037]
ENSMUSG00000003865.16	8664.44	-0.174734	0.181763	-0.961332	0.336385	0.573992	ENSMUSG00000003865.16	ENSMUSG00000003865	Gys1	7	45434844	45456619	45434844	1	glycogen synthase 1, muscle [Source:MGI Symbol;Acc:MGI:101805]
ENSMUSG00000003868.14	1258.92	0.16072	0.20682	0.7771	0.4371	0.666524	ENSMUSG00000003868.14	ENSMUSG00000003868	Ruvbl2	7	45421760	45438096	45438096	-1	RuvB-like protein 2 [Source:MGI Symbol;Acc:MGI:1342299]
ENSMUSG00000003872.9	7.41731	-0.70534	1.35206	-0.521679	0.601894	0.790569	ENSMUSG00000003872.9	ENSMUSG00000003872	Lin7b	7	45367891	45370583	45369233	-1	lin-7 homolog B (C. elegans) [Source:MGI Symbol;Acc:MGI:1330858]
ENSMUSG00000003873.11	1178.73	0.188426	0.217642	0.865761	0.386621	0.621718	ENSMUSG00000003873.11	ENSMUSG00000003873	Bax	7	45461697	45466898	45466836	-1	BCL2-associated X protein [Source:MGI Symbol;Acc:MGI:99702]
ENSMUSG00000003923.14	1145.61	-0.729112	0.275521	-2.64631	0.00813759	0.0421746	ENSMUSG00000003923.14	ENSMUSG00000003923	Tfam	10	71225464	71238280	71238280	-1	transcription factor A, mitochondrial [Source:MGI Symbol;Acc:MGI:107810]
ENSMUSG00000003929.11	84.4548	0.910255	0.629803	1.4453	0.148374	0.342832	ENSMUSG00000003929.11	ENSMUSG00000003929	Zfp81	17	33329342	33358878	33358878	-1	zinc finger protein 81 [Source:MGI Symbol;Acc:MGI:1890752]
ENSMUSG00000003934.5	156.015	4.09441	1.51661	2.69971	0.00694	0.037374	ENSMUSG00000003934.5	ENSMUSG00000003934	Efnb3	11	69554092	69560205	69560205	-1	ephrin B3 [Source:MGI Symbol;Acc:MGI:109196]
ENSMUSG00000003948.17	322.903	-0.197118	0.20513	-0.96094	0.336582	0.574108	ENSMUSG00000003948.17	ENSMUSG00000003948	Mmd	11	90249456	90278589	90249456	1	monocyte to macrophage differentiation-associated [Source:MGI Symbol;Acc:MGI:1914718]
ENSMUSG00000003949.16	410.586	0.741848	0.262462	2.8265	0.00470597	0.0278275	ENSMUSG00000003949.16	ENSMUSG00000003949	Hlf	11	90336536	90390895	90390895	-1	hepatic leukemia factor [Source:MGI Symbol;Acc:MGI:96108]
ENSMUSG00000003955.8	2782.3	-0.655286	0.160165	-4.09132	4.28922e-05	0.000616753	ENSMUSG00000003955.8	ENSMUSG00000003955	Fam162a	16	36043761	36071594	36071515	-1	family with sequence similarity 162, member A [Source:MGI Symbol;Acc:MGI:1917436]
ENSMUSG00000003970.9	5480.98	-0.181076	0.167372	-1.08188	0.279308	0.513648	ENSMUSG00000003970.9	ENSMUSG00000003970	Rpl8	15	76904078	76906314	76904078	1	ribosomal protein L8 [Source:MGI Symbol;Acc:MGI:1350927]
ENSMUSG00000003992.15	999.359	0.391742	0.214837	1.82344	0.0682375	0.20094	ENSMUSG00000003992.15	ENSMUSG00000003992	Ssbp2	13	91460283	91703429	91460283	1	single-stranded DNA binding protein 2 [Source:MGI Symbol;Acc:MGI:1914220]
ENSMUSG00000004018.9	89.6791	-0.50205	0.462161	-1.08631	0.277342	0.511465	ENSMUSG00000004018.9	ENSMUSG00000004018	Fancl	11	26386135	26471876	26386135	1	Fanconi anemia, complementation group L [Source:MGI Symbol;Acc:MGI:1914280]
ENSMUSG00000004031.13	16.9571	6.55677	1.78913	3.66479	0.000247546	0.00268973	ENSMUSG00000004031.13	ENSMUSG00000004031	Brinp2	1	158245269	158356326	158356229	-1	bone morphogenic protein/retinoic acid inducible neural-specific 2 [Source:MGI Symbol;Acc:MGI:2443333]
ENSMUSG00000004032.10	6566.07	-0.592878	0.107732	-5.50328	3.72783e-08	1.23247e-06	ENSMUSG00000004032.10	ENSMUSG00000004032	Gstm5	3	107895821	107898686	107895821	1	glutathione S-transferase, mu 5 [Source:MGI Symbol;Acc:MGI:1309466]
ENSMUSG00000004035.12	151.168	0.660754	0.362045	1.82506	0.0679915	0.200392	ENSMUSG00000004035.12	ENSMUSG00000004035	Gstm7	3	107926334	107931817	107931817	-1	glutathione S-transferase, mu 7 [Source:MGI Symbol;Acc:MGI:1915562]
ENSMUSG00000004038.9	3.74465	0.483455	1.36667	0.353745	0.72353	NA	ENSMUSG00000004038.9	ENSMUSG00000004038	Gstm3	3	107963696	107969283	107969283	-1	glutathione S-transferase, mu 3 [Source:MGI Symbol;Acc:MGI:106026]
ENSMUSG00000004040.16	1954.95	0.613839	0.240011	2.55755	0.0105413	0.0515891	ENSMUSG00000004040.16	ENSMUSG00000004040	Stat3	11	100885098	100939540	100939404	-1	signal transducer and activator of transcription 3 [Source:MGI Symbol;Acc:MGI:103038]
ENSMUSG00000004043.14	440.467	0.290033	0.329438	0.880388	0.378649	0.615134	ENSMUSG00000004043.14	ENSMUSG00000004043	Stat5a	11	100859351	100885169	100859351	1	signal transducer and activator of transcription 5A [Source:MGI Symbol;Acc:MGI:103036]
ENSMUSG00000004044.9	9783.07	1.1059	0.162217	6.81739	9.27093e-12	6.29397e-10	ENSMUSG00000004044.9	ENSMUSG00000004044	Cavin1	11	100956733	100970887	100970887	-1	caveolae associated 1 [Source:MGI Symbol;Acc:MGI:1277968]
ENSMUSG00000004054.9	666.049	0.274785	0.26751	1.02719	0.304329	0.539603	ENSMUSG00000004054.9	ENSMUSG00000004054	Map3k11	19	5688742	5702865	5688742	1	mitogen-activated protein kinase kinase kinase 11 [Source:MGI Symbol;Acc:MGI:1346880]
ENSMUSG00000004056.15	9804.13	-0.15793	0.173058	-0.912581	0.361463	0.599528	ENSMUSG00000004056.15	ENSMUSG00000004056	Akt2	7	27591552	27640826	27591552	1	thymoma viral proto-oncogene 2 [Source:MGI Symbol;Acc:MGI:104874]
ENSMUSG00000004069.17	5873.71	-0.449051	0.133457	-3.36477	0.000766069	0.00668272	ENSMUSG00000004069.17	ENSMUSG00000004069	Dnaja3	16	4639989	4707695	4639989	1	DnaJ heat shock protein family (Hsp40) member A3 [Source:MGI Symbol;Acc:MGI:1933786]
ENSMUSG00000004070.15	1587.54	-0.1184	0.117345	-1.00899	0.312978	0.548953	ENSMUSG00000004070.15	ENSMUSG00000004070	Hmox2	16	4726361	4766742	4726361	1	heme oxygenase 2 [Source:MGI Symbol;Acc:MGI:109373]
ENSMUSG00000004071.13	4973.5	0.144265	0.136188	1.0593	0.289462	0.523557	ENSMUSG00000004071.13	ENSMUSG00000004071	Cdip1	16	4750348	4790292	4770097	-1	cell death inducing Trp53 target 1 [Source:MGI Symbol;Acc:MGI:1913876]
ENSMUSG00000004085.14	9449.59	-0.446755	0.165174	-2.70475	0.00683555	0.0369669	ENSMUSG00000004085.14	ENSMUSG00000004085	Map3k20	2	72285637	72442610	72285637	1	mitogen-activated protein kinase kinase kinase 20 [Source:MGI Symbol;Acc:MGI:2443258]
ENSMUSG00000004096.9	2944.55	-0.591625	0.151708	-3.89975	9.62919e-05	0.00121825	ENSMUSG00000004096.9	ENSMUSG00000004096	Cwc15	9	14500617	14510577	14500617	1	CWC15 spliceosome-associated protein [Source:MGI Symbol;Acc:MGI:1913320]
ENSMUSG00000004098.7	246.591	1.298	0.582799	2.22719	0.0259346	0.10061	ENSMUSG00000004098.7	ENSMUSG00000004098	Col5a3	9	20770050	20815067	20815067	-1	collagen, type V, alpha 3 [Source:MGI Symbol;Acc:MGI:1858212]
ENSMUSG00000004099.16	241.937	1.05008	0.339681	3.09135	0.00199246	0.0143947	ENSMUSG00000004099.16	ENSMUSG00000004099	Dnmt1	9	20907209	20959888	20952623	-1	DNA methyltransferase (cytosine-5) 1 [Source:MGI Symbol;Acc:MGI:94912]
ENSMUSG00000004100.12	263.726	-0.253278	0.337793	-0.7498	0.453375	0.680464	ENSMUSG00000004100.12	ENSMUSG00000004100	Ppan	9	20888175	20892178	20890638	1	peter pan homolog [Source:MGI Symbol;Acc:MGI:2178445]
ENSMUSG00000004105.8	1208.45	0.289536	0.241681	1.19801	0.230913	0.456412	ENSMUSG00000004105.8	ENSMUSG00000004105	Angptl2	2	33216069	33247717	33216069	1	angiopoietin-like 2 [Source:MGI Symbol;Acc:MGI:1347002]
ENSMUSG00000004110.17	14.9963	7.1175	1.86397	3.81846	0.000134289	0.001615	ENSMUSG00000004110.17	ENSMUSG00000004110	Cacna1e	1	154390731	154884501	154726356	-1	calcium channel, voltage-dependent, R type, alpha 1E subunit [Source:MGI Symbol;Acc:MGI:106217]
ENSMUSG00000004127.12	129.229	-0.204848	0.407893	-0.502211	0.615519	0.799282	ENSMUSG00000004127.12	ENSMUSG00000004127	Trmt10a	3	138143448	138159821	138143448	1	tRNA methyltransferase 10A [Source:MGI Symbol;Acc:MGI:1920421]
ENSMUSG00000004151.17	335.098	2.38213	0.531193	4.48449	7.30885e-06	0.000135986	ENSMUSG00000004151.17	ENSMUSG00000004151	Etv1	12	38779380	38870484	38779380	1	ets variant 1 [Source:MGI Symbol;Acc:MGI:99254]
ENSMUSG00000004187.11	87.4677	0.748475	0.763185	0.980725	0.326728	0.564718	ENSMUSG00000004187.11	ENSMUSG00000004187	Kifc2	15	76659858	76668196	76659858	1	kinesin family member C2 [Source:MGI Symbol;Acc:MGI:109187]
ENSMUSG00000004207.14	22667.9	0.154502	0.16541	0.934055	0.350275	0.588046	ENSMUSG00000004207.14	ENSMUSG00000004207	Psap	10	60277627	60302597	60277627	1	prosaposin [Source:MGI Symbol;Acc:MGI:97783]
ENSMUSG00000004221.16	672.245	0.281331	0.311861	0.902103	0.367002	0.604937	ENSMUSG00000004221.16	ENSMUSG00000004221	Ikbkg	X	74393290	74453854	74393290	1	inhibitor of kappaB kinase gamma [Source:MGI Symbol;Acc:MGI:1338074]
ENSMUSG00000004233.14	201.424	0.413366	0.388046	1.06525	0.286763	0.52122	ENSMUSG00000004233.14	ENSMUSG00000004233	Wars2	3	99141068	99239186	99141068	1	tryptophanyl tRNA synthetase 2 (mitochondrial) [Source:MGI Symbol;Acc:MGI:1917810]
ENSMUSG00000004263.15	944.583	0.199631	0.219575	0.909171	0.36326	0.601276	ENSMUSG00000004263.15	ENSMUSG00000004263	Atn1	6	124742544	124756524	124756524	-1	atrophin 1 [Source:MGI Symbol;Acc:MGI:104725]
ENSMUSG00000004264.17	5762.71	-0.340224	0.166033	-2.04914	0.0404487	0.139053	ENSMUSG00000004264.17	ENSMUSG00000004264	Phb2	6	124712336	124716950	124712336	1	prohibitin 2 [Source:MGI Symbol;Acc:MGI:102520]
ENSMUSG00000004266.15	25.0182	1.75721	0.912252	1.92624	0.0540747	0.170265	ENSMUSG00000004266.15	ENSMUSG00000004266	Ptpn6	6	124720707	124738714	124733154	-1	protein tyrosine phosphatase, non-receptor type 6 [Source:MGI Symbol;Acc:MGI:96055]
ENSMUSG00000004267.16	6.40298	3.37108	1.89084	1.78285	0.0746101	0.214289	ENSMUSG00000004267.16	ENSMUSG00000004267	Eno2	6	124760053	124769673	124763612	-1	enolase 2, gamma neuronal [Source:MGI Symbol;Acc:MGI:95394]
ENSMUSG00000004268.11	2561.18	-0.384652	0.149914	-2.56581	0.0102934	0.050717	ENSMUSG00000004268.11	ENSMUSG00000004268	Emg1	6	124704085	124712178	124708413	-1	EMG1 N1-specific pseudouridine methyltransferase [Source:MGI Symbol;Acc:MGI:1315195]
ENSMUSG00000004270.13	787.269	-0.190985	0.242262	-0.788341	0.430498	0.660507	ENSMUSG00000004270.13	ENSMUSG00000004270	Lpcat3	6	124663027	124704418	124663027	1	lysophosphatidylcholine acyltransferase 3 [Source:MGI Symbol;Acc:MGI:1315211]
ENSMUSG00000004285.12	3308.05	-0.342226	0.166156	-2.05966	0.0394307	0.13653	ENSMUSG00000004285.12	ENSMUSG00000004285	Atp6v1f	6	29467718	29470512	29467718	1	ATPase, H+ transporting, lysosomal V1 subunit F [Source:MGI Symbol;Acc:MGI:1913394]
ENSMUSG00000004317.14	19.5486	1.77496	1.00319	1.76931	0.0768424	0.218652	ENSMUSG00000004317.14	ENSMUSG00000004317	Clcn5	X	7153810	7319358	7188714	-1	chloride channel, voltage-sensitive 5 [Source:MGI Symbol;Acc:MGI:99486]
ENSMUSG00000004319.15	1541.02	-0.297244	0.181172	-1.64068	0.100865	0.262474	ENSMUSG00000004319.15	ENSMUSG00000004319	Clcn3	8	60910389	60983300	60955233	-1	chloride channel, voltage-sensitive 3 [Source:MGI Symbol;Acc:MGI:103555]
ENSMUSG00000004328.15	16.1737	5.23589	2.01933	2.59288	0.00951752	0.0476391	ENSMUSG00000004328.15	ENSMUSG00000004328	Hif3a	7	17031507	17062427	17062427	-1	hypoxia inducible factor 3, alpha subunit [Source:MGI Symbol;Acc:MGI:1859778]
ENSMUSG00000004341.8	0.917186	0.0149308	3.41399	0.00437342	0.996511	NA	ENSMUSG00000004341.8	ENSMUSG00000004341	Gpx6	13	21312125	21319624	21312125	1	glutathione peroxidase 6 [Source:MGI Symbol;Acc:MGI:1922762]
ENSMUSG00000004344.12	1.20481	1.53869	2.48431	0.619362	0.535678	NA	ENSMUSG00000004344.12	ENSMUSG00000004344	Gpx5	13	21286429	21292731	21292731	-1	glutathione peroxidase 5 [Source:MGI Symbol;Acc:MGI:104886]
ENSMUSG00000004347.17	44.2049	0.153254	1.15647	0.132519	0.894574	0.956166	ENSMUSG00000004347.17	ENSMUSG00000004347	Pde1c	6	56069804	56652487	56362392	-1	phosphodiesterase 1C [Source:MGI Symbol;Acc:MGI:108413]
ENSMUSG00000004356.8	152.115	-0.0453848	0.52075	-0.0871529	0.93055	0.970601	ENSMUSG00000004356.8	ENSMUSG00000004356	Utp20	10	88746607	88826804	88826804	-1	UTP20 small subunit processome component [Source:MGI Symbol;Acc:MGI:1917933]
ENSMUSG00000004360.9	1869.03	-0.154825	0.247298	-0.626067	0.531271	0.741736	ENSMUSG00000004360.9	ENSMUSG00000004360	9330159F19Rik	10	29211606	29230779	29211606	1	RIKEN cDNA 9330159F19 gene [Source:MGI Symbol;Acc:MGI:3036239]
ENSMUSG00000004364.14	5056.56	-0.550065	0.158947	-3.46068	0.000538812	0.00507351	ENSMUSG00000004364.14	ENSMUSG00000004364	Cul3	1	80264923	80340480	80340480	-1	cullin 3 [Source:MGI Symbol;Acc:MGI:1347360]
ENSMUSG00000004371.15	3.40483	3.47187	2.48294	1.39829	0.162025	NA	ENSMUSG00000004371.15	ENSMUSG00000004371	Il11	7	4772373	4782859	4778141	-1	interleukin 11 [Source:MGI Symbol;Acc:MGI:107613]
ENSMUSG00000004383.18	329.423	-0.267587	0.357612	-0.748262	0.454302	0.681046	ENSMUSG00000004383.18	ENSMUSG00000004383	Large1	8	72814599	73353540	73353540	-1	LARGE xylosyl- and glucuronyltransferase 1 [Source:MGI Symbol;Acc:MGI:1342270]
ENSMUSG00000004393.10	2079.7	0.117445	0.177957	0.65996	0.50928	0.725782	ENSMUSG00000004393.10	ENSMUSG00000004393	Ddx56	11	6258919	6267772	6267772	-1	DEAD (Asp-Glu-Ala-Asp) box polypeptide 56 [Source:MGI Symbol;Acc:MGI:1277172]
ENSMUSG00000004394.12	2980.56	0.177006	0.11206	1.57956	0.114208	0.286276	ENSMUSG00000004394.12	ENSMUSG00000004394	Tmed4	11	6270369	6274870	6274870	-1	transmembrane p24 trafficking protein 4 [Source:MGI Symbol;Acc:MGI:1915070]
ENSMUSG00000004415.15	69.7763	4.19859	0.953414	4.40374	1.06402e-05	0.0001891	ENSMUSG00000004415.15	ENSMUSG00000004415	Col26a1	5	136741759	136883209	136883121	-1	collagen, type XXVI, alpha 1 [Source:MGI Symbol;Acc:MGI:2155345]
ENSMUSG00000004446.12	34.7428	-0.27598	1.12272	-0.245815	0.805826	0.911492	ENSMUSG00000004446.12	ENSMUSG00000004446	Bid	6	120891930	120916853	120916836	-1	BH3 interacting domain death agonist [Source:MGI Symbol;Acc:MGI:108093]
ENSMUSG00000004451.14	790.508	1.23795	0.178366	6.94046	3.9082e-12	2.83736e-10	ENSMUSG00000004451.14	ENSMUSG00000004451	Ralb	1	119470305	119504794	119504794	-1	v-ral simian leukemia viral oncogene B [Source:MGI Symbol;Acc:MGI:1927244]
ENSMUSG00000004455.16	2408.51	-0.607253	0.19535	-3.10854	0.00188014	0.0137516	ENSMUSG00000004455.16	ENSMUSG00000004455	Ppp1cc	5	122158278	122175273	122158278	1	protein phosphatase 1 catalytic subunit gamma [Source:MGI Symbol;Acc:MGI:104872]
ENSMUSG00000004460.17	2360.37	-0.165615	0.108492	-1.52651	0.126883	0.308273	ENSMUSG00000004460.17	ENSMUSG00000004460	Dnajb11	16	22857845	22879634	22857845	1	DnaJ heat shock protein family (Hsp40) member B11 [Source:MGI Symbol;Acc:MGI:1915088]
ENSMUSG00000004462.7	318.673	0.338657	0.266952	1.26861	0.204582	0.422048	ENSMUSG00000004462.7	ENSMUSG00000004462	Tbccd1	16	22813214	22857669	22857669	-1	TBCC domain containing 1 [Source:MGI Symbol;Acc:MGI:1917823]
ENSMUSG00000004473.10	117.686	2.07751	0.643193	3.23	0.00123791	0.00977739	ENSMUSG00000004473.10	ENSMUSG00000004473	Clec11a	7	44302687	44306902	44306902	-1	C-type lectin domain family 11, member a [Source:MGI Symbol;Acc:MGI:1298219]
ENSMUSG00000004500.9	49.5435	2.0005	1.27575	1.56809	0.11686	0.291036	ENSMUSG00000004500.9	ENSMUSG00000004500	Zfp324	7	12965838	12974236	12965838	1	zinc finger protein 324 [Source:MGI Symbol;Acc:MGI:2444641]
ENSMUSG00000004508.6	120.492	1.68706	0.511802	3.29631	0.000979624	0.00812166	ENSMUSG00000004508.6	ENSMUSG00000004508	Gab2	7	97081586	97308946	97081586	1	growth factor receptor bound protein 2-associated protein 2 [Source:MGI Symbol;Acc:MGI:1333854]
ENSMUSG00000004530.12	610.242	1.74358	0.298211	5.8468	5.01106e-09	2.00296e-07	ENSMUSG00000004530.12	ENSMUSG00000004530	Coro1c	5	113842436	113908758	113908705	-1	coronin, actin binding protein 1C [Source:MGI Symbol;Acc:MGI:1345964]
ENSMUSG00000004535.12	4915.64	0.0145507	0.128973	0.112819	0.910174	0.9621	ENSMUSG00000004535.12	ENSMUSG00000004535	Tax1bp1	6	52713729	52766780	52713729	1	Tax1 (human T cell leukemia virus type I) binding protein 1 [Source:MGI Symbol;Acc:MGI:1289308]
ENSMUSG00000004540.7	0.912042	3.09407	3.41917	0.904917	0.365509	NA	ENSMUSG00000004540.7	ENSMUSG00000004540	Psg17	7	18813937	18821607	18821607	-1	pregnancy specific glycoprotein 17 [Source:MGI Symbol;Acc:MGI:1347250]
ENSMUSG00000004552.16	18.2444	7.40583	2.38243	3.10852	0.00188025	0.0137516	ENSMUSG00000004552.16	ENSMUSG00000004552	Ctse	1	131638306	131675505	131638306	1	cathepsin E [Source:MGI Symbol;Acc:MGI:107361]
ENSMUSG00000004558.15	92993.7	-0.346387	0.108561	-3.19072	0.00141919	0.0109503	ENSMUSG00000004558.15	ENSMUSG00000004558	Ndrg2	14	51905271	51914158	51913430	-1	N-myc downstream regulated gene 2 [Source:MGI Symbol;Acc:MGI:1352498]
ENSMUSG00000004561.14	284.865	-0.188693	0.339716	-0.555444	0.578591	0.775344	ENSMUSG00000004561.14	ENSMUSG00000004561	Mettl17	14	51884842	51893039	51884842	1	methyltransferase like 17 [Source:MGI Symbol;Acc:MGI:1098577]
ENSMUSG00000004562.16	268.84	1.45436	0.36203	4.01724	5.88828e-05	0.000803797	ENSMUSG00000004562.16	ENSMUSG00000004562	Arhgef40	14	51984719	52006251	51984719	1	Rho guanine nucleotide exchange factor (GEF) 40 [Source:MGI Symbol;Acc:MGI:2685515]
ENSMUSG00000004565.15	146.903	0.220687	0.534112	0.413186	0.67947	0.840679	ENSMUSG00000004565.15	ENSMUSG00000004565	Pnpla6	8	3515384	3544267	3515384	1	patatin-like phospholipase domain containing 6 [Source:MGI Symbol;Acc:MGI:1354723]
ENSMUSG00000004567.16	2110.43	-0.0387919	0.223331	-0.173697	0.862104	0.940784	ENSMUSG00000004567.16	ENSMUSG00000004567	Mcoln1	8	3500457	3515232	3500457	1	mucolipin 1 [Source:MGI Symbol;Acc:MGI:1890498]
ENSMUSG00000004568.13	102.954	1.99544	0.480792	4.15031	3.32025e-05	0.000498533	ENSMUSG00000004568.13	ENSMUSG00000004568	Arhgef18	8	3353415	3456601	3353437	1	rho/rac guanine nucleotide exchange factor (GEF) 18 [Source:MGI Symbol;Acc:MGI:2142567]
ENSMUSG00000004591.16	1429.62	-0.535299	0.324136	-1.65147	0.0986434	0.258449	ENSMUSG00000004591.16	ENSMUSG00000004591	Pkn2	3	142790902	142882004	142882004	-1	protein kinase N2 [Source:MGI Symbol;Acc:MGI:109211]
ENSMUSG00000004609.11	39.3598	1.23474	1.04196	1.18502	0.23601	0.463142	ENSMUSG00000004609.11	ENSMUSG00000004609	Cd33	7	43524216	43544428	43533171	-1	CD33 antigen [Source:MGI Symbol;Acc:MGI:99440]
ENSMUSG00000004610.4	17821	-0.257771	0.172607	-1.4934	0.135333	0.322288	ENSMUSG00000004610.4	ENSMUSG00000004610	Etfb	7	43444083	43457800	43444083	1	electron transferring flavoprotein, beta polypeptide [Source:MGI Symbol;Acc:MGI:106098]
ENSMUSG00000004612.9	5.17648	1.27536	2.39476	0.532564	0.594335	0.785579	ENSMUSG00000004612.9	ENSMUSG00000004612	Nkg7	7	43437073	43438249	43437073	1	natural killer cell group 7 sequence [Source:MGI Symbol;Acc:MGI:1931250]
ENSMUSG00000004626.14	69.2605	2.15476	0.602659	3.57542	0.000349668	0.00358162	ENSMUSG00000004626.14	ENSMUSG00000004626	Stxbp2	8	3630955	3643644	3630955	1	syntaxin binding protein 2 [Source:MGI Symbol;Acc:MGI:107370]
ENSMUSG00000004630.18	6.38844	1.33796	1.24288	1.0765	0.281704	0.515819	ENSMUSG00000004630.18	ENSMUSG00000004630	Pcp2	8	3623371	3625545	3625545	-1	Purkinje cell protein 2 (L7) [Source:MGI Symbol;Acc:MGI:97508]
ENSMUSG00000004631.15	287.263	1.17451	0.378618	3.10209	0.00192162	0.0139567	ENSMUSG00000004631.15	ENSMUSG00000004631	Sgce	6	4674350	4747207	4747176	-1	sarcoglycan, epsilon [Source:MGI Symbol;Acc:MGI:1329042]
ENSMUSG00000004633.17	71.1322	2.73291	0.644664	4.23928	2.2424e-05	0.000357718	ENSMUSG00000004633.17	ENSMUSG00000004633	Chn2	6	54039554	54301810	54039554	1	chimerin 2 [Source:MGI Symbol;Acc:MGI:1917243]
ENSMUSG00000004637.15	268.081	0.398115	0.266484	1.49396	0.135187	0.322199	ENSMUSG00000004637.15	ENSMUSG00000004637	Wwox	8	114439655	115352708	114439655	1	WW domain-containing oxidoreductase [Source:MGI Symbol;Acc:MGI:1931237]
ENSMUSG00000004642.13	454.724	0.653718	0.228514	2.86073	0.00422666	0.025707	ENSMUSG00000004642.13	ENSMUSG00000004642	Slbp	5	33634952	33652574	33652345	-1	stem-loop binding protein [Source:MGI Symbol;Acc:MGI:108402]
ENSMUSG00000004655.5	7822.85	0.293319	0.178877	1.63978	0.101051	0.262624	ENSMUSG00000004655.5	ENSMUSG00000004655	Aqp1	6	55336432	55348555	55336432	1	aquaporin 1 [Source:MGI Symbol;Acc:MGI:103201]
ENSMUSG00000004661.15	89.5009	-0.470571	0.593363	-0.793059	0.427744	0.657879	ENSMUSG00000004661.15	ENSMUSG00000004661	Arid3b	9	57790353	57836793	57836706	-1	AT rich interactive domain 3B (BRIGHT-like) [Source:MGI Symbol;Acc:MGI:1930768]
ENSMUSG00000004665.10	477.181	2.31779	0.33114	6.99941	2.5704e-12	1.89708e-10	ENSMUSG00000004665.10	ENSMUSG00000004665	Cnn2	10	79988584	79996062	79988584	1	calponin 2 [Source:MGI Symbol;Acc:MGI:105093]
ENSMUSG00000004667.18	2124.2	-0.0135919	0.173857	-0.0781787	0.937686	0.97365	ENSMUSG00000004667.18	ENSMUSG00000004667	Polr2e	10	80035949	80039795	80037185	-1	polymerase (RNA) II (DNA directed) polypeptide E [Source:MGI Symbol;Acc:MGI:1913670]
ENSMUSG00000004668.14	2.3019	4.41805	3.39772	1.3003	0.193499	NA	ENSMUSG00000004668.14	ENSMUSG00000004668	Abca13	11	9191942	9684259	9191942	1	ATP-binding cassette, sub-family A (ABC1), member 13 [Source:MGI Symbol;Acc:MGI:2388707]
ENSMUSG00000004677.17	134.787	1.80716	0.687774	2.62755	0.00860032	0.0439959	ENSMUSG00000004677.17	ENSMUSG00000004677	Myo9b	8	71272714	71360713	71272714	1	myosin IXb [Source:MGI Symbol;Acc:MGI:106624]
ENSMUSG00000004698.11	141.296	0.782666	0.92804	0.843354	0.399031	0.633824	ENSMUSG00000004698.11	ENSMUSG00000004698	Hdac9	12	34047580	34917095	34528328	-1	histone deacetylase 9 [Source:MGI Symbol;Acc:MGI:1931221]
ENSMUSG00000004730.15	66.5128	0.043223	0.54467	0.0793563	0.936749	0.973293	ENSMUSG00000004730.15	ENSMUSG00000004730	Adgre1	17	57358691	57483527	57358691	1	adhesion G protein-coupled receptor E1 [Source:MGI Symbol;Acc:MGI:106912]
ENSMUSG00000004748.5	2851.89	-0.229006	0.1301	-1.76023	0.0783688	0.221331	ENSMUSG00000004748.5	ENSMUSG00000004748	Mtfp1	11	4091480	4095445	4095445	-1	mitochondrial fission process 1 [Source:MGI Symbol;Acc:MGI:1916686]
ENSMUSG00000004768.14	161.249	-0.0454179	0.512651	-0.0885941	0.929404	0.970189	ENSMUSG00000004768.14	ENSMUSG00000004768	Rab23	1	33719887	33742564	33719887	1	RAB23, member RAS oncogene family [Source:MGI Symbol;Acc:MGI:99833]
ENSMUSG00000004771.12	3036.03	-0.150134	0.152215	-0.986329	0.323972	0.561446	ENSMUSG00000004771.12	ENSMUSG00000004771	Rab11a	9	64715299	64737758	64737758	-1	RAB11A, member RAS oncogene family [Source:MGI Symbol;Acc:MGI:1858202]
ENSMUSG00000004788.11	1734.16	-0.153261	0.209328	-0.732156	0.464074	0.688849	ENSMUSG00000004788.11	ENSMUSG00000004788	Eif2b2	12	85219481	85226628	85219481	1	eukaryotic translation initiation factor 2B, subunit 2 beta [Source:MGI Symbol;Acc:MGI:2145118]
ENSMUSG00000004789.10	4394.2	-0.201214	0.12003	-1.67637	0.0936659	0.249751	ENSMUSG00000004789.10	ENSMUSG00000004789	Dlst	12	85110833	85134845	85110833	1	dihydrolipoamide S-succinyltransferase (E2 component of 2-oxo-glutarate complex) [Source:MGI Symbol;Acc:MGI:1926170]
ENSMUSG00000004791.7	125.318	2.3779	0.323425	7.35226	1.94879e-13	1.71599e-11	ENSMUSG00000004791.7	ENSMUSG00000004791	Pgf	12	85166635	85177790	85177790	-1	placental growth factor [Source:MGI Symbol;Acc:MGI:105095]
ENSMUSG00000004798.14	1866.54	-0.461967	0.193807	-2.38365	0.0171419	0.0740774	ENSMUSG00000004798.14	ENSMUSG00000004798	Ulk2	11	61775649	61855073	61855073	-1	unc-51 like kinase 2 [Source:MGI Symbol;Acc:MGI:1352758]
ENSMUSG00000004814.10	33.3428	0.82331	0.791541	1.04014	0.298277	0.533104	ENSMUSG00000004814.10	ENSMUSG00000004814	Ccl24	5	135569937	135573049	135573049	-1	chemokine (C-C motif) ligand 24 [Source:MGI Symbol;Acc:MGI:1928953]
ENSMUSG00000004815.12	50.6297	1.47359	0.92032	1.60117	0.109338	0.278007	ENSMUSG00000004815.12	ENSMUSG00000004815	Dgkq	5	108646693	108669672	108660811	-1	diacylglycerol kinase, theta [Source:MGI Symbol;Acc:MGI:102918]
ENSMUSG00000004837.2	222.35	0.664207	0.40828	1.62684	0.103771	0.267841	ENSMUSG00000004837.2	ENSMUSG00000004837	Grap	11	61653265	61672784	61653265	1	GRB2-related adaptor protein [Source:MGI Symbol;Acc:MGI:1918770]
ENSMUSG00000004842.18	25.5324	-1.27355	0.914849	-1.39209	0.163895	0.364703	ENSMUSG00000004842.18	ENSMUSG00000004842	Pou1f1	16	65520511	65535005	65520511	1	POU domain, class 1, transcription factor 1 [Source:MGI Symbol;Acc:MGI:97588]
ENSMUSG00000004843.7	1553.59	-0.348107	0.262093	-1.32818	0.184118	0.394401	ENSMUSG00000004843.7	ENSMUSG00000004843	Chmp2b	16	65539128	65562726	65562520	-1	charged multivesicular body protein 2B [Source:MGI Symbol;Acc:MGI:1916192]
ENSMUSG00000004846.10	449.123	0.499362	0.272888	1.82992	0.0672624	0.198836	ENSMUSG00000004846.10	ENSMUSG00000004846	Plod3	5	136987019	136996648	136987019	1	procollagen-lysine, 2-oxoglutarate 5-dioxygenase 3 [Source:MGI Symbol;Acc:MGI:1347008]
ENSMUSG00000004849.14	1250.8	0.261979	0.215849	1.21371	0.224857	0.44868	ENSMUSG00000004849.14	ENSMUSG00000004849	Ap1s1	5	137034993	137046135	137046135	-1	adaptor protein complex AP-1, sigma 1 [Source:MGI Symbol;Acc:MGI:1098244]
ENSMUSG00000004864.13	3.88089	2.82327	2.51621	1.12203	0.261849	NA	ENSMUSG00000004864.13	ENSMUSG00000004864	Mapk13	17	28769297	28780233	28769297	1	mitogen-activated protein kinase 13 [Source:MGI Symbol;Acc:MGI:1346864]
ENSMUSG00000004865.16	889.245	-0.14228	0.255613	-0.556623	0.577785	0.774692	ENSMUSG00000004865.16	ENSMUSG00000004865	Srpk1	17	28587648	28622709	28622487	-1	serine/arginine-rich protein specific kinase 1 [Source:MGI Symbol;Acc:MGI:106908]
ENSMUSG00000004872.15	16.7347	-3.00238	1.93577	-1.55099	0.120903	0.297771	ENSMUSG00000004872.15	ENSMUSG00000004872	Pax3	1	78101267	78197134	78196838	-1	paired box 3 [Source:MGI Symbol;Acc:MGI:97487]
ENSMUSG00000004880.11	1171.43	-0.166815	0.278302	-0.599403	0.548904	0.754918	ENSMUSG00000004880.11	ENSMUSG00000004880	Lbr	1	181815335	181843046	181842379	-1	lamin B receptor [Source:MGI Symbol;Acc:MGI:2138281]
ENSMUSG00000004885.5	2.97009	3.9744	3.19023	1.2458	0.212837	NA	ENSMUSG00000004885.5	ENSMUSG00000004885	Crabp2	3	87948666	87953376	87948666	1	cellular retinoic acid binding protein II [Source:MGI Symbol;Acc:MGI:88491]
ENSMUSG00000004891.16	885.909	0.706942	0.178494	3.9606	7.47608e-05	0.000985015	ENSMUSG00000004891.16	ENSMUSG00000004891	Nes	3	87971078	87980451	87971078	1	nestin [Source:MGI Symbol;Acc:MGI:101784]
ENSMUSG00000004894.10	9.06144	6.39694	1.66681	3.83783	0.000124126	0.00151222	ENSMUSG00000004894.10	ENSMUSG00000004894	Hapln2	3	88021750	88027583	88027583	-1	hyaluronan and proteoglycan link protein 2 [Source:MGI Symbol;Acc:MGI:2137300]
ENSMUSG00000004895.9	408.727	-0.115643	0.249111	-0.464225	0.642487	0.818032	ENSMUSG00000004895.9	ENSMUSG00000004895	Prcc	3	87858903	87885608	87885608	-1	papillary renal cell carcinoma (translocation-associated) [Source:MGI Symbol;Acc:MGI:2137738]
ENSMUSG00000004896.16	171.15	0.69527	0.502692	1.38309	0.166636	0.36856	ENSMUSG00000004896.16	ENSMUSG00000004896	Rrnad1	3	87922601	87930717	87930127	-1	ribosomal RNA adenine dimethylase domain containing 1 [Source:MGI Symbol;Acc:MGI:2387197]
ENSMUSG00000004897.16	8299.85	-0.44275	0.127602	-3.46976	0.000520917	0.00494996	ENSMUSG00000004897.16	ENSMUSG00000004897	Hdgf	3	87906321	87916132	87906321	1	heparin binding growth factor [Source:MGI Symbol;Acc:MGI:1194494]
ENSMUSG00000004902.7	4.83588	-2.99627	2.87872	-1.04084	NA	NA	ENSMUSG00000004902.7	ENSMUSG00000004902	Slc25a18	6	120773578	120794336	120773578	1	solute carrier family 25 (mitochondrial carrier), member 18 [Source:MGI Symbol;Acc:MGI:1919053]
ENSMUSG00000004929.12	1290.7	-0.321245	0.223647	-1.43639	0.150891	0.346175	ENSMUSG00000004929.12	ENSMUSG00000004929	Thop1	10	81070035	81082559	81070035	1	thimet oligopeptidase 1 [Source:MGI Symbol;Acc:MGI:1354165]
ENSMUSG00000004931.11	3009.62	-0.289029	0.190497	-1.51723	0.129208	0.312262	ENSMUSG00000004931.11	ENSMUSG00000004931	Apba3	10	81266960	81273246	81266960	1	amyloid beta (A4) precursor protein-binding, family A, member 3 [Source:MGI Symbol;Acc:MGI:1888527]
ENSMUSG00000004933.17	20.9507	2.94527	1.42972	2.06003	0.0393958	0.136462	ENSMUSG00000004933.17	ENSMUSG00000004933	Matk	10	81252935	81263365	81252935	1	megakaryocyte-associated tyrosine kinase [Source:MGI Symbol;Acc:MGI:99259]
ENSMUSG00000004934.14	1333.78	-0.0354442	0.250272	-0.141623	0.887378	0.952623	ENSMUSG00000004934.14	ENSMUSG00000004934	Pias4	10	81153266	81167923	81167923	-1	protein inhibitor of activated STAT 4 [Source:MGI Symbol;Acc:MGI:2136940]
ENSMUSG00000004936.8	1983.64	-0.150271	0.138991	-1.08116	0.279626	0.513866	ENSMUSG00000004936.8	ENSMUSG00000004936	Map2k1	9	64185770	64253631	64253631	-1	mitogen-activated protein kinase kinase 1 [Source:MGI Symbol;Acc:MGI:1346866]
ENSMUSG00000004937.6	10945.2	-0.195335	0.169035	-1.15559	0.247849	0.477431	ENSMUSG00000004937.6	ENSMUSG00000004937	Sgta	10	81044075	81060181	81060178	-1	small glutamine-rich tetratricopeptide repeat (TPR)-containing, alpha [Source:MGI Symbol;Acc:MGI:1098703]
ENSMUSG00000004939.7	15220.4	-0.793954	0.365689	-2.17112	0.029922	0.111671	ENSMUSG00000004939.7	ENSMUSG00000004939	Nmrk2	10	81198170	81202051	81202051	-1	nicotinamide riboside kinase 2 [Source:MGI Symbol;Acc:MGI:1916814]
ENSMUSG00000004945.15	9285.51	-0.469496	0.149284	-3.14499	0.00166095	0.012476	ENSMUSG00000004945.15	ENSMUSG00000004945	Tmem242	17	5410870	5440259	5440243	-1	transmembrane protein 242 [Source:MGI Symbol;Acc:MGI:1917794]
ENSMUSG00000004947.15	350.224	0.684701	0.316386	2.16413	0.0304545	0.113089	ENSMUSG00000004947.15	ENSMUSG00000004947	Dtx2	5	135994800	136032872	135994800	1	deltex 2, E3 ubiquitin ligase [Source:MGI Symbol;Acc:MGI:1921448]
ENSMUSG00000004951.10	4956.53	0.033882	0.345272	0.0981313	0.921828	0.966436	ENSMUSG00000004951.10	ENSMUSG00000004951	Hspb1	5	135887919	135889563	135887919	1	heat shock protein 1 [Source:MGI Symbol;Acc:MGI:96240]
ENSMUSG00000004952.13	573.607	0.505493	0.189972	2.66088	0.00779369	0.0407845	ENSMUSG00000004952.13	ENSMUSG00000004952	Rasa4	5	136083916	136111860	136083916	1	RAS p21 protein activator 4 [Source:MGI Symbol;Acc:MGI:1858600]
ENSMUSG00000004980.16	8034.33	-0.423273	0.181395	-2.33343	0.0196255	0.0820977	ENSMUSG00000004980.16	ENSMUSG00000004980	Hnrnpa2b1	6	51460932	51469894	51469894	-1	heterogeneous nuclear ribonucleoprotein A2/B1 [Source:MGI Symbol;Acc:MGI:104819]
ENSMUSG00000004994.12	278.721	0.0394827	0.285475	0.138306	0.889999	0.953892	ENSMUSG00000004994.12	ENSMUSG00000004994	Ccdc130	8	84257795	84270380	84270380	-1	coiled-coil domain containing 130 [Source:MGI Symbol;Acc:MGI:1914986]
ENSMUSG00000004996.9	940.766	-0.0902529	0.328144	-0.27504	0.783285	0.900484	ENSMUSG00000004996.9	ENSMUSG00000004996	Mri1	8	84249906	84257326	84257324	-1	methylthioribose-1-phosphate isomerase 1 [Source:MGI Symbol;Acc:MGI:1915123]
ENSMUSG00000005034.15	1241.51	-0.0216864	0.260211	-0.0833415	0.93358	0.971826	ENSMUSG00000005034.15	ENSMUSG00000005034	Prkacb	3	146729574	146812990	146812960	-1	protein kinase, cAMP dependent, catalytic, beta [Source:MGI Symbol;Acc:MGI:97594]
ENSMUSG00000005043.13	119.94	-0.369803	0.70451	-0.524908	0.599647	0.788574	ENSMUSG00000005043.13	ENSMUSG00000005043	Sgsh	11	119343425	119355536	119355502	-1	N-sulfoglucosamine sulfohydrolase (sulfamidase) [Source:MGI Symbol;Acc:MGI:1350341]
ENSMUSG00000005045.16	4.89897	1.82887	2.12677	0.859932	0.389827	0.624784	ENSMUSG00000005045.16	ENSMUSG00000005045	Chd5	4	152338651	152390194	152338887	1	chromodomain helicase DNA binding protein 5 [Source:MGI Symbol;Acc:MGI:3036258]
ENSMUSG00000005054.7	275.905	0.232081	0.278974	0.831909	0.40546	0.639812	ENSMUSG00000005054.7	ENSMUSG00000005054	Cstb	10	78425669	78427622	78425669	1	cystatin B [Source:MGI Symbol;Acc:MGI:109514]
ENSMUSG00000005057.13	84.0868	0.479332	0.683071	0.70173	0.482847	0.703979	ENSMUSG00000005057.13	ENSMUSG00000005057	Sh2b2	5	136218147	136246556	136244854	-1	SH2B adaptor protein 2 [Source:MGI Symbol;Acc:MGI:1345171]
ENSMUSG00000005069.12	597.184	0.0751627	0.265717	0.282867	0.777279	0.896814	ENSMUSG00000005069.12	ENSMUSG00000005069	Pex5	6	124396816	124415067	124414433	-1	peroxisomal biogenesis factor 5 [Source:MGI Symbol;Acc:MGI:1098808]
ENSMUSG00000005078.16	924.071	0.166897	0.20532	0.812862	0.416297	0.648794	ENSMUSG00000005078.16	ENSMUSG00000005078	Jkamp	12	72085589	72101461	72085857	1	JNK1/MAPK8-associated membrane protein [Source:MGI Symbol;Acc:MGI:1915057]
ENSMUSG00000005087.17	157.185	0.700922	0.490433	1.42919	0.15295	0.349322	ENSMUSG00000005087.17	ENSMUSG00000005087	Cd44	2	102811141	102901665	102901625	-1	CD44 antigen [Source:MGI Symbol;Acc:MGI:88338]
ENSMUSG00000005089.15	2.92744	-5.21667	3.39907	-1.53474	0.124849	NA	ENSMUSG00000005089.15	ENSMUSG00000005089	Slc1a2	2	102658659	102790784	102658659	1	solute carrier family 1 (glial high affinity glutamate transporter), member 2 [Source:MGI Symbol;Acc:MGI:101931]
ENSMUSG00000005102.13	77.6244	0.143285	0.602836	0.237684	0.812126	0.914954	ENSMUSG00000005102.13	ENSMUSG00000005102	Eif2ak4	2	118388618	118475234	118388618	1	eukaryotic translation initiation factor 2 alpha kinase 4 [Source:MGI Symbol;Acc:MGI:1353427]
ENSMUSG00000005103.12	2012.22	1.11922	0.187715	5.96235	2.48638e-09	1.06824e-07	ENSMUSG00000005103.12	ENSMUSG00000005103	Wdr1	5	38526813	38563221	38561806	-1	WD repeat domain 1 [Source:MGI Symbol;Acc:MGI:1337100]
ENSMUSG00000005107.13	1.84007	2.73891	2.92434	0.936592	0.348969	NA	ENSMUSG00000005107.13	ENSMUSG00000005107	Slc2a9	5	38349273	38503143	38480306	-1	solute carrier family 2 (facilitated glucose transporter), member 9 [Source:MGI Symbol;Acc:MGI:2152844]
ENSMUSG00000005124.10	59.1625	6.40226	1.19893	5.33996	9.29663e-08	2.84611e-06	ENSMUSG00000005124.10	ENSMUSG00000005124	Ccn4	15	66891320	66923201	66891320	1	cellular communication network factor 4 [Source:MGI Symbol;Acc:MGI:1197008]
ENSMUSG00000005125.13	978.761	2.52052	0.160873	15.6677	2.51322e-55	7.45044e-52	ENSMUSG00000005125.13	ENSMUSG00000005125	Ndrg1	15	66929318	66969640	66969640	-1	N-myc downstream regulated gene 1 [Source:MGI Symbol;Acc:MGI:1341799]
ENSMUSG00000005131.4	8.85413	0.228901	1.90938	0.119882	0.904576	0.959909	ENSMUSG00000005131.4	ENSMUSG00000005131	4930550C14Rik	9	53402325	53434402	53402325	1	RIKEN cDNA 4930550C14 gene [Source:MGI Symbol;Acc:MGI:1922561]
ENSMUSG00000005142.10	424.525	0.261511	0.264601	0.98832	0.322996	0.560281	ENSMUSG00000005142.10	ENSMUSG00000005142	Man2b1	8	85083270	85098282	85083270	1	mannosidase 2, alpha B1 [Source:MGI Symbol;Acc:MGI:107286]
ENSMUSG00000005148.8	497.222	1.8227	0.304774	5.98049	2.22463e-09	9.65111e-08	ENSMUSG00000005148.8	ENSMUSG00000005148	Klf5	14	99298691	99315036	99298691	1	Kruppel-like factor 5 [Source:MGI Symbol;Acc:MGI:1338056]
ENSMUSG00000005150.16	1317.77	-0.032623	0.198177	-0.164615	0.869247	0.944836	ENSMUSG00000005150.16	ENSMUSG00000005150	Wdr83	8	85075035	85081306	85080632	-1	WD repeat domain containing 83 [Source:MGI Symbol;Acc:MGI:1915086]
ENSMUSG00000005161.15	5357.88	-0.126045	0.137918	-0.913913	0.360763	0.598813	ENSMUSG00000005161.15	ENSMUSG00000005161	Prdx2	8	84969587	84974834	84969587	1	peroxiredoxin 2 [Source:MGI Symbol;Acc:MGI:109486]
ENSMUSG00000005198.15	581.509	0.457267	0.343504	1.33118	0.183128	0.392967	ENSMUSG00000005198.15	ENSMUSG00000005198	Polr2a	11	69733997	69758637	69758637	-1	polymerase (RNA) II (DNA directed) polypeptide A [Source:MGI Symbol;Acc:MGI:98086]
ENSMUSG00000005202.2	6.38544	-0.44517	2.14229	-0.207801	0.835384	0.927179	ENSMUSG00000005202.2	ENSMUSG00000005202	Shbg	11	69614804	69617905	69617905	-1	sex hormone binding globulin [Source:MGI Symbol;Acc:MGI:98295]
ENSMUSG00000005204.12	483.713	0.0158721	0.251295	0.0631613	0.949638	0.978033	ENSMUSG00000005204.12	ENSMUSG00000005204	Senp3	11	69673115	69682084	69681846	-1	SUMO/sentrin specific peptidase 3 [Source:MGI Symbol;Acc:MGI:2158736]
ENSMUSG00000005220.10	11.4649	6.73589	1.64503	4.09468	4.2275e-05	0.00061084	ENSMUSG00000005220.10	ENSMUSG00000005220	Corin	5	72300025	72504473	72504473	-1	corin, serine peptidase [Source:MGI Symbol;Acc:MGI:1349451]
ENSMUSG00000005225.15	82.3361	0.54187	0.443513	1.22177	0.221796	0.444616	ENSMUSG00000005225.15	ENSMUSG00000005225	Plekha8	6	54595111	54645839	54595111	1	pleckstrin homology domain containing, family A (phosphoinositide binding specific) member 8 [Source:MGI Symbol;Acc:MGI:2681164]
ENSMUSG00000005233.16	29.8708	0.697424	0.957694	0.728232	0.466471	0.691312	ENSMUSG00000005233.16	ENSMUSG00000005233	Spc25	2	69193895	69206194	69206135	-1	SPC25, NDC80 kinetochore complex component, homolog (S. cerevisiae) [Source:MGI Symbol;Acc:MGI:1913692]
ENSMUSG00000005237.14	3.64581	3.85397	2.48992	1.54783	0.121664	NA	ENSMUSG00000005237.14	ENSMUSG00000005237	Dnah2	11	69420809	69549110	69544556	-1	dynein, axonemal, heavy chain 2 [Source:MGI Symbol;Acc:MGI:107731]
ENSMUSG00000005262.13	2169.88	0.114849	0.162408	0.707164	0.479465	0.700978	ENSMUSG00000005262.13	ENSMUSG00000005262	Ufd1	16	18811779	18835261	18811779	1	ubiquitin recognition factor in ER-associated degradation 1 [Source:MGI Symbol;Acc:MGI:109353]
ENSMUSG00000005267.13	70.8347	0.582488	0.924526	0.63004	0.528669	0.740078	ENSMUSG00000005267.13	ENSMUSG00000005267	Zfp287	11	62700356	62731905	62731885	-1	zinc finger protein 287 [Source:MGI Symbol;Acc:MGI:2176561]
ENSMUSG00000005268.20	9.1232	-2.35368	2.23673	-1.05229	0.292667	0.527102	ENSMUSG00000005268.20	ENSMUSG00000005268	Prlr	15	10177238	10349180	10177238	1	prolactin receptor [Source:MGI Symbol;Acc:MGI:97763]
ENSMUSG00000005299.6	4784.44	-0.0671035	0.207617	-0.323208	0.746537	0.878858	ENSMUSG00000005299.6	ENSMUSG00000005299	Letm1	5	33739673	33782817	33782817	-1	leucine zipper-EF-hand containing transmembrane protein 1 [Source:MGI Symbol;Acc:MGI:1932557]
ENSMUSG00000005312.15	1957.36	-0.362948	0.351192	-1.03348	0.301381	0.536472	ENSMUSG00000005312.15	ENSMUSG00000005312	Ubqln1	13	58176156	58215653	58215653	-1	ubiquilin 1 [Source:MGI Symbol;Acc:MGI:1860276]
ENSMUSG00000005320.9	12.5196	0.838559	1.54866	0.541474	0.588181	0.782028	ENSMUSG00000005320.9	ENSMUSG00000005320	Fgfr4	13	55152640	55168759	55152640	1	fibroblast growth factor receptor 4 [Source:MGI Symbol;Acc:MGI:95525]
ENSMUSG00000005338.13	99.8464	2.28679	0.568531	4.02227	5.76392e-05	0.000789853	ENSMUSG00000005338.13	ENSMUSG00000005338	Cadm3	1	173333258	173367695	173367695	-1	cell adhesion molecule 3 [Source:MGI Symbol;Acc:MGI:2137858]
ENSMUSG00000005339.10	12.3867	1.47469	1.82179	0.809471	0.418244	0.650232	ENSMUSG00000005339.10	ENSMUSG00000005339	Fcer1a	1	173221284	173227214	173227214	-1	Fc receptor, IgE, high affinity I, alpha polypeptide [Source:MGI Symbol;Acc:MGI:95494]
ENSMUSG00000005354.16	19011.3	-0.49241	0.134112	-3.67163	0.000241005	0.00262669	ENSMUSG00000005354.16	ENSMUSG00000005354	Txn2	15	77915047	77929006	77915700	-1	thioredoxin 2 [Source:MGI Symbol;Acc:MGI:1929468]
ENSMUSG00000005357.9	2.07907	4.274	3.39922	1.25735	0.208628	NA	ENSMUSG00000005357.9	ENSMUSG00000005357	Slc1a6	10	78780496	78814765	78780496	1	solute carrier family 1 (high affinity aspartate/glutamate transporter), member 6 [Source:MGI Symbol;Acc:MGI:1096331]
ENSMUSG00000005360.14	108.285	1.23519	1.01062	1.22221	0.221628	0.444474	ENSMUSG00000005360.14	ENSMUSG00000005360	Slc1a3	15	8634124	8710764	8710764	-1	solute carrier family 1 (glial high affinity glutamate transporter), member 3 [Source:MGI Symbol;Acc:MGI:99917]
ENSMUSG00000005362.14	1984.48	-0.358651	0.176585	-2.03104	0.0422507	0.143064	ENSMUSG00000005362.14	ENSMUSG00000005362	Crbn	6	106780201	106800077	106800065	-1	cereblon [Source:MGI Symbol;Acc:MGI:1913277]
ENSMUSG00000005370.4	62.9489	-0.230309	0.562615	-0.409354	0.68228	0.842173	ENSMUSG00000005370.4	ENSMUSG00000005370	Msh6	17	87975062	87990892	87975062	1	mutS homolog 6 [Source:MGI Symbol;Acc:MGI:1343961]
ENSMUSG00000005371.15	778.928	-0.460157	0.267227	-1.72197	0.0850754	0.233849	ENSMUSG00000005371.15	ENSMUSG00000005371	Fbxo11	17	87990859	88065291	88065028	-1	F-box protein 11 [Source:MGI Symbol;Acc:MGI:2147134]
ENSMUSG00000005373.13	1037.62	0.246397	0.2888	0.853175	0.393562	0.62828	ENSMUSG00000005373.13	ENSMUSG00000005373	Mlxipl	5	135089890	135138382	135089890	1	MLX interacting protein-like [Source:MGI Symbol;Acc:MGI:1927999]
ENSMUSG00000005374.13	274.329	0.0150013	0.268617	0.0558463	0.955464	0.980043	ENSMUSG00000005374.13	ENSMUSG00000005374	Tbl2	5	135149657	135165760	135149657	1	transducin (beta)-like 2 [Source:MGI Symbol;Acc:MGI:1351652]
ENSMUSG00000005378.17	1834.56	-0.0974123	0.170318	-0.571942	0.567361	0.768661	ENSMUSG00000005378.17	ENSMUSG00000005378	Bud23	5	135052957	135064959	135056927	-1	BUD23, rRNA methyltransferase and ribosome maturation factor [Source:MGI Symbol;Acc:MGI:1913388]
ENSMUSG00000005397.8	911.169	1.2019	0.191652	6.27127	3.58115e-10	1.78927e-08	ENSMUSG00000005397.8	ENSMUSG00000005397	Nid1	13	13437551	13512269	13437551	1	nidogen 1 [Source:MGI Symbol;Acc:MGI:97342]
ENSMUSG00000005410.6	57.2775	1.6749	0.628389	2.6654	0.00768977	0.0403832	ENSMUSG00000005410.6	ENSMUSG00000005410	Mcm5	8	75109569	75128439	75109569	1	minichromosome maintenance complex component 5 [Source:MGI Symbol;Acc:MGI:103197]
ENSMUSG00000005413.8	62.8101	0.231151	0.525625	0.439764	0.660108	0.828437	ENSMUSG00000005413.8	ENSMUSG00000005413	Hmox1	8	75093621	75100589	75093621	1	heme oxygenase 1 [Source:MGI Symbol;Acc:MGI:96163]
ENSMUSG00000005417.17	2568.04	0.826422	0.173154	4.77276	1.81721e-06	4.08114e-05	ENSMUSG00000005417.17	ENSMUSG00000005417	Mprip	11	59661305	59780860	59661305	1	myosin phosphatase Rho interacting protein [Source:MGI Symbol;Acc:MGI:1349438]
ENSMUSG00000005442.13	234.092	1.53626	0.355876	4.31685	1.5827e-05	0.00026533	ENSMUSG00000005442.13	ENSMUSG00000005442	Cic	7	25267704	25294159	25267704	1	capicua transcriptional repressor [Source:MGI Symbol;Acc:MGI:1918972]
ENSMUSG00000005447.12	17.3139	2.19633	1.02189	2.14928	0.0316124	0.116264	ENSMUSG00000005447.12	ENSMUSG00000005447	Pafah1b3	7	25295049	25297986	25296702	-1	platelet-activating factor acetylhydrolase, isoform 1b, subunit 3 [Source:MGI Symbol;Acc:MGI:108414]
ENSMUSG00000005465.9	2.5345	4.55871	3.00279	1.51816	0.128974	NA	ENSMUSG00000005465.9	ENSMUSG00000005465	Il27ra	8	84030294	84042589	84042589	-1	interleukin 27 receptor, alpha [Source:MGI Symbol;Acc:MGI:1355318]
ENSMUSG00000005469.10	1086.53	0.0258601	0.179345	0.144192	0.885349	0.951867	ENSMUSG00000005469.10	ENSMUSG00000005469	Prkaca	8	83972993	83996443	83972993	1	protein kinase, cAMP dependent, catalytic, alpha [Source:MGI Symbol;Acc:MGI:97592]
ENSMUSG00000005470.8	31.4122	0.637426	1.12162	0.568309	0.569825	0.770131	ENSMUSG00000005470.8	ENSMUSG00000005470	Asf1b	8	83955507	83970197	83955507	1	anti-silencing function 1B histone chaperone [Source:MGI Symbol;Acc:MGI:1914179]
ENSMUSG00000005474.9	3032.18	7.46856	0.703742	10.6126	2.60277e-26	9.85008e-24	ENSMUSG00000005474.9	ENSMUSG00000005474	Myl10	5	136693146	136701094	136693146	1	myosin, light chain 10, regulatory [Source:MGI Symbol;Acc:MGI:1891705]
ENSMUSG00000005481.18	1034.19	0.181883	0.232481	0.782355	0.434006	0.663829	ENSMUSG00000005481.18	ENSMUSG00000005481	Ddx39	8	83715177	83726892	83715177	1	DEAD (Asp-Glu-Ala-Asp) box polypeptide 39 [Source:MGI Symbol;Acc:MGI:1915528]
ENSMUSG00000005483.10	686.18	0.766142	0.215568	3.55406	0.000379335	0.0038034	ENSMUSG00000005483.10	ENSMUSG00000005483	Dnajb1	8	83608193	83612653	83608193	1	DnaJ heat shock protein family (Hsp40) member B1 [Source:MGI Symbol;Acc:MGI:1931874]
ENSMUSG00000005493.15	2.61583	0.557921	2.43908	0.228743	0.819069	NA	ENSMUSG00000005493.15	ENSMUSG00000005493	Msh4	3	153857149	153906138	153906138	-1	mutS homolog 4 [Source:MGI Symbol;Acc:MGI:1860077]
ENSMUSG00000005501.14	304.538	0.40287	0.361887	1.11325	0.265602	0.498363	ENSMUSG00000005501.14	ENSMUSG00000005501	Usp40	1	87945119	88008551	87975898	-1	ubiquitin specific peptidase 40 [Source:MGI Symbol;Acc:MGI:2443184]
ENSMUSG00000005505.12	364.53	0.238313	0.33296	0.71574	0.474152	0.697073	ENSMUSG00000005505.12	ENSMUSG00000005505	Kbtbd4	2	90904740	90911626	90904740	1	kelch repeat and BTB (POZ) domain containing 4 [Source:MGI Symbol;Acc:MGI:1914386]
ENSMUSG00000005506.16	2633.22	-0.240462	0.20185	-1.19129	0.233539	0.459356	ENSMUSG00000005506.16	ENSMUSG00000005506	Celf1	2	90940382	91019497	90940382	1	CUGBP, Elav-like family member 1 [Source:MGI Symbol;Acc:MGI:1342295]
ENSMUSG00000005510.9	18801.4	-0.405791	0.117026	-3.46752	0.000525289	0.00497249	ENSMUSG00000005510.9	ENSMUSG00000005510	Ndufs3	2	90894634	90904827	90898454	-1	NADH:ubiquinone oxidoreductase core subunit S3 [Source:MGI Symbol;Acc:MGI:1915599]
ENSMUSG00000005514.14	882.419	1.02758	0.284224	3.61539	0.000299898	0.00314893	ENSMUSG00000005514.14	ENSMUSG00000005514	Por	5	135670033	135735326	135670033	1	P450 (cytochrome) oxidoreductase [Source:MGI Symbol;Acc:MGI:97744]
ENSMUSG00000005533.10	730.896	0.886784	0.341227	2.59881	0.00935471	0.0470034	ENSMUSG00000005533.10	ENSMUSG00000005533	Igf1r	7	67952827	68233668	67952827	1	insulin-like growth factor I receptor [Source:MGI Symbol;Acc:MGI:96433]
ENSMUSG00000005534.10	574.504	0.02599	0.179334	0.144925	0.88477	0.951533	ENSMUSG00000005534.10	ENSMUSG00000005534	Insr	8	3122061	3279617	3159555	-1	insulin receptor [Source:MGI Symbol;Acc:MGI:96575]
ENSMUSG00000005566.14	725.069	0.628103	0.348478	1.80242	0.07148	0.207781	ENSMUSG00000005566.14	ENSMUSG00000005566	Trim28	7	12999114	13031035	12999114	1	tripartite motif-containing 28 [Source:MGI Symbol;Acc:MGI:109274]
ENSMUSG00000005575.16	615.732	-0.206127	0.240478	-0.857156	0.391359	0.626192	ENSMUSG00000005575.16	ENSMUSG00000005575	Ube2m	7	13035120	13038275	13037746	-1	ubiquitin-conjugating enzyme E2M [Source:MGI Symbol;Acc:MGI:108278]
ENSMUSG00000005580.11	1098.03	-0.0519793	0.204777	-0.253834	0.799624	0.908095	ENSMUSG00000005580.11	ENSMUSG00000005580	Adcy9	16	4287529	4420498	4419808	-1	adenylate cyclase 9 [Source:MGI Symbol;Acc:MGI:108450]
ENSMUSG00000005583.16	43099.6	-0.31485	0.163434	-1.92646	0.0540469	0.170265	ENSMUSG00000005583.16	ENSMUSG00000005583	Mef2c	13	83504034	83667080	83504034	1	myocyte enhancer factor 2C [Source:MGI Symbol;Acc:MGI:99458]
ENSMUSG00000005609.16	581.026	0.768267	0.293218	2.62012	0.00878996	0.0447345	ENSMUSG00000005609.16	ENSMUSG00000005609	Ctr9	7	111028951	111056377	111028951	1	CTR9 homolog, Paf1/RNA polymerase II complex component [Source:MGI Symbol;Acc:MGI:109345]
ENSMUSG00000005610.17	18121.5	-0.575815	0.217708	-2.64489	0.00817175	0.04229	ENSMUSG00000005610.17	ENSMUSG00000005610	Eif4g2	7	111067750	111083030	111083030	-1	eukaryotic translation initiation factor 4, gamma 2 [Source:MGI Symbol;Acc:MGI:109207]
ENSMUSG00000005611.15	217.228	2.09387	0.439155	4.76796	1.861e-06	4.16373e-05	ENSMUSG00000005611.15	ENSMUSG00000005611	Mrvi1	7	110868266	110982461	110926403	-1	MRV integration site 1 [Source:MGI Symbol;Acc:MGI:1338023]
ENSMUSG00000005615.15	4132.32	-0.314669	0.159889	-1.96805	0.0490624	0.15916	ENSMUSG00000005615.15	ENSMUSG00000005615	Pcyt1a	16	32430921	32475070	32430921	1	phosphate cytidylyltransferase 1, choline, alpha isoform [Source:MGI Symbol;Acc:MGI:88557]
ENSMUSG00000005621.11	295.185	0.0239174	0.266743	0.0896645	0.928554	0.969639	ENSMUSG00000005621.11	ENSMUSG00000005621	Zfp592	7	80993681	81045164	80993681	1	zinc finger protein 592 [Source:MGI Symbol;Acc:MGI:2443541]
ENSMUSG00000005625.15	13783.2	-0.055441	0.207997	-0.266547	0.789818	0.903122	ENSMUSG00000005625.15	ENSMUSG00000005625	Psmd4	3	95032694	95042614	95042614	-1	proteasome (prosome, macropain) 26S subunit, non-ATPase, 4 [Source:MGI Symbol;Acc:MGI:1201670]
ENSMUSG00000005628.12	63023.8	-0.670914	0.155685	-4.30943	1.63677e-05	0.000273108	ENSMUSG00000005628.12	ENSMUSG00000005628	Tmod4	3	95124476	95129209	95124476	1	tropomodulin 4 [Source:MGI Symbol;Acc:MGI:1355285]
ENSMUSG00000005656.9	1131.88	-0.19957	0.213142	-0.936326	0.349105	0.587135	ENSMUSG00000005656.9	ENSMUSG00000005656	Snx6	12	54746349	54795703	54795703	-1	sorting nexin 6 [Source:MGI Symbol;Acc:MGI:1919433]
ENSMUSG00000005667.8	447.261	-1.03173	0.375598	-2.74691	0.00601599	0.0335759	ENSMUSG00000005667.8	ENSMUSG00000005667	Mthfd2	6	83305691	83325908	83317606	-1	methylenetetrahydrofolate dehydrogenase (NAD+ dependent), methenyltetrahydrofolate cyclohydrolase [Source:MGI Symbol;Acc:MGI:1338850]
ENSMUSG00000005672.12	25.2193	2.05596	1.47294	1.39582	0.162768	0.363074	ENSMUSG00000005672.12	ENSMUSG00000005672	Kit	5	75574916	75656722	75574916	1	KIT proto-oncogene receptor tyrosine kinase [Source:MGI Symbol;Acc:MGI:96677]
ENSMUSG00000005674.9	2695.77	-0.570282	0.182338	-3.12761	0.00176235	0.013083	ENSMUSG00000005674.9	ENSMUSG00000005674	Tomm40l	1	171216011	171222514	171222514	-1	translocase of outer mitochondrial membrane 40-like [Source:MGI Symbol;Acc:MGI:3589112]
ENSMUSG00000005677.14	14.0845	-0.370173	0.781871	-0.473445	0.635896	0.813777	ENSMUSG00000005677.14	ENSMUSG00000005677	Nr1i3	1	171213970	171220701	171213970	1	nuclear receptor subfamily 1, group I, member 3 [Source:MGI Symbol;Acc:MGI:1346307]
ENSMUSG00000005681.12	1.42036	-0.612457	3.2537	-0.188234	0.850693	NA	ENSMUSG00000005681.12	ENSMUSG00000005681	Apoa2	1	171225054	171226379	171225054	1	apolipoprotein A-II [Source:MGI Symbol;Acc:MGI:88050]
ENSMUSG00000005682.9	135.47	1.7241	0.743545	2.31875	0.0204084	0.0843981	ENSMUSG00000005682.9	ENSMUSG00000005682	Pan2	10	128303335	128321358	128303335	1	PAN2 poly(A) specific ribonuclease subunit [Source:MGI Symbol;Acc:MGI:1918984]
ENSMUSG00000005683.8	10738.2	-0.330897	0.0957584	-3.45554	0.000549187	0.00515482	ENSMUSG00000005683.8	ENSMUSG00000005683	Cs	10	128337734	128362479	128337734	1	citrate synthase [Source:MGI Symbol;Acc:MGI:88529]
ENSMUSG00000005686.17	287.791	0.549077	0.316027	1.73744	0.08231	0.228498	ENSMUSG00000005686.17	ENSMUSG00000005686	Ampd3	7	110768206	110812405	110768206	1	adenosine monophosphate deaminase 3 [Source:MGI Symbol;Acc:MGI:1096344]
ENSMUSG00000005687.14	2517.5	-0.0629433	0.139462	-0.45133	0.651752	0.822641	ENSMUSG00000005687.14	ENSMUSG00000005687	Bcas2	3	103171655	103179166	103171655	1	breast carcinoma amplified sequence 2 [Source:MGI Symbol;Acc:MGI:1915433]
ENSMUSG00000005698.15	673.554	0.441687	0.250897	1.76043	0.0783343	0.221292	ENSMUSG00000005698.15	ENSMUSG00000005698	Ctcf	8	105636568	105682922	105636568	1	CCCTC-binding factor [Source:MGI Symbol;Acc:MGI:109447]
ENSMUSG00000005699.16	332.399	0.541867	0.339762	1.59484	0.110748	0.280408	ENSMUSG00000005699.16	ENSMUSG00000005699	Pard6a	8	105701148	105703496	105701148	1	par-6 family cell polarity regulator alpha [Source:MGI Symbol;Acc:MGI:1927223]
ENSMUSG00000005705.10	23.009	0.335982	0.763729	0.439922	0.659993	0.828437	ENSMUSG00000005705.10	ENSMUSG00000005705	Agrp	8	105566698	105637393	105568298	-1	agouti related neuropeptide [Source:MGI Symbol;Acc:MGI:892013]
ENSMUSG00000005716.16	268631	-0.618409	0.177681	-3.48045	0.000500571	0.00478495	ENSMUSG00000005716.16	ENSMUSG00000005716	Pvalb	15	78191114	78206400	78204237	-1	parvalbumin [Source:MGI Symbol;Acc:MGI:97821]
ENSMUSG00000005718.8	87.4724	0.292692	0.776433	0.37697	0.706196	0.856712	ENSMUSG00000005718.8	ENSMUSG00000005718	Tfap4	16	4544661	4559854	4559854	-1	transcription factor AP4 [Source:MGI Symbol;Acc:MGI:103239]
ENSMUSG00000005732.14	1978.07	0.0299604	0.186906	0.160296	0.872648	0.946508	ENSMUSG00000005732.14	ENSMUSG00000005732	Ranbp1	16	18239784	18248732	18248732	-1	RAN binding protein 1 [Source:MGI Symbol;Acc:MGI:96269]
ENSMUSG00000005763.15	41.1738	-0.371992	1.39822	-0.266046	0.790204	0.903184	ENSMUSG00000005763.15	ENSMUSG00000005763	Cd247	1	165788681	165877277	165788681	1	CD247 antigen [Source:MGI Symbol;Acc:MGI:88334]
ENSMUSG00000005774.12	178.363	0.0245755	0.395013	0.0622144	0.950392	0.97839	ENSMUSG00000005774.12	ENSMUSG00000005774	Rfx5	3	94954075	94961561	94954075	1	regulatory factor X, 5 (influences HLA class II expression) [Source:MGI Symbol;Acc:MGI:1858421]
ENSMUSG00000005779.12	3784.75	-0.23608	0.120407	-1.9607	0.0499146	0.161131	ENSMUSG00000005779.12	ENSMUSG00000005779	Psmb4	3	94884093	94886961	94886961	-1	proteasome (prosome, macropain) subunit, beta type 4 [Source:MGI Symbol;Acc:MGI:1098257]
ENSMUSG00000005800.3	48.1504	8.80641	2.87199	3.06631	0.00216718	0.0153088	ENSMUSG00000005800.3	ENSMUSG00000005800	Mmp8	9	7558456	7568485	7558456	1	matrix metallopeptidase 8 [Source:MGI Symbol;Acc:MGI:1202395]
ENSMUSG00000005802.12	365.292	-0.73038	0.335264	-2.17852	0.0293674	0.110132	ENSMUSG00000005802.12	ENSMUSG00000005802	Slc30a4	2	122681233	122702663	122702639	-1	solute carrier family 30 (zinc transporter), member 4 [Source:MGI Symbol;Acc:MGI:1345282]
ENSMUSG00000005803.14	1485.86	-0.29971	0.188571	-1.58938	0.111975	0.282452	ENSMUSG00000005803.14	ENSMUSG00000005803	Sqor	2	122765237	122809569	122765237	1	sulfide quinone oxidoreductase [Source:MGI Symbol;Acc:MGI:1929899]
ENSMUSG00000005804.14	814.4	-0.0296763	0.190312	-0.155935	0.876084	0.948238	ENSMUSG00000005804.14	ENSMUSG00000005804	Bloc1s6	2	122738503	122749475	122738503	1	biogenesis of lysosomal organelles complex-1, subunit 6, pallidin [Source:MGI Symbol;Acc:MGI:1927580]
ENSMUSG00000005813.12	1640.72	-0.23739	0.125453	-1.89227	0.0584546	0.179791	ENSMUSG00000005813.12	ENSMUSG00000005813	Metap1	3	138458956	138489515	138489515	-1	methionyl aminopeptidase 1 [Source:MGI Symbol;Acc:MGI:1922874]
ENSMUSG00000005823.9	1911.2	-0.0986853	0.168061	-0.587201	0.557069	0.761254	ENSMUSG00000005823.9	ENSMUSG00000005823	Gpr108	17	57234635	57248446	57247672	-1	G protein-coupled receptor 108 [Source:MGI Symbol;Acc:MGI:1925558]
ENSMUSG00000005836.10	6.46719	2.59102	1.42972	1.81225	0.0699472	0.20451	ENSMUSG00000005836.10	ENSMUSG00000005836	Gata6	18	11052064	11085635	11052064	1	GATA binding protein 6 [Source:MGI Symbol;Acc:MGI:107516]
ENSMUSG00000005846.12	2279.24	-0.212444	0.211057	-1.00657	0.314141	0.55016	ENSMUSG00000005846.12	ENSMUSG00000005846	Rsl1d1	16	11192970	11203331	11203331	-1	ribosomal L1 domain containing 1 [Source:MGI Symbol;Acc:MGI:1913659]
ENSMUSG00000005864.7	1.55931	3.85927	3.40448	1.13359	0.256968	NA	ENSMUSG00000005864.7	ENSMUSG00000005864	Cnga2	X	71991849	72010218	71991849	1	cyclic nucleotide gated channel alpha 2 [Source:MGI Symbol;Acc:MGI:108040]
ENSMUSG00000005871.15	719.08	0.0278069	0.268754	0.103466	0.917593	0.965068	ENSMUSG00000005871.15	ENSMUSG00000005871	Apc	18	34220924	34322552	34220924	1	APC, WNT signaling pathway regulator [Source:MGI Symbol;Acc:MGI:88039]
ENSMUSG00000005873.6	5826.84	-0.0918728	0.0980971	-0.936549	0.348991	0.587108	ENSMUSG00000005873.6	ENSMUSG00000005873	Reep5	18	34344885	34374070	34373369	-1	receptor accessory protein 5 [Source:MGI Symbol;Acc:MGI:1270152]
ENSMUSG00000005881.13	2210.77	0.028829	0.18676	0.154364	0.877323	0.94836	ENSMUSG00000005881.13	ENSMUSG00000005881	Ergic3	2	156008045	156018279	156008045	1	ERGIC and golgi 3 [Source:MGI Symbol;Acc:MGI:1913616]
ENSMUSG00000005882.18	6572.28	-0.322708	0.104818	-3.07874	0.00207881	0.0148617	ENSMUSG00000005882.18	ENSMUSG00000005882	Uqcc1	2	155846894	155930310	155930060	-1	ubiquinol-cytochrome c reductase complex assembly factor 1 [Source:MGI Symbol;Acc:MGI:1929472]
ENSMUSG00000005883.15	12.8263	6.90171	1.57344	4.38638	1.15252e-05	0.000200987	ENSMUSG00000005883.15	ENSMUSG00000005883	Spo11	2	172977700	172993576	172979849	1	SPO11 meiotic protein covalently bound to DSB [Source:MGI Symbol;Acc:MGI:1349669]
ENSMUSG00000005886.14	288.031	-0.277864	0.356611	-0.779179	0.435874	0.66537	ENSMUSG00000005886.14	ENSMUSG00000005886	Ncoa2	1	13139105	13374083	13372439	-1	nuclear receptor coactivator 2 [Source:MGI Symbol;Acc:MGI:1276533]
ENSMUSG00000005893.14	319.712	0.239999	0.409729	0.58575	0.558043	0.761948	ENSMUSG00000005893.14	ENSMUSG00000005893	Nr2c2	6	92091390	92174294	92091390	1	nuclear receptor subfamily 2, group C, member 2 [Source:MGI Symbol;Acc:MGI:1352466]
ENSMUSG00000005897.14	162.693	-0.373692	0.319913	-1.16811	0.242764	0.47111	ENSMUSG00000005897.14	ENSMUSG00000005897	Nr2c1	10	94148023	94197211	94148023	1	nuclear receptor subfamily 2, group C, member 1 [Source:MGI Symbol;Acc:MGI:1352465]
ENSMUSG00000005899.14	246.783	0.164211	0.381969	0.429907	0.667263	0.832685	ENSMUSG00000005899.14	ENSMUSG00000005899	Smpd4	16	17619354	17644828	17619354	1	sphingomyelin phosphodiesterase 4 [Source:MGI Symbol;Acc:MGI:1924876]
ENSMUSG00000005907.14	192.224	-0.688459	0.381908	-1.80268	0.0714381	0.207728	ENSMUSG00000005907.14	ENSMUSG00000005907	Pex1	5	3596066	3637232	3596066	1	peroxisomal biogenesis factor 1 [Source:MGI Symbol;Acc:MGI:1918632]
ENSMUSG00000005936.19	1754.96	-0.269611	0.221012	-1.2199	0.222505	0.445559	ENSMUSG00000005936.19	ENSMUSG00000005936	Kctd20	17	28951950	28969549	28951950	1	potassium channel tetramerisation domain containing 20 [Source:MGI Symbol;Acc:MGI:1914239]
ENSMUSG00000005947.11	10.2457	0.0141076	1.13019	0.0124824	0.990041	0.995695	ENSMUSG00000005947.11	ENSMUSG00000005947	Itgae	11	73090583	73147446	73090583	1	integrin alpha E, epithelial-associated [Source:MGI Symbol;Acc:MGI:1298377]
ENSMUSG00000005949.9	146.512	0.74694	0.402099	1.8576	0.0632255	0.190224	ENSMUSG00000005949.9	ENSMUSG00000005949	Ctns	11	73183596	73199042	73199042	-1	cystinosis, nephropathic [Source:MGI Symbol;Acc:MGI:1932872]
ENSMUSG00000005950.14	315.25	-0.278099	0.358838	-0.775	0.43834	0.667644	ENSMUSG00000005950.14	ENSMUSG00000005950	P2rx5	11	73160421	73172685	73160421	1	purinergic receptor P2X, ligand-gated ion channel, 5 [Source:MGI Symbol;Acc:MGI:2137026]
ENSMUSG00000005951.13	31.074	1.3936	1.10743	1.25842	0.208241	0.426471	ENSMUSG00000005951.13	ENSMUSG00000005951	Shpk	11	73199460	73224511	73199460	1	sedoheptulokinase [Source:MGI Symbol;Acc:MGI:1921887]
ENSMUSG00000005952.15	18.8293	7.45183	1.45955	5.10557	3.29796e-07	8.95586e-06	ENSMUSG00000005952.15	ENSMUSG00000005952	Trpv1	11	73234292	73261242	73234292	1	transient receptor potential cation channel, subfamily V, member 1 [Source:MGI Symbol;Acc:MGI:1341787]
ENSMUSG00000005958.15	22.7769	3.26664	1.1996	2.72311	0.00646705	0.0353285	ENSMUSG00000005958.15	ENSMUSG00000005958	Ephb3	16	21204755	21223305	21204755	1	Eph receptor B3 [Source:MGI Symbol;Acc:MGI:104770]
ENSMUSG00000005973.6	429.321	0.581435	0.272725	2.13194	0.0330115	0.120077	ENSMUSG00000005973.6	ENSMUSG00000005973	Rcn1	2	105386291	105399319	105399319	-1	reticulocalbin 1 [Source:MGI Symbol;Acc:MGI:104559]
ENSMUSG00000005980.15	15.4053	-1.00762	1.12202	-0.898046	0.369161	0.606474	ENSMUSG00000005980.15	ENSMUSG00000005980	Dnase1	16	4036942	4040024	4036942	1	deoxyribonuclease I [Source:MGI Symbol;Acc:MGI:103157]
ENSMUSG00000005981.11	4787.67	-0.388355	0.138361	-2.80683	0.00500315	0.0291678	ENSMUSG00000005981.11	ENSMUSG00000005981	Trap1	16	4039971	4077827	4077827	-1	TNF receptor-associated protein 1 [Source:MGI Symbol;Acc:MGI:1915265]
ENSMUSG00000005982.14	1153.19	-0.413062	0.23239	-1.77745	0.0754941	0.215956	ENSMUSG00000005982.14	ENSMUSG00000005982	Naa60	16	3872375	3904770	3872375	1	N(alpha)-acetyltransferase 60, NatF catalytic subunit [Source:MGI Symbol;Acc:MGI:1922013]
ENSMUSG00000005983.15	115.218	-0.613127	0.518748	-1.18194	0.237231	0.464717	ENSMUSG00000005983.15	ENSMUSG00000005983	1700037C18Rik	16	3895179	3908689	3908653	-1	RIKEN cDNA 1700037C18 gene [Source:MGI Symbol;Acc:MGI:1920511]
ENSMUSG00000005986.16	14.4624	1.96449	1.3774	1.42624	0.1538	0.350544	ENSMUSG00000005986.16	ENSMUSG00000005986	Ankrd13d	19	4270180	4283137	4283135	-1	ankyrin repeat domain 13 family, member D [Source:MGI Symbol;Acc:MGI:1915673]
ENSMUSG00000006005.18	4732.85	-0.10769	0.135706	-0.79355	0.427457	0.657658	ENSMUSG00000006005.18	ENSMUSG00000006005	Tpr	1	150392838	150449935	150392838	1	translocated promoter region, nuclear basket protein [Source:MGI Symbol;Acc:MGI:1922066]
ENSMUSG00000006010.14	1972.81	-0.324928	0.165958	-1.95789	0.0502429	0.161897	ENSMUSG00000006010.14	ENSMUSG00000006010	Odr4	1	150361305	150393080	150393080	-1	odr4 GPCR localization factor homolog [Source:MGI Symbol;Acc:MGI:2385108]
ENSMUSG00000006014.16	301.081	2.10905	0.464764	4.53789	5.68212e-06	0.000110096	ENSMUSG00000006014.16	ENSMUSG00000006014	Prg4	1	150449412	150466165	150466165	-1	proteoglycan 4 (megakaryocyte stimulating factor, articular superficial zone protein) [Source:MGI Symbol;Acc:MGI:1891344]
ENSMUSG00000006019.15	170.036	0.745427	0.451032	1.65271	0.0983892	0.25822	ENSMUSG00000006019.15	ENSMUSG00000006019	Dhx34	7	16197147	16222037	16204201	-1	DEAH (Asp-Glu-Ala-His) box polypeptide 34 [Source:MGI Symbol;Acc:MGI:1918973]
ENSMUSG00000006021.5	572.086	0.0112931	0.243972	0.0462884	0.96308	0.984095	ENSMUSG00000006021.5	ENSMUSG00000006021	Kptn	7	16119895	16127516	16119895	1	kaptin [Source:MGI Symbol;Acc:MGI:1890380]
ENSMUSG00000006024.13	10007.3	-0.15249	0.153857	-0.991112	0.321631	0.558784	ENSMUSG00000006024.13	ENSMUSG00000006024	Napa	7	16098458	16117975	16098458	1	N-ethylmaleimide sensitive fusion protein attachment protein alpha [Source:MGI Symbol;Acc:MGI:104563]
ENSMUSG00000006050.12	3395.19	-0.270322	0.143842	-1.8793	0.0602035	0.183867	ENSMUSG00000006050.12	ENSMUSG00000006050	Sra1	18	36666681	36670815	36670815	-1	steroid receptor RNA activator 1 [Source:MGI Symbol;Acc:MGI:1344414]
ENSMUSG00000006057.15	53449.8	-0.595354	0.190368	-3.12738	0.00176374	0.0130879	ENSMUSG00000006057.15	ENSMUSG00000006057	Atp5g1	11	96068852	96075670	96075670	-1	ATP synthase, H+ transporting, mitochondrial F0 complex, subunit C1 (subunit 9) [Source:MGI Symbol;Acc:MGI:107653]
ENSMUSG00000006058.10	296.493	-0.326584	0.347644	-0.939421	0.347514	0.585234	ENSMUSG00000006058.10	ENSMUSG00000006058	Snf8	11	96034885	96047430	96034885	1	SNF8, ESCRT-II complex subunit, homolog (S. cerevisiae) [Source:MGI Symbol;Acc:MGI:1343161]
ENSMUSG00000006095.12	1962.49	0.00578565	0.201522	0.0287098	0.977096	0.990243	ENSMUSG00000006095.12	ENSMUSG00000006095	Tbcb	7	30224131	30232272	30232272	-1	tubulin folding cofactor B [Source:MGI Symbol;Acc:MGI:1913661]
ENSMUSG00000006127.9	1075.99	0.00656085	0.21028	0.0312005	0.97511	0.989713	ENSMUSG00000006127.9	ENSMUSG00000006127	Inpp5k	11	75630988	75648871	75630988	1	inositol polyphosphate 5-phosphatase K [Source:MGI Symbol;Acc:MGI:1194899]
ENSMUSG00000006134.4	509.456	0.376045	0.318143	1.182	0.237206	0.464717	ENSMUSG00000006134.4	ENSMUSG00000006134	Crkl	16	17451987	17487434	17451987	1	v-crk avian sarcoma virus CT10 oncogene homolog-like [Source:MGI Symbol;Acc:MGI:104686]
ENSMUSG00000006143.12	1.97512	4.20005	3.40005	1.23529	0.216723	NA	ENSMUSG00000006143.12	ENSMUSG00000006143	Upk3bl	5	136054492	136064326	136054492	1	uroplakin 3B-like [Source:MGI Symbol;Acc:MGI:1916915]
ENSMUSG00000006154.13	55.5321	-0.0202478	0.902437	-0.0224368	0.9821	0.992557	ENSMUSG00000006154.13	ENSMUSG00000006154	Eps8l1	7	4460674	4480487	4460674	1	EPS8-like 1 [Source:MGI Symbol;Acc:MGI:1914675]
ENSMUSG00000006169.20	633.564	-0.144848	0.194251	-0.745674	0.455864	0.681842	ENSMUSG00000006169.20	ENSMUSG00000006169	Clint1	11	45851964	45910625	45851964	1	clathrin interactor 1 [Source:MGI Symbol;Acc:MGI:2144243]
ENSMUSG00000006191.17	1304.96	-0.591078	0.193985	-3.04703	0.00231112	0.0160618	ENSMUSG00000006191.17	ENSMUSG00000006191	Cdkal1	13	29191746	29855674	29855647	-1	CDK5 regulatory subunit associated protein 1-like 1 [Source:MGI Symbol;Acc:MGI:1921765]
ENSMUSG00000006205.13	928.631	1.79174	0.27539	6.50618	7.70839e-11	4.51017e-09	ENSMUSG00000006205.13	ENSMUSG00000006205	Htra1	7	130936111	130985660	130936111	1	HtrA serine peptidase 1 [Source:MGI Symbol;Acc:MGI:1929076]
ENSMUSG00000006215.12	2342.45	-0.233188	0.224417	-1.03909	0.298765	0.533486	ENSMUSG00000006215.12	ENSMUSG00000006215	Zbtb17	4	141444654	141467930	141444654	1	zinc finger and BTB domain containing 17 [Source:MGI Symbol;Acc:MGI:107410]
ENSMUSG00000006216.10	3.12856	-2.29169	2.19364	-1.0447	0.296162	NA	ENSMUSG00000006216.10	ENSMUSG00000006216	Clcnkb	4	141404353	141416014	141405357	-1	chloride channel, voltage-sensitive Kb [Source:MGI Symbol;Acc:MGI:1930643]
ENSMUSG00000006218.4	3.45285	5.00362	3.39294	1.47472	NA	NA	ENSMUSG00000006218.4	ENSMUSG00000006218	Fam131c	4	141368220	141384175	141368220	1	family with sequence similarity 131, member C [Source:MGI Symbol;Acc:MGI:2685539]
ENSMUSG00000006219.12	205.244	3.57816	0.563556	6.34925	2.16368e-10	1.1592e-08	ENSMUSG00000006219.12	ENSMUSG00000006219	Fblim1	4	141576062	141606096	141598224	-1	filamin binding LIM protein 1 [Source:MGI Symbol;Acc:MGI:1921452]
ENSMUSG00000006221.7	11477.8	-0.0860449	0.188924	-0.455448	0.648787	0.821342	ENSMUSG00000006221.7	ENSMUSG00000006221	Hspb7	4	141420779	141425311	141420779	1	heat shock protein family, member 7 (cardiovascular) [Source:MGI Symbol;Acc:MGI:1352494]
ENSMUSG00000006235.6	6.71292	0.876855	2.27551	0.385344	0.699982	0.852938	ENSMUSG00000006235.6	ENSMUSG00000006235	Epor	9	21958897	21963506	21963506	-1	erythropoietin receptor [Source:MGI Symbol;Acc:MGI:95408]
ENSMUSG00000006241.16	11.4485	-1.01165	2.62628	-0.385202	NA	NA	ENSMUSG00000006241.16	ENSMUSG00000006241	Ccdc159	9	21927471	21935872	21927471	1	coiled-coil domain containing 159 [Source:MGI Symbol;Acc:MGI:1914369]
ENSMUSG00000006262.15	515.796	-0.379559	0.348218	-1.09	0.275712	0.509305	ENSMUSG00000006262.15	ENSMUSG00000006262	Mob1b	5	88720855	88764220	88720855	1	MOB kinase activator 1B [Source:MGI Symbol;Acc:MGI:1915723]
ENSMUSG00000006273.14	1816.66	0.143942	0.19038	0.756078	0.449603	0.677317	ENSMUSG00000006273.14	ENSMUSG00000006273	Atp6v1b2	8	69088646	69113711	69088646	1	ATPase, H+ transporting, lysosomal V1 subunit B2 [Source:MGI Symbol;Acc:MGI:109618]
ENSMUSG00000006276.10	466.247	-0.157176	0.247704	-0.634531	0.525734	0.738513	ENSMUSG00000006276.10	ENSMUSG00000006276	Eps15l1	8	72340999	72421460	72421460	-1	epidermal growth factor receptor pathway substrate 15-like 1 [Source:MGI Symbol;Acc:MGI:104582]
ENSMUSG00000006281.8	194.705	1.29944	0.658123	1.97446	0.0483296	0.157299	ENSMUSG00000006281.8	ENSMUSG00000006281	Tep1	14	50824059	50870560	50870560	-1	telomerase associated protein 1 [Source:MGI Symbol;Acc:MGI:109573]
ENSMUSG00000006288.8	401.173	0.812735	0.290838	2.79446	0.0051987	0.0300518	ENSMUSG00000006288.8	ENSMUSG00000006288	Ttc5	14	50765415	50785519	50785519	-1	tetratricopeptide repeat domain 5 [Source:MGI Symbol;Acc:MGI:2683584]
ENSMUSG00000006289.14	2216.84	-0.239916	0.155704	-1.54085	0.123353	0.302133	ENSMUSG00000006289.14	ENSMUSG00000006289	Osgep	14	50906478	50924893	50924834	-1	O-sialoglycoprotein endopeptidase [Source:MGI Symbol;Acc:MGI:1913496]
ENSMUSG00000006299.13	4778.15	0.232931	0.16449	1.41607	0.156754	0.35446	ENSMUSG00000006299.13	ENSMUSG00000006299	Aamp	1	74279840	74284738	74284738	-1	angio-associated migratory protein [Source:MGI Symbol;Acc:MGI:107809]
ENSMUSG00000006301.17	2546.2	-0.0560555	0.225386	-0.248709	0.803586	0.909999	ENSMUSG00000006301.17	ENSMUSG00000006301	Tmbim1	1	74288247	74305622	74304405	-1	transmembrane BAX inhibitor motif containing 1 [Source:MGI Symbol;Acc:MGI:1916910]
ENSMUSG00000006304.14	5798.89	-0.156074	0.129441	-1.20576	0.227911	0.452388	ENSMUSG00000006304.14	ENSMUSG00000006304	Arpc2	1	74236084	74268209	74236084	1	actin related protein 2/3 complex, subunit 2 [Source:MGI Symbol;Acc:MGI:1923959]
ENSMUSG00000006307.16	191.412	1.3573	0.404451	3.35591	0.000791035	0.00684345	ENSMUSG00000006307.16	ENSMUSG00000006307	Kmt2b	7	30568858	30588726	30588717	-1	lysine (K)-specific methyltransferase 2B [Source:MGI Symbol;Acc:MGI:109565]
ENSMUSG00000006310.10	4.85813	2.36398	2.34396	1.00854	0.313195	0.549118	ENSMUSG00000006310.10	ENSMUSG00000006310	Zbtb32	7	30589681	30598909	30592942	-1	zinc finger and BTB domain containing 32 [Source:MGI Symbol;Acc:MGI:1891838]
ENSMUSG00000006313.5	18.9184	0.565726	1.52069	0.372019	0.709879	0.858595	ENSMUSG00000006313.5	ENSMUSG00000006313	Upk1a	7	30603092	30612847	30612847	-1	uroplakin 1A [Source:MGI Symbol;Acc:MGI:98911]
ENSMUSG00000006315.9	7768.63	-0.303392	0.171292	-1.77121	0.0765266	0.217998	ENSMUSG00000006315.9	ENSMUSG00000006315	Tmem147	7	30727701	30729540	30728484	-1	transmembrane protein 147 [Source:MGI Symbol;Acc:MGI:1915011]
ENSMUSG00000006333.14	7670.11	-0.297282	0.170646	-1.7421	0.0814906	0.227012	ENSMUSG00000006333.14	ENSMUSG00000006333	Rps9	7	3703993	3706897	3703993	1	ribosomal protein S9 [Source:MGI Symbol;Acc:MGI:1924096]
ENSMUSG00000006335.16	632.3	0.188392	0.294518	0.639662	0.522392	0.736158	ENSMUSG00000006335.16	ENSMUSG00000006335	Tfpt	7	3620324	3629929	3629884	-1	TCF3 (E2A) fusion partner [Source:MGI Symbol;Acc:MGI:1916964]
ENSMUSG00000006342.15	152.318	2.86549	0.76855	3.72844	0.000192671	0.00218701	ENSMUSG00000006342.15	ENSMUSG00000006342	Susd2	10	75636706	75644008	75643991	-1	sushi domain containing 2 [Source:MGI Symbol;Acc:MGI:1918983]
ENSMUSG00000006344.17	73.0704	0.371495	0.59004	0.629611	0.528949	0.740179	ENSMUSG00000006344.17	ENSMUSG00000006344	Ggt5	10	75589340	75617200	75589340	1	gamma-glutamyltransferase 5 [Source:MGI Symbol;Acc:MGI:1346063]
ENSMUSG00000006356.10	3417.88	1.61951	0.181458	8.92494	4.45924e-19	7.14562e-17	ENSMUSG00000006356.10	ENSMUSG00000006356	Crip2	12	113140236	113145506	113140236	1	cysteine rich protein 2 [Source:MGI Symbol;Acc:MGI:1915587]
ENSMUSG00000006360.11	1739.34	2.35658	0.290375	8.11565	4.83204e-16	5.76828e-14	ENSMUSG00000006360.11	ENSMUSG00000006360	Crip1	12	113146316	113153879	113146316	1	cysteine-rich protein 1 (intestinal) [Source:MGI Symbol;Acc:MGI:88501]
ENSMUSG00000006362.16	1348.48	0.206232	0.285017	0.723581	0.469323	0.693458	ENSMUSG00000006362.16	ENSMUSG00000006362	Cbfa2t3	8	122625141	122699109	122699109	-1	CBFA2/RUNX1 translocation partner 3 [Source:MGI Symbol;Acc:MGI:1338013]
ENSMUSG00000006369.14	364.911	5.30248	0.955723	5.54814	2.88723e-08	9.78192e-07	ENSMUSG00000006369.14	ENSMUSG00000006369	Fbln1	15	85205949	85286535	85205949	1	fibulin 1 [Source:MGI Symbol;Acc:MGI:95487]
ENSMUSG00000006373.10	684.369	1.40741	0.379419	3.70939	0.000207763	0.00231982	ENSMUSG00000006373.10	ENSMUSG00000006373	Pgrmc1	X	36598206	36606079	36598206	1	progesterone receptor membrane component 1 [Source:MGI Symbol;Acc:MGI:1858305]
ENSMUSG00000006378.15	1117.28	-0.515982	0.211391	-2.44089	0.0146511	0.0658743	ENSMUSG00000006378.15	ENSMUSG00000006378	Gcat	15	79030874	79038353	79030874	1	glycine C-acetyltransferase (2-amino-3-ketobutyrate-coenzyme A ligase) [Source:MGI Symbol;Acc:MGI:1349389]
ENSMUSG00000006386.15	390.918	0.792448	0.303663	2.60963	0.00906412	0.0458544	ENSMUSG00000006386.15	ENSMUSG00000006386	Tek	4	94739289	94874976	94739289	1	TEK receptor tyrosine kinase [Source:MGI Symbol;Acc:MGI:98664]
ENSMUSG00000006389.13	1.77788	0.903442	3.35663	0.269152	NA	NA	ENSMUSG00000006389.13	ENSMUSG00000006389	Mpl	4	118442415	118457513	118457513	-1	myeloproliferative leukemia virus oncogene [Source:MGI Symbol;Acc:MGI:97076]
ENSMUSG00000006390.15	351.984	2.72836	0.356205	7.65953	1.86621e-14	1.87538e-12	ENSMUSG00000006390.15	ENSMUSG00000006390	Elovl1	4	118428093	118432953	118428093	1	elongation of very long chain fatty acids (FEN1/Elo2, SUR4/Elo3, yeast)-like 1 [Source:MGI Symbol;Acc:MGI:1858959]
ENSMUSG00000006392.16	1726.2	-0.342916	0.13585	-2.52423	0.0115952	0.0555465	ENSMUSG00000006392.16	ENSMUSG00000006392	Med8	4	118409337	118415782	118409337	1	mediator complex subunit 8 [Source:MGI Symbol;Acc:MGI:1915269]
ENSMUSG00000006395.16	94.1595	1.44999	0.467405	3.10222	0.00192076	0.0139561	ENSMUSG00000006395.16	ENSMUSG00000006395	Hyi	4	118359990	118362744	118359990	1	hydroxypyruvate isomerase (putative) [Source:MGI Symbol;Acc:MGI:1915430]
ENSMUSG00000006398.15	14.7801	7.10294	1.73785	4.0872	4.36613e-05	0.000626293	ENSMUSG00000006398.15	ENSMUSG00000006398	Cdc20	4	118432901	118437352	118437352	-1	cell division cycle 20 [Source:MGI Symbol;Acc:MGI:1859866]
ENSMUSG00000006403.13	4.88129	2.9631	2.83064	1.0468	NA	NA	ENSMUSG00000006403.13	ENSMUSG00000006403	Adamts4	1	171250421	171260637	171250421	1	a disintegrin-like and metallopeptidase (reprolysin type) with thrombospondin type 1 motif, 4 [Source:MGI Symbol;Acc:MGI:1339949]
ENSMUSG00000006411.12	2.62097	4.6086	3.39594	1.35709	0.174753	NA	ENSMUSG00000006411.12	ENSMUSG00000006411	Nectin4	1	171370099	171388598	171370099	1	nectin cell adhesion molecule 4 [Source:MGI Symbol;Acc:MGI:1918990]
ENSMUSG00000006412.10	2600.48	-0.388175	0.1804	-2.15175	0.0314173	0.115791	ENSMUSG00000006412.10	ENSMUSG00000006412	Pfdn2	1	171345670	171359254	171345670	1	prefoldin 2 [Source:MGI Symbol;Acc:MGI:1276111]
ENSMUSG00000006418.17	3875.7	-0.230044	0.138766	-1.65778	0.097361	0.256253	ENSMUSG00000006418.17	ENSMUSG00000006418	Rnf114	2	167492645	167516173	167492645	1	ring finger protein 114 [Source:MGI Symbol;Acc:MGI:1933159]
ENSMUSG00000006423.15	540.032	-0.456657	0.321479	-1.42049	0.155466	0.352533	ENSMUSG00000006423.15	ENSMUSG00000006423	C330007P06Rik	X	36823737	36874111	36874111	-1	RIKEN cDNA C330007P06 gene [Source:MGI Symbol;Acc:MGI:1924894]
ENSMUSG00000006435.16	8238.76	-0.211902	0.118137	-1.79369	0.072863	0.210768	ENSMUSG00000006435.16	ENSMUSG00000006435	Neurl1a	19	47178820	47259441	47178820	1	neuralized E3 ubiquitin protein ligase 1A [Source:MGI Symbol;Acc:MGI:1334263]
ENSMUSG00000006442.10	896.879	-0.0571401	0.330205	-0.173044	0.862617	0.941075	ENSMUSG00000006442.10	ENSMUSG00000006442	Srm	4	148591503	148594993	148591503	1	spermidine synthase [Source:MGI Symbol;Acc:MGI:102690]
ENSMUSG00000006445.3	55.0687	2.35856	1.14006	2.0688	0.0385647	0.134401	ENSMUSG00000006445.3	ENSMUSG00000006445	Epha2	4	141301240	141329384	141301240	1	Eph receptor A2 [Source:MGI Symbol;Acc:MGI:95278]
ENSMUSG00000006456.10	112.934	1.26539	0.445756	2.83875	0.00452906	0.0270512	ENSMUSG00000006456.10	ENSMUSG00000006456	Rbm14	19	4800569	4811634	4811634	-1	RNA binding motif protein 14 [Source:MGI Symbol;Acc:MGI:1929092]
ENSMUSG00000006457.4	550790	-0.553541	0.134001	-4.13088	3.6137e-05	0.000534305	ENSMUSG00000006457.4	ENSMUSG00000006457	Actn3	19	4861216	4877909	4877909	-1	actinin alpha 3 [Source:MGI Symbol;Acc:MGI:99678]
ENSMUSG00000006462.6	262.15	-0.610541	0.226833	-2.69159	0.00711121	0.0380463	ENSMUSG00000006462.6	ENSMUSG00000006462	A530013C23Rik	2	167691177	167729172	167691177	1	RIKEN cDNA A530013C23 gene [Source:MGI Symbol;Acc:MGI:3041178]
ENSMUSG00000006463.13	99.1297	-0.236935	0.61945	-0.382492	0.702096	0.854272	ENSMUSG00000006463.13	ENSMUSG00000006463	Zdhhc24	19	4878668	4885397	4878668	1	zinc finger, DHHC domain containing 24 [Source:MGI Symbol;Acc:MGI:1917855]
ENSMUSG00000006464.9	22.4914	1.41585	1.10329	1.2833	0.199388	0.414894	ENSMUSG00000006464.9	ENSMUSG00000006464	Bbs1	19	4886878	4906628	4906628	-1	Bardet-Biedl syndrome 1 (human) [Source:MGI Symbol;Acc:MGI:1277215]
ENSMUSG00000006471.18	95.2104	1.45839	0.775351	1.88094	0.0599801	0.183373	ENSMUSG00000006471.18	ENSMUSG00000006471	Ndor1	2	25244821	25256022	25255383	-1	NADPH dependent diflavin oxidoreductase 1 [Source:MGI Symbol;Acc:MGI:1926047]
ENSMUSG00000006476.19	414.802	1.82362	0.365751	4.98596	6.16562e-07	1.57117e-05	ENSMUSG00000006476.19	ENSMUSG00000006476	Nsmf	2	25054355	25062881	25054355	1	NMDA receptor synaptonuclear signaling and neuronal migration factor [Source:MGI Symbol;Acc:MGI:1861755]
ENSMUSG00000006494.11	2750.58	-0.345764	0.19917	-1.73603	0.0825592	0.228914	ENSMUSG00000006494.11	ENSMUSG00000006494	Pdk1	2	71873224	71903858	71873224	1	pyruvate dehydrogenase kinase, isoenzyme 1 [Source:MGI Symbol;Acc:MGI:1926119]
ENSMUSG00000006498.16	308.135	1.70495	0.411261	4.14567	3.3882e-05	0.000507716	ENSMUSG00000006498.16	ENSMUSG00000006498	Ptbp1	10	79854427	79864771	79854427	1	polypyrimidine tract binding protein 1 [Source:MGI Symbol;Acc:MGI:97791]
ENSMUSG00000006517.5	212.775	0.00719443	0.60909	0.0118118	0.990576	0.995831	ENSMUSG00000006517.5	ENSMUSG00000006517	Mvd	8	122433601	122443422	122443396	-1	mevalonate (diphospho) decarboxylase [Source:MGI Symbol;Acc:MGI:2179327]
ENSMUSG00000006519.11	577.545	1.70232	0.321994	5.28679	1.24482e-07	3.69642e-06	ENSMUSG00000006519.11	ENSMUSG00000006519	Cyba	8	122424776	122432930	122432908	-1	cytochrome b-245, alpha polypeptide [Source:MGI Symbol;Acc:MGI:1316658]
ENSMUSG00000006522.17	4.87271	5.50048	3.09064	1.77972	0.0751221	0.215403	ENSMUSG00000006522.17	ENSMUSG00000006522	Itih3	14	30908572	30923760	30923760	-1	inter-alpha trypsin inhibitor, heavy chain 3 [Source:MGI Symbol;Acc:MGI:96620]
ENSMUSG00000006526.13	648.398	0.720425	0.214626	3.35666	0.000788914	0.00683841	ENSMUSG00000006526.13	ENSMUSG00000006526	Stimate	14	30825590	30877210	30825590	1	STIM activating enhancer [Source:MGI Symbol;Acc:MGI:1921500]
ENSMUSG00000006527.16	319.262	-0.526022	0.310086	-1.69637	0.089815	0.242603	ENSMUSG00000006527.16	ENSMUSG00000006527	Sfmbt1	14	30714849	30822721	30714849	1	Scm-like with four mbt domains 1 [Source:MGI Symbol;Acc:MGI:1859609]
ENSMUSG00000006538.12	3.68304	5.09681	3.39234	1.50245	NA	NA	ENSMUSG00000006538.12	ENSMUSG00000006538	Ihh	1	74945315	74951672	74951672	-1	Indian hedgehog [Source:MGI Symbol;Acc:MGI:96533]
ENSMUSG00000006542.13	7164.04	-0.276654	0.176984	-1.56316	0.118014	0.292763	ENSMUSG00000006542.13	ENSMUSG00000006542	Prkag3	1	74738922	74749221	74748955	-1	protein kinase, AMP-activated, gamma 3 non-catalytic subunit [Source:MGI Symbol;Acc:MGI:1891343]
ENSMUSG00000006574.15	64.4289	4.00362	2.37489	1.68581	0.0918319	0.246404	ENSMUSG00000006574.15	ENSMUSG00000006574	Slc4a1	11	102348824	102366203	102365280	-1	solute carrier family 4 (anion exchanger), member 1 [Source:MGI Symbol;Acc:MGI:109393]
ENSMUSG00000006575.14	8.02574	0.465065	1.25072	0.371837	0.710014	0.85865	ENSMUSG00000006575.14	ENSMUSG00000006575	Rundc3a	11	102393403	102402555	102393403	1	RUN domain containing 3A [Source:MGI Symbol;Acc:MGI:1858752]
ENSMUSG00000006576.16	748.217	3.96307	0.706003	5.61339	1.98402e-08	7.12925e-07	ENSMUSG00000006576.16	ENSMUSG00000006576	Slc4a3	1	75546266	75562172	75546266	1	solute carrier family 4 (anion exchanger), member 3 [Source:MGI Symbol;Acc:MGI:109350]
ENSMUSG00000006585.3	16.9927	-0.685521	1.72155	-0.3982	0.690483	0.847606	ENSMUSG00000006585.3	ENSMUSG00000006585	Cdt1	8	122568015	122573554	122568015	1	chromatin licensing and DNA replication factor 1 [Source:MGI Symbol;Acc:MGI:1914427]
ENSMUSG00000006586.15	101.642	1.20515	0.682974	1.76457	0.077636	0.220066	ENSMUSG00000006586.15	ENSMUSG00000006586	Runx1t1	4	13743436	13893649	13743436	1	RUNX1 translocation partner 1 [Source:MGI Symbol;Acc:MGI:104793]
ENSMUSG00000006587.6	462.665	-0.520162	0.32398	-1.60554	0.108376	0.276256	ENSMUSG00000006587.6	ENSMUSG00000006587	Snai3	8	122454208	122460733	122460733	-1	snail family zinc finger 3 [Source:MGI Symbol;Acc:MGI:1353563]
ENSMUSG00000006589.8	665.432	-0.0202264	0.259198	-0.0780345	0.937801	0.973698	ENSMUSG00000006589.8	ENSMUSG00000006589	Aprt	8	122574635	122576909	122575489	-1	adenine phosphoribosyl transferase [Source:MGI Symbol;Acc:MGI:88061]
ENSMUSG00000006599.13	700.21	-0.095775	0.297211	-0.322246	0.747266	0.879134	ENSMUSG00000006599.13	ENSMUSG00000006599	Gtf2h1	7	46796103	46823800	46796103	1	general transcription factor II H, polypeptide 1 [Source:MGI Symbol;Acc:MGI:1277216]
ENSMUSG00000006611.15	1230.13	-0.276965	0.165389	-1.67463	0.0940076	0.25043	ENSMUSG00000006611.15	ENSMUSG00000006611	Hfe	13	23702034	23710854	23705688	-1	homeostatic iron regulator [Source:MGI Symbol;Acc:MGI:109191]
ENSMUSG00000006638.15	25.1661	-0.615232	0.825978	-0.744853	0.45636	0.682164	ENSMUSG00000006638.15	ENSMUSG00000006638	Abhd1	5	30950066	30955091	30950066	1	abhydrolase domain containing 1 [Source:MGI Symbol;Acc:MGI:1931013]
ENSMUSG00000006641.12	237.372	0.952752	0.441201	2.15945	0.0308153	0.114	ENSMUSG00000006641.12	ENSMUSG00000006641	Slc5a6	5	31036036	31048924	31048002	-1	solute carrier family 5 (sodium-dependent vitamin transporter), member 6 [Source:MGI Symbol;Acc:MGI:2660847]
ENSMUSG00000006642.3	2.46321	2.99804	3.2634	0.918687	0.358259	NA	ENSMUSG00000006642.3	ENSMUSG00000006642	Tcf23	5	30968662	30977018	30968662	1	transcription factor 23 [Source:MGI Symbol;Acc:MGI:1934960]
ENSMUSG00000006649.17	11.1101	-0.24254	0.955668	-0.253791	0.799657	0.908095	ENSMUSG00000006649.17	ENSMUSG00000006649	Nphs1	7	30458315	30487223	30458315	1	nephrosis 1, nephrin [Source:MGI Symbol;Acc:MGI:1859637]
ENSMUSG00000006651.8	34.3484	3.6137	1.34523	2.68631	0.00722464	0.038486	ENSMUSG00000006651.8	ENSMUSG00000006651	Aplp1	7	30434982	30445535	30445535	-1	amyloid beta (A4) precursor-like protein 1 [Source:MGI Symbol;Acc:MGI:88046]
ENSMUSG00000006673.14	1531.09	0.198577	0.206232	0.96288	0.335608	0.573469	ENSMUSG00000006673.14	ENSMUSG00000006673	Qrich1	9	108516806	108560163	108516806	1	glutamine-rich 1 [Source:MGI Symbol;Acc:MGI:1916482]
ENSMUSG00000006675.10	379.162	-0.237885	0.362834	-0.655631	0.512062	0.72792	ENSMUSG00000006675.10	ENSMUSG00000006675	P4htm	9	108578862	108597667	108597667	-1	prolyl 4-hydroxylase, transmembrane (endoplasmic reticulum) [Source:MGI Symbol;Acc:MGI:1921693]
ENSMUSG00000006676.16	1910.05	0.127132	0.224946	0.565168	0.57196	0.771503	ENSMUSG00000006676.16	ENSMUSG00000006676	Usp19	9	108490602	108502337	108490602	1	ubiquitin specific peptidase 19 [Source:MGI Symbol;Acc:MGI:1918722]
ENSMUSG00000006678.6	46.3093	0.255702	0.974747	0.262327	0.793069	0.905064	ENSMUSG00000006678.6	ENSMUSG00000006678	Pola1	X	93304767	93632155	93632155	-1	polymerase (DNA directed), alpha 1 [Source:MGI Symbol;Acc:MGI:99660]
ENSMUSG00000006699.17	5593.4	-0.0193724	0.180517	-0.107316	0.914538	0.964018	ENSMUSG00000006699.17	ENSMUSG00000006699	Cdc42	4	137319696	137357720	137357720	-1	cell division cycle 42 [Source:MGI Symbol;Acc:MGI:106211]
ENSMUSG00000006705.13	587.605	-0.216697	0.270151	-0.802134	0.422475	0.653497	ENSMUSG00000006705.13	ENSMUSG00000006705	Pknox1	17	31564734	31607693	31564734	1	Pbx/knotted 1 homeobox [Source:MGI Symbol;Acc:MGI:1201409]
ENSMUSG00000006711.15	2.54006	0.649464	2.46159	0.263839	0.791904	NA	ENSMUSG00000006711.15	ENSMUSG00000006711	D130043K22Rik	13	24845135	24901270	24845135	1	RIKEN cDNA D130043K22 gene [Source:MGI Symbol;Acc:MGI:3036268]
ENSMUSG00000006715.11	131.664	-0.343416	0.340734	-1.00787	0.313516	0.549464	ENSMUSG00000006715.11	ENSMUSG00000006715	Gmnn	13	24751845	24761923	24761861	-1	geminin [Source:MGI Symbol;Acc:MGI:1927344]
ENSMUSG00000006717.7	5210.49	-0.592888	0.146395	-4.04991	5.12376e-05	0.000717045	ENSMUSG00000006717.7	ENSMUSG00000006717	Acot13	13	24817948	24831540	24831517	-1	acyl-CoA thioesterase 13 [Source:MGI Symbol;Acc:MGI:1914084]
ENSMUSG00000006720.16	6.03884	5.2657	2.74744	1.91659	NA	NA	ENSMUSG00000006720.16	ENSMUSG00000006720	Zfp184	13	21945094	21960779	21945094	1	zinc finger protein 184 (Kruppel-like) [Source:MGI Symbol;Acc:MGI:1922244]
ENSMUSG00000006728.12	1533.78	-0.29505	0.23794	-1.24002	0.214968	0.435443	ENSMUSG00000006728.12	ENSMUSG00000006728	Cdk4	10	127063534	127067920	127063534	1	cyclin-dependent kinase 4 [Source:MGI Symbol;Acc:MGI:88357]
ENSMUSG00000006731.10	16.2922	3.75046	1.95955	1.91395	0.0556271	0.173738	ENSMUSG00000006731.10	ENSMUSG00000006731	B4galnt1	10	127165225	127172330	127165225	1	beta-1,4-N-acetyl-galactosaminyl transferase 1 [Source:MGI Symbol;Acc:MGI:1342057]
ENSMUSG00000006732.14	579.954	0.0395871	0.21073	0.187857	0.850989	0.935278	ENSMUSG00000006732.14	ENSMUSG00000006732	Mettl1	10	127041414	127046365	127041414	1	methyltransferase like 1 [Source:MGI Symbol;Acc:MGI:1339986]
ENSMUSG00000006736.9	1733.98	0.0935727	0.175836	0.53216	0.594615	0.78565	ENSMUSG00000006736.9	ENSMUSG00000006736	Tspan31	10	127067280	127070264	127070264	-1	tetraspanin 31 [Source:MGI Symbol;Acc:MGI:1914375]
ENSMUSG00000006740.14	12283.8	0.0306262	0.154776	0.197874	0.843143	0.931027	ENSMUSG00000006740.14	ENSMUSG00000006740	Kif5b	18	6201002	6242174	6241523	-1	kinesin family member 5B [Source:MGI Symbol;Acc:MGI:1098268]
ENSMUSG00000006763.14	146.244	0.509498	0.391992	1.29977	0.193681	0.406971	ENSMUSG00000006763.14	ENSMUSG00000006763	Saal1	7	46686108	46710680	46710680	-1	serum amyloid A-like 1 [Source:MGI Symbol;Acc:MGI:1926185]
ENSMUSG00000006782.16	660.27	1.46131	0.259827	5.62416	1.86413e-08	6.77603e-07	ENSMUSG00000006782.16	ENSMUSG00000006782	Cnp	11	100574904	100591729	100574904	1	2',3'-cyclic nucleotide 3' phosphodiesterase [Source:MGI Symbol;Acc:MGI:88437]
ENSMUSG00000006784.14	5.33499	1.79965	2.13184	0.844178	0.39857	0.633375	ENSMUSG00000006784.14	ENSMUSG00000006784	Ttc25	11	100545607	100572568	100545607	1	tetratricopeptide repeat domain 25 [Source:MGI Symbol;Acc:MGI:1921657]
ENSMUSG00000006800.14	263.81	2.63087	0.555431	4.73663	2.17298e-06	4.7541e-05	ENSMUSG00000006800.14	ENSMUSG00000006800	Sulf2	2	166073089	166155663	166155663	-1	sulfatase 2 [Source:MGI Symbol;Acc:MGI:1919293]
ENSMUSG00000006818.5	15895	-0.381764	0.101309	-3.76832	0.000164348	0.00191941	ENSMUSG00000006818.5	ENSMUSG00000006818	Sod2	17	13006846	13040063	13006846	1	superoxide dismutase 2, mitochondrial [Source:MGI Symbol;Acc:MGI:98352]
ENSMUSG00000006850.8	161.999	-0.539217	0.470826	-1.14526	0.252102	0.482633	ENSMUSG00000006850.8	ENSMUSG00000006850	Tmco6	18	36735039	36742397	36735039	1	transmembrane and coiled-coil domains 6 [Source:MGI Symbol;Acc:MGI:1919233]
ENSMUSG00000006906.10	297.305	0.11034	0.235325	0.468883	0.639153	0.815758	ENSMUSG00000006906.10	ENSMUSG00000006906	Stambp	6	83543211	83572729	83572427	-1	STAM binding protein [Source:MGI Symbol;Acc:MGI:1917777]
ENSMUSG00000006920.14	1319.47	0.227358	0.207488	1.09576	0.273182	0.506156	ENSMUSG00000006920.14	ENSMUSG00000006920	Ezh1	11	101191115	101226463	101226463	-1	enhancer of zeste 1 polycomb repressive complex 2 subunit [Source:MGI Symbol;Acc:MGI:1097695]
ENSMUSG00000006930.15	11.3349	-0.675572	2.30606	-0.292955	0.769556	0.892313	ENSMUSG00000006930.15	ENSMUSG00000006930	Hap1	11	100347327	100356128	100356128	-1	huntingtin-associated protein 1 [Source:MGI Symbol;Acc:MGI:1261831]
ENSMUSG00000006931.15	241.426	1.36843	0.464258	2.94756	0.00320288	0.0206786	ENSMUSG00000006931.15	ENSMUSG00000006931	P3h4	11	100408456	100414836	100414836	-1	prolyl 3-hydroxylase family member 4 (non-enzymatic) [Source:MGI Symbol;Acc:MGI:1913430]
ENSMUSG00000006932.17	2991.23	0.613489	0.124869	4.91304	8.96758e-07	2.19102e-05	ENSMUSG00000006932.17	ENSMUSG00000006932	Ctnnb1	9	120929216	120960507	120929216	1	catenin (cadherin associated protein), beta 1 [Source:MGI Symbol;Acc:MGI:88276]
ENSMUSG00000006941.5	893.273	-0.13006	0.15966	-0.814603	0.415299	0.647919	ENSMUSG00000006941.5	ENSMUSG00000006941	Eif1b	9	120492232	120495330	120492232	1	eukaryotic translation initiation factor 1B [Source:MGI Symbol;Acc:MGI:1916219]
ENSMUSG00000006958.14	66.7948	0.724009	0.675477	1.07185	0.283788	0.518142	ENSMUSG00000006958.14	ENSMUSG00000006958	Chrd	16	20733127	20742384	20733127	1	chordin [Source:MGI Symbol;Acc:MGI:1313268]
ENSMUSG00000006998.16	17294.9	-0.212634	0.129147	-1.64645	0.0996721	0.260409	ENSMUSG00000006998.16	ENSMUSG00000006998	Psmd2	16	20651652	20663414	20651652	1	proteasome (prosome, macropain) 26S subunit, non-ATPase, 2 [Source:MGI Symbol;Acc:MGI:1096584]
ENSMUSG00000007021.5	9.85563	0.707186	2.25868	0.313097	0.754207	0.882848	ENSMUSG00000007021.5	ENSMUSG00000007021	Syngr3	17	24685092	24689955	24688199	-1	synaptogyrin 3 [Source:MGI Symbol;Acc:MGI:1341881]
ENSMUSG00000007029.16	1418.23	0.0615668	0.177679	0.346507	0.728962	0.869096	ENSMUSG00000007029.16	ENSMUSG00000007029	Vars	17	35000987	35016322	35000987	1	valyl-tRNA synthetase [Source:MGI Symbol;Acc:MGI:90675]
ENSMUSG00000007030.8	360.986	0.352071	0.337374	1.04356	0.296688	0.531459	ENSMUSG00000007030.8	ENSMUSG00000007030	Vwa7	17	35016579	35026741	35016579	1	von Willebrand factor A domain containing 7 [Source:MGI Symbol;Acc:MGI:1306798]
ENSMUSG00000007033.4	1132.79	-0.359458	0.18124	-1.98333	0.0473307	0.155001	ENSMUSG00000007033.4	ENSMUSG00000007033	Hspa1l	17	34972703	34979285	34972703	1	heat shock protein 1-like [Source:MGI Symbol;Acc:MGI:96231]
ENSMUSG00000007035.15	2.10935	3.3985	3.3997	0.999645	0.317482	NA	ENSMUSG00000007035.15	ENSMUSG00000007035	Msh5	17	35028605	35046745	35029868	-1	mutS homolog 5 [Source:MGI Symbol;Acc:MGI:1329021]
ENSMUSG00000007036.15	14148.5	-0.591644	0.140765	-4.20306	2.6333e-05	0.000408001	ENSMUSG00000007036.15	ENSMUSG00000007036	Abhd16a	17	35089263	35102987	35089263	1	abhydrolase domain containing 16A [Source:MGI Symbol;Acc:MGI:99476]
ENSMUSG00000007038.5	630.677	-0.00503665	0.188346	-0.0267415	0.978666	0.990771	ENSMUSG00000007038.5	ENSMUSG00000007038	Neu1	17	34931253	34935953	34931253	1	neuraminidase 1 [Source:MGI Symbol;Acc:MGI:97305]
ENSMUSG00000007039.12	454.113	1.88419	0.269319	6.9961	2.63178e-12	1.93435e-10	ENSMUSG00000007039.12	ENSMUSG00000007039	Ddah2	17	35059035	35062095	35059035	1	dimethylarginine dimethylaminohydrolase 2 [Source:MGI Symbol;Acc:MGI:1859016]
ENSMUSG00000007041.9	832.629	1.20342	0.26118	4.60761	4.07318e-06	8.27995e-05	ENSMUSG00000007041.9	ENSMUSG00000007041	Clic1	17	35049966	35058749	35049966	1	chloride intracellular channel 1 [Source:MGI Symbol;Acc:MGI:2148924]
ENSMUSG00000007050.17	527.445	-0.171966	0.18819	-0.913787	0.360829	0.598841	ENSMUSG00000007050.17	ENSMUSG00000007050	Lsm2	17	34981862	34985891	34981862	1	LSM2 homolog, U6 small nuclear RNA and mRNA degradation associated [Source:MGI Symbol;Acc:MGI:90676]
ENSMUSG00000007080.14	33.6984	-0.354355	0.712769	-0.497152	0.619082	0.801543	ENSMUSG00000007080.14	ENSMUSG00000007080	Pole	5	110286306	110337474	110286306	1	polymerase (DNA directed), epsilon [Source:MGI Symbol;Acc:MGI:1196391]
ENSMUSG00000007097.14	26355.8	-0.0222615	0.176759	-0.125943	0.899777	0.958067	ENSMUSG00000007097.14	ENSMUSG00000007097	Atp1a2	1	172271709	172298064	172298064	-1	ATPase, Na+/K+ transporting, alpha 2 polypeptide [Source:MGI Symbol;Acc:MGI:88106]
ENSMUSG00000007107.6	35.995	-2.07246	1.37279	-1.50967	0.131128	0.315569	ENSMUSG00000007107.6	ENSMUSG00000007107	Atp1a4	1	172223513	172258414	172258414	-1	ATPase, Na+/K+ transporting, alpha 4 polypeptide [Source:MGI Symbol;Acc:MGI:1351335]
ENSMUSG00000007122.11	159553	-0.334795	0.153313	-2.18373	0.0289823	0.108941	ENSMUSG00000007122.11	ENSMUSG00000007122	Casq1	1	172209894	172219868	172219868	-1	calsequestrin 1 [Source:MGI Symbol;Acc:MGI:1309468]
ENSMUSG00000007207.10	42.3454	3.52496	1.21806	2.89391	0.00380482	0.0237627	ENSMUSG00000007207.10	ENSMUSG00000007207	Stx1a	5	135023482	135051100	135023482	1	syntaxin 1A (brain) [Source:MGI Symbol;Acc:MGI:109355]
ENSMUSG00000007216.6	1295.17	-0.270414	0.303367	-0.891374	0.372728	0.610022	ENSMUSG00000007216.6	ENSMUSG00000007216	Zfp775	6	48602063	48623227	48602063	1	zinc finger protein 775 [Source:MGI Symbol;Acc:MGI:2683557]
ENSMUSG00000007279.14	49.8456	0.24965	0.520587	0.479555	0.631544	0.810657	ENSMUSG00000007279.14	ENSMUSG00000007279	Scube2	7	109798676	109865679	109865586	-1	signal peptide, CUB domain, EGF-like 2 [Source:MGI Symbol;Acc:MGI:1928765]
ENSMUSG00000007338.10	1204.91	-0.324328	0.15631	-2.0749	0.0379954	0.132905	ENSMUSG00000007338.10	ENSMUSG00000007338	Mrpl49	19	6053622	6057785	6057785	-1	mitochondrial ribosomal protein L49 [Source:MGI Symbol;Acc:MGI:108180]
ENSMUSG00000007379.15	119.731	-0.0200868	0.521162	-0.0385423	0.969255	0.987125	ENSMUSG00000007379.15	ENSMUSG00000007379	Dennd2c	3	103102604	103169769	103102604	1	DENN/MADD domain containing 2C [Source:MGI Symbol;Acc:MGI:3036254]
ENSMUSG00000007411.16	785.292	0.0224238	0.168673	0.132943	0.894239	0.956166	ENSMUSG00000007411.16	ENSMUSG00000007411	Mark3	12	111574523	111656221	111574523	1	MAP/microtubule affinity regulating kinase 3 [Source:MGI Symbol;Acc:MGI:1341865]
ENSMUSG00000007415.15	1296.96	-0.674339	0.165806	-4.06703	4.76159e-05	0.000673782	ENSMUSG00000007415.15	ENSMUSG00000007415	Gatad1	5	3632932	3657185	3641539	-1	GATA zinc finger domain containing 1 [Source:MGI Symbol;Acc:MGI:1914460]
ENSMUSG00000007458.14	1373.42	0.196919	0.171772	1.1464	0.25163	0.48204	ENSMUSG00000007458.14	ENSMUSG00000007458	M6pr	6	122308720	122317680	122308720	1	mannose-6-phosphate receptor, cation dependent [Source:MGI Symbol;Acc:MGI:96904]
ENSMUSG00000007476.18	255.261	0.431203	0.313034	1.37749	0.16836	0.370805	ENSMUSG00000007476.18	ENSMUSG00000007476	Lrrc8a	2	30237715	30263790	30237715	1	leucine rich repeat containing 8A VRAC subunit A [Source:MGI Symbol;Acc:MGI:2652847]
ENSMUSG00000007480.5	353.037	-0.0290591	0.317161	-0.0916226	0.926998	0.968887	ENSMUSG00000007480.5	ENSMUSG00000007480	Mc5r	18	68337596	68342446	68337596	1	melanocortin 5 receptor [Source:MGI Symbol;Acc:MGI:99420]
ENSMUSG00000007564.15	3195.58	0.223058	0.167701	1.33009	0.183488	0.393519	ENSMUSG00000007564.15	ENSMUSG00000007564	Ppp2r1a	17	20945311	20965916	20945311	1	protein phosphatase 2, regulatory subunit A, alpha [Source:MGI Symbol;Acc:MGI:1926334]
ENSMUSG00000007570.16	436.323	-0.194444	0.193961	-1.00249	0.316106	0.552316	ENSMUSG00000007570.16	ENSMUSG00000007570	Fance	17	28313519	28326572	28313519	1	Fanconi anemia, complementation group E [Source:MGI Symbol;Acc:MGI:1920025]
ENSMUSG00000007589.9	493.191	-0.218398	0.281151	-0.776801	0.437276	0.666709	ENSMUSG00000007589.9	ENSMUSG00000007589	Tinf2	14	55674689	55681820	55680075	-1	Terf1 (TRF1)-interacting nuclear factor 2 [Source:MGI Symbol;Acc:MGI:107246]
ENSMUSG00000007591.15	2.29216	4.41824	3.39781	1.30032	0.193492	NA	ENSMUSG00000007591.15	ENSMUSG00000007591	Tssk4	14	55650184	55652539	55650184	1	testis-specific serine kinase 4 [Source:MGI Symbol;Acc:MGI:1918349]
ENSMUSG00000007594.10	4.37361	5.34492	3.39093	1.57624	NA	NA	ENSMUSG00000007594.10	ENSMUSG00000007594	Hapln4	8	70083457	70090862	70083457	1	hyaluronan and proteoglycan link protein 4 [Source:MGI Symbol;Acc:MGI:2679531]
ENSMUSG00000007603.9	788.753	-0.110705	0.240335	-0.460625	0.645067	0.819676	ENSMUSG00000007603.9	ENSMUSG00000007603	Dus3l	17	56764757	56770093	56764757	1	dihydrouridine synthase 3-like (S. cerevisiae) [Source:MGI Symbol;Acc:MGI:2147092]
ENSMUSG00000007610.15	190.912	0.272982	0.347885	0.784692	0.432634	0.662528	ENSMUSG00000007610.15	ENSMUSG00000007610	Gtpbp3	8	71488103	71499583	71488103	1	GTP binding protein 3 [Source:MGI Symbol;Acc:MGI:1917609]
ENSMUSG00000007613.15	661.776	-0.30862	0.245021	-1.25957	0.207826	0.425974	ENSMUSG00000007613.15	ENSMUSG00000007613	Tgfbr1	4	47353222	47414931	47353222	1	transforming growth factor, beta receptor I [Source:MGI Symbol;Acc:MGI:98728]
ENSMUSG00000007617.18	2464.04	-0.602519	0.253881	-2.37324	0.0176328	0.0755565	ENSMUSG00000007617.18	ENSMUSG00000007617	Homer1	13	93299635	93405129	93299635	1	homer scaffolding protein 1 [Source:MGI Symbol;Acc:MGI:1347345]
ENSMUSG00000007646.13	21.6508	0.600573	1.7367	0.345812	0.729484	0.869252	ENSMUSG00000007646.13	ENSMUSG00000007646	Rad51c	11	87376645	87404954	87404523	-1	RAD51 paralog C [Source:MGI Symbol;Acc:MGI:2150020]
ENSMUSG00000007655.16	3565.13	1.24537	0.133306	9.34215	9.43938e-21	1.90794e-18	ENSMUSG00000007655.16	ENSMUSG00000007655	Cav1	6	17306335	17341452	17306335	1	caveolin 1, caveolae protein [Source:MGI Symbol;Acc:MGI:102709]
ENSMUSG00000007656.13	4388.62	-0.503916	0.145978	-3.452	0.000556448	0.00520102	ENSMUSG00000007656.13	ENSMUSG00000007656	Arpp19	9	75037614	75060313	75037614	1	cAMP-regulated phosphoprotein 19 [Source:MGI Symbol;Acc:MGI:1891691]
ENSMUSG00000007659.18	1697.5	1.54691	0.210635	7.34403	2.07256e-13	1.81599e-11	ENSMUSG00000007659.18	ENSMUSG00000007659	Bcl2l1	2	152780668	152831728	152831728	-1	BCL2-like 1 [Source:MGI Symbol;Acc:MGI:88139]
ENSMUSG00000007670.10	224.714	0.135091	0.456084	0.296199	0.767078	0.891411	ENSMUSG00000007670.10	ENSMUSG00000007670	Khsrp	17	57021051	57031522	57031488	-1	KH-type splicing regulatory protein [Source:MGI Symbol;Acc:MGI:1336214]
ENSMUSG00000007682.6	33.9582	-1.91259	1.29384	-1.47823	0.139348	0.32888	ENSMUSG00000007682.6	ENSMUSG00000007682	Dio2	12	90724552	90738438	90738438	-1	deiodinase, iodothyronine, type II [Source:MGI Symbol;Acc:MGI:1338833]
ENSMUSG00000007721.6	8394.52	-0.199417	0.243694	-0.818309	0.413181	0.646061	ENSMUSG00000007721.6	ENSMUSG00000007721	Ccdc124	8	70868227	70873935	70873935	-1	coiled-coil domain containing 124 [Source:MGI Symbol;Acc:MGI:1916403]
ENSMUSG00000007739.10	4312.94	-0.15129	0.115362	-1.31144	0.18971	0.401608	ENSMUSG00000007739.10	ENSMUSG00000007739	Cct4	11	22990519	23003780	22990519	1	chaperonin containing Tcp1, subunit 4 (delta) [Source:MGI Symbol;Acc:MGI:104689]
ENSMUSG00000007777.9	1434.46	-0.481681	0.27067	-1.77959	0.0751432	0.215403	ENSMUSG00000007777.9	ENSMUSG00000007777	0610009B22Rik	11	51685386	51688874	51688653	-1	RIKEN cDNA 0610009B22 gene [Source:MGI Symbol;Acc:MGI:1913300]
ENSMUSG00000007783.10	52.3704	1.706	1.05691	1.61414	0.106497	0.272908	ENSMUSG00000007783.10	ENSMUSG00000007783	Cpt1c	7	44959372	44974851	44967731	-1	carnitine palmitoyltransferase 1c [Source:MGI Symbol;Acc:MGI:2446526]
ENSMUSG00000007805.4	20.5109	1.99545	1.29683	1.53871	0.123874	0.302985	ENSMUSG00000007805.4	ENSMUSG00000007805	Twist2	1	91801461	91848028	91801461	1	twist basic helix-loop-helix transcription factor 2 [Source:MGI Symbol;Acc:MGI:104685]
ENSMUSG00000007812.16	753.641	-0.49483	0.274381	-1.80345	0.0713183	0.207481	ENSMUSG00000007812.16	ENSMUSG00000007812	Zfp655	5	145231715	145247302	145231715	1	zinc finger protein 655 [Source:MGI Symbol;Acc:MGI:1919861]
ENSMUSG00000007815.13	2816.68	0.164651	0.198256	0.830496	0.406259	0.640387	ENSMUSG00000007815.13	ENSMUSG00000007815	Rhoa	9	108306129	108337934	108306129	1	ras homolog family member A [Source:MGI Symbol;Acc:MGI:1096342]
ENSMUSG00000007817.15	786.859	1.01294	0.309888	3.26872	0.00108036	0.00875066	ENSMUSG00000007817.15	ENSMUSG00000007817	Zmiz1	14	25459185	25666743	25459185	1	zinc finger, MIZ-type containing 1 [Source:MGI Symbol;Acc:MGI:3040693]
ENSMUSG00000007827.10	199.331	-0.0870303	0.399406	-0.217899	0.827507	0.92264	ENSMUSG00000007827.10	ENSMUSG00000007827	Ankrd26	6	118501308	118562226	118562226	-1	ankyrin repeat domain 26 [Source:MGI Symbol;Acc:MGI:1917887]
ENSMUSG00000007833.15	210.543	-0.0200856	0.274317	-0.0732202	0.941631	0.975241	ENSMUSG00000007833.15	ENSMUSG00000007833	Aldh16a1	7	45140684	45154584	45154526	-1	aldehyde dehydrogenase 16 family, member A1 [Source:MGI Symbol;Acc:MGI:1916998]
ENSMUSG00000007836.6	249.854	-0.062751	0.427945	-0.146633	0.883421	0.951024	ENSMUSG00000007836.6	ENSMUSG00000007836	Hnrnpa0	13	58125879	58128556	58128556	-1	heterogeneous nuclear ribonucleoprotein A0 [Source:MGI Symbol;Acc:MGI:1924384]
ENSMUSG00000007837.11	327.625	0.0284682	0.338145	0.0841894	0.932906	0.971483	ENSMUSG00000007837.11	ENSMUSG00000007837	Prrg2	7	45053584	45062677	45062677	-1	proline-rich Gla (G-carboxyglutamic acid) polypeptide 2 [Source:MGI Symbol;Acc:MGI:1929596]
ENSMUSG00000007850.16	1526.93	0.0566152	0.16439	0.344396	0.730549	0.869576	ENSMUSG00000007850.16	ENSMUSG00000007850	Hnrnph1	11	50376990	50386528	50376990	1	heterogeneous nuclear ribonucleoprotein H1 [Source:MGI Symbol;Acc:MGI:1891925]
ENSMUSG00000007867.9	374.634	0.934851	0.241958	3.86369	0.000111686	0.00137573	ENSMUSG00000007867.9	ENSMUSG00000007867	Ift43	12	86082541	86162459	86082541	1	intraflagellar transport 43 [Source:MGI Symbol;Acc:MGI:1923661]
ENSMUSG00000007872.3	1357.05	1.31478	0.209057	6.28909	3.19334e-10	1.61823e-08	ENSMUSG00000007872.3	ENSMUSG00000007872	Id3	4	136143497	136145755	136143497	1	inhibitor of DNA binding 3 [Source:MGI Symbol;Acc:MGI:96398]
ENSMUSG00000007877.2	376110	-0.2623	0.264982	-0.989876	0.322235	0.559398	ENSMUSG00000007877.2	ENSMUSG00000007877	Tcap	11	98383811	98384953	98383811	1	titin-cap [Source:MGI Symbol;Acc:MGI:1330233]
ENSMUSG00000007880.16	474.311	0.905813	0.222135	4.07775	4.54734e-05	0.000648029	ENSMUSG00000007880.16	ENSMUSG00000007880	Arid1a	4	133679008	133756769	133753611	-1	AT rich interactive domain 1A (SWI-like) [Source:MGI Symbol;Acc:MGI:1935147]
ENSMUSG00000007888.15	32.3064	-0.284323	1.21893	-0.233256	0.815563	0.91647	ENSMUSG00000007888.15	ENSMUSG00000007888	Crlf1	8	70493158	70504081	70493158	1	cytokine receptor-like factor 1 [Source:MGI Symbol;Acc:MGI:1340030]
ENSMUSG00000007891.16	21071.5	-0.124321	0.153979	-0.807391	0.419441	0.650991	ENSMUSG00000007891.16	ENSMUSG00000007891	Ctsd	7	142375911	142388038	142388038	-1	cathepsin D [Source:MGI Symbol;Acc:MGI:88562]
ENSMUSG00000007892.8	4221.79	-0.242029	0.230385	-1.05054	0.29347	0.528155	ENSMUSG00000007892.8	ENSMUSG00000007892	Rplp1	9	61913284	61914542	61914542	-1	ribosomal protein, large, P1 [Source:MGI Symbol;Acc:MGI:1927099]
ENSMUSG00000007908.14	4.67293	1.51234	2.92207	0.517557	0.604767	0.792591	ENSMUSG00000007908.14	ENSMUSG00000007908	Hmgcll1	9	76014855	76136350	76014855	1	3-hydroxymethyl-3-methylglutaryl-Coenzyme A lyase-like 1 [Source:MGI Symbol;Acc:MGI:2446108]
ENSMUSG00000007944.8	10.2999	0.0811942	0.980928	0.0827728	0.934032	0.97193	ENSMUSG00000007944.8	ENSMUSG00000007944	Ttc9b	7	27653915	27657346	27653915	1	tetratricopeptide repeat domain 9B [Source:MGI Symbol;Acc:MGI:1920282]
ENSMUSG00000007950.9	1592.8	-0.253122	0.30422	-0.832036	0.405388	0.639809	ENSMUSG00000007950.9	ENSMUSG00000007950	Abhd8	8	71456705	71463655	71463655	-1	abhydrolase domain containing 8 [Source:MGI Symbol;Acc:MGI:1918946]
ENSMUSG00000007987.12	214.066	0.695009	0.290625	2.39142	0.0167831	0.0730418	ENSMUSG00000007987.12	ENSMUSG00000007987	Ift22	5	136908150	136915404	136908150	1	intraflagellar transport 22 [Source:MGI Symbol;Acc:MGI:1914536]
ENSMUSG00000007989.7	68.3683	6.47602	1.0977	5.89963	3.64325e-09	1.51065e-07	ENSMUSG00000007989.7	ENSMUSG00000007989	Fzd3	14	65192449	65262463	65262463	-1	frizzled class receptor 3 [Source:MGI Symbol;Acc:MGI:108476]
ENSMUSG00000008035.12	3269.69	-0.0831419	0.281107	-0.295766	0.767409	0.891411	ENSMUSG00000008035.12	ENSMUSG00000008035	Mid1ip1	X	10715013	10719690	10715013	1	Mid1 interacting protein 1 (gastrulation specific G12-like (zebrafish)) [Source:MGI Symbol;Acc:MGI:1915291]
ENSMUSG00000008036.11	1200.93	0.0874626	0.179733	0.486625	0.626524	0.807329	ENSMUSG00000008036.11	ENSMUSG00000008036	Ap2s1	7	16738410	16749294	16738410	1	adaptor-related protein complex 2, sigma 1 subunit [Source:MGI Symbol;Acc:MGI:2141861]
ENSMUSG00000008090.14	444.051	0.479021	0.266718	1.79598	0.072497	0.209983	ENSMUSG00000008090.14	ENSMUSG00000008090	Fgfrl1	5	108692382	108706924	108692382	1	fibroblast growth factor receptor-like 1 [Source:MGI Symbol;Acc:MGI:2150920]
ENSMUSG00000008129.14	3.76737	3.02483	3.34821	0.903417	NA	NA	ENSMUSG00000008129.14	ENSMUSG00000008129	4930432K21Rik	8	84148025	84172590	84148025	1	RIKEN cDNA 4930432K21 gene [Source:MGI Symbol;Acc:MGI:1921916]
ENSMUSG00000008136.14	72.7994	2.49087	0.977627	2.54787	0.0108383	0.0526353	ENSMUSG00000008136.14	ENSMUSG00000008136	Fhl2	1	43123074	43196984	43163961	-1	four and a half LIM domains 2 [Source:MGI Symbol;Acc:MGI:1338762]
ENSMUSG00000008140.18	3624.32	0.0530064	0.175484	0.302059	0.762607	0.888019	ENSMUSG00000008140.18	ENSMUSG00000008140	Emc10	7	44489937	44496529	44496529	-1	ER membrane protein complex subunit 10 [Source:MGI Symbol;Acc:MGI:1916933]
ENSMUSG00000008153.12	58.6322	3.87228	1.14786	3.37349	0.000742231	0.0065261	ENSMUSG00000008153.12	ENSMUSG00000008153	Clstn3	6	124430581	124464794	124433500	-1	calsyntenin 3 [Source:MGI Symbol;Acc:MGI:2178323]
ENSMUSG00000008167.14	95.909	1.07603	0.640195	1.68079	0.0928037	0.248412	ENSMUSG00000008167.14	ENSMUSG00000008167	Fbxw9	8	85060055	85067124	85060055	1	F-box and WD-40 domain protein 9 [Source:MGI Symbol;Acc:MGI:1915878]
ENSMUSG00000008193.13	6.48462	5.91251	2.89996	2.03883	0.0414673	0.141221	ENSMUSG00000008193.13	ENSMUSG00000008193	Spib	7	44525993	44532071	44532071	-1	Spi-B transcription factor (Spi-1/PU.1 related) [Source:MGI Symbol;Acc:MGI:892986]
ENSMUSG00000008200.15	279.437	0.684961	0.359571	1.90494	0.0567877	0.176453	ENSMUSG00000008200.15	ENSMUSG00000008200	Fnbp4	2	90745370	90781021	90745370	1	formin binding protein 4 [Source:MGI Symbol;Acc:MGI:1860513]
ENSMUSG00000008206.16	305.345	2.28685	0.397039	5.75976	8.42318e-09	3.27125e-07	ENSMUSG00000008206.16	ENSMUSG00000008206	Cers4	8	4493026	4531680	4493026	1	ceramide synthase 4 [Source:MGI Symbol;Acc:MGI:1914510]
ENSMUSG00000008226.14	1277.77	-0.207134	0.262476	-0.789153	0.430023	0.660161	ENSMUSG00000008226.14	ENSMUSG00000008226	Scrn3	2	73312601	73337818	73312601	1	secernin 3 [Source:MGI Symbol;Acc:MGI:1921866]
ENSMUSG00000008301.11	1345.48	0.00614189	0.115581	0.0531393	0.957621	0.981458	ENSMUSG00000008301.11	ENSMUSG00000008301	Phax	18	56562443	56587712	56562443	1	phosphorylated adaptor for RNA export [Source:MGI Symbol;Acc:MGI:1891839]
ENSMUSG00000008305.18	208.675	-0.266483	0.327004	-0.814921	0.415117	0.647771	ENSMUSG00000008305.18	ENSMUSG00000008305	Tle1	4	72117142	72200919	72200857	-1	transducin-like enhancer of split 1 [Source:MGI Symbol;Acc:MGI:104636]
ENSMUSG00000008307.11	35.8393	0.383039	0.937563	0.408547	0.682872	0.842539	ENSMUSG00000008307.11	ENSMUSG00000008307	1700109H08Rik	5	3571566	3584356	3571566	1	RIKEN cDNA 1700109H08 gene [Source:MGI Symbol;Acc:MGI:1924286]
ENSMUSG00000008318.10	943.697	-0.0872635	0.211602	-0.412395	0.68005	0.84103	ENSMUSG00000008318.10	ENSMUSG00000008318	Relt	7	100845847	100863446	100863446	-1	RELT tumor necrosis factor receptor [Source:MGI Symbol;Acc:MGI:2443373]
ENSMUSG00000008333.12	646.903	-0.535141	0.302845	-1.76705	0.0772204	0.219344	ENSMUSG00000008333.12	ENSMUSG00000008333	Snrpb2	2	143063039	143072853	143063039	1	U2 small nuclear ribonucleoprotein B [Source:MGI Symbol;Acc:MGI:104805]
ENSMUSG00000008348.9	28555.1	0.0277068	0.168189	0.164735	0.869152	0.944791	ENSMUSG00000008348.9	ENSMUSG00000008348	Ubc	5	125385965	125390202	125390014	-1	ubiquitin C [Source:MGI Symbol;Acc:MGI:98889]
ENSMUSG00000008373.16	976.799	-0.00445977	0.182952	-0.0243767	0.980552	0.991827	ENSMUSG00000008373.16	ENSMUSG00000008373	Prpf31	7	3629985	3642486	3629985	1	pre-mRNA processing factor 31 [Source:MGI Symbol;Acc:MGI:1916238]
ENSMUSG00000008384.8	203.147	0.898456	0.336069	2.67343	0.00750799	0.0396111	ENSMUSG00000008384.8	ENSMUSG00000008384	Sertad1	7	27486910	27490316	27486910	1	SERTA domain containing 1 [Source:MGI Symbol;Acc:MGI:1913438]
ENSMUSG00000008393.9	909.834	1.82466	0.279831	6.5206	7.00273e-11	4.16581e-09	ENSMUSG00000008393.9	ENSMUSG00000008393	Carhsp1	16	8658580	8672155	8672155	-1	calcium regulated heat stable protein 1 [Source:MGI Symbol;Acc:MGI:1196368]
ENSMUSG00000008398.16	98.1843	1.21707	0.552658	2.20221	0.0276503	0.105359	ENSMUSG00000008398.16	ENSMUSG00000008398	Elk3	10	93247414	93311135	93311135	-1	ELK3, member of ETS oncogene family [Source:MGI Symbol;Acc:MGI:101762]
ENSMUSG00000008429.8	1202.45	-0.156742	0.179832	-0.871599	0.383427	0.619552	ENSMUSG00000008429.8	ENSMUSG00000008429	Herpud2	9	25108132	25151820	25151820	-1	HERPUD family member 2 [Source:MGI Symbol;Acc:MGI:1915393]
ENSMUSG00000008435.15	488.662	-0.0881869	0.300248	-0.293713	0.768977	0.891991	ENSMUSG00000008435.15	ENSMUSG00000008435	Rdh13	7	4424770	4445649	4445601	-1	retinol dehydrogenase 13 (all-trans and 9-cis) [Source:MGI Symbol;Acc:MGI:1918732]
ENSMUSG00000008450.8	495.781	0.0932617	0.31676	0.294424	0.768434	0.89189	ENSMUSG00000008450.8	ENSMUSG00000008450	Nutf2	8	105860580	105879330	105860580	1	nuclear transport factor 2 [Source:MGI Symbol;Acc:MGI:1915301]
ENSMUSG00000008475.13	1199.22	1.05292	0.233684	4.50576	6.61349e-06	0.000125143	ENSMUSG00000008475.13	ENSMUSG00000008475	Arpc5	1	152766542	152775597	152766542	1	actin related protein 2/3 complex, subunit 5 [Source:MGI Symbol;Acc:MGI:1915021]
ENSMUSG00000008489.18	3.97849	-1.19568	3.00201	-0.398294	0.690414	0.847606	ENSMUSG00000008489.18	ENSMUSG00000008489	Elavl2	4	91250763	91400785	91376496	-1	ELAV like RNA binding protein 1 [Source:MGI Symbol;Acc:MGI:1100887]
ENSMUSG00000008496.19	10.7813	2.11916	1.95689	1.08292	0.278842	0.513247	ENSMUSG00000008496.19	ENSMUSG00000008496	Pou2f2	7	25087344	25179726	25132488	-1	POU domain, class 2, transcription factor 2 [Source:MGI Symbol;Acc:MGI:101897]
ENSMUSG00000008540.11	2450.25	-0.263168	0.181005	-1.45392	0.145968	0.338739	ENSMUSG00000008540.11	ENSMUSG00000008540	Mgst1	6	138140316	138156755	138140316	1	microsomal glutathione S-transferase 1 [Source:MGI Symbol;Acc:MGI:1913850]
ENSMUSG00000008575.17	3188.34	-0.375528	0.216775	-1.73234	0.0832127	0.230147	ENSMUSG00000008575.17	ENSMUSG00000008575	Nfib	4	82290173	82705750	82505770	-1	nuclear factor I/B [Source:MGI Symbol;Acc:MGI:103188]
ENSMUSG00000008604.11	3736.89	-0.199574	0.178224	-1.11979	0.262803	0.495097	ENSMUSG00000008604.11	ENSMUSG00000008604	Ubqln4	3	88553758	88569725	88553758	1	ubiquilin 4 [Source:MGI Symbol;Acc:MGI:2150152]
ENSMUSG00000008658.16	3804.57	-0.518161	0.138145	-3.75086	0.000176228	0.00203279	ENSMUSG00000008658.16	ENSMUSG00000008658	Rbfox1	16	5885355	7411526	5885355	1	RNA binding protein, fox-1 homolog (C. elegans) 1 [Source:MGI Symbol;Acc:MGI:1926224]
ENSMUSG00000008668.15	3897.78	-0.399932	0.185434	-2.15674	0.0310263	0.114661	ENSMUSG00000008668.15	ENSMUSG00000008668	Rps18	17	33951999	33956001	33952689	-1	ribosomal protein S18 [Source:MGI Symbol;Acc:MGI:98146]
ENSMUSG00000008682.13	5156.71	-0.200473	0.166085	-1.20705	0.227411	0.452002	ENSMUSG00000008682.13	ENSMUSG00000008682	Rpl10	X	74270812	74273135	74270812	1	ribosomal protein L10 [Source:MGI Symbol;Acc:MGI:105943]
ENSMUSG00000008683.16	1640.89	-0.4099	0.236144	-1.7358	0.0825985	0.228967	ENSMUSG00000008683.16	ENSMUSG00000008683	Rps15a	7	118104372	118116188	118116188	-1	ribosomal protein S15A [Source:MGI Symbol;Acc:MGI:2389091]
ENSMUSG00000008690.15	3966.91	-0.277593	0.131367	-2.11311	0.0345911	0.124172	ENSMUSG00000008690.15	ENSMUSG00000008690	Ncaph2	15	89355719	89372826	89355719	1	non-SMC condensin II complex, subunit H2 [Source:MGI Symbol;Acc:MGI:1289164]
ENSMUSG00000008730.17	747.329	0.446446	0.189335	2.35797	0.0183751	0.0779924	ENSMUSG00000008730.17	ENSMUSG00000008730	Hipk1	3	103739815	103791563	103791563	-1	homeodomain interacting protein kinase 1 [Source:MGI Symbol;Acc:MGI:1314873]
ENSMUSG00000008734.9	509.372	0.503495	0.335983	1.49857	0.133985	0.320105	ENSMUSG00000008734.9	ENSMUSG00000008734	Gprc5b	7	118972047	118995211	118995211	-1	G protein-coupled receptor, family C, group 5, member B [Source:MGI Symbol;Acc:MGI:1927596]
ENSMUSG00000008763.16	429.162	0.778653	0.260827	2.98532	0.0028328	0.0188363	ENSMUSG00000008763.16	ENSMUSG00000008763	Man1a2	3	100562208	100685503	100685503	-1	mannosidase, alpha, class 1A, member 2 [Source:MGI Symbol;Acc:MGI:104676]
ENSMUSG00000008813.13	9.15851	-0.994219	1.27203	-0.781599	0.43445	0.664111	ENSMUSG00000008813.13	ENSMUSG00000008813	Tppp2	14	51918425	51920700	51918425	1	tubulin polymerization-promoting protein family member 2 [Source:MGI Symbol;Acc:MGI:2684923]
ENSMUSG00000008822.15	737.573	-0.745102	0.262474	-2.83876	0.00452887	0.0270512	ENSMUSG00000008822.15	ENSMUSG00000008822	Acyp1	12	85272398	85288438	85280435	-1	acylphosphatase 1, erythrocyte (common) type [Source:MGI Symbol;Acc:MGI:1913454]
ENSMUSG00000008843.4	3.94361	5.1953	3.30489	1.57201	0.115949	NA	ENSMUSG00000008843.4	ENSMUSG00000008843	Cldn13	5	134914249	134915526	134915526	-1	claudin 13 [Source:MGI Symbol;Acc:MGI:1913102]
ENSMUSG00000008845.9	137.467	0.962843	0.470286	2.04735	0.0406234	0.139465	ENSMUSG00000008845.9	ENSMUSG00000008845	Cd163	6	124304656	124330527	124304656	1	CD163 antigen [Source:MGI Symbol;Acc:MGI:2135946]
ENSMUSG00000008855.17	2851.95	0.150304	0.256574	0.585812	0.558002	0.761948	ENSMUSG00000008855.17	ENSMUSG00000008855	Hdac5	11	102194432	102230166	102230166	-1	histone deacetylase 5 [Source:MGI Symbol;Acc:MGI:1333784]
ENSMUSG00000008859.8	3664.31	-0.458977	0.141958	-3.23319	0.00122417	0.00967314	ENSMUSG00000008859.8	ENSMUSG00000008859	Rala	13	17880571	17944239	17944239	-1	v-ral simian leukemia viral oncogene A (ras related) [Source:MGI Symbol;Acc:MGI:1927243]
ENSMUSG00000008874.3	39.7767	8.5317	1.2461	6.84674	7.55497e-12	5.26981e-10	ENSMUSG00000008874.3	ENSMUSG00000008874	Clec3a	8	114418086	114425846	114418086	1	C-type lectin domain family 3, member a [Source:MGI Symbol;Acc:MGI:2685642]
ENSMUSG00000008892.12	24174	-0.444879	0.130162	-3.41789	0.000631093	0.00575064	ENSMUSG00000008892.12	ENSMUSG00000008892	Vdac3	8	22577075	22593813	22593758	-1	voltage-dependent anion channel 3 [Source:MGI Symbol;Acc:MGI:106922]
ENSMUSG00000008932.10	2.27804	3.7323	3.39599	1.09903	0.271755	NA	ENSMUSG00000008932.10	ENSMUSG00000008932	Slc1a7	4	107968332	108013532	107968332	1	solute carrier family 1 (glutamate transporter), member 7 [Source:MGI Symbol;Acc:MGI:2444087]
ENSMUSG00000008958.14	4276.7	-0.445949	0.224533	-1.98612	0.0470199	0.154116	ENSMUSG00000008958.14	ENSMUSG00000008958	Vps72	3	95111022	95123051	95111022	1	vacuolar protein sorting 72 [Source:MGI Symbol;Acc:MGI:1202305]
ENSMUSG00000008976.16	602.622	-0.185312	0.346532	-0.534763	0.592814	0.785104	ENSMUSG00000008976.16	ENSMUSG00000008976	Gabpa	16	84834925	84863779	84834925	1	GA repeat binding protein, alpha [Source:MGI Symbol;Acc:MGI:95610]
ENSMUSG00000008999.7	57.2375	4.90139	1.16722	4.19922	2.6784e-05	0.000413907	ENSMUSG00000008999.7	ENSMUSG00000008999	Bmp7	2	172868012	172940321	172940321	-1	bone morphogenetic protein 7 [Source:MGI Symbol;Acc:MGI:103302]
ENSMUSG00000009013.5	1204.38	1.46773	0.282385	5.19763	2.01849e-07	5.77217e-06	ENSMUSG00000009013.5	ENSMUSG00000009013	Dynll1	5	115297110	115300999	115300999	-1	dynein light chain LC8-type 1 [Source:MGI Symbol;Acc:MGI:1861457]
ENSMUSG00000009030.14	322.725	0.223841	0.267262	0.837533	0.402293	0.637014	ENSMUSG00000009030.14	ENSMUSG00000009030	Pdcl	2	37350074	37359332	37359332	-1	phosducin-like [Source:MGI Symbol;Acc:MGI:1914716]
ENSMUSG00000009035.15	745.735	0.485037	0.358369	1.35345	0.17591	0.38281	ENSMUSG00000009035.15	ENSMUSG00000009035	Tmem184b	15	79360684	79403569	79403569	-1	transmembrane protein 184b [Source:MGI Symbol;Acc:MGI:2445179]
ENSMUSG00000009073.16	2397.95	-0.151793	0.192383	-0.789015	0.430103	0.660187	ENSMUSG00000009073.16	ENSMUSG00000009073	Nf2	11	4765845	4849536	4849536	-1	neurofibromin 2 [Source:MGI Symbol;Acc:MGI:97307]
ENSMUSG00000009075.2	30.6079	1.17295	0.798789	1.46841	0.141992	0.332814	ENSMUSG00000009075.2	ENSMUSG00000009075	Cabp7	11	4736892	4746778	4746778	-1	calcium binding protein 7 [Source:MGI Symbol;Acc:MGI:2183437]
ENSMUSG00000009076.10	2091.25	-0.304729	0.211541	-1.44052	0.149721	0.344492	ENSMUSG00000009076.10	ENSMUSG00000009076	Zmat5	11	4704678	4737669	4704678	1	zinc finger, matrin type 5 [Source:MGI Symbol;Acc:MGI:1914428]
ENSMUSG00000009079.16	3521.62	0.480171	0.20298	2.36561	0.0180004	0.0767617	ENSMUSG00000009079.16	ENSMUSG00000009079	Ewsr1	11	5069689	5099266	5078521	-1	Ewing sarcoma breakpoint region 1 [Source:MGI Symbol;Acc:MGI:99960]
ENSMUSG00000009090.17	980.415	0.0649888	0.214701	0.302695	0.762122	0.887707	ENSMUSG00000009090.17	ENSMUSG00000009090	Ap1b1	11	4986824	5042791	4986824	1	adaptor protein complex AP-1, beta 1 subunit [Source:MGI Symbol;Acc:MGI:1096368]
ENSMUSG00000009092.5	1.39832	0.734954	3.37396	0.217831	0.827561	NA	ENSMUSG00000009092.5	ENSMUSG00000009092	Derl3	10	75893413	75895941	75893413	1	Der1-like domain family, member 3 [Source:MGI Symbol;Acc:MGI:1917627]
ENSMUSG00000009097.10	362.956	-1.03618	1.06469	-0.973224	0.330442	0.56832	ENSMUSG00000009097.10	ENSMUSG00000009097	Tbx1	16	18580979	18590671	18586969	-1	T-box 1 [Source:MGI Symbol;Acc:MGI:98493]
ENSMUSG00000009108.15	20.3561	-0.958677	1.10464	-0.867864	0.385469	0.621045	ENSMUSG00000009108.15	ENSMUSG00000009108	Gnat2	3	108092789	108101432	108092789	1	guanine nucleotide binding protein, alpha transducing 2 [Source:MGI Symbol;Acc:MGI:95779]
ENSMUSG00000009112.4	2626.99	-0.333716	0.165256	-2.01939	0.0434466	0.146167	ENSMUSG00000009112.4	ENSMUSG00000009112	Bcl2l13	6	120836212	120892842	120836212	1	BCL2-like 13 (apoptosis facilitator) [Source:MGI Symbol;Acc:MGI:2136959]
ENSMUSG00000009114.17	11.9569	1.43312	1.35555	1.05722	0.290409	0.524577	ENSMUSG00000009114.17	ENSMUSG00000009114	2610028H24Rik	10	76449081	76461110	76449081	1	RIKEN cDNA 2610028H24 gene [Source:MGI Symbol;Acc:MGI:1924214]
ENSMUSG00000009185.2	9.2513	3.58061	1.52722	2.34452	0.0190514	0.0803576	ENSMUSG00000009185.2	ENSMUSG00000009185	Ccl8	11	82115185	82116799	82115185	1	chemokine (C-C motif) ligand 8 [Source:MGI Symbol;Acc:MGI:101878]
ENSMUSG00000009207.15	967.258	-0.643996	0.221973	-2.90124	0.00371685	0.0233445	ENSMUSG00000009207.15	ENSMUSG00000009207	Lnpk	2	74520291	74579435	74578948	-1	lunapark, ER junction formation factor [Source:MGI Symbol;Acc:MGI:1918115]
ENSMUSG00000009210.10	205.611	0.234107	0.317286	0.737843	0.46061	0.68571	ENSMUSG00000009210.10	ENSMUSG00000009210	Prr29	11	106365472	106377558	106365472	1	proline rich 29 [Source:MGI Symbol;Acc:MGI:1922823]
ENSMUSG00000009214.9	41.3172	8.58678	1.25091	6.86445	6.67468e-12	4.74827e-10	ENSMUSG00000009214.9	ENSMUSG00000009214	Mymk	2	27061636	27072179	27072179	-1	myomaker, myoblast fusion factor [Source:MGI Symbol;Acc:MGI:1913389]
ENSMUSG00000009281.6	613.649	1.56383	0.249419	6.26991	3.61246e-10	1.79985e-08	ENSMUSG00000009281.6	ENSMUSG00000009281	Rarres2	6	48569696	48572789	48572646	-1	retinoic acid receptor responder (tazarotene induced) 2 [Source:MGI Symbol;Acc:MGI:1918910]
ENSMUSG00000009291.13	1123.19	1.60503	0.183274	8.75751	1.99616e-18	2.98367e-16	ENSMUSG00000009291.13	ENSMUSG00000009291	Pttg1ip	10	77581720	77598732	77581720	1	pituitary tumor-transforming 1 interacting protein [Source:MGI Symbol;Acc:MGI:2652132]
ENSMUSG00000009292.18	5.60538	2.80565	1.72763	1.62399	0.104377	0.268989	ENSMUSG00000009292.18	ENSMUSG00000009292	Trpm2	10	77907722	77970563	77969854	-1	transient receptor potential cation channel, subfamily M, member 2 [Source:MGI Symbol;Acc:MGI:1351901]
ENSMUSG00000009293.17	7572.05	-0.141768	0.104018	-1.36292	0.172909	0.378562	ENSMUSG00000009293.17	ENSMUSG00000009293	Ube2g2	10	77622275	77645993	77622275	1	ubiquitin-conjugating enzyme E2G 2 [Source:MGI Symbol;Acc:MGI:1343188]
ENSMUSG00000009350.13	17.8085	7.37535	2.11304	3.4904	0.000482295	0.00463277	ENSMUSG00000009350.13	ENSMUSG00000009350	Mpo	11	87793581	87804413	87793581	1	myeloperoxidase [Source:MGI Symbol;Acc:MGI:97137]
ENSMUSG00000009376.15	284.391	-0.578945	0.323051	-1.79212	0.0731138	0.21125	ENSMUSG00000009376.15	ENSMUSG00000009376	Met	6	17463800	17573980	17463800	1	met proto-oncogene [Source:MGI Symbol;Acc:MGI:96969]
ENSMUSG00000009378.4	16.302	-0.123487	1.32375	-0.0932857	0.925677	0.968188	ENSMUSG00000009378.4	ENSMUSG00000009378	Slc16a12	19	34668403	34747289	34747289	-1	solute carrier family 16 (monocarboxylic acid transporters), member 12 [Source:MGI Symbol;Acc:MGI:2147716]
ENSMUSG00000009394.13	28.0715	1.04485	1.15554	0.904208	0.365885	0.603622	ENSMUSG00000009394.13	ENSMUSG00000009394	Syn2	6	115134902	115282006	115134902	1	synapsin II [Source:MGI Symbol;Acc:MGI:103020]
ENSMUSG00000009406.13	322.615	-0.152551	0.430215	-0.354592	0.722895	0.865326	ENSMUSG00000009406.13	ENSMUSG00000009406	Elk1	X	20933395	20950608	20950608	-1	ELK1, member of ETS oncogene family [Source:MGI Symbol;Acc:MGI:101833]
ENSMUSG00000009418.16	285.865	1.26832	0.591372	2.14471	0.031976	0.117294	ENSMUSG00000009418.16	ENSMUSG00000009418	Nav1	1	135434580	135688105	135585705	-1	neuron navigator 1 [Source:MGI Symbol;Acc:MGI:2183683]
ENSMUSG00000009470.17	392.448	0.228226	0.292222	0.781004	0.4348	0.664358	ENSMUSG00000009470.17	ENSMUSG00000009470	Tnpo1	13	98839019	98926384	98891040	-1	transportin 1 [Source:MGI Symbol;Acc:MGI:2681523]
ENSMUSG00000009471.4	766.656	0.450296	0.260697	1.72728	0.0841177	0.231933	ENSMUSG00000009471.4	ENSMUSG00000009471	Myod1	7	46376474	46379099	46376474	1	myogenic differentiation 1 [Source:MGI Symbol;Acc:MGI:97275]
ENSMUSG00000009487.10	12.775	-1.58263	2.29233	-0.6904	NA	NA	ENSMUSG00000009487.10	ENSMUSG00000009487	Otog	7	46240987	46311434	46240987	1	otogelin [Source:MGI Symbol;Acc:MGI:1202064]
ENSMUSG00000009535.13	1479.77	-0.399865	0.243812	-1.64006	0.100994	0.2626	ENSMUSG00000009535.13	ENSMUSG00000009535	Rnmt	18	68300355	68324852	68300355	1	RNA (guanine-7-) methyltransferase [Source:MGI Symbol;Acc:MGI:1915147]
ENSMUSG00000009545.14	47.3385	0.0598993	1.12714	0.0531426	0.957618	0.981458	ENSMUSG00000009545.14	ENSMUSG00000009545	Kcnq1	7	143106362	143427042	143106362	1	potassium voltage-gated channel, subfamily Q, member 1 [Source:MGI Symbol;Acc:MGI:108083]
ENSMUSG00000009549.14	4897.81	-0.331659	0.135799	-2.44227	0.0145951	0.0657391	ENSMUSG00000009549.14	ENSMUSG00000009549	Srp14	2	118475850	118479711	118479711	-1	signal recognition particle 14 [Source:MGI Symbol;Acc:MGI:107169]
ENSMUSG00000009555.16	263.177	0.385003	0.426141	0.903465	0.366279	0.604025	ENSMUSG00000009555.16	ENSMUSG00000009555	Cdk9	2	32705784	32713076	32711047	-1	cyclin-dependent kinase 9 (CDC2-related kinase) [Source:MGI Symbol;Acc:MGI:1328368]
ENSMUSG00000009563.16	446.335	0.588005	0.288264	2.03981	0.041369	0.141099	ENSMUSG00000009563.16	ENSMUSG00000009563	Tor2a	2	32757234	32762244	32757234	1	torsin family 2, member A [Source:MGI Symbol;Acc:MGI:1353596]
ENSMUSG00000009566.12	254.486	0.953554	0.576488	1.65407	0.0981126	0.257812	ENSMUSG00000009566.12	ENSMUSG00000009566	Fpgs	2	32682609	32704145	32694185	-1	folylpolyglutamyl synthetase [Source:MGI Symbol;Acc:MGI:95576]
ENSMUSG00000009569.14	738.193	0.0135773	0.213555	0.0635772	0.949307	0.978033	ENSMUSG00000009569.14	ENSMUSG00000009569	Mrtfb	16	13256481	13417529	13256481	1	myocardin related transcription factor B [Source:MGI Symbol;Acc:MGI:3050795]
ENSMUSG00000009575.14	1350.2	0.421389	0.210869	1.99835	0.045679	0.150917	ENSMUSG00000009575.14	ENSMUSG00000009575	Cbx5	15	103191544	103239816	103239816	-1	chromobox 5 [Source:MGI Symbol;Acc:MGI:109372]
ENSMUSG00000009585.18	150.16	1.16374	0.451492	2.57755	0.00995028	0.0494438	ENSMUSG00000009585.18	ENSMUSG00000009585	Apobec3	15	79891659	79915906	79891659	1	apolipoprotein B mRNA editing enzyme, catalytic polypeptide 3 [Source:MGI Symbol;Acc:MGI:1933111]
ENSMUSG00000009614.16	55.3292	4.8641	0.943769	5.15391	2.5511e-07	7.16848e-06	ENSMUSG00000009614.16	ENSMUSG00000009614	Sardh	2	27188393	27248337	27232697	-1	sarcosine dehydrogenase [Source:MGI Symbol;Acc:MGI:2183102]
ENSMUSG00000009621.18	84.9971	2.20751	0.501003	4.40619	1.05204e-05	0.000187314	ENSMUSG00000009621.18	ENSMUSG00000009621	Vav2	2	27262104	27427033	27426912	-1	vav 2 oncogene [Source:MGI Symbol;Acc:MGI:102718]
ENSMUSG00000009628.14	2.34066	4.44638	3.15333	1.41006	0.158522	NA	ENSMUSG00000009628.14	ENSMUSG00000009628	Tex15	8	33516738	33585582	33516738	1	testis expressed gene 15 [Source:MGI Symbol;Acc:MGI:1934816]
ENSMUSG00000009630.10	126.558	0.0546056	0.432702	0.126197	0.899576	0.958067	ENSMUSG00000009630.10	ENSMUSG00000009630	Ppp2cb	8	33599625	33619441	33599625	1	protein phosphatase 2 (formerly 2A), catalytic subunit, beta isoform [Source:MGI Symbol;Acc:MGI:1321161]
ENSMUSG00000009633.3	370.291	-0.00152419	0.247558	-0.00615689	0.995088	0.997865	ENSMUSG00000009633.3	ENSMUSG00000009633	G0s2	1	193272161	193273217	193273217	-1	G0/G1 switch gene 2 [Source:MGI Symbol;Acc:MGI:1316737]
ENSMUSG00000009640.11	616.577	-0.101935	0.284035	-0.358883	0.719683	0.86429	ENSMUSG00000009640.11	ENSMUSG00000009640	Dmap1	4	117674681	117682273	117682253	-1	DNA methyltransferase 1-associated protein 1 [Source:MGI Symbol;Acc:MGI:1913483]
ENSMUSG00000009646.13	1.97646	4.1975	3.40008	1.23453	0.217006	NA	ENSMUSG00000009646.13	ENSMUSG00000009646	Pla2g12b	10	59403660	59421976	59403660	1	phospholipase A2, group XIIB [Source:MGI Symbol;Acc:MGI:1917086]
ENSMUSG00000009647.13	816.807	0.09097	0.250704	0.362858	0.716711	0.862177	ENSMUSG00000009647.13	ENSMUSG00000009647	Mcu	10	59446984	59616692	59616679	-1	mitochondrial calcium uniporter [Source:MGI Symbol;Acc:MGI:3026965]
ENSMUSG00000009654.4	16.336	7.24619	1.95195	3.71227	0.000205407	0.0022964	ENSMUSG00000009654.4	ENSMUSG00000009654	Oit3	10	59422958	59441778	59441778	-1	oncoprotein induced transcript 3 [Source:MGI Symbol;Acc:MGI:1201782]
ENSMUSG00000009681.10	137.718	1.64929	0.499723	3.30041	0.000965444	0.00803573	ENSMUSG00000009681.10	ENSMUSG00000009681	Bcr	10	75060592	75184921	75060592	1	BCR activator of RhoGEF and GTPase [Source:MGI Symbol;Acc:MGI:88141]
ENSMUSG00000009687.14	335.117	1.67926	0.336442	4.99123	5.99973e-07	1.53771e-05	ENSMUSG00000009687.14	ENSMUSG00000009687	Fxyd5	7	31032722	31042481	31041839	-1	FXYD domain-containing ion transport regulator 5 [Source:MGI Symbol;Acc:MGI:1201785]
ENSMUSG00000009731.4	7.77383	-0.08302	1.52181	-0.0545536	0.956494	0.98064	ENSMUSG00000009731.4	ENSMUSG00000009731	Kcnd1	X	7822289	7838280	7822289	1	potassium voltage-gated channel, Shal-related family, member 1 [Source:MGI Symbol;Acc:MGI:96671]
ENSMUSG00000009733.9	445.771	0.105276	0.222363	0.473444	0.635896	0.813777	ENSMUSG00000009733.9	ENSMUSG00000009733	Tfcp2	15	100498012	100552008	100512244	-1	transcription factor CP2 [Source:MGI Symbol;Acc:MGI:98509]
ENSMUSG00000009734.18	3.27573	-5.34803	3.4031	-1.57152	0.116063	NA	ENSMUSG00000009734.18	ENSMUSG00000009734	Pou6f2	13	18121098	18397686	18382041	-1	POU domain, class 6, transcription factor 2 [Source:MGI Symbol;Acc:MGI:2443631]
ENSMUSG00000009739.17	157.962	0.152235	0.406403	0.374591	0.707965	0.857746	ENSMUSG00000009739.17	ENSMUSG00000009739	Pou6f1	15	100575318	100599984	100586365	-1	POU domain, class 6, transcription factor 1 [Source:MGI Symbol;Acc:MGI:102935]
ENSMUSG00000009741.15	258.147	-0.143714	0.42235	-0.340272	0.733651	0.871135	ENSMUSG00000009741.15	ENSMUSG00000009741	Ubp1	9	113930934	113977202	113931435	1	upstream binding protein 1 [Source:MGI Symbol;Acc:MGI:104889]
ENSMUSG00000009772.15	31.1659	0.446475	1.21127	0.3686	0.712426	0.859587	ENSMUSG00000009772.15	ENSMUSG00000009772	Nuak2	1	132316126	132333488	132316126	1	NUAK family, SNF1-like kinase, 2 [Source:MGI Symbol;Acc:MGI:1921387]
ENSMUSG00000009828.15	152.298	0.431606	0.66608	0.647979	0.516999	0.731633	ENSMUSG00000009828.15	ENSMUSG00000009828	Cilk1	9	78109192	78172107	78113315	1	ciliogenesis associated kinase 1 [Source:MGI Symbol;Acc:MGI:1934157]
ENSMUSG00000009863.14	43649.7	-0.342858	0.109586	-3.12868	0.00175593	0.0130572	ENSMUSG00000009863.14	ENSMUSG00000009863	Sdhb	4	140961203	140979193	140961203	1	succinate dehydrogenase complex, subunit B, iron sulfur (Ip) [Source:MGI Symbol;Acc:MGI:1914930]
ENSMUSG00000009876.13	146.862	1.07832	0.403716	2.67099	0.00756276	0.039822	ENSMUSG00000009876.13	ENSMUSG00000009876	Cox4i2	2	152754173	152765037	152754173	1	cytochrome c oxidase subunit 4I2 [Source:MGI Symbol;Acc:MGI:2135755]
ENSMUSG00000009894.15	1001.59	-0.283103	0.173439	-1.6323	0.102617	0.26584	ENSMUSG00000009894.15	ENSMUSG00000009894	Snap47	11	59407134	59451186	59449999	-1	synaptosomal-associated protein, 47 [Source:MGI Symbol;Acc:MGI:1915076]
ENSMUSG00000009905.5	187.657	0.531127	0.428175	1.24044	0.214812	0.435375	ENSMUSG00000009905.5	ENSMUSG00000009905	Kdsr	1	106720459	106759727	106759727	-1	3-ketodihydrosphingosine reductase [Source:MGI Symbol;Acc:MGI:1918000]
ENSMUSG00000009907.17	713.642	0.033594	0.280687	0.119685	0.904733	0.959943	ENSMUSG00000009907.17	ENSMUSG00000009907	Vps4b	1	106764071	106796728	106796667	-1	vacuolar protein sorting 4B [Source:MGI Symbol;Acc:MGI:1100499]
ENSMUSG00000009927.9	3192.44	-0.579714	0.200626	-2.88954	0.00385812	0.0240029	ENSMUSG00000009927.9	ENSMUSG00000009927	Rps25	9	44407139	44410427	44407139	1	ribosomal protein S25 [Source:MGI Symbol;Acc:MGI:1922867]
ENSMUSG00000009941.10	3.53443	5.03914	3.39271	1.48529	NA	NA	ENSMUSG00000009941.10	ENSMUSG00000009941	Nxf2	X	134944526	134964754	134964754	-1	nuclear RNA export factor 2 [Source:MGI Symbol;Acc:MGI:1933192]
ENSMUSG00000009995.17	1836.63	-0.148625	0.123605	-1.20241	0.229203	0.454041	ENSMUSG00000009995.17	ENSMUSG00000009995	Taz	X	74281912	74290151	74281912	1	tafazzin [Source:MGI Symbol;Acc:MGI:109626]
ENSMUSG00000010021.13	27.053	2.26286	0.971223	2.32991	0.0198109	0.0825624	ENSMUSG00000010021.13	ENSMUSG00000010021	Kif19a	11	114765388	114790739	114765388	1	kinesin family member 19A [Source:MGI Symbol;Acc:MGI:2447024]
ENSMUSG00000010025.19	232.138	0.972361	0.323541	3.00538	0.00265252	0.0178917	ENSMUSG00000010025.19	ENSMUSG00000010025	Aldh3a2	11	61223417	61267464	61267185	-1	aldehyde dehydrogenase family 3, subfamily A2 [Source:MGI Symbol;Acc:MGI:1353452]
ENSMUSG00000010045.2	1162.25	0.162127	0.237301	0.683212	0.494473	0.713779	ENSMUSG00000010045.2	ENSMUSG00000010045	Tmem115	9	107533945	107538673	107533945	1	transmembrane protein 115 [Source:MGI Symbol;Acc:MGI:1930765]
ENSMUSG00000010047.12	866.587	0.315362	0.335195	0.94083	0.346792	0.584637	ENSMUSG00000010047.12	ENSMUSG00000010047	Hyal2	9	107567945	107572779	107567945	1	hyaluronoglucosaminidase 2 [Source:MGI Symbol;Acc:MGI:1196334]
ENSMUSG00000010048.10	2801.37	-0.419794	0.150334	-2.7924	0.00523179	0.0301646	ENSMUSG00000010048.10	ENSMUSG00000010048	Ifrd2	9	107587642	107593385	107587642	1	interferon-related developmental regulator 2 [Source:MGI Symbol;Acc:MGI:1316708]
ENSMUSG00000010051.15	83.0512	0.165615	0.564448	0.29341	0.769209	0.892121	ENSMUSG00000010051.15	ENSMUSG00000010051	Hyal1	9	107576927	107581710	107576927	1	hyaluronoglucosaminidase 1 [Source:MGI Symbol;Acc:MGI:96298]
ENSMUSG00000010054.4	3273.31	-0.325002	0.154374	-2.10529	0.0352657	0.125807	ENSMUSG00000010054.4	ENSMUSG00000010054	Tusc2	9	107563255	107566112	107563255	1	tumor suppressor 2, mitochondrial calcium regulator [Source:MGI Symbol;Acc:MGI:1931086]
ENSMUSG00000010057.8	318.204	0.828778	0.325201	2.54851	0.0108185	0.0525891	ENSMUSG00000010057.8	ENSMUSG00000010057	Nprl2	9	107542226	107545706	107542226	1	NPR2 like, GATOR1 complex subunit [Source:MGI Symbol;Acc:MGI:1914482]
ENSMUSG00000010064.15	795.716	0.519558	0.25926	2.00401	0.0450694	0.149757	ENSMUSG00000010064.15	ENSMUSG00000010064	Slc38a3	9	107650634	107669530	107659528	-1	solute carrier family 38, member 3 [Source:MGI Symbol;Acc:MGI:1923507]
ENSMUSG00000010066.15	1.88351	0.728357	2.95438	0.246535	0.805268	NA	ENSMUSG00000010066.15	ENSMUSG00000010066	Cacna2d2	9	107399612	107529343	107399612	1	calcium channel, voltage-dependent, alpha 2/delta subunit 2 [Source:MGI Symbol;Acc:MGI:1929813]
ENSMUSG00000010067.13	792.805	0.773338	0.219351	3.52557	0.000422577	0.00413977	ENSMUSG00000010067.13	ENSMUSG00000010067	Rassf1	9	107551555	107562267	107551555	1	Ras association (RalGDS/AF-6) domain family member 1 [Source:MGI Symbol;Acc:MGI:1928386]
ENSMUSG00000010086.17	3.48892	5.02013	3.39283	1.47963	0.138972	NA	ENSMUSG00000010086.17	ENSMUSG00000010086	Rnf112	11	61448442	61454131	61454005	-1	ring finger protein 112 [Source:MGI Symbol;Acc:MGI:106611]
ENSMUSG00000010095.13	1179.09	1.03241	0.209818	4.9205	8.63242e-07	2.11786e-05	ENSMUSG00000010095.13	ENSMUSG00000010095	Slc3a2	19	8706882	8723369	8723369	-1	solute carrier family 3 (activators of dibasic and neutral amino acid transport), member 2 [Source:MGI Symbol;Acc:MGI:96955]
ENSMUSG00000010097.15	876.956	0.785643	0.188401	4.17006	3.04522e-05	0.000463744	ENSMUSG00000010097.15	ENSMUSG00000010097	Nxf1	19	8757073	8770922	8757073	1	nuclear RNA export factor 1 [Source:MGI Symbol;Acc:MGI:1858330]
ENSMUSG00000010110.17	811.051	0.385787	0.262809	1.46794	0.142121	0.332925	ENSMUSG00000010110.17	ENSMUSG00000010110	Stx5a	19	8741413	8756069	8741413	1	syntaxin 5A [Source:MGI Symbol;Acc:MGI:1928483]
ENSMUSG00000010122.14	927.58	-0.61548	0.302712	-2.03322	0.0420301	0.142561	ENSMUSG00000010122.14	ENSMUSG00000010122	Slc47a1	11	61343401	61378345	61378081	-1	solute carrier family 47, member 1 [Source:MGI Symbol;Acc:MGI:1914723]
ENSMUSG00000010136.14	34.467	0.0141413	0.652012	0.0216887	0.982696	0.992686	ENSMUSG00000010136.14	ENSMUSG00000010136	Pifo	3	105996957	106014646	106014646	-1	primary cilia formation [Source:MGI Symbol;Acc:MGI:1923670]
ENSMUSG00000010142.12	14.8204	-0.207385	1.49932	-0.138319	0.889988	0.953892	ENSMUSG00000010142.12	ENSMUSG00000010142	Tnfrsf13b	11	61126755	61149372	61126755	1	tumor necrosis factor receptor superfamily, member 13b [Source:MGI Symbol;Acc:MGI:1889411]
ENSMUSG00000010154.7	6.58825	5.93813	2.85846	2.07739	0.0377658	0.132491	ENSMUSG00000010154.7	ENSMUSG00000010154	Spire2	8	123332713	123369515	123332713	1	spire type actin nucleation factor 2 [Source:MGI Symbol;Acc:MGI:2446256]
ENSMUSG00000010175.13	58.1448	0.718264	0.746567	0.962088	0.336005	0.573673	ENSMUSG00000010175.13	ENSMUSG00000010175	Prox1	1	190118035	190170714	190170714	-1	prospero homeobox 1 [Source:MGI Symbol;Acc:MGI:97772]
ENSMUSG00000010205.11	149.518	0.475237	0.461666	1.0294	0.303294	0.538392	ENSMUSG00000010205.11	ENSMUSG00000010205	Raver1	9	21074158	21092008	21092008	-1	ribonucleoprotein, PTB-binding 1 [Source:MGI Symbol;Acc:MGI:1919016]
ENSMUSG00000010277.7	4241.15	-0.313757	0.158201	-1.98328	0.047336	0.155001	ENSMUSG00000010277.7	ENSMUSG00000010277	2610507B11Rik	11	78261752	78290623	78261752	1	RIKEN cDNA 2610507B11 gene [Source:MGI Symbol;Acc:MGI:1919753]
ENSMUSG00000010290.7	642.385	-0.0460067	0.245998	-0.187021	0.851644	0.935463	ENSMUSG00000010290.7	ENSMUSG00000010290	AI597479	1	43098710	43115947	43098710	1	expressed sequence AI597479 [Source:MGI Symbol;Acc:MGI:2138299]
ENSMUSG00000010307.7	354.207	0.276066	0.32993	0.836741	0.402738	0.63747	ENSMUSG00000010307.7	ENSMUSG00000010307	Tmem86a	7	47050601	47054777	47050601	1	transmembrane protein 86A [Source:MGI Symbol;Acc:MGI:1915143]
ENSMUSG00000010311.15	21.7995	7.66388	1.34184	5.71146	1.1201e-08	4.24801e-07	ENSMUSG00000010311.15	ENSMUSG00000010311	Optc	1	133897199	133907999	133907172	-1	opticin [Source:MGI Symbol;Acc:MGI:2151113]
ENSMUSG00000010342.16	6.6245	5.94574	1.87157	3.17687	0.00148875	0.0113796	ENSMUSG00000010342.16	ENSMUSG00000010342	Tex14	11	87405065	87555823	87405065	1	testis expressed gene 14 [Source:MGI Symbol;Acc:MGI:1933227]
ENSMUSG00000010358.13	975.808	0.235055	0.240342	0.978	0.328074	0.565945	ENSMUSG00000010358.13	ENSMUSG00000010358	Ifi35	11	101448407	101458698	101448407	1	interferon-induced protein 35 [Source:MGI Symbol;Acc:MGI:1917360]
ENSMUSG00000010362.9	1535.04	-0.0158086	0.166516	-0.0949371	0.924365	0.967556	ENSMUSG00000010362.9	ENSMUSG00000010362	Rdm1	11	101627195	101636100	101627195	1	RAD52 motif 1 [Source:MGI Symbol;Acc:MGI:1913849]
ENSMUSG00000010376.15	4832.17	-0.167783	0.153771	-1.09112	0.275221	0.508714	ENSMUSG00000010376.15	ENSMUSG00000010376	Nedd8	14	55662263	55672124	55672124	-1	neural precursor cell expressed, developmentally down-regulated gene 8 [Source:MGI Symbol;Acc:MGI:97301]
ENSMUSG00000010392.8	300.216	-0.177952	0.366611	-0.485399	0.627394	0.807719	ENSMUSG00000010392.8	ENSMUSG00000010392	Gosr1	11	76726602	76763579	76763579	-1	golgi SNAP receptor complex member 1 [Source:MGI Symbol;Acc:MGI:1858260]
ENSMUSG00000010406.12	842.769	-0.571451	0.206369	-2.76907	0.0056216	0.0318749	ENSMUSG00000010406.12	ENSMUSG00000010406	Mrpl52	14	54426909	54429756	54426909	1	mitochondrial ribosomal protein L52 [Source:MGI Symbol;Acc:MGI:1916086]
ENSMUSG00000010453.12	1243.92	0.0100409	0.170783	0.0587932	0.953117	0.979155	ENSMUSG00000010453.12	ENSMUSG00000010453	Kansl3	1	36335730	36369181	36369157	-1	KAT8 regulatory NSL complex subunit 3 [Source:MGI Symbol;Acc:MGI:1918055]
ENSMUSG00000010461.15	893.534	-0.398183	0.190949	-2.08528	0.0370436	0.130526	ENSMUSG00000010461.15	ENSMUSG00000010461	Eya4	10	23102963	23350786	23349903	-1	EYA transcriptional coactivator and phosphatase 4 [Source:MGI Symbol;Acc:MGI:1337104]
ENSMUSG00000010476.14	58.7276	-0.337786	0.542595	-0.622539	0.533588	0.743764	ENSMUSG00000010476.14	ENSMUSG00000010476	Ebf3	7	137193673	137314445	137314445	-1	early B cell factor 3 [Source:MGI Symbol;Acc:MGI:894289]
ENSMUSG00000010492.10	1307.44	-0.376587	0.170563	-2.2079	0.027251	0.104301	ENSMUSG00000010492.10	ENSMUSG00000010492	Uckl1os	2	181578480	181585170	181578480	1	uridine-cytidine kinase 1-like 1, opposite strand [Source:MGI Symbol;Acc:MGI:3801877]
ENSMUSG00000010517.7	985.595	-0.596501	0.219518	-2.71732	0.00658121	0.0358184	ENSMUSG00000010517.7	ENSMUSG00000010517	Faf1	4	109676588	109963960	109676588	1	Fas-associated factor 1 [Source:MGI Symbol;Acc:MGI:109419]
ENSMUSG00000010529.6	10.2786	1.28908	1.54091	0.836575	0.402832	0.63747	ENSMUSG00000010529.6	ENSMUSG00000010529	Gm266	12	111484609	111485823	111485823	-1	predicted gene 266 [Source:MGI Symbol;Acc:MGI:2685112]
ENSMUSG00000010538.14	79.0152	-0.704695	0.335121	-2.10281	0.0354827	0.126403	ENSMUSG00000010538.14	ENSMUSG00000010538	Tsacc	3	88282757	88296999	88296999	-1	TSSK6 activating co-chaperone [Source:MGI Symbol;Acc:MGI:1924177]
ENSMUSG00000010554.14	701.246	0.00314181	0.236835	0.0132658	0.989416	0.995584	ENSMUSG00000010554.14	ENSMUSG00000010554	Mettl16	11	74770830	74828525	74770830	1	methyltransferase like 16 [Source:MGI Symbol;Acc:MGI:1914743]
ENSMUSG00000010592.9	47.5026	0.00429845	0.813677	0.00528274	0.995785	0.998086	ENSMUSG00000010592.9	ENSMUSG00000010592	Dazl	17	50279395	50293636	50292892	-1	deleted in azoospermia-like [Source:MGI Symbol;Acc:MGI:1342328]
ENSMUSG00000010607.8	2250.7	-0.515107	0.216481	-2.37946	0.0173383	0.074654	ENSMUSG00000010607.8	ENSMUSG00000010607	Pigyl	9	22156846	22158358	22156846	1	phosphatidylinositol glycan anchor biosynthesis, class Y-like [Source:MGI Symbol;Acc:MGI:1913518]
ENSMUSG00000010608.15	2325.85	0.280801	0.175697	1.59821	0.109997	0.278984	ENSMUSG00000010608.15	ENSMUSG00000010608	Rbm25	12	83631236	83683123	83631236	1	RNA binding motif protein 25 [Source:MGI Symbol;Acc:MGI:1914289]
ENSMUSG00000010609.15	381.344	0.259522	0.248797	1.04311	0.296898	0.531655	ENSMUSG00000010609.15	ENSMUSG00000010609	Psen2	1	180227004	180263438	180230065	-1	presenilin 2 [Source:MGI Symbol;Acc:MGI:109284]
ENSMUSG00000010651.4	12.0693	0.584717	1.23998	0.471553	0.637246	0.814306	ENSMUSG00000010651.4	ENSMUSG00000010651	Acaa1b	9	119148023	119157093	119157093	-1	acetyl-Coenzyme A acyltransferase 1B [Source:MGI Symbol;Acc:MGI:3605455]
ENSMUSG00000010660.3	170.194	0.598805	0.563992	1.06173	0.288359	0.522872	ENSMUSG00000010660.3	ENSMUSG00000010660	Plcd1	9	119071527	119093502	119088261	-1	phospholipase C, delta 1 [Source:MGI Symbol;Acc:MGI:97614]
ENSMUSG00000010663.5	243.294	2.18625	0.333119	6.56298	5.27418e-11	3.21273e-09	ENSMUSG00000010663.5	ENSMUSG00000010663	Fads1	19	10182888	10196877	10182888	1	fatty acid desaturase 1 [Source:MGI Symbol;Acc:MGI:1923517]
ENSMUSG00000010721.15	708.633	0.112359	0.24576	0.45719	0.647534	0.820874	ENSMUSG00000010721.15	ENSMUSG00000010721	Lmbr1	5	29229802	29378390	29378384	-1	limb region 1 [Source:MGI Symbol;Acc:MGI:1861746]
ENSMUSG00000010751.15	38.936	0.76297	0.997372	0.76498	0.444284	0.672952	ENSMUSG00000010751.15	ENSMUSG00000010751	Tnfrsf22	7	143634806	143649661	143649661	-1	tumor necrosis factor receptor superfamily, member 22 [Source:MGI Symbol;Acc:MGI:1930270]
ENSMUSG00000010755.17	1921.38	0.0765189	0.134742	0.567891	0.570109	0.77044	ENSMUSG00000010755.17	ENSMUSG00000010755	Cars	7	143557230	143600090	143599681	-1	cysteinyl-tRNA synthetase [Source:MGI Symbol;Acc:MGI:1351477]
ENSMUSG00000010760.5	1.34818	-4.11031	3.41712	-1.20286	0.229031	NA	ENSMUSG00000010760.5	ENSMUSG00000010760	Phlda2	7	143501545	143503150	143502541	-1	pleckstrin homology like domain, family A, member 2 [Source:MGI Symbol;Acc:MGI:1202307]
ENSMUSG00000010797.6	12.515	1.10655	1.76259	0.627799	0.530136	0.740733	ENSMUSG00000010797.6	ENSMUSG00000010797	Wnt2	6	17988940	18030585	18030585	-1	wingless-type MMTV integration site family, member 2 [Source:MGI Symbol;Acc:MGI:98954]
ENSMUSG00000010803.13	3.20292	-4.56952	3.39822	-1.34468	0.178728	NA	ENSMUSG00000010803.13	ENSMUSG00000010803	Gabra1	11	42130939	42182930	42182163	-1	gamma-aminobutyric acid (GABA) A receptor, subunit alpha 1 [Source:MGI Symbol;Acc:MGI:95613]
ENSMUSG00000010830.8	144.9	1.28564	0.537525	2.39177	0.0167674	0.0730089	ENSMUSG00000010830.8	ENSMUSG00000010830	Kdelr3	15	79516411	79527739	79516411	1	KDEL (Lys-Asp-Glu-Leu) endoplasmic reticulum protein retention receptor 3 [Source:MGI Symbol;Acc:MGI:2145953]
ENSMUSG00000010911.12	1635.31	-0.316498	0.115533	-2.73945	0.00615414	0.0341754	ENSMUSG00000010911.12	ENSMUSG00000010911	Apip	2	103073675	103092644	103073675	1	APAF1 interacting protein [Source:MGI Symbol;Acc:MGI:1926788]
ENSMUSG00000010914.10	3634.27	-0.410527	0.153971	-2.66626	0.00767013	0.0403039	ENSMUSG00000010914.10	ENSMUSG00000010914	Pdhx	2	103021075	103073513	103073513	-1	pyruvate dehydrogenase complex, component X [Source:MGI Symbol;Acc:MGI:1351627]
ENSMUSG00000010936.11	833.764	-0.275411	0.237798	-1.15817	0.246794	0.476368	ENSMUSG00000010936.11	ENSMUSG00000010936	Vac14	8	110618585	110720398	110618585	1	Vac14 homolog (S. cerevisiae) [Source:MGI Symbol;Acc:MGI:2157980]
ENSMUSG00000011008.13	8.36384	6.28026	2.18505	2.87419	0.00405062	0.0249338	ENSMUSG00000011008.13	ENSMUSG00000011008	Mcoln2	3	146149833	146195513	146149833	1	mucolipin 2 [Source:MGI Symbol;Acc:MGI:1915529]
ENSMUSG00000011096.17	11199.2	-0.102758	0.1687	-0.609118	0.542446	0.749775	ENSMUSG00000011096.17	ENSMUSG00000011096	Akt1s1	7	44848991	44855421	44848991	1	AKT1 substrate 1 (proline-rich) [Source:MGI Symbol;Acc:MGI:1914855]
ENSMUSG00000011114.18	1407.51	0.186844	0.154998	1.20546	0.228026	0.452531	ENSMUSG00000011114.18	ENSMUSG00000011114	Tbrg1	9	37648763	37657312	37657312	-1	transforming growth factor beta regulated gene 1 [Source:MGI Symbol;Acc:MGI:1100877]
ENSMUSG00000011148.14	67382.5	-0.41152	0.103728	-3.96728	7.26969e-05	0.000961333	ENSMUSG00000011148.14	ENSMUSG00000011148	Adssl1	12	112620045	112641360	112620045	1	adenylosuccinate synthetase like 1 [Source:MGI Symbol;Acc:MGI:87947]
ENSMUSG00000011158.8	1136.24	0.280156	0.202254	1.38517	0.166001	0.367864	ENSMUSG00000011158.8	ENSMUSG00000011158	Brf1	12	112960085	113000704	113000704	-1	BRF1, RNA polymerase III transcription initiation factor 90 kDa subunit [Source:MGI Symbol;Acc:MGI:1919558]
ENSMUSG00000011171.11	48.8903	0.722596	0.61389	1.17708	0.239165	0.466962	ENSMUSG00000011171.11	ENSMUSG00000011171	Vipr2	12	116077726	116146261	116077726	1	vasoactive intestinal peptide receptor 2 [Source:MGI Symbol;Acc:MGI:107166]
ENSMUSG00000011179.8	3067.82	-0.802101	0.230167	-3.48486	0.000492394	0.00471887	ENSMUSG00000011179.8	ENSMUSG00000011179	Odc1	12	17544794	17551505	17544794	1	ornithine decarboxylase, structural 1 [Source:MGI Symbol;Acc:MGI:97402]
ENSMUSG00000011254.16	55.1834	-0.829503	0.479526	-1.72984	0.0836591	0.230925	ENSMUSG00000011254.16	ENSMUSG00000011254	Thg1l	11	45946843	45955494	45955494	-1	tRNA-histidine guanylyltransferase 1-like (S. cerevisiae) [Source:MGI Symbol;Acc:MGI:1913878]
ENSMUSG00000011256.16	36.0932	0.922124	0.829842	1.1112	0.26648	0.499093	ENSMUSG00000011256.16	ENSMUSG00000011256	Adam19	11	46055992	46147343	46055992	1	a disintegrin and metallopeptidase domain 19 (meltrin beta) [Source:MGI Symbol;Acc:MGI:105377]
ENSMUSG00000011257.19	5397.71	-0.348811	0.200614	-1.73872	0.0820842	0.228225	ENSMUSG00000011257.19	ENSMUSG00000011257	Pabpc4	4	123262351	123298925	123262351	1	poly(A) binding protein, cytoplasmic 4 [Source:MGI Symbol;Acc:MGI:2385206]
ENSMUSG00000011263.16	39.5228	3.99538	1.10232	3.62451	0.000289511	0.00307251	ENSMUSG00000011263.16	ENSMUSG00000011263	Exoc3l2	7	19463331	19496762	19463331	1	exocyst complex component 3-like 2 [Source:MGI Symbol;Acc:MGI:1921713]
ENSMUSG00000011267.8	14.0949	4.71172	1.39321	3.38191	0.000719825	0.00638261	ENSMUSG00000011267.8	ENSMUSG00000011267	Zfp296	7	19577287	19580656	19577287	1	zinc finger protein 296 [Source:MGI Symbol;Acc:MGI:1926956]
ENSMUSG00000011305.11	2567.72	-0.344299	0.220474	-1.56163	0.118375	0.293455	ENSMUSG00000011305.11	ENSMUSG00000011305	Plin5	17	56111601	56117596	56117596	-1	perilipin 5 [Source:MGI Symbol;Acc:MGI:1914218]
ENSMUSG00000011306.7	1613.19	0.147753	0.237218	0.622859	0.533377	0.743626	ENSMUSG00000011306.7	ENSMUSG00000011306	Sugp1	8	70042813	70072347	70042813	1	SURP and G patch domain containing 1 [Source:MGI Symbol;Acc:MGI:1917866]
ENSMUSG00000011382.8	1215.29	-0.435345	0.158634	-2.74434	0.00606327	0.0337973	ENSMUSG00000011382.8	ENSMUSG00000011382	Dhdh	7	45470987	45488805	45488805	-1	dihydrodiol dehydrogenase (dimeric) [Source:MGI Symbol;Acc:MGI:1919005]
ENSMUSG00000011427.16	253.38	0.0845822	0.426684	0.198231	0.842864	0.931027	ENSMUSG00000011427.16	ENSMUSG00000011427	Zfp790	7	29816114	29831005	29816114	1	zinc finger protein 790 [Source:MGI Symbol;Acc:MGI:1923431]
ENSMUSG00000011589.9	8.51386	6.30628	2.70951	2.32746	0.0199406	0.0828446	ENSMUSG00000011589.9	ENSMUSG00000011589	Fsd1	17	55986509	55996881	55986509	1	fibronectin type 3 and SPRY domain-containing protein [Source:MGI Symbol;Acc:MGI:1934858]
ENSMUSG00000011658.16	893.396	0.153507	0.197756	0.776244	0.437605	0.666982	ENSMUSG00000011658.16	ENSMUSG00000011658	Fuz	7	44896079	44902631	44896079	1	fuzzy planar cell polarity protein [Source:MGI Symbol;Acc:MGI:1917550]
ENSMUSG00000011751.16	2.70688	4.65157	3.39558	1.36989	0.170721	NA	ENSMUSG00000011751.16	ENSMUSG00000011751	Sptbn4	7	27356383	27447686	27394506	-1	spectrin beta, non-erythrocytic 4 [Source:MGI Symbol;Acc:MGI:1890574]
ENSMUSG00000011752.7	958.74	0.871591	0.147202	5.92105	3.19893e-09	1.33881e-07	ENSMUSG00000011752.7	ENSMUSG00000011752	Pgam1	19	41911923	41918660	41911923	1	phosphoglycerate mutase 1 [Source:MGI Symbol;Acc:MGI:97552]
ENSMUSG00000011831.16	325.568	0.0638301	0.289409	0.220553	0.82544	0.921612	ENSMUSG00000011831.16	ENSMUSG00000011831	Evi5	5	107744795	107875107	107875107	-1	ecotropic viral integration site 5 [Source:MGI Symbol;Acc:MGI:104736]
ENSMUSG00000011832.16	728.615	-0.145753	0.326053	-0.447021	0.65486	0.824958	ENSMUSG00000011832.16	ENSMUSG00000011832	Evi5l	8	4166567	4211257	4166567	1	ecotropic viral integration site 5 like [Source:MGI Symbol;Acc:MGI:2442167]
ENSMUSG00000011837.4	412.094	0.648877	0.352198	1.84237	0.0654215	0.194762	ENSMUSG00000011837.4	ENSMUSG00000011837	Snapc2	8	4253080	4256220	4253080	1	small nuclear RNA activating complex, polypeptide 2 [Source:MGI Symbol;Acc:MGI:1914861]
ENSMUSG00000011877.13	619.611	0.505612	0.213412	2.36918	0.0178274	0.0762065	ENSMUSG00000011877.13	ENSMUSG00000011877	Git1	11	77493562	77507786	77493562	1	GIT ArfGAP 1 [Source:MGI Symbol;Acc:MGI:1927140]
ENSMUSG00000011884.13	772.284	0.588997	0.268558	2.19318	0.0282945	0.107267	ENSMUSG00000011884.13	ENSMUSG00000011884	Gltp	5	114669398	114690984	114690984	-1	glycolipid transfer protein [Source:MGI Symbol;Acc:MGI:1929253]
ENSMUSG00000011958.17	3934.1	-0.401758	0.135253	-2.97042	0.00297393	0.0195049	ENSMUSG00000011958.17	ENSMUSG00000011958	Bnip2	9	69989466	70008317	69989466	1	BCL2/adenovirus E1B interacting protein 2 [Source:MGI Symbol;Acc:MGI:109327]
ENSMUSG00000011960.12	606.89	0.0945969	0.277026	0.341473	0.732748	0.870689	ENSMUSG00000011960.12	ENSMUSG00000011960	Ccnt1	15	98538689	98570923	98570923	-1	cyclin T1 [Source:MGI Symbol;Acc:MGI:1328363]
ENSMUSG00000012017.4	70.3594	2.40981	0.681794	3.53452	0.000408517	0.00403459	ENSMUSG00000012017.4	ENSMUSG00000012017	Scarf2	16	17797282	17808293	17797282	1	scavenger receptor class F, member 2 [Source:MGI Symbol;Acc:MGI:1858430]
ENSMUSG00000012076.8	846.217	0.196056	0.226997	0.863693	0.387757	0.622757	ENSMUSG00000012076.8	ENSMUSG00000012076	Brms1l	12	55836324	55869736	55836324	1	breast cancer metastasis-suppressor 1-like [Source:MGI Symbol;Acc:MGI:1196337]
ENSMUSG00000012114.17	667.723	0.524962	0.23599	2.22451	0.0261142	0.101065	ENSMUSG00000012114.17	ENSMUSG00000012114	Med15	16	17651208	17732891	17722900	-1	mediator complex subunit 15 [Source:MGI Symbol;Acc:MGI:2137379]
ENSMUSG00000012117.13	291.427	0.605913	0.458324	1.32202	0.186162	0.396654	ENSMUSG00000012117.13	ENSMUSG00000012117	Dhdds	4	133969028	134000918	134000890	-1	dehydrodolichyl diphosphate synthase [Source:MGI Symbol;Acc:MGI:1914672]
ENSMUSG00000012126.16	103.555	-0.883331	0.366174	-2.41233	0.015851	0.070065	ENSMUSG00000012126.16	ENSMUSG00000012126	Ubxn11	4	134102570	134127593	134102570	1	UBX domain protein 11 [Source:MGI Symbol;Acc:MGI:1914836]
ENSMUSG00000012187.13	2.96316	-0.61367	1.72848	-0.355034	0.722564	NA	ENSMUSG00000012187.13	ENSMUSG00000012187	Mogat1	1	78510991	78538173	78511169	1	monoacylglycerol O-acyltransferase 1 [Source:MGI Symbol;Acc:MGI:1915643]
ENSMUSG00000012296.16	1613.65	-0.0979232	0.23292	-0.420417	0.674181	0.83697	ENSMUSG00000012296.16	ENSMUSG00000012296	Tjap1	17	46257851	46283026	46283010	-1	tight junction associated protein 1 [Source:MGI Symbol;Acc:MGI:1921344]
ENSMUSG00000012350.15	2.12169	4.31648	3.40007	1.26953	NA	NA	ENSMUSG00000012350.15	ENSMUSG00000012350	Ehf	2	103263433	103303278	103303278	-1	ets homologous factor [Source:MGI Symbol;Acc:MGI:1270840]
ENSMUSG00000012405.16	9554.47	-0.844818	0.227938	-3.70635	0.000210264	0.00234041	ENSMUSG00000012405.16	ENSMUSG00000012405	Rpl15	14	18267823	18271391	18271067	-1	ribosomal protein L15 [Source:MGI Symbol;Acc:MGI:1913730]
ENSMUSG00000012422.14	1998.61	-0.475732	0.215128	-2.21139	0.0270086	0.103602	ENSMUSG00000012422.14	ENSMUSG00000012422	Tmem167	13	90089123	90143907	90089123	1	transmembrane protein 167 [Source:MGI Symbol;Acc:MGI:1913324]
ENSMUSG00000012428.9	355.754	0.518093	0.316209	1.63845	0.101328	0.263151	ENSMUSG00000012428.9	ENSMUSG00000012428	Steap4	5	7960457	7982213	7960457	1	STEAP family member 4 [Source:MGI Symbol;Acc:MGI:1923560]
ENSMUSG00000012429.9	259.267	-0.470259	0.372425	-1.2627	0.206698	0.42469	ENSMUSG00000012429.9	ENSMUSG00000012429	Mplkip	13	17695192	17699748	17695192	1	M-phase specific PLK1 intereacting protein [Source:MGI Symbol;Acc:MGI:1913558]
ENSMUSG00000012443.4	11.2947	-0.700797	1.17067	-0.598628	0.549421	0.755227	ENSMUSG00000012443.4	ENSMUSG00000012443	Kif11	19	37376403	37421859	37376403	1	kinesin family member 11 [Source:MGI Symbol;Acc:MGI:1098231]
ENSMUSG00000012483.4	106.019	-0.474337	0.389313	-1.21839	0.223074	0.446343	ENSMUSG00000012483.4	ENSMUSG00000012483	Rpa3	6	8255936	8259173	8259173	-1	replication protein A3 [Source:MGI Symbol;Acc:MGI:1915490]
ENSMUSG00000012519.14	24.8704	1.45785	1.14535	1.27284	0.203074	0.419863	ENSMUSG00000012519.14	ENSMUSG00000012519	Mlkl	8	111311797	111338177	111338177	-1	mixed lineage kinase domain-like [Source:MGI Symbol;Acc:MGI:1921818]
ENSMUSG00000012535.14	1252.39	0.349441	0.146241	2.38949	0.0168718	0.0733556	ENSMUSG00000012535.14	ENSMUSG00000012535	Tnpo3	6	29540827	29609887	29609887	-1	transportin 3 [Source:MGI Symbol;Acc:MGI:1196412]
ENSMUSG00000012609.19	226.401	0.28112	0.39776	0.706756	0.479718	0.701021	ENSMUSG00000012609.19	ENSMUSG00000012609	Ttll5	12	85824659	86061893	85824659	1	tubulin tyrosine ligase-like family, member 5 [Source:MGI Symbol;Acc:MGI:2443657]
ENSMUSG00000012640.16	379.492	0.239016	0.439588	0.543728	0.586629	0.780899	ENSMUSG00000012640.16	ENSMUSG00000012640	Zfp715	7	43296197	43313294	43313247	-1	zinc finger protein 715 [Source:MGI Symbol;Acc:MGI:1917180]
ENSMUSG00000012705.16	101.897	2.3095	0.526233	4.38873	1.14012e-05	0.000199994	ENSMUSG00000012705.16	ENSMUSG00000012705	Retn	8	3655770	3660110	3655770	1	resistin [Source:MGI Symbol;Acc:MGI:1888506]
ENSMUSG00000012819.15	62.5196	1.08224	0.937586	1.15428	0.248384	0.477778	ENSMUSG00000012819.15	ENSMUSG00000012819	Cdh23	10	60302748	60696490	60657333	-1	cadherin 23 (otocadherin) [Source:MGI Symbol;Acc:MGI:1890219]
ENSMUSG00000012848.15	7261.44	-0.307468	0.226119	-1.35976	0.173906	0.379589	ENSMUSG00000012848.15	ENSMUSG00000012848	Rps5	7	12922290	12926686	12922290	1	ribosomal protein S5 [Source:MGI Symbol;Acc:MGI:1097682]
ENSMUSG00000012889.8	2.00323	-4.67739	3.40621	-1.3732	0.169691	NA	ENSMUSG00000012889.8	ENSMUSG00000012889	Podnl1	8	84125989	84132527	84125989	1	podocan-like 1 [Source:MGI Symbol;Acc:MGI:2685352]
ENSMUSG00000013033.16	483.827	0.746918	0.352362	2.11975	0.0340275	0.122702	ENSMUSG00000013033.16	ENSMUSG00000013033	Adgrl1	8	83900105	83941954	83900105	1	adhesion G protein-coupled receptor L1 [Source:MGI Symbol;Acc:MGI:1929461]
ENSMUSG00000013076.17	10119.1	-0.310309	0.124721	-2.48803	0.0128452	0.0598421	ENSMUSG00000013076.17	ENSMUSG00000013076	Amotl1	9	14541966	14645056	14615006	-1	angiomotin-like 1 [Source:MGI Symbol;Acc:MGI:1922973]
ENSMUSG00000013089.15	500.253	3.27499	0.312391	10.4836	1.02724e-25	3.51376e-23	ENSMUSG00000013089.15	ENSMUSG00000013089	Etv5	16	22381309	22439719	22439719	-1	ets variant 5 [Source:MGI Symbol;Acc:MGI:1096867]
ENSMUSG00000013091.5	1.46871	-0.509631	3.33689	-0.152726	0.878614	NA	ENSMUSG00000013091.5	ENSMUSG00000013091	Tmem190	7	4782937	4784341	4782937	1	transmembrane protein 190 [Source:MGI Symbol;Acc:MGI:1925302]
ENSMUSG00000013150.15	445.12	0.0602919	0.341154	0.176729	0.859721	0.939695	ENSMUSG00000013150.15	ENSMUSG00000013150	Gfod2	8	105713854	105758664	105758664	-1	glucose-fructose oxidoreductase domain containing 2 [Source:MGI Symbol;Acc:MGI:1917825]
ENSMUSG00000013155.10	30.2826	2.41274	1.17702	2.04987	0.0403774	0.138915	ENSMUSG00000013155.10	ENSMUSG00000013155	Enkd1	8	105703651	105708210	105708025	-1	enkurin domain containing 1 [Source:MGI Symbol;Acc:MGI:2142593]
ENSMUSG00000013160.7	1548.82	0.0557154	0.184078	0.302673	0.762139	0.887707	ENSMUSG00000013160.7	ENSMUSG00000013160	Atp6v0d1	8	105524465	105566047	105566047	-1	ATPase, H+ transporting, lysosomal V0 subunit D1 [Source:MGI Symbol;Acc:MGI:1201778]
ENSMUSG00000013236.17	797.013	0.206068	0.283632	0.726533	0.467512	0.69245	ENSMUSG00000013236.17	ENSMUSG00000013236	Ptprs	17	56412426	56476483	56476439	-1	protein tyrosine phosphatase, receptor type, S [Source:MGI Symbol;Acc:MGI:97815]
ENSMUSG00000013275.9	1315.74	-0.376515	0.280581	-1.34191	0.179624	0.388209	ENSMUSG00000013275.9	ENSMUSG00000013275	Slc41a1	1	131827493	131848865	131827493	1	solute carrier family 41, member 1 [Source:MGI Symbol;Acc:MGI:2444823]
ENSMUSG00000013415.9	9.59271	6.4673	2.79272	2.31577	NA	NA	ENSMUSG00000013415.9	ENSMUSG00000013415	Igf2bp1	11	95957163	96005940	96005940	-1	insulin-like growth factor 2 mRNA binding protein 1 [Source:MGI Symbol;Acc:MGI:1890357]
ENSMUSG00000013419.7	2148.42	-0.17937	0.157966	-1.1355	0.256167	0.487425	ENSMUSG00000013419.7	ENSMUSG00000013419	Zfp651	9	121759330	121771742	121759330	1	zinc finger protein 651 [Source:MGI Symbol;Acc:MGI:2670992]
ENSMUSG00000013465.19	1182.86	-0.0829912	0.219612	-0.377898	0.705506	0.856383	ENSMUSG00000013465.19	ENSMUSG00000013465	Nelfb	2	25199712	25211489	25211489	-1	negative elongation factor complex member B [Source:MGI Symbol;Acc:MGI:1931035]
ENSMUSG00000013483.14	12.6641	-0.529949	1.15335	-0.459485	0.645886	0.820008	ENSMUSG00000013483.14	ENSMUSG00000013483	Card14	11	119307768	119345375	119307768	1	caspase recruitment domain family, member 14 [Source:MGI Symbol;Acc:MGI:2386258]
ENSMUSG00000013495.15	601.503	-0.0894538	0.210993	-0.423966	0.67159	0.835472	ENSMUSG00000013495.15	ENSMUSG00000013495	Tmem175	5	108629770	108648782	108629770	1	transmembrane protein 175 [Source:MGI Symbol;Acc:MGI:1919642]
ENSMUSG00000013523.13	116.695	3.54912	1.52342	2.32971	0.0198216	0.0825851	ENSMUSG00000013523.13	ENSMUSG00000013523	Bcas1	2	170346991	170427845	170406509	-1	breast carcinoma amplified sequence 1 [Source:MGI Symbol;Acc:MGI:1924210]
ENSMUSG00000013539.14	3281.5	-0.295381	0.15405	-1.91744	0.0551821	0.172773	ENSMUSG00000013539.14	ENSMUSG00000013539	Tango2	16	18300825	18348103	18324450	-1	transport and golgi organization 2 [Source:MGI Symbol;Acc:MGI:101825]
ENSMUSG00000013584.5	69.8178	-0.0231663	0.633536	-0.0365667	0.97083	0.987994	ENSMUSG00000013584.5	ENSMUSG00000013584	Aldh1a2	9	71215789	71296243	71215789	1	aldehyde dehydrogenase family 1, subfamily A2 [Source:MGI Symbol;Acc:MGI:107928]
ENSMUSG00000013593.12	50648.9	-0.245346	0.132621	-1.84998	0.0643158	0.192369	ENSMUSG00000013593.12	ENSMUSG00000013593	Ndufs2	1	171234853	171251388	171235540	-1	NADH:ubiquinone oxidoreductase core subunit S2 [Source:MGI Symbol;Acc:MGI:2385112]
ENSMUSG00000013622.15	2131.24	-0.167608	0.152872	-1.09639	0.272908	0.505963	ENSMUSG00000013622.15	ENSMUSG00000013622	Atraid	5	31048312	31054623	31048312	1	all-trans retinoic acid induced differentiation factor [Source:MGI Symbol;Acc:MGI:1918918]
ENSMUSG00000013629.16	89.5614	1.33814	0.638206	2.09671	0.0360189	0.127885	ENSMUSG00000013629.16	ENSMUSG00000013629	Cad	5	31054780	31078479	31054780	1	carbamoyl-phosphate synthetase 2, aspartate transcarbamylase, and dihydroorotase [Source:MGI Symbol;Acc:MGI:1916969]
ENSMUSG00000013646.17	607.564	0.374805	0.244578	1.53245	0.125411	0.305824	ENSMUSG00000013646.17	ENSMUSG00000013646	Sh3bp5l	11	58330724	58347728	58330750	1	SH3 binding domain protein 5 like [Source:MGI Symbol;Acc:MGI:1933124]
ENSMUSG00000013662.6	2333.98	-0.548984	0.212121	-2.58807	0.00965155	0.0481549	ENSMUSG00000013662.6	ENSMUSG00000013662	Atad1	19	32671638	32739786	32712331	-1	ATPase family, AAA domain containing 1 [Source:MGI Symbol;Acc:MGI:1915229]
ENSMUSG00000013663.7	721.689	-0.0909121	0.34999	-0.259756	0.795052	0.906221	ENSMUSG00000013663.7	ENSMUSG00000013663	Pten	19	32757497	32826160	32757497	1	phosphatase and tensin homolog [Source:MGI Symbol;Acc:MGI:109583]
ENSMUSG00000013698.12	2027.09	1.49801	0.163195	9.17926	4.34055e-20	7.87809e-18	ENSMUSG00000013698.12	ENSMUSG00000013698	Pea15a	1	172196728	172206804	172206804	-1	phosphoprotein enriched in astrocytes 15A [Source:MGI Symbol;Acc:MGI:104799]
ENSMUSG00000013701.13	29877.3	-0.605545	0.137569	-4.40175	1.07382e-05	0.000190429	ENSMUSG00000013701.13	ENSMUSG00000013701	Timm23	14	32180162	32201898	32201898	-1	translocase of inner mitochondrial membrane 23 [Source:MGI Symbol;Acc:MGI:1858317]
ENSMUSG00000013707.3	17.9288	0.773206	1.13628	0.680469	0.496207	0.714587	ENSMUSG00000013707.3	ENSMUSG00000013707	Tnfaip8l2	3	95139521	95142360	95142360	-1	tumor necrosis factor, alpha-induced protein 8-like 2 [Source:MGI Symbol;Acc:MGI:1917019]
ENSMUSG00000013736.16	1399.17	-0.122632	0.199129	-0.615845	0.537997	0.746906	ENSMUSG00000013736.16	ENSMUSG00000013736	Trnt1	6	106769120	106782474	106769120	1	tRNA nucleotidyl transferase, CCA-adding, 1 [Source:MGI Symbol;Acc:MGI:1917297]
ENSMUSG00000013766.11	3.21423	-1.65166	1.72384	-0.958131	0.337997	NA	ENSMUSG00000013766.11	ENSMUSG00000013766	Ly6g6e	17	35076902	35078804	35076902	1	lymphocyte antigen 6 complex, locus G6E [Source:MGI Symbol;Acc:MGI:1917524]
ENSMUSG00000013787.15	945.214	0.194184	0.279823	0.693952	0.487712	0.707927	ENSMUSG00000013787.15	ENSMUSG00000013787	Ehmt2	17	34898469	34914052	34898469	1	euchromatic histone lysine N-methyltransferase 2 [Source:MGI Symbol;Acc:MGI:2148922]
ENSMUSG00000013822.7	3007.51	-0.112883	0.173001	-0.6525	0.514079	0.729762	ENSMUSG00000013822.7	ENSMUSG00000013822	Elof1	9	22112989	22117172	22114169	-1	ELF1 homolog, elongation factor 1 [Source:MGI Symbol;Acc:MGI:1913376]
ENSMUSG00000013833.15	1103.12	0.298437	0.228365	1.30685	0.191265	0.403703	ENSMUSG00000013833.15	ENSMUSG00000013833	Med16	10	79894708	79908923	79908921	-1	mediator complex subunit 16 [Source:MGI Symbol;Acc:MGI:2158394]
ENSMUSG00000013846.10	162.24	1.5143	0.485634	3.1182	0.00181959	0.0134462	ENSMUSG00000013846.10	ENSMUSG00000013846	St3gal1	15	67102875	67176830	67176830	-1	ST3 beta-galactoside alpha-2,3-sialyltransferase 1 [Source:MGI Symbol;Acc:MGI:98304]
ENSMUSG00000013858.14	805.904	-0.371404	0.241175	-1.53998	0.123565	0.302443	ENSMUSG00000013858.14	ENSMUSG00000013858	Tmem259	10	79974948	79984330	79978773	-1	transmembrane protein 259 [Source:MGI Symbol;Acc:MGI:2177957]
ENSMUSG00000013878.18	1406.15	-0.396485	0.188814	-2.09987	0.0357403	0.127143	ENSMUSG00000013878.18	ENSMUSG00000013878	Rnf170	8	26119368	26151790	26119368	1	ring finger protein 170 [Source:MGI Symbol;Acc:MGI:1924983]
ENSMUSG00000013921.15	128.618	1.97331	0.579415	3.4057	0.000659946	0.00595257	ENSMUSG00000013921.15	ENSMUSG00000013921	Clip3	7	30291728	30308367	30291728	1	CAP-GLY domain containing linker protein 3 [Source:MGI Symbol;Acc:MGI:1923936]
ENSMUSG00000013928.13	6.60458	1.71827	1.85012	0.928735	0.353026	0.590935	ENSMUSG00000013928.13	ENSMUSG00000013928	Thap8	7	30280094	30290237	30280094	1	THAP domain containing 8 [Source:MGI Symbol;Acc:MGI:1922879]
ENSMUSG00000013936.12	795.108	0.0384994	0.18824	0.204524	0.837944	0.928742	ENSMUSG00000013936.12	ENSMUSG00000013936	Myl2	5	122100951	122113472	122100951	1	myosin, light polypeptide 2, regulatory, cardiac, slow [Source:MGI Symbol;Acc:MGI:97272]
ENSMUSG00000013973.12	1193.01	-0.270954	0.200388	-1.35215	0.176328	0.383323	ENSMUSG00000013973.12	ENSMUSG00000013973	Dedd	1	171329145	171342331	171329145	1	death effector domain-containing [Source:MGI Symbol;Acc:MGI:1333874]
ENSMUSG00000013974.3	16.1917	2.31817	2.36855	0.978733	0.327712	0.565703	ENSMUSG00000013974.3	ENSMUSG00000013974	Mcemp1	8	3665754	3669259	3665754	1	mast cell expressed membrane protein 1 [Source:MGI Symbol;Acc:MGI:1916439]
ENSMUSG00000013997.10	927.552	-0.386701	0.208572	-1.85404	0.0637334	0.191265	ENSMUSG00000013997.10	ENSMUSG00000013997	Nit1	1	171338008	171345646	171345646	-1	nitrilase 1 [Source:MGI Symbol;Acc:MGI:1350916]
ENSMUSG00000014039.18	148.448	0.181128	0.522966	0.346347	0.729082	0.869168	ENSMUSG00000014039.18	ENSMUSG00000014039	Prdm15	16	97791467	97851850	97851850	-1	PR domain containing 15 [Source:MGI Symbol;Acc:MGI:1930121]
ENSMUSG00000014074.17	370.737	0.858159	0.308915	2.77798	0.00546977	0.031223	ENSMUSG00000014074.17	ENSMUSG00000014074	Rnf168	16	32277459	32301434	32277459	1	ring finger protein 168 [Source:MGI Symbol;Acc:MGI:1917488]
ENSMUSG00000014075.15	218.22	-0.318323	0.33844	-0.940559	0.346931	0.584673	ENSMUSG00000014075.15	ENSMUSG00000014075	Tctex1d2	16	32419702	32429099	32419702	1	Tctex1 domain containing 2 [Source:MGI Symbol;Acc:MGI:1913311]
ENSMUSG00000014077.13	1810.55	-0.350132	0.17927	-1.9531	0.0508078	0.163067	ENSMUSG00000014077.13	ENSMUSG00000014077	Chp1	2	119547697	119587027	119547697	1	calcineurin-like EF hand protein 1 [Source:MGI Symbol;Acc:MGI:1927185]
ENSMUSG00000014158.12	152.149	4.20551	0.716721	5.86771	4.41847e-09	1.79023e-07	ENSMUSG00000014158.12	ENSMUSG00000014158	Trpv4	5	114622152	114658421	114658421	-1	transient receptor potential cation channel, subfamily V, member 4 [Source:MGI Symbol;Acc:MGI:1926945]
ENSMUSG00000014164.15	83.6248	1.60089	0.420576	3.80642	0.000140991	0.00168309	ENSMUSG00000014164.15	ENSMUSG00000014164	Klhl3	13	58000228	58113592	58102428	-1	kelch-like 3 [Source:MGI Symbol;Acc:MGI:2445185]
ENSMUSG00000014177.10	338.935	0.387739	0.282591	1.37209	0.170036	0.373987	ENSMUSG00000014177.10	ENSMUSG00000014177	Tvp23b	11	62879455	62916780	62879455	1	trans-golgi network vesicle protein 23B [Source:MGI Symbol;Acc:MGI:1914760]
ENSMUSG00000014195.16	2846.05	-0.343585	0.185359	-1.85362	0.0637935	0.191348	ENSMUSG00000014195.16	ENSMUSG00000014195	Dnajc7	11	100582818	100620188	100619631	-1	DnaJ heat shock protein family (Hsp40) member C7 [Source:MGI Symbol;Acc:MGI:1928373]
ENSMUSG00000014198.15	166.802	7.21498	0.7514	9.60205	7.83691e-22	1.8586e-19	ENSMUSG00000014198.15	ENSMUSG00000014198	Zfp385c	11	100627543	100692455	100650693	-1	zinc finger protein 385C [Source:MGI Symbol;Acc:MGI:3608347]
ENSMUSG00000014226.10	4406.27	-0.423799	0.154513	-2.7428	0.00609177	0.0339031	ENSMUSG00000014226.10	ENSMUSG00000014226	Cacybp	1	160202367	160212875	160212875	-1	calcyclin binding protein [Source:MGI Symbol;Acc:MGI:1270839]
ENSMUSG00000014232.14	351.779	0.232145	0.219212	1.059	0.289601	0.523661	ENSMUSG00000014232.14	ENSMUSG00000014232	Cluap1	16	3908801	3941147	3908801	1	clusterin associated protein 1 [Source:MGI Symbol;Acc:MGI:1924029]
ENSMUSG00000014243.5	1810.93	-0.352747	0.192255	-1.83479	0.0665369	0.197216	ENSMUSG00000014243.5	ENSMUSG00000014243	Zswim7	11	62267224	62281375	62281375	-1	zinc finger SWIM-type containing 7 [Source:MGI Symbol;Acc:MGI:1916997]
ENSMUSG00000014245.8	70.4775	-0.430375	0.44497	-0.967202	0.333443	0.57105	ENSMUSG00000014245.8	ENSMUSG00000014245	Pigl	11	62458460	62514417	62458460	1	phosphatidylinositol glycan anchor biosynthesis, class L [Source:MGI Symbol;Acc:MGI:2681271]
ENSMUSG00000014294.4	11741.4	-0.43253	0.138873	-3.11456	0.00184219	0.0135794	ENSMUSG00000014294.4	ENSMUSG00000014294	Ndufa2	18	36742332	36744557	36744557	-1	NADH:ubiquinone oxidoreductase subunit A2 [Source:MGI Symbol;Acc:MGI:1343103]
ENSMUSG00000014301.13	1620.04	-0.592535	0.164255	-3.6074	0.000309283	0.00322892	ENSMUSG00000014301.13	ENSMUSG00000014301	Pam16	16	4616464	4624988	4616988	-1	presequence translocase-asssociated motor 16 homolog (S. cerevisiae) [Source:MGI Symbol;Acc:MGI:1913699]
ENSMUSG00000014303.13	85.2593	1.9124	0.821092	2.32909	0.0198543	0.0826567	ENSMUSG00000014303.13	ENSMUSG00000014303	Glis2	16	4594713	4624924	4594713	1	GLIS family zinc finger 2 [Source:MGI Symbol;Acc:MGI:1932535]
ENSMUSG00000014313.15	14544.1	-1.1013	0.252953	-4.35375	1.33829e-05	0.000229106	ENSMUSG00000014313.15	ENSMUSG00000014313	Cox6c	15	35925886	35938246	35935331	-1	cytochrome c oxidase subunit 6C [Source:MGI Symbol;Acc:MGI:104614]
ENSMUSG00000014329.14	217.915	1.39454	0.465188	2.99779	0.00271944	0.018253	ENSMUSG00000014329.14	ENSMUSG00000014329	Bicc1	10	70922832	71159700	71159700	-1	BicC family RNA binding protein 1 [Source:MGI Symbol;Acc:MGI:1933388]
ENSMUSG00000014349.7	406.984	0.431957	0.209058	2.06621	0.038809	0.134929	ENSMUSG00000014349.7	ENSMUSG00000014349	Ube2z	11	96047432	96065388	96065388	-1	ubiquitin-conjugating enzyme E2Z [Source:MGI Symbol;Acc:MGI:1343160]
ENSMUSG00000014353.15	674.014	-0.523867	0.238925	-2.1926	0.0283364	0.10733	ENSMUSG00000014353.15	ENSMUSG00000014353	Tmem87b	2	128818118	128854261	128818118	1	transmembrane protein 87B [Source:MGI Symbol;Acc:MGI:1919727]
ENSMUSG00000014355.10	487.086	-0.0263994	0.243906	-0.108236	0.913808	0.963708	ENSMUSG00000014355.10	ENSMUSG00000014355	Anapc1	2	128610104	128687391	128687391	-1	anaphase promoting complex subunit 1 [Source:MGI Symbol;Acc:MGI:103097]
ENSMUSG00000014361.5	90.4877	1.9292	0.691218	2.79101	0.00525441	0.0302564	ENSMUSG00000014361.5	ENSMUSG00000014361	Mertk	2	128698956	128802894	128698956	1	MER proto-oncogene tyrosine kinase [Source:MGI Symbol;Acc:MGI:96965]
ENSMUSG00000014402.15	4423.4	-0.393638	0.128461	-3.06425	0.00218213	0.0153961	ENSMUSG00000014402.15	ENSMUSG00000014402	Tsg101	7	46888949	46919969	46919969	-1	tumor susceptibility gene 101 [Source:MGI Symbol;Acc:MGI:106581]
ENSMUSG00000014418.16	333.442	-0.256852	0.477342	-0.538087	0.590517	0.78326	ENSMUSG00000014418.16	ENSMUSG00000014418	Hps5	7	46760466	46796064	46795678	-1	HPS5, biogenesis of lysosomal organelles complex 2 subunit 2 [Source:MGI Symbol;Acc:MGI:2180307]
ENSMUSG00000014426.9	1023	0.110061	0.279191	0.394214	0.693423	0.849268	ENSMUSG00000014426.9	ENSMUSG00000014426	Map3k4	17	12227621	12318796	12318748	-1	mitogen-activated protein kinase kinase kinase 4 [Source:MGI Symbol;Acc:MGI:1346875]
ENSMUSG00000014444.17	184.646	1.8511	0.48542	3.81339	0.000137071	0.00164624	ENSMUSG00000014444.17	ENSMUSG00000014444	Piezo1	8	122481698	122551329	122551329	-1	piezo-type mechanosensitive ion channel component 1 [Source:MGI Symbol;Acc:MGI:3603204]
ENSMUSG00000014470.4	1561.55	-0.370494	0.235926	-1.57038	0.116326	0.289941	ENSMUSG00000014470.4	ENSMUSG00000014470	Rnf166	8	122466147	122476064	122476064	-1	ring finger protein 166 [Source:MGI Symbol;Acc:MGI:1915968]
ENSMUSG00000014496.8	1270.84	-0.395983	0.237816	-1.66508	0.0958967	0.253728	ENSMUSG00000014496.8	ENSMUSG00000014496	Ankrd28	14	31698768	31830651	31780393	-1	ankyrin repeat domain 28 [Source:MGI Symbol;Acc:MGI:2145661]
ENSMUSG00000014498.9	126.532	0.376449	0.454672	0.827957	0.407695	0.641426	ENSMUSG00000014498.9	ENSMUSG00000014498	Ankrd52	10	128377115	128408704	128377115	1	ankyrin repeat domain 52 [Source:MGI Symbol;Acc:MGI:2444029]
ENSMUSG00000014503.15	278.312	-0.302707	0.322525	-0.938554	0.34796	0.585651	ENSMUSG00000014503.15	ENSMUSG00000014503	Pkd2l2	18	34408489	34444116	34408489	1	polycystic kidney disease 2-like 2 [Source:MGI Symbol;Acc:MGI:1858231]
ENSMUSG00000014504.16	1763.25	-0.660032	0.193768	-3.40629	0.000658512	0.00594664	ENSMUSG00000014504.16	ENSMUSG00000014504	Srp19	18	34330847	34336599	34330847	1	signal recognition particle 19 [Source:MGI Symbol;Acc:MGI:1913634]
ENSMUSG00000014543.14	1.95662	4.18326	3.40025	1.23028	0.218592	NA	ENSMUSG00000014543.14	ENSMUSG00000014543	Klra17	6	129831154	129876672	129876670	-1	killer cell lectin-like receptor, subfamily A, member 17 [Source:MGI Symbol;Acc:MGI:2180674]
ENSMUSG00000014547.10	109.917	0.893445	0.457685	1.9521	0.0509268	0.163275	ENSMUSG00000014547.10	ENSMUSG00000014547	Wdfy2	14	62837678	62961509	62837678	1	WD repeat and FYVE domain containing 2 [Source:MGI Symbol;Acc:MGI:2442811]
ENSMUSG00000014550.14	818.705	-0.1854	0.22575	-0.82126	0.411498	0.644672	ENSMUSG00000014550.14	ENSMUSG00000014550	Rbsn	6	92186712	92214925	92214925	-1	rabenosyn, RAB effector [Source:MGI Symbol;Acc:MGI:1925537]
ENSMUSG00000014551.8	1846.57	-0.362553	0.180104	-2.01302	0.0441125	0.147656	ENSMUSG00000014551.8	ENSMUSG00000014551	Mrps25	6	92169525	92184033	92184033	-1	mitochondrial ribosomal protein S25 [Source:MGI Symbol;Acc:MGI:1928140]
ENSMUSG00000014554.13	758.223	-0.161484	0.157042	-1.02828	0.303816	0.53905	ENSMUSG00000014554.13	ENSMUSG00000014554	Dguok	6	83480217	83506969	83506969	-1	deoxyguanosine kinase [Source:MGI Symbol;Acc:MGI:1351602]
ENSMUSG00000014592.21	2890.88	-1.00334	0.273193	-3.67263	0.000240067	0.00261968	ENSMUSG00000014592.21	ENSMUSG00000014592	Camta1	4	150917322	151861876	151861876	-1	calmodulin binding transcription activator 1 [Source:MGI Symbol;Acc:MGI:2140230]
ENSMUSG00000014599.10	312.581	2.06203	0.463136	4.45232	8.49463e-06	0.000155287	ENSMUSG00000014599.10	ENSMUSG00000014599	Csf1	3	107741048	107760469	107760236	-1	colony stimulating factor 1 (macrophage) [Source:MGI Symbol;Acc:MGI:1339753]
ENSMUSG00000014601.13	730.177	0.566486	0.353571	1.60218	0.109115	0.277698	ENSMUSG00000014601.13	ENSMUSG00000014601	Strip1	3	107612532	107631694	107614081	-1	striatin interacting protein 1 [Source:MGI Symbol;Acc:MGI:2443884]
ENSMUSG00000014602.15	195.176	4.27825	2.18843	1.95494	0.0505904	0.162545	ENSMUSG00000014602.15	ENSMUSG00000014602	Kif1a	1	93015464	93101951	93101822	-1	kinesin family member 1A [Source:MGI Symbol;Acc:MGI:108391]
ENSMUSG00000014606.14	12863.7	-0.230432	0.140456	-1.64061	0.100879	0.262474	ENSMUSG00000014606.14	ENSMUSG00000014606	Slc25a11	11	70644196	70647479	70647058	-1	solute carrier family 25 (mitochondrial carrier oxoglutarate carrier), member 11 [Source:MGI Symbol;Acc:MGI:1915113]
ENSMUSG00000014609.16	574.703	2.11031	0.353824	5.96429	2.45694e-09	1.05815e-07	ENSMUSG00000014609.16	ENSMUSG00000014609	Chrne	11	70614883	70619216	70619194	-1	cholinergic receptor, nicotinic, epsilon polypeptide [Source:MGI Symbol;Acc:MGI:87894]
ENSMUSG00000014633.15	905.77	-0.0796667	0.224829	-0.354344	0.723081	0.865326	ENSMUSG00000014633.15	ENSMUSG00000014633	Cmc2	8	116888685	116921455	116894524	-1	COX assembly mitochondrial protein 2 [Source:MGI Symbol;Acc:MGI:1913781]
ENSMUSG00000014668.15	915.192	-0.179333	0.175001	-1.02475	0.30548	0.541066	ENSMUSG00000014668.15	ENSMUSG00000014668	Chfr	5	110135842	110171972	110135842	1	checkpoint with forkhead and ring finger domains [Source:MGI Symbol;Acc:MGI:2444898]
ENSMUSG00000014704.10	4.39915	-1.44101	2.93469	-0.491028	0.623407	0.805151	ENSMUSG00000014704.10	ENSMUSG00000014704	Hoxa2	6	52162417	52164831	52164831	-1	homeobox A2 [Source:MGI Symbol;Acc:MGI:96174]
ENSMUSG00000014725.16	5.86069	-0.685831	1.24896	-0.549123	0.582921	0.778059	ENSMUSG00000014725.16	ENSMUSG00000014725	Adam28	14	68606027	68655842	68655842	-1	a disintegrin and metallopeptidase domain 28 [Source:MGI Symbol;Acc:MGI:105988]
ENSMUSG00000014748.13	5433.88	-0.0953022	0.118498	-0.804249	0.421253	0.652345	ENSMUSG00000014748.13	ENSMUSG00000014748	Tex261	6	83768885	83775813	83775813	-1	testis expressed gene 261 [Source:MGI Symbol;Acc:MGI:1096575]
ENSMUSG00000014763.8	1038.47	-0.106288	0.176317	-0.602822	0.546627	0.75319	ENSMUSG00000014763.8	ENSMUSG00000014763	Fam120b	17	15396202	15433583	15396202	1	family with sequence similarity 120, member B [Source:MGI Symbol;Acc:MGI:1914794]
ENSMUSG00000014767.17	245.291	0.208415	0.422709	0.493045	0.621981	0.803957	ENSMUSG00000014767.17	ENSMUSG00000014767	Tbp	17	15499888	15528379	15499888	1	TATA box binding protein [Source:MGI Symbol;Acc:MGI:101838]
ENSMUSG00000014769.10	5564.03	-0.368492	0.134211	-2.74562	0.00603969	0.0336765	ENSMUSG00000014769.10	ENSMUSG00000014769	Psmb1	17	15475021	15499751	15498298	-1	proteasome (prosome, macropain) subunit, beta type 1 [Source:MGI Symbol;Acc:MGI:104884]
ENSMUSG00000014771.13	418.31	-0.3315	0.252585	-1.31243	0.189374	0.401335	ENSMUSG00000014771.13	ENSMUSG00000014771	Pdcd2	17	15519208	15527301	15527281	-1	programmed cell death 2 [Source:MGI Symbol;Acc:MGI:104643]
ENSMUSG00000014773.13	142.965	1.56794	0.447511	3.50368	0.000458881	0.00444076	ENSMUSG00000014773.13	ENSMUSG00000014773	Dll1	17	15367354	15376872	15375976	-1	delta like canonical Notch ligand 1 [Source:MGI Symbol;Acc:MGI:104659]
ENSMUSG00000014776.7	2830.93	-0.121029	0.182511	-0.663133	0.507245	0.724262	ENSMUSG00000014776.7	ENSMUSG00000014776	Nol3	8	105276140	105281939	105276140	1	nucleolar protein 3 (apoptosis repressor with CARD domain) [Source:MGI Symbol;Acc:MGI:1925938]
ENSMUSG00000014778.10	308.527	0.386899	0.297484	1.30057	0.193404	0.406696	ENSMUSG00000014778.10	ENSMUSG00000014778	Fhod1	8	105329163	105347953	105347909	-1	formin homology 2 domain containing 1 [Source:MGI Symbol;Acc:MGI:2679008]
ENSMUSG00000014786.8	28.2783	-0.172098	1.40327	-0.122641	0.902391	0.959003	ENSMUSG00000014786.8	ENSMUSG00000014786	Slc9a5	8	105348843	105369881	105348843	1	solute carrier family 9 (sodium/hydrogen exchanger), member 5 [Source:MGI Symbol;Acc:MGI:2685542]
ENSMUSG00000014791.10	61.7512	0.930017	0.640781	1.45138	0.146674	0.340187	ENSMUSG00000014791.10	ENSMUSG00000014791	Elmo3	8	105305601	105310760	105305601	1	engulfment and cell motility 3 [Source:MGI Symbol;Acc:MGI:2679007]
ENSMUSG00000014813.9	82.8823	3.66507	1.07363	3.41372	0.000640832	0.00582744	ENSMUSG00000014813.9	ENSMUSG00000014813	Stc1	14	69029238	69041804	69029238	1	stanniocalcin 1 [Source:MGI Symbol;Acc:MGI:109131]
ENSMUSG00000014837.15	64.1176	-0.642622	0.564199	-1.139	0.254703	0.485835	ENSMUSG00000014837.15	ENSMUSG00000014837	4931428F04Rik	8	105280409	105289864	105289050	-1	RIKEN cDNA 4931428F04 gene [Source:MGI Symbol;Acc:MGI:1921606]
ENSMUSG00000014846.12	2350.48	0.353503	0.333085	1.0613	0.288554	0.523038	ENSMUSG00000014846.12	ENSMUSG00000014846	Tppp3	8	105467493	105471526	105471526	-1	tubulin polymerization-promoting protein family member 3 [Source:MGI Symbol;Acc:MGI:1915221]
ENSMUSG00000014850.15	406.419	0.160776	0.352442	0.456179	0.648261	0.821112	ENSMUSG00000014850.15	ENSMUSG00000014850	Msh3	13	92211872	92355003	92354995	-1	mutS homolog 3 [Source:MGI Symbol;Acc:MGI:109519]
ENSMUSG00000014856.12	776.289	-0.228134	0.206373	-1.10545	0.268966	0.501721	ENSMUSG00000014856.12	ENSMUSG00000014856	Tmem208	8	105326354	105335219	105326354	1	transmembrane protein 208 [Source:MGI Symbol;Acc:MGI:1913570]
ENSMUSG00000014859.9	862.821	-0.224604	0.225547	-0.995817	0.319339	0.55638	ENSMUSG00000014859.9	ENSMUSG00000014859	E2f4	8	105297663	105305370	105297663	1	E2F transcription factor 4 [Source:MGI Symbol;Acc:MGI:103012]
ENSMUSG00000014867.9	6938.86	-0.0367543	0.164866	-0.222934	0.823587	0.920577	ENSMUSG00000014867.9	ENSMUSG00000014867	Surf4	2	26920040	26933928	26933928	-1	surfeit gene 4 [Source:MGI Symbol;Acc:MGI:98445]
ENSMUSG00000014873.15	457.79	-0.152568	0.233235	-0.65414	0.513022	0.728727	ENSMUSG00000014873.15	ENSMUSG00000014873	Surf2	2	26916367	26920183	26916367	1	surfeit gene 2 [Source:MGI Symbol;Acc:MGI:98444]
ENSMUSG00000014905.4	2893.64	-0.481603	0.290324	-1.65885	0.0971462	0.255991	ENSMUSG00000014905.4	ENSMUSG00000014905	Dnajb9	12	44205559	44210326	44210326	-1	DnaJ heat shock protein family (Hsp40) member B9 [Source:MGI Symbol;Acc:MGI:1351618]
ENSMUSG00000014907.10	117.539	-0.150626	0.330402	-0.455886	0.648472	0.821278	ENSMUSG00000014907.10	ENSMUSG00000014907	Naf1	8	66860217	66890564	66860217	1	nuclear assembly factor 1 ribonucleoprotein [Source:MGI Symbol;Acc:MGI:2682306]
ENSMUSG00000014932.15	232.96	0.00318522	0.509988	0.00624567	0.995017	0.997865	ENSMUSG00000014932.15	ENSMUSG00000014932	Yes1	5	32611171	32687057	32611171	1	YES proto-oncogene 1, Src family tyrosine kinase [Source:MGI Symbol;Acc:MGI:99147]
ENSMUSG00000014956.15	13487	-0.704631	0.284667	-2.47529	0.013313	0.06149	ENSMUSG00000014956.15	ENSMUSG00000014956	Ppp1cb	5	32458843	32517433	32458843	1	protein phosphatase 1 catalytic subunit beta [Source:MGI Symbol;Acc:MGI:104871]
ENSMUSG00000014959.12	4743.16	0.0214067	0.167538	0.127772	0.898329	0.957719	ENSMUSG00000014959.12	ENSMUSG00000014959	Gorasp2	2	70661576	70712636	70661576	1	golgi reassembly stacking protein 2 [Source:MGI Symbol;Acc:MGI:2135962]
ENSMUSG00000014980.14	445.819	0.180449	0.235798	0.765271	0.44411	0.672804	ENSMUSG00000014980.14	ENSMUSG00000014980	Tsen15	1	152370735	152386688	152386682	-1	tRNA splicing endonuclease subunit 15 [Source:MGI Symbol;Acc:MGI:1913887]
ENSMUSG00000015002.18	2346.38	-0.3507	0.199815	-1.75513	0.0792377	0.222971	ENSMUSG00000015002.18	ENSMUSG00000015002	Efr3a	15	65787034	65873816	65787034	1	EFR3 homolog A [Source:MGI Symbol;Acc:MGI:1923990]
ENSMUSG00000015013.9	1180.65	-0.203269	0.167208	-1.21567	0.224111	0.447563	ENSMUSG00000015013.9	ENSMUSG00000015013	Trappc2l	8	122611640	122616660	122611640	1	trafficking protein particle complex 2-like [Source:MGI Symbol;Acc:MGI:1916295]
ENSMUSG00000015016.8	192.773	0.323587	0.35517	0.911076	0.362255	0.600227	ENSMUSG00000015016.8	ENSMUSG00000015016	Acsf3	8	122775486	122817880	122775486	1	acyl-CoA synthetase family member 3 [Source:MGI Symbol;Acc:MGI:2182591]
ENSMUSG00000015023.7	207.405	-0.0864955	0.308279	-0.280576	0.779036	0.897979	ENSMUSG00000015023.7	ENSMUSG00000015023	Ddx19a	8	110974996	110997800	110997800	-1	DEAD (Asp-Glu-Ala-Asp) box polypeptide 19a [Source:MGI Symbol;Acc:MGI:99526]
ENSMUSG00000015027.11	27.9615	0.779318	1.2428	0.627065	0.530616	0.741113	ENSMUSG00000015027.11	ENSMUSG00000015027	Galns	8	122578242	122611463	122611463	-1	galactosamine (N-acetyl)-6-sulfate sulfatase [Source:MGI Symbol;Acc:MGI:1355303]
ENSMUSG00000015053.14	186.128	1.61514	0.624174	2.58765	0.00966342	0.0481871	ENSMUSG00000015053.14	ENSMUSG00000015053	Gata2	6	88193891	88207032	88193891	1	GATA binding protein 2 [Source:MGI Symbol;Acc:MGI:95662]
ENSMUSG00000015083.11	101.247	-0.318258	0.498728	-0.638139	0.523383	0.736737	ENSMUSG00000015083.11	ENSMUSG00000015083	C8g	2	25498651	25501719	25500613	-1	complement component 8, gamma polypeptide [Source:MGI Symbol;Acc:MGI:88237]
ENSMUSG00000015085.8	245.802	1.44029	0.260402	5.53102	3.18378e-08	1.06648e-06	ENSMUSG00000015085.8	ENSMUSG00000015085	Entpd2	2	25395874	25401321	25395874	1	ectonucleoside triphosphate diphosphohydrolase 2 [Source:MGI Symbol;Acc:MGI:1096863]
ENSMUSG00000015087.14	5777.83	-0.331979	0.16138	-2.05713	0.0396739	0.137132	ENSMUSG00000015087.14	ENSMUSG00000015087	Rabl6	2	25583018	25608521	25608521	-1	RAB, member RAS oncogene family-like 6 [Source:MGI Symbol;Acc:MGI:2442633]
ENSMUSG00000015090.13	12.3832	6.84768	1.65867	4.12842	3.65264e-05	0.000538718	ENSMUSG00000015090.13	ENSMUSG00000015090	Ptgds	2	25466709	25470046	25470046	-1	prostaglandin D2 synthase (brain) [Source:MGI Symbol;Acc:MGI:99261]
ENSMUSG00000015092.9	5231.73	-0.229554	0.190206	-1.20687	0.227481	0.452091	ENSMUSG00000015092.9	ENSMUSG00000015092	Edf1	2	25557847	25562082	25557847	1	endothelial differentiation-related factor 1 [Source:MGI Symbol;Acc:MGI:1891227]
ENSMUSG00000015093.15	11.9509	0.884875	1.53915	0.574912	0.565351	0.767157	ENSMUSG00000015093.15	ENSMUSG00000015093	Clic3	2	25456838	25458776	25456838	1	chloride intracellular channel 3 [Source:MGI Symbol;Acc:MGI:1916704]
ENSMUSG00000015094.16	557.627	1.18707	0.317376	3.74027	0.000183822	0.00210672	ENSMUSG00000015094.16	ENSMUSG00000015094	Npdc1	2	25399351	25409494	25403071	1	neural proliferation, differentiation and control 1 [Source:MGI Symbol;Acc:MGI:1099802]
ENSMUSG00000015095.12	8524.94	-0.114533	0.187007	-0.612452	0.540239	0.748149	ENSMUSG00000015095.12	ENSMUSG00000015095	Fbxw5	2	25500750	25505471	25500750	1	F-box and WD-40 domain protein 5 [Source:MGI Symbol;Acc:MGI:1354731]
ENSMUSG00000015112.15	9.71596	2.63888	1.77918	1.4832	0.138022	0.327114	ENSMUSG00000015112.15	ENSMUSG00000015112	Slc25a13	6	6041218	6217173	6217118	-1	solute carrier family 25 (mitochondrial carrier, adenine nucleotide translocator), member 13 [Source:MGI Symbol;Acc:MGI:1354721]
ENSMUSG00000015120.15	2455.86	-0.0982174	0.138129	-0.711054	0.477051	0.698724	ENSMUSG00000015120.15	ENSMUSG00000015120	Ube2i	17	25261916	25274622	25274310	-1	ubiquitin-conjugating enzyme E2I [Source:MGI Symbol;Acc:MGI:107365]
ENSMUSG00000015126.9	1640.06	-0.333583	0.111055	-3.00376	0.00266667	0.0179489	ENSMUSG00000015126.9	ENSMUSG00000015126	Tsr3	17	25240170	25242798	25240170	1	TSR3 20S rRNA accumulation [Source:MGI Symbol;Acc:MGI:1915577]
ENSMUSG00000015127.14	57.8556	0.329687	0.799483	0.412375	0.680064	0.84103	ENSMUSG00000015127.14	ENSMUSG00000015127	Unkl	17	25188397	25234443	25188397	1	unkempt family like zinc finger [Source:MGI Symbol;Acc:MGI:1921404]
ENSMUSG00000015133.17	117.746	1.11693	0.598033	1.86768	0.0618066	0.187188	ENSMUSG00000015133.17	ENSMUSG00000015133	Lrrk1	7	66226912	66388350	66262470	-1	leucine-rich repeat kinase 1 [Source:MGI Symbol;Acc:MGI:2142227]
ENSMUSG00000015134.15	32.3545	0.822445	1.00898	0.815127	0.415	0.647679	ENSMUSG00000015134.15	ENSMUSG00000015134	Aldh1a3	7	66390890	66427517	66427517	-1	aldehyde dehydrogenase family 1, subfamily A3 [Source:MGI Symbol;Acc:MGI:1861722]
ENSMUSG00000015143.15	377.904	4.02956	0.315927	12.7547	2.93435e-37	2.89962e-34	ENSMUSG00000015143.15	ENSMUSG00000015143	Actn1	12	80167547	80260371	80260371	-1	actinin, alpha 1 [Source:MGI Symbol;Acc:MGI:2137706]
ENSMUSG00000015149.14	4672.6	-0.197746	0.152899	-1.29331	0.195902	0.410184	ENSMUSG00000015149.14	ENSMUSG00000015149	Sirt2	7	28766735	28788661	28766735	1	sirtuin 2 [Source:MGI Symbol;Acc:MGI:1927664]
ENSMUSG00000015165.16	392.013	0.632632	0.24094	2.62568	0.00864752	0.0441993	ENSMUSG00000015165.16	ENSMUSG00000015165	Hnrnpl	7	28808541	28822266	28808541	1	heterogeneous nuclear ribonucleoprotein L [Source:MGI Symbol;Acc:MGI:104816]
ENSMUSG00000015176.11	634.309	0.0920935	0.22714	0.405449	0.685147	0.844142	ENSMUSG00000015176.11	ENSMUSG00000015176	Nolc1	19	46075863	46085530	46075880	1	nucleolar and coiled-body phosphoprotein 1 [Source:MGI Symbol;Acc:MGI:1918019]
ENSMUSG00000015189.12	470.643	-0.222104	0.350661	-0.633387	0.526481	0.73876	ENSMUSG00000015189.12	ENSMUSG00000015189	Casd1	6	4600839	4643355	4600839	1	CAS1 domain containing 1 [Source:MGI Symbol;Acc:MGI:2384865]
ENSMUSG00000015202.13	70.3922	-0.231302	0.926809	-0.249568	0.802922	0.909712	ENSMUSG00000015202.13	ENSMUSG00000015202	Cnksr3	10	7119063	7212237	7212237	-1	Cnksr family member 3 [Source:MGI Symbol;Acc:MGI:2674130]
ENSMUSG00000015214.14	851.659	-0.694077	0.282575	-2.45626	0.0140392	0.0638657	ENSMUSG00000015214.14	ENSMUSG00000015214	Mtmr1	X	71364760	71419196	71364760	1	myotubularin related protein 1 [Source:MGI Symbol;Acc:MGI:1858271]
ENSMUSG00000015217.11	646.195	0.22901	0.307092	0.745736	0.455827	0.681842	ENSMUSG00000015217.11	ENSMUSG00000015217	Hmgb3	X	71555918	71560676	71555918	1	high mobility group box 3 [Source:MGI Symbol;Acc:MGI:1098219]
ENSMUSG00000015222.18	53.9839	3.4002	0.654011	5.199	2.00363e-07	5.75743e-06	ENSMUSG00000015222.18	ENSMUSG00000015222	Map2	1	66175273	66442583	66175273	1	microtubule-associated protein 2 [Source:MGI Symbol;Acc:MGI:97175]
ENSMUSG00000015224.10	38.8524	1.98154	0.815976	2.42843	0.0151642	0.0676853	ENSMUSG00000015224.10	ENSMUSG00000015224	Cyp2j9	4	96568429	96591578	96591578	-1	cytochrome P450, family 2, subfamily j, polypeptide 9 [Source:MGI Symbol;Acc:MGI:1921769]
ENSMUSG00000015243.4	293.851	0.245685	0.37801	0.649942	0.51573	0.730451	ENSMUSG00000015243.4	ENSMUSG00000015243	Abca1	4	53030787	53159895	53159895	-1	ATP-binding cassette, sub-family A (ABC1), member 1 [Source:MGI Symbol;Acc:MGI:99607]
ENSMUSG00000015247.10	112.901	1.15409	0.445771	2.58898	0.00962593	0.0480675	ENSMUSG00000015247.10	ENSMUSG00000015247	Nipsnap3b	4	53011880	53022060	53011880	1	nipsnap homolog 3B [Source:MGI Symbol;Acc:MGI:1913786]
ENSMUSG00000015289.4	1815.1	-0.470432	0.151288	-3.10952	0.00187394	0.0137394	ENSMUSG00000015289.4	ENSMUSG00000015289	Lage3	X	74351276	74353618	74353594	-1	L antigen family, member 3 [Source:MGI Symbol;Acc:MGI:1913442]
ENSMUSG00000015290.15	5638.42	-0.350618	0.119571	-2.9323	0.00336457	0.0215738	ENSMUSG00000015290.15	ENSMUSG00000015290	Ubl4a	X	74365718	74373218	74368673	-1	ubiquitin-like 4A [Source:MGI Symbol;Acc:MGI:95049]
ENSMUSG00000015291.10	1684.68	0.730002	0.177451	4.11383	3.89143e-05	0.00056954	ENSMUSG00000015291.10	ENSMUSG00000015291	Gdi1	X	74304998	74311862	74304998	1	guanosine diphosphate (GDP) dissociation inhibitor 1 [Source:MGI Symbol;Acc:MGI:99846]
ENSMUSG00000015305.6	95.4789	2.04921	0.61125	3.35248	0.000800896	0.00690525	ENSMUSG00000015305.6	ENSMUSG00000015305	Sash1	10	8722219	8886070	8886070	-1	SAM and SH3 domain containing 1 [Source:MGI Symbol;Acc:MGI:1917347]
ENSMUSG00000015312.9	222.39	0.812102	0.341439	2.37847	0.0173846	0.0747449	ENSMUSG00000015312.9	ENSMUSG00000015312	Gadd45b	10	80930073	80932204	80930073	1	growth arrest and DNA-damage-inducible 45 beta [Source:MGI Symbol;Acc:MGI:107776]
ENSMUSG00000015314.10	4.31355	5.30823	3.24032	1.63818	0.101384	0.26322	ENSMUSG00000015314.10	ENSMUSG00000015314	Slamf6	1	171917515	171953170	171917515	1	SLAM family member 6 [Source:MGI Symbol;Acc:MGI:1353620]
ENSMUSG00000015335.16	186.65	0.388342	0.349917	1.10981	0.267081	0.499692	ENSMUSG00000015335.16	ENSMUSG00000015335	Zdhhc12	2	30090944	30093648	30093019	-1	zinc finger, DHHC domain containing 12 [Source:MGI Symbol;Acc:MGI:1913470]
ENSMUSG00000015337.5	2668.79	-0.530454	0.220148	-2.40953	0.0159732	0.0704126	ENSMUSG00000015337.5	ENSMUSG00000015337	Endog	2	30171493	30174069	30171493	1	endonuclease G [Source:MGI Symbol;Acc:MGI:1261433]
ENSMUSG00000015340.10	61.6369	1.17007	0.682657	1.714	0.0865287	0.23631	ENSMUSG00000015340.10	ENSMUSG00000015340	Cybb	X	9435252	9487771	9469324	-1	cytochrome b-245, beta polypeptide [Source:MGI Symbol;Acc:MGI:88574]
ENSMUSG00000015341.17	1863.5	-0.236377	0.164585	-1.4362	0.150946	0.346256	ENSMUSG00000015341.17	ENSMUSG00000015341	Golga7	8	23241346	23257074	23257074	-1	golgi autoantigen, golgin subfamily a, 7 [Source:MGI Symbol;Acc:MGI:1931029]
ENSMUSG00000015342.6	213.726	0.0768386	0.35674	0.215391	0.829462	0.924067	ENSMUSG00000015342.6	ENSMUSG00000015342	Xk	X	9272756	9313250	9272756	1	X-linked Kx blood group [Source:MGI Symbol;Acc:MGI:103569]
ENSMUSG00000015354.8	206.869	1.80614	0.58109	3.1082	0.00188233	0.0137612	ENSMUSG00000015354.8	ENSMUSG00000015354	Pcolce2	9	95637601	95698096	95637601	1	procollagen C-endopeptidase enhancer 2 [Source:MGI Symbol;Acc:MGI:1923727]
ENSMUSG00000015355.13	11.3669	2.25075	1.79594	1.25324	0.210118	0.428813	ENSMUSG00000015355.13	ENSMUSG00000015355	Cd48	1	171682009	171705258	171682009	1	CD48 antigen [Source:MGI Symbol;Acc:MGI:88339]
ENSMUSG00000015357.10	3175.43	-0.336656	0.149321	-2.25458	0.0241596	0.0954738	ENSMUSG00000015357.10	ENSMUSG00000015357	Clpx	9	65294260	65330658	65294260	1	caseinolytic mitochondrial matrix peptidase chaperone subunit [Source:MGI Symbol;Acc:MGI:1346017]
ENSMUSG00000015363.13	1215.33	-0.285169	0.19349	-1.47381	0.140532	0.330641	ENSMUSG00000015363.13	ENSMUSG00000015363	Trabd	15	89075124	89087077	89075124	1	TraB domain containing [Source:MGI Symbol;Acc:MGI:1915226]
ENSMUSG00000015365.15	7.23552	-1.27925	3.20694	-0.398901	NA	NA	ENSMUSG00000015365.15	ENSMUSG00000015365	Mov10l1	15	88982909	89055152	88982909	1	Mov10 like RISC complex RNA helicase 1 [Source:MGI Symbol;Acc:MGI:1891384]
ENSMUSG00000015377.10	499.065	0.00670054	0.301844	0.0221987	0.982289	0.992557	ENSMUSG00000015377.10	ENSMUSG00000015377	Dennd6b	15	89182213	89196496	89196448	-1	DENN/MADD domain containing 6B [Source:MGI Symbol;Acc:MGI:1916690]
ENSMUSG00000015396.4	40.0653	0.56485	0.642085	0.879712	0.379015	0.615385	ENSMUSG00000015396.4	ENSMUSG00000015396	Cd83	13	43784775	43803132	43784775	1	CD83 antigen [Source:MGI Symbol;Acc:MGI:1328316]
ENSMUSG00000015405.15	29.3062	1.36676	1.21586	1.12411	0.260966	0.49255	ENSMUSG00000015405.15	ENSMUSG00000015405	Ace2	X	164139332	164188420	164139332	1	angiotensin I converting enzyme (peptidyl-dipeptidase A) 2 [Source:MGI Symbol;Acc:MGI:1917258]
ENSMUSG00000015452.14	6.20127	5.84822	2.91732	2.00465	0.0450001	0.149555	ENSMUSG00000015452.14	ENSMUSG00000015452	Ager	17	34597862	34600936	34597862	1	advanced glycosylation end product-specific receptor [Source:MGI Symbol;Acc:MGI:893592]
ENSMUSG00000015461.15	450.382	0.765701	0.243005	3.15097	0.00162728	0.0122646	ENSMUSG00000015461.15	ENSMUSG00000015461	Atf6b	17	34647146	34655074	34647146	1	activating transcription factor 6 beta [Source:MGI Symbol;Acc:MGI:105121]
ENSMUSG00000015467.14	154.239	3.77932	0.663164	5.69892	1.20572e-08	4.52451e-07	ENSMUSG00000015467.14	ENSMUSG00000015467	Egfl8	17	34613349	34615971	34615320	-1	EGF-like domain 8 [Source:MGI Symbol;Acc:MGI:1932094]
ENSMUSG00000015468.14	64.9805	1.38113	0.822272	1.67965	0.093026	0.248671	ENSMUSG00000015468.14	ENSMUSG00000015468	Notch4	17	34564268	34588503	34564268	1	notch 4 [Source:MGI Symbol;Acc:MGI:107471]
ENSMUSG00000015474.16	1333.65	-0.0556816	0.167393	-0.332639	0.739407	0.874128	ENSMUSG00000015474.16	ENSMUSG00000015474	Ppt2	17	34616662	34628510	34627435	-1	palmitoyl-protein thioesterase 2 [Source:MGI Symbol;Acc:MGI:1860075]
ENSMUSG00000015476.6	14.7441	1.19658	2.07372	0.577022	0.563924	0.766098	ENSMUSG00000015476.6	ENSMUSG00000015476	Prrt1	17	34629533	34633126	34629533	1	proline-rich transmembrane protein 1 [Source:MGI Symbol;Acc:MGI:1932118]
ENSMUSG00000015478.13	873.865	-0.42283	0.191365	-2.20954	0.027137	0.104005	ENSMUSG00000015478.13	ENSMUSG00000015478	Rnf5	17	34601091	34603690	34603690	-1	ring finger protein 5 [Source:MGI Symbol;Acc:MGI:1860076]
ENSMUSG00000015488.14	1917.16	-0.0537296	0.206167	-0.260612	0.794392	0.905992	ENSMUSG00000015488.14	ENSMUSG00000015488	Cacfd1	2	27009926	27021089	27009926	1	calcium channel flower domain containing 1 [Source:MGI Symbol;Acc:MGI:1924317]
ENSMUSG00000015501.10	598.643	-0.118951	0.164983	-0.72099	0.470916	0.695003	ENSMUSG00000015501.10	ENSMUSG00000015501	Hivep2	10	13966075	14151374	13966075	1	human immunodeficiency virus type I enhancer binding protein 2 [Source:MGI Symbol;Acc:MGI:1338076]
ENSMUSG00000015522.18	889.556	-0.561978	0.250606	-2.24248	0.0249307	0.0979116	ENSMUSG00000015522.18	ENSMUSG00000015522	Arnt	3	95434388	95497240	95434388	1	aryl hydrocarbon receptor nuclear translocator [Source:MGI Symbol;Acc:MGI:88071]
ENSMUSG00000015533.9	14.199	5.32927	1.87364	2.84434	0.00445032	0.0267335	ENSMUSG00000015533.9	ENSMUSG00000015533	Itga2	13	114833081	114932100	114932100	-1	integrin alpha 2 [Source:MGI Symbol;Acc:MGI:96600]
ENSMUSG00000015536.14	1929.59	-0.309505	0.160192	-1.93209	0.053349	0.169057	ENSMUSG00000015536.14	ENSMUSG00000015536	Mocs2	13	114818236	114832275	114818236	1	molybdenum cofactor synthesis 2 [Source:MGI Symbol;Acc:MGI:1336894]
ENSMUSG00000015542.17	517.171	0.104295	0.335629	0.310745	0.755995	0.883907	ENSMUSG00000015542.17	ENSMUSG00000015542	Nat9	11	115182832	115187859	115187390	-1	N-acetyltransferase 9 (GCN5-related, putative) [Source:MGI Symbol;Acc:MGI:1913426]
ENSMUSG00000015568.16	11569.7	-0.357865	0.118886	-3.01015	0.00261115	0.0176982	ENSMUSG00000015568.16	ENSMUSG00000015568	Lpl	8	68880491	68907448	68880491	1	lipoprotein lipase [Source:MGI Symbol;Acc:MGI:96820]
ENSMUSG00000015575.15	1305.96	0.1624	0.191534	0.847888	0.3965	0.631326	ENSMUSG00000015575.15	ENSMUSG00000015575	Atp6v0e	17	26663231	26699647	26663231	1	ATPase, H+ transporting, lysosomal V0 subunit E [Source:MGI Symbol;Acc:MGI:1328318]
ENSMUSG00000015597.17	281.598	-0.304474	0.484483	-0.628451	0.529709	0.740436	ENSMUSG00000015597.17	ENSMUSG00000015597	Zfp318	17	46383731	46420920	46383731	1	zinc finger protein 318 [Source:MGI Symbol;Acc:MGI:1889348]
ENSMUSG00000015599.9	39.6409	-1.38859	0.987512	-1.40615	0.15968	0.358674	ENSMUSG00000015599.9	ENSMUSG00000015599	Ttbk1	17	46442448	46487675	46487675	-1	tau tubulin kinase 1 [Source:MGI Symbol;Acc:MGI:2147036]
ENSMUSG00000015605.6	231.702	-0.886067	0.349882	-2.53247	0.0113261	0.054507	ENSMUSG00000015605.6	ENSMUSG00000015605	Srf	17	46548329	46556175	46556175	-1	serum response factor [Source:MGI Symbol;Acc:MGI:106658]
ENSMUSG00000015619.10	2.85627	3.9388	3.09361	1.2732	0.202946	NA	ENSMUSG00000015619.10	ENSMUSG00000015619	Gata3	2	9857078	9890034	9878600	-1	GATA binding protein 3 [Source:MGI Symbol;Acc:MGI:95663]
ENSMUSG00000015647.9	298.346	0.829942	0.428822	1.9354	0.0529412	0.168155	ENSMUSG00000015647.9	ENSMUSG00000015647	Lama5	2	180176373	180225859	180179643	-1	laminin, alpha 5 [Source:MGI Symbol;Acc:MGI:105382]
ENSMUSG00000015652.9	2.16499	4.33493	3.14325	1.37912	0.167857	NA	ENSMUSG00000015652.9	ENSMUSG00000015652	Steap1	5	5736317	5749326	5749326	-1	six transmembrane epithelial antigen of the prostate 1 [Source:MGI Symbol;Acc:MGI:1917608]
ENSMUSG00000015653.13	63.6939	3.61685	0.96418	3.75121	0.00017598	0.00203125	ENSMUSG00000015653.13	ENSMUSG00000015653	Steap2	5	5664829	5694578	5694578	-1	six transmembrane epithelial antigen of prostate 2 [Source:MGI Symbol;Acc:MGI:1921301]
ENSMUSG00000015656.17	60445.8	-0.0883655	0.0875728	-1.00905	0.31295	0.548953	ENSMUSG00000015656.17	ENSMUSG00000015656	Hspa8	9	40800984	40810087	40800984	1	heat shock protein 8 [Source:MGI Symbol;Acc:MGI:105384]
ENSMUSG00000015659.12	181.542	0.0451494	0.529954	0.0851951	0.932106	0.971456	ENSMUSG00000015659.12	ENSMUSG00000015659	Serac1	17	6042196	6079741	6079741	-1	serine active site containing 1 [Source:MGI Symbol;Acc:MGI:2447813]
ENSMUSG00000015668.13	408.897	0.163927	0.232429	0.705278	0.480637	0.701943	ENSMUSG00000015668.13	ENSMUSG00000015668	Pdzd11	X	100622883	100626568	100625938	-1	PDZ domain containing 11 [Source:MGI Symbol;Acc:MGI:1919871]
ENSMUSG00000015671.11	3447.47	-0.322197	0.16863	-1.91067	0.0560469	0.174896	ENSMUSG00000015671.11	ENSMUSG00000015671	Psma2	13	14613240	14674236	14613240	1	proteasome subunit alpha 2 [Source:MGI Symbol;Acc:MGI:104885]
ENSMUSG00000015672.4	1277.96	-0.888967	0.240947	-3.68946	0.000224726	0.0024812	ENSMUSG00000015672.4	ENSMUSG00000015672	Mrpl32	13	14608184	14613165	14613165	-1	mitochondrial ribosomal protein L32 [Source:MGI Symbol;Acc:MGI:2137226]
ENSMUSG00000015697.14	141.09	0.0263148	0.605203	0.0434809	0.965318	0.984977	ENSMUSG00000015697.14	ENSMUSG00000015697	Setdb1	3	95323525	95357202	95357155	-1	SET domain, bifurcated 1 [Source:MGI Symbol;Acc:MGI:1934229]
ENSMUSG00000015702.13	11.5177	5.2084	1.51258	3.44339	0.000574473	0.00534422	ENSMUSG00000015702.13	ENSMUSG00000015702	Anxa9	3	95296096	95307176	95306804	-1	annexin A9 [Source:MGI Symbol;Acc:MGI:1923711]
ENSMUSG00000015709.9	58.2436	9.07772e-05	0.933233	9.72718e-05	0.999922	0.999997	ENSMUSG00000015709.9	ENSMUSG00000015709	Arnt2	7	84246278	84410176	84410119	-1	aryl hydrocarbon receptor nuclear translocator 2 [Source:MGI Symbol;Acc:MGI:107188]
ENSMUSG00000015711.8	1935.84	-0.242731	0.12974	-1.87091	0.0613575	0.186113	ENSMUSG00000015711.8	ENSMUSG00000015711	Prune1	3	95253674	95282076	95282076	-1	prune exopolyphosphatase [Source:MGI Symbol;Acc:MGI:1925152]
ENSMUSG00000015714.11	647.735	1.42185	0.187006	7.60325	2.88793e-14	2.85376e-12	ENSMUSG00000015714.11	ENSMUSG00000015714	Cers2	3	95314791	95323599	95314791	1	ceramide synthase 2 [Source:MGI Symbol;Acc:MGI:1924143]
ENSMUSG00000015733.13	25138.3	-0.472612	0.194465	-2.43031	0.0150858	0.06742	ENSMUSG00000015733.13	ENSMUSG00000015733	Capza2	6	17636234	17666972	17636234	1	capping protein (actin filament) muscle Z-line, alpha 2 [Source:MGI Symbol;Acc:MGI:106222]
ENSMUSG00000015745.9	600.412	0.497341	0.292694	1.69919	0.0892839	0.241535	ENSMUSG00000015745.9	ENSMUSG00000015745	Plekho1	3	95988429	95996001	95996001	-1	pleckstrin homology domain containing, family O member 1 [Source:MGI Symbol;Acc:MGI:1914470]
ENSMUSG00000015747.5	284.703	-0.231914	0.287137	-0.807678	0.419276	0.650991	ENSMUSG00000015747.5	ENSMUSG00000015747	Vps45	3	95999832	96058466	96058466	-1	vacuolar protein sorting 45 [Source:MGI Symbol;Acc:MGI:891965]
ENSMUSG00000015748.13	298.72	-0.13981	0.262616	-0.532373	0.594467	0.785579	ENSMUSG00000015748.13	ENSMUSG00000015748	Prpf3	3	95830124	95855885	95855885	-1	pre-mRNA processing factor 3 [Source:MGI Symbol;Acc:MGI:1918017]
ENSMUSG00000015749.12	2654.34	-0.0200119	0.153874	-0.130054	0.896524	0.956922	ENSMUSG00000015749.12	ENSMUSG00000015749	Anp32e	3	95929246	95947390	95929246	1	acidic (leucine-rich) nuclear phosphoprotein 32 family, member E [Source:MGI Symbol;Acc:MGI:1913721]
ENSMUSG00000015750.15	1306.85	-0.0826448	0.223348	-0.370028	0.711362	0.859154	ENSMUSG00000015750.15	ENSMUSG00000015750	Aph1a	3	95893969	95898288	95893969	1	aph1 homolog A, gamma secretase subunit [Source:MGI Symbol;Acc:MGI:2385110]
ENSMUSG00000015755.16	2058.9	-0.49246	0.136145	-3.61718	0.000297833	0.0031344	ENSMUSG00000015755.16	ENSMUSG00000015755	Tab2	10	7905653	7956230	7924260	-1	TGF-beta activated kinase 1/MAP3K7 binding protein 2 [Source:MGI Symbol;Acc:MGI:1915902]
ENSMUSG00000015757.10	649.766	0.139639	0.264185	0.528566	0.597106	0.787187	ENSMUSG00000015757.10	ENSMUSG00000015757	Ppil4	10	7792891	7823135	7792891	1	peptidylprolyl isomerase (cyclophilin)-like 4 [Source:MGI Symbol;Acc:MGI:1914668]
ENSMUSG00000015759.11	2495.69	-0.663602	0.25429	-2.60963	0.00906406	0.0458544	ENSMUSG00000015759.11	ENSMUSG00000015759	Cnih1	14	46775567	46788411	46788411	-1	cornichon family AMPA receptor auxiliary protein 1 [Source:MGI Symbol;Acc:MGI:1277202]
ENSMUSG00000015766.14	111.171	0.651596	0.451886	1.44195	0.149317	0.344092	ENSMUSG00000015766.14	ENSMUSG00000015766	Eps8	6	137477245	137654876	137649285	-1	epidermal growth factor receptor pathway substrate 8 [Source:MGI Symbol;Acc:MGI:104684]
ENSMUSG00000015776.12	736.927	0.042351	0.294106	0.143999	0.885501	0.951867	ENSMUSG00000015776.12	ENSMUSG00000015776	Med22	2	26905262	26910677	26910677	-1	mediator complex subunit 22 [Source:MGI Symbol;Acc:MGI:98446]
ENSMUSG00000015790.16	628.247	0.0224427	0.200845	0.111742	0.911028	0.962524	ENSMUSG00000015790.16	ENSMUSG00000015790	Surf1	2	26913381	26916530	26914759	-1	surfeit gene 1 [Source:MGI Symbol;Acc:MGI:98443]
ENSMUSG00000015804.14	6467.04	-0.141291	0.11124	-1.27014	0.204033	0.421225	ENSMUSG00000015804.14	ENSMUSG00000015804	Med28	5	45520229	45529276	45520229	1	mediator complex subunit 28 [Source:MGI Symbol;Acc:MGI:1914249]
ENSMUSG00000015806.12	3389.87	-0.119671	0.143127	-0.836117	0.403089	0.637633	ENSMUSG00000015806.12	ENSMUSG00000015806	Qdpr	5	45434021	45450236	45450176	-1	quinoid dihydropteridine reductase [Source:MGI Symbol;Acc:MGI:97836]
ENSMUSG00000015812.8	2.22421	2.29052	2.86654	0.799053	0.424259	NA	ENSMUSG00000015812.8	ENSMUSG00000015812	Gnrh1	14	67745181	67749439	67745181	1	gonadotropin releasing hormone 1 [Source:MGI Symbol;Acc:MGI:95789]
ENSMUSG00000015837.15	16964.6	-0.0734132	0.157092	-0.467327	0.640266	0.81651	ENSMUSG00000015837.15	ENSMUSG00000015837	Sqstm1	11	50199366	50210827	50210791	-1	sequestosome 1 [Source:MGI Symbol;Acc:MGI:107931]
ENSMUSG00000015839.6	1017.01	-0.0656306	0.194662	-0.337152	0.736002	0.872686	ENSMUSG00000015839.6	ENSMUSG00000015839	Nfe2l2	2	75675513	75704641	75704641	-1	nuclear factor, erythroid derived 2, like 2 [Source:MGI Symbol;Acc:MGI:108420]
ENSMUSG00000015843.10	4113.94	-0.522484	0.175568	-2.97596	0.00292075	0.0192484	ENSMUSG00000015843.10	ENSMUSG00000015843	Rxrg	1	167598384	167639623	167598384	1	retinoid X receptor gamma [Source:MGI Symbol;Acc:MGI:98216]
ENSMUSG00000015846.15	2052.57	-0.532335	0.131253	-4.0558	4.9964e-05	0.000701983	ENSMUSG00000015846.15	ENSMUSG00000015846	Rxra	2	27676440	27762957	27676440	1	retinoid X receptor alpha [Source:MGI Symbol;Acc:MGI:98214]
ENSMUSG00000015850.11	849.812	0.73138	0.335598	2.17933	0.0293069	0.109967	ENSMUSG00000015850.11	ENSMUSG00000015850	Adamtsl4	3	95676201	95687917	95687917	-1	ADAMTS-like 4 [Source:MGI Symbol;Acc:MGI:2389008]
ENSMUSG00000015852.13	64.2247	0.71328	0.740102	0.963759	0.335167	0.572902	ENSMUSG00000015852.13	ENSMUSG00000015852	Fcrls	3	87250758	87263738	87263599	-1	Fc receptor-like S, scavenger receptor [Source:MGI Symbol;Acc:MGI:1933397]
ENSMUSG00000015869.16	700.424	1.10067	0.365668	3.01003	0.00261225	0.0176982	ENSMUSG00000015869.16	ENSMUSG00000015869	Prpsap1	11	116470845	116494202	116490314	-1	phosphoribosyl pyrophosphate synthetase-associated protein 1 [Source:MGI Symbol;Acc:MGI:1915013]
ENSMUSG00000015879.8	10.5742	4.26308	2.01977	2.11068	NA	NA	ENSMUSG00000015879.8	ENSMUSG00000015879	Fam184b	5	45529705	45639614	45536542	-1	family with sequence similarity 184, member B [Source:MGI Symbol;Acc:MGI:2442958]
ENSMUSG00000015880.13	4.58706	5.40101	3.19758	1.68909	0.0912016	0.245194	ENSMUSG00000015880.13	ENSMUSG00000015880	Ncapg	5	45669919	45700546	45669919	1	non-SMC condensin I complex, subunit G [Source:MGI Symbol;Acc:MGI:1930197]
ENSMUSG00000015882.18	220.317	0.618779	0.51493	1.20168	0.229489	0.454507	ENSMUSG00000015882.18	ENSMUSG00000015882	Lcorl	5	45697181	45857615	45857615	-1	ligand dependent nuclear receptor corepressor-like [Source:MGI Symbol;Acc:MGI:2651932]
ENSMUSG00000015889.8	642.582	0.518428	0.254248	2.03906	0.0414438	0.141219	ENSMUSG00000015889.8	ENSMUSG00000015889	Lta4h	10	93453411	93484875	93453411	1	leukotriene A4 hydrolase [Source:MGI Symbol;Acc:MGI:96836]
ENSMUSG00000015932.8	2165.46	2.50765	0.26157	9.58689	9.0776e-22	2.09693e-19	ENSMUSG00000015932.8	ENSMUSG00000015932	Dstn	2	143915320	143943324	143915320	1	destrin [Source:MGI Symbol;Acc:MGI:1929270]
ENSMUSG00000015937.15	891.014	0.0952306	0.233087	0.408562	0.682861	0.842539	ENSMUSG00000015937.15	ENSMUSG00000015937	Macroh2a1	13	56073619	56136361	56135631	-1	macroH2A.1 histone [Source:MGI Symbol;Acc:MGI:1349392]
ENSMUSG00000015942.9	178.971	-0.547168	0.407979	-1.34117	0.179867	0.388546	ENSMUSG00000015942.9	ENSMUSG00000015942	Gtf2ird2	5	134184019	134224355	134184019	1	GTF2I repeat domain containing 2 [Source:MGI Symbol;Acc:MGI:2149780]
ENSMUSG00000015943.11	1188.07	-0.0793514	0.25542	-0.310671	0.756051	0.883915	ENSMUSG00000015943.11	ENSMUSG00000015943	Bola1	3	96196588	96219709	96198489	-1	bolA-like 1 (E. coli) [Source:MGI Symbol;Acc:MGI:1916418]
ENSMUSG00000015944.9	1848.25	-0.26322	0.196549	-1.33921	0.180503	0.389732	ENSMUSG00000015944.9	ENSMUSG00000015944	Castor2	5	134099711	134144343	134099711	1	cytosolic arginine sensor for mTORC1 subunit 2 [Source:MGI Symbol;Acc:MGI:1933384]
ENSMUSG00000015947.10	8.66679	1.74172	1.62314	1.07306	0.283245	0.51747	ENSMUSG00000015947.10	ENSMUSG00000015947	Fcgr1	3	96282909	96293969	96293969	-1	Fc receptor, IgG, high affinity I [Source:MGI Symbol;Acc:MGI:95498]
ENSMUSG00000015950.13	38.4408	1.343	1.10301	1.21758	0.223382	0.446568	ENSMUSG00000015950.13	ENSMUSG00000015950	Ncf1	5	134220053	134229625	134229625	-1	neutrophil cytosolic factor 1 [Source:MGI Symbol;Acc:MGI:97283]
ENSMUSG00000015957.12	195.554	0.372589	0.553014	0.673744	0.500474	0.718112	ENSMUSG00000015957.12	ENSMUSG00000015957	Wnt11	7	98835112	98855195	98835112	1	wingless-type MMTV integration site family, member 11 [Source:MGI Symbol;Acc:MGI:101948]
ENSMUSG00000015961.8	270.533	0.463136	0.334003	1.38662	0.165556	0.367176	ENSMUSG00000015961.8	ENSMUSG00000015961	Adss	1	177762962	177796511	177796511	-1	adenylosuccinate synthetase, non muscle [Source:MGI Symbol;Acc:MGI:87948]
ENSMUSG00000015962.5	18.5493	-0.577133	1.22303	-0.471888	0.637007	0.814211	ENSMUSG00000015962.5	ENSMUSG00000015962	1700016C15Rik	1	177729814	177753324	177729814	1	RIKEN cDNA 1700016C15 gene [Source:MGI Symbol;Acc:MGI:1916678]
ENSMUSG00000015966.17	5.96027	5.79047	2.41417	2.39854	0.0164606	0.0721146	ENSMUSG00000015966.17	ENSMUSG00000015966	Il17rb	14	29996135	30008896	30008896	-1	interleukin 17 receptor B [Source:MGI Symbol;Acc:MGI:1355292]
ENSMUSG00000015968.18	8.75521	2.04171	1.54049	1.32536	0.185052	0.395758	ENSMUSG00000015968.18	ENSMUSG00000015968	Cacna1d	14	30039939	30491455	30082758	-1	calcium channel, voltage-dependent, L type, alpha 1D subunit [Source:MGI Symbol;Acc:MGI:88293]
ENSMUSG00000015970.19	28.6902	0.799222	1.7	0.47013	0.638262	0.815163	ENSMUSG00000015970.19	ENSMUSG00000015970	Chdh	14	30009023	30040527	30009023	1	choline dehydrogenase [Source:MGI Symbol;Acc:MGI:1860776]
ENSMUSG00000015971.5	1528.26	-0.244543	0.193044	-1.26677	0.205236	0.423005	ENSMUSG00000015971.5	ENSMUSG00000015971	Actr8	14	29978337	30006354	29978337	1	ARP8 actin-related protein 8 [Source:MGI Symbol;Acc:MGI:1860775]
ENSMUSG00000015980.14	146.744	-0.340981	0.376187	-0.906415	0.364716	0.602582	ENSMUSG00000015980.14	ENSMUSG00000015980	Lrrc27	7	139212988	139242979	139212988	1	leucine rich repeat containing 27 [Source:MGI Symbol;Acc:MGI:1923862]
ENSMUSG00000015981.12	4.83691	5.48842	2.53445	2.16553	0.0303473	0.112785	ENSMUSG00000015981.12	ENSMUSG00000015981	Stk32c	7	139103638	139213307	139188517	-1	serine/threonine kinase 32C [Source:MGI Symbol;Acc:MGI:2385336]
ENSMUSG00000015994.10	5537.93	-0.245557	0.116336	-2.11076	0.0347927	0.124669	ENSMUSG00000015994.10	ENSMUSG00000015994	Fnta	8	25998722	26015650	26015650	-1	farnesyltransferase, CAAX box, alpha [Source:MGI Symbol;Acc:MGI:104683]
ENSMUSG00000016018.4	1226.18	-0.0771608	0.224425	-0.343816	0.730985	0.869576	ENSMUSG00000016018.4	ENSMUSG00000016018	Mtrex	13	112867418	112927398	112927398	-1	Mtr4 exosome RNA helicase [Source:MGI Symbol;Acc:MGI:1919448]
ENSMUSG00000016024.9	183.222	1.96748	0.341414	5.76276	8.275e-09	3.22073e-07	ENSMUSG00000016024.9	ENSMUSG00000016024	Lbp	2	158306493	158332852	158306493	1	lipopolysaccharide binding protein [Source:MGI Symbol;Acc:MGI:1098776]
ENSMUSG00000016087.13	405.811	0.396337	0.445854	0.88894	0.374035	0.611374	ENSMUSG00000016087.13	ENSMUSG00000016087	Fli1	9	32422204	32542861	32541595	-1	Friend leukemia integration 1 [Source:MGI Symbol;Acc:MGI:95554]
ENSMUSG00000016128.14	114.971	1.97727	0.579916	3.40958	0.000650627	0.00589423	ENSMUSG00000016128.14	ENSMUSG00000016128	Stard13	5	151037510	151233836	151190269	-1	StAR-related lipid transfer (START) domain containing 13 [Source:MGI Symbol;Acc:MGI:2385331]
ENSMUSG00000016150.15	1.43662	3.735	3.40637	1.09647	0.272871	NA	ENSMUSG00000016150.15	ENSMUSG00000016150	Tenm1	X	42527866	43429126	43429126	-1	teneurin transmembrane protein 1 [Source:MGI Symbol;Acc:MGI:1345185]
ENSMUSG00000016179.11	7.08972	5.26034	2.70666	1.94348	NA	NA	ENSMUSG00000016179.11	ENSMUSG00000016179	Camk1g	1	193346346	193370298	193370225	-1	calcium/calmodulin-dependent protein kinase I gamma [Source:MGI Symbol;Acc:MGI:2388073]
ENSMUSG00000016181.9	118.769	0.0895476	0.954214	0.0938444	0.925233	0.967955	ENSMUSG00000016181.9	ENSMUSG00000016181	Utp25	1	193091104	193130272	193114675	-1	UTP25 small subunit processome component [Source:MGI Symbol;Acc:MGI:2138080]
ENSMUSG00000016194.14	206.047	0.756196	0.292304	2.58701	0.00968119	0.0482486	ENSMUSG00000016194.14	ENSMUSG00000016194	Hsd11b1	1	193221634	193264075	193242629	-1	hydroxysteroid 11-beta dehydrogenase 1 [Source:MGI Symbol;Acc:MGI:103562]
ENSMUSG00000016200.14	1.5933	-4.34969	3.412	-1.27482	0.202372	NA	ENSMUSG00000016200.14	ENSMUSG00000016200	Syt14	1	192891233	193035775	193035775	-1	synaptotagmin XIV [Source:MGI Symbol;Acc:MGI:2444490]
ENSMUSG00000016206.6	134.906	1.22543	0.430127	2.84898	0.00438589	0.0264179	ENSMUSG00000016206.6	ENSMUSG00000016206	H2-M3	17	37270220	37274484	37270220	1	histocompatibility 2, M region locus 3 [Source:MGI Symbol;Acc:MGI:95915]
ENSMUSG00000016239.11	15.2477	0.403144	1.08795	0.370554	0.71097	0.859046	ENSMUSG00000016239.11	ENSMUSG00000016239	Lonrf3	X	36328353	36362341	36328353	1	LON peptidase N-terminal domain and ring finger 3 [Source:MGI Symbol;Acc:MGI:1921615]
ENSMUSG00000016252.7	8320.66	-0.763421	0.166531	-4.58426	4.55587e-06	9.04412e-05	ENSMUSG00000016252.7	ENSMUSG00000016252	Atp5e	2	174461072	174464105	174464105	-1	ATP synthase, H+ transporting, mitochondrial F1 complex, epsilon subunit [Source:MGI Symbol;Acc:MGI:1855697]
ENSMUSG00000016253.12	1058.71	0.166385	0.264438	0.629202	0.529217	0.740243	ENSMUSG00000016253.12	ENSMUSG00000016253	Nelfcd	2	174415804	174427502	174415804	1	negative elongation factor complex member C/D, Th1l [Source:MGI Symbol;Acc:MGI:1926424]
ENSMUSG00000016256.10	1603.1	0.705503	0.258202	2.73237	0.00628801	0.0346806	ENSMUSG00000016256.10	ENSMUSG00000016256	Ctsz	2	174427493	174439039	174439039	-1	cathepsin Z [Source:MGI Symbol;Acc:MGI:1891190]
ENSMUSG00000016257.15	4081.15	-0.418548	0.103101	-4.05961	4.91555e-05	0.000693362	ENSMUSG00000016257.15	ENSMUSG00000016257	Prelid3b	2	174465067	174473081	174473081	-1	PRELI domain containing 3B [Source:MGI Symbol;Acc:MGI:1913640]
ENSMUSG00000016262.14	22.1049	1.03007	1.08943	0.945514	0.344396	0.581856	ENSMUSG00000016262.14	ENSMUSG00000016262	Sertad4	1	192844488	192855756	192855756	-1	SERTA domain containing 4 [Source:MGI Symbol;Acc:MGI:2443496]
ENSMUSG00000016308.12	1596.25	-0.639386	0.197997	-3.22927	0.00124106	0.00979355	ENSMUSG00000016308.12	ENSMUSG00000016308	Ube2a	X	36873900	36884222	36873900	1	ubiquitin-conjugating enzyme E2A [Source:MGI Symbol;Acc:MGI:102959]
ENSMUSG00000016319.3	4477.59	0.615242	0.122951	5.00396	5.61657e-07	1.45206e-05	ENSMUSG00000016319.3	ENSMUSG00000016319	Slc25a5	X	36795651	36798807	36795651	1	solute carrier family 25 (mitochondrial carrier, adenine nucleotide translocator), member 5 [Source:MGI Symbol;Acc:MGI:1353496]
ENSMUSG00000016327.9	81.3007	0.631054	0.737856	0.855253	0.392411	0.627359	ENSMUSG00000016327.9	ENSMUSG00000016327	Atp1b4	X	38316184	38336769	38316184	1	ATPase, (Na+)/K+ transporting, beta 4 polypeptide [Source:MGI Symbol;Acc:MGI:1915071]
ENSMUSG00000016344.14	2423.28	-0.479508	0.223534	-2.14512	0.0319434	0.117222	ENSMUSG00000016344.14	ENSMUSG00000016344	Ppdpf	2	181187247	181188771	181187247	1	pancreatic progenitor cell differentiation and proliferation factor [Source:MGI Symbol;Acc:MGI:1913746]
ENSMUSG00000016349.10	102.148	-0.905963	0.487777	-1.85733	0.0632643	0.190274	ENSMUSG00000016349.10	ENSMUSG00000016349	Eef1a2	2	181147653	181157014	181157014	-1	eukaryotic translation elongation factor 1 alpha 2 [Source:MGI Symbol;Acc:MGI:1096317]
ENSMUSG00000016356.18	43.0318	2.56125	1.1565	2.21466	0.0267838	0.102986	ENSMUSG00000016356.18	ENSMUSG00000016356	Col20a1	2	180986535	181018363	180986535	1	collagen, type XX, alpha 1 [Source:MGI Symbol;Acc:MGI:1920618]
ENSMUSG00000016382.15	951.294	1.70118	0.25276	6.73041	1.69183e-11	1.12286e-09	ENSMUSG00000016382.15	ENSMUSG00000016382	Pls3	X	75785654	75875182	75875182	-1	plastin 3 (T-isoform) [Source:MGI Symbol;Acc:MGI:104807]
ENSMUSG00000016386.15	105.854	-0.211498	0.677987	-0.311949	0.755079	0.883417	ENSMUSG00000016386.15	ENSMUSG00000016386	Mpped2	2	106693269	106868356	106693269	1	metallophosphoesterase domain containing 2 [Source:MGI Symbol;Acc:MGI:1924265]
ENSMUSG00000016409.4	599.451	-0.451778	0.250586	-1.80289	0.071406	0.207676	ENSMUSG00000016409.4	ENSMUSG00000016409	Nkap	X	37126795	37150746	37126795	1	NFKB activating protein [Source:MGI Symbol;Acc:MGI:1914300]
ENSMUSG00000016427.7	2547.77	-0.524483	0.188839	-2.77741	0.00547936	0.0312576	ENSMUSG00000016427.7	ENSMUSG00000016427	Ndufa1	X	37187588	37191163	37191163	-1	NADH:ubiquinone oxidoreductase subunit A1 [Source:MGI Symbol;Acc:MGI:1929511]
ENSMUSG00000016477.18	217.802	-0.459076	0.473165	-0.970224	0.331935	0.569676	ENSMUSG00000016477.18	ENSMUSG00000016477	E2f3	13	29906575	29986063	29984391	-1	E2F transcription factor 3 [Source:MGI Symbol;Acc:MGI:1096340]
ENSMUSG00000016481.15	1425.01	0.27688	0.168139	1.64673	0.0996138	0.260295	ENSMUSG00000016481.15	ENSMUSG00000016481	Cr1l	1	195097382	195131586	195131344	-1	complement component (3b/4b) receptor 1-like [Source:MGI Symbol;Acc:MGI:88513]
ENSMUSG00000016487.15	1194.68	1.16901	0.227829	5.13108	2.88091e-07	7.95694e-06	ENSMUSG00000016487.15	ENSMUSG00000016487	Ppfibp1	6	146888487	147032025	146888487	1	PTPRF interacting protein, binding protein 1 (liprin beta 1) [Source:MGI Symbol;Acc:MGI:1914783]
ENSMUSG00000016493.13	33.4662	1.60062	0.808838	1.97891	0.0478259	0.156203	ENSMUSG00000016493.13	ENSMUSG00000016493	Cd46	1	195036826	195092249	195092249	-1	CD46 antigen, complement regulatory protein [Source:MGI Symbol;Acc:MGI:1203290]
ENSMUSG00000016494.9	1814.88	1.43706	0.187928	7.64683	2.05995e-14	2.04694e-12	ENSMUSG00000016494.9	ENSMUSG00000016494	Cd34	1	194938819	194961279	194938819	1	CD34 antigen [Source:MGI Symbol;Acc:MGI:88329]
ENSMUSG00000016495.12	450.972	-0.217194	0.305229	-0.711576	0.476728	0.698584	ENSMUSG00000016495.12	ENSMUSG00000016495	Plgrkt	19	29348599	29367390	29361970	-1	plasminogen receptor, C-terminal lysine transmembrane protein [Source:MGI Symbol;Acc:MGI:1915009]
ENSMUSG00000016496.7	23.1145	0.679449	0.930362	0.730306	0.465203	0.690065	ENSMUSG00000016496.7	ENSMUSG00000016496	Cd274	19	29367455	29388095	29367455	1	CD274 antigen [Source:MGI Symbol;Acc:MGI:1926446]
ENSMUSG00000016503.18	3057.92	-0.455984	0.169554	-2.68932	0.00715981	0.0382093	ENSMUSG00000016503.18	ENSMUSG00000016503	Gtf3a	5	146948657	146955614	146948657	1	general transcription factor III A [Source:MGI Symbol;Acc:MGI:1913846]
ENSMUSG00000016510.11	1781.79	-0.294839	0.142798	-2.06472	0.0389495	0.135285	ENSMUSG00000016510.11	ENSMUSG00000016510	Mtif3	5	146951573	146963800	146963785	-1	mitochondrial translational initiation factor 3 [Source:MGI Symbol;Acc:MGI:1923616]
ENSMUSG00000016520.7	101.906	1.31786	0.403194	3.26855	0.001081	0.00875185	ENSMUSG00000016520.7	ENSMUSG00000016520	Lnx2	5	147016655	147076586	147076586	-1	ligand of numb-protein X 2 [Source:MGI Symbol;Acc:MGI:2155959]
ENSMUSG00000016526.8	1.55634	3.85084	3.40461	1.13107	0.258027	NA	ENSMUSG00000016526.8	ENSMUSG00000016526	Dyrk3	1	131127455	131138340	131138340	-1	dual-specificity tyrosine-(Y)-phosphorylation regulated kinase 3 [Source:MGI Symbol;Acc:MGI:1330300]
ENSMUSG00000016528.10	3646.92	-0.407115	0.202688	-2.00858	0.0445821	0.148723	ENSMUSG00000016528.10	ENSMUSG00000016528	Mapkapk2	1	131053700	131097826	131097826	-1	MAP kinase-activated protein kinase 2 [Source:MGI Symbol;Acc:MGI:109298]
ENSMUSG00000016534.15	2158.95	-0.0775118	0.23645	-0.327815	0.743052	0.876378	ENSMUSG00000016534.15	ENSMUSG00000016534	Lamp2	X	38401357	38456454	38456454	-1	lysosomal-associated membrane protein 2 [Source:MGI Symbol;Acc:MGI:96748]
ENSMUSG00000016541.10	1281.74	0.481569	0.14592	3.30022	0.00096609	0.00803734	ENSMUSG00000016541.10	ENSMUSG00000016541	Atxn10	15	85336245	85463212	85336245	1	ataxin 10 [Source:MGI Symbol;Acc:MGI:1859293]
ENSMUSG00000016552.13	9.76992	2.60401	2.21221	1.17711	0.239151	0.466962	ENSMUSG00000016552.13	ENSMUSG00000016552	Foxred2	15	77940522	77956722	77956722	-1	FAD-dependent oxidoreductase domain containing 2 [Source:MGI Symbol;Acc:MGI:106315]
ENSMUSG00000016554.9	1330.69	0.169465	0.214079	0.791598	0.428595	0.658497	ENSMUSG00000016554.9	ENSMUSG00000016554	Eif3d	15	77958998	77970813	77970813	-1	eukaryotic translation initiation factor 3, subunit D [Source:MGI Symbol;Acc:MGI:1933181]
ENSMUSG00000016559.14	5556.46	0.771154	0.112409	6.86025	6.87414e-12	4.85199e-10	ENSMUSG00000016559.14	ENSMUSG00000016559	H3f3b	11	116021912	116027962	116027962	-1	H3.3 histone B [Source:MGI Symbol;Acc:MGI:1101768]
ENSMUSG00000016619.10	746.659	-0.0104098	0.240536	-0.0432774	0.96548	0.985029	ENSMUSG00000016619.10	ENSMUSG00000016619	Nup50	15	84923411	84942963	84923411	1	nucleoporin 50 [Source:MGI Symbol;Acc:MGI:1351502]
ENSMUSG00000016624.15	7.98753	0.0564386	2.40312	0.0234856	NA	NA	ENSMUSG00000016624.15	ENSMUSG00000016624	Phf21b	15	84785381	84856049	84855110	-1	PHD finger protein 21B [Source:MGI Symbol;Acc:MGI:2443812]
ENSMUSG00000016637.7	325.434	-0.0635586	0.281441	-0.225833	0.821332	0.919406	ENSMUSG00000016637.7	ENSMUSG00000016637	Ift27	15	78159463	78174107	78173473	-1	intraflagellar transport 27 [Source:MGI Symbol;Acc:MGI:1914292]
ENSMUSG00000016664.16	1872.38	0.297437	0.181927	1.63492	0.102065	0.264718	ENSMUSG00000016664.16	ENSMUSG00000016664	Pacsin2	15	83375607	83464606	83432815	-1	protein kinase C and casein kinase substrate in neurons 2 [Source:MGI Symbol;Acc:MGI:1345153]
ENSMUSG00000016756.17	48.6943	0.237565	0.847645	0.280265	0.779274	0.898041	ENSMUSG00000016756.17	ENSMUSG00000016756	Cmah	13	24327404	24477377	24327404	1	cytidine monophospho-N-acetylneuraminic acid hydroxylase [Source:MGI Symbol;Acc:MGI:103227]
ENSMUSG00000016757.11	270.541	0.0269381	0.384698	0.0700241	0.944174	0.976152	ENSMUSG00000016757.11	ENSMUSG00000016757	Ttll12	15	83575090	83595157	83595157	-1	tubulin tyrosine ligase-like family, member 12 [Source:MGI Symbol;Acc:MGI:3039573]
ENSMUSG00000016758.4	20.0629	-0.165951	1.26976	-0.130694	0.896017	0.9566	ENSMUSG00000016758.4	ENSMUSG00000016758	Bik	15	83526862	83544634	83526862	1	BCL2-interacting killer [Source:MGI Symbol;Acc:MGI:1206591]
ENSMUSG00000016763.15	35.0415	8.34911	1.455	5.73822	9.56791e-09	3.65988e-07	ENSMUSG00000016763.15	ENSMUSG00000016763	Scube1	15	83604999	83725021	83725021	-1	signal peptide, CUB domain, EGF-like 1 [Source:MGI Symbol;Acc:MGI:1890616]
ENSMUSG00000016831.12	2868.22	-0.135582	0.165653	-0.81847	0.413089	0.646061	ENSMUSG00000016831.12	ENSMUSG00000016831	Tox4	14	52279146	52296401	52279146	1	TOX high mobility group box family member 4 [Source:MGI Symbol;Acc:MGI:1915389]
ENSMUSG00000016833.14	1424.25	-0.50572	0.165643	-3.05307	0.00226511	0.0158433	ENSMUSG00000016833.14	ENSMUSG00000016833	Mrps18c	5	100798627	100804471	100798627	1	mitochondrial ribosomal protein S18C [Source:MGI Symbol;Acc:MGI:1915985]
ENSMUSG00000016918.15	263.885	2.78466	0.414268	6.72189	1.79383e-11	1.18613e-09	ENSMUSG00000016918.15	ENSMUSG00000016918	Sulf1	1	12692277	12861192	12692277	1	sulfatase 1 [Source:MGI Symbol;Acc:MGI:2138563]
ENSMUSG00000016921.14	893.972	0.317027	0.244898	1.29453	0.195484	0.4095	ENSMUSG00000016921.14	ENSMUSG00000016921	Srsf6	2	162931528	162937121	162931528	1	serine and arginine-rich splicing factor 6 [Source:MGI Symbol;Acc:MGI:1915246]
ENSMUSG00000016933.17	325.781	0.646461	0.369712	1.74855	0.0803683	0.224872	ENSMUSG00000016933.17	ENSMUSG00000016933	Plcg1	2	160731300	160775760	160731300	1	phospholipase C, gamma 1 [Source:MGI Symbol;Acc:MGI:97615]
ENSMUSG00000016940.18	223.268	0.381618	0.286445	1.33225	0.182777	0.392496	ENSMUSG00000016940.18	ENSMUSG00000016940	Kctd2	11	115420128	115431274	115420128	1	potassium channel tetramerisation domain containing 2 [Source:MGI Symbol;Acc:MGI:1917632]
ENSMUSG00000016942.6	5.64538	4.96215	2.64847	1.87359	0.060987	0.185368	ENSMUSG00000016942.6	ENSMUSG00000016942	Tmprss6	15	78439667	78468634	78468634	-1	transmembrane serine protease 6 [Source:MGI Symbol;Acc:MGI:1919003]
ENSMUSG00000016946.6	875.928	0.316692	0.220007	1.43946	0.150019	0.344708	ENSMUSG00000016946.6	ENSMUSG00000016946	Kctd5	17	24047734	24073485	24073485	-1	potassium channel tetramerisation domain containing 5 [Source:MGI Symbol;Acc:MGI:1916509]
ENSMUSG00000016984.7	99.7113	0.0237146	0.560505	0.0423094	0.966252	0.985378	ENSMUSG00000016984.7	ENSMUSG00000016984	Etaa1	11	17938756	17953875	17953875	-1	Ewing tumor-associated antigen 1 [Source:MGI Symbol;Acc:MGI:1915395]
ENSMUSG00000016995.17	55.4449	2.45657	1.23533	1.9886	0.0467455	0.153435	ENSMUSG00000016995.17	ENSMUSG00000016995	Matn4	2	164389393	164405160	164404612	-1	matrilin 4 [Source:MGI Symbol;Acc:MGI:1328314]
ENSMUSG00000017002.14	18.8619	6.8172	1.82788	3.72956	0.000191811	0.00218003	ENSMUSG00000017002.14	ENSMUSG00000017002	Slpi	2	164354070	164389095	164356507	-1	secretory leukocyte peptidase inhibitor [Source:MGI Symbol;Acc:MGI:109297]
ENSMUSG00000017007.9	1.30762	2.65304	3.41343	0.777236	0.43702	NA	ENSMUSG00000017007.9	ENSMUSG00000017007	Rbpjl	2	164403141	164415448	164403141	1	recombination signal binding protein for immunoglobulin kappa J region-like [Source:MGI Symbol;Acc:MGI:1196616]
ENSMUSG00000017009.3	692.91	0.722985	0.238701	3.02883	0.00245499	0.0168403	ENSMUSG00000017009.3	ENSMUSG00000017009	Sdc4	2	164424247	164443887	164443186	-1	syndecan 4 [Source:MGI Symbol;Acc:MGI:1349164]
ENSMUSG00000017057.9	66.3347	0.831109	0.714296	1.16354	0.244612	0.473698	ENSMUSG00000017057.9	ENSMUSG00000017057	Il13ra1	X	36112110	36171259	36112110	1	interleukin 13 receptor, alpha 1 [Source:MGI Symbol;Acc:MGI:105052]
ENSMUSG00000017119.19	1394.9	0.234735	0.12637	1.85752	0.0632368	0.190224	ENSMUSG00000017119.19	ENSMUSG00000017119	Nbr1	11	101552149	101581951	101552149	1	NBR1, autophagy cargo receptor [Source:MGI Symbol;Acc:MGI:108498]
ENSMUSG00000017132.17	2239.34	-0.0511469	0.16003	-0.319608	0.749266	0.880205	ENSMUSG00000017132.17	ENSMUSG00000017132	Cyth1	11	118132019	118248592	118248560	-1	cytohesin 1 [Source:MGI Symbol;Acc:MGI:1334257]
ENSMUSG00000017144.8	377.403	1.86255	0.481349	3.86944	0.000109084	0.00134741	ENSMUSG00000017144.8	ENSMUSG00000017144	Rnd3	2	51130438	51149111	51149111	-1	Rho family GTPase 3 [Source:MGI Symbol;Acc:MGI:1921444]
ENSMUSG00000017146.12	5.2205	5.57129	3.09154	1.80211	0.0715282	0.207854	ENSMUSG00000017146.12	ENSMUSG00000017146	Brca1	11	101488764	101551955	101551879	-1	breast cancer 1, early onset [Source:MGI Symbol;Acc:MGI:104537]
ENSMUSG00000017167.6	24.0594	0.50143	0.992971	0.50498	0.613573	0.798305	ENSMUSG00000017167.6	ENSMUSG00000017167	Cntnap1	11	101170523	101190724	101170523	1	contactin associated protein-like 1 [Source:MGI Symbol;Acc:MGI:1858201]
ENSMUSG00000017176.17	528.128	0.13542	0.265858	0.509369	0.610493	0.796417	ENSMUSG00000017176.17	ENSMUSG00000017176	Nt5c3b	11	100422321	100441808	100441808	-1	5'-nucleotidase, cytosolic IIIB [Source:MGI Symbol;Acc:MGI:1915356]
ENSMUSG00000017188.3	6359.54	-0.209029	0.168591	-1.23986	0.215028	0.435443	ENSMUSG00000017188.3	ENSMUSG00000017188	Coa3	11	101277968	101279114	101279114	-1	cytochrome C oxidase assembly factor 3 [Source:MGI Symbol;Acc:MGI:1098757]
ENSMUSG00000017204.4	4.68189	5.44395	3.11797	1.74599	0.0808128	0.225583	ENSMUSG00000017204.4	ENSMUSG00000017204	Gsdma	11	98664351	98677708	98664351	1	gasdermin A [Source:MGI Symbol;Acc:MGI:1889509]
ENSMUSG00000017210.14	873.45	0.0787052	0.253503	0.31047	0.756203	0.883977	ENSMUSG00000017210.14	ENSMUSG00000017210	Med24	11	98704591	98729435	98728834	-1	mediator complex subunit 24 [Source:MGI Symbol;Acc:MGI:1344385]
ENSMUSG00000017221.14	3002.79	-0.130789	0.182505	-0.716632	0.473601	0.696893	ENSMUSG00000017221.14	ENSMUSG00000017221	Psmd3	11	98682554	98695979	98682554	1	proteasome (prosome, macropain) 26S subunit, non-ATPase, 3 [Source:MGI Symbol;Acc:MGI:98858]
ENSMUSG00000017264.16	625.939	0.415469	0.2318	1.79236	0.0730749	0.211175	ENSMUSG00000017264.16	ENSMUSG00000017264	Exosc10	4	148558429	148582401	148558429	1	exosome component 10 [Source:MGI Symbol;Acc:MGI:1355322]
ENSMUSG00000017286.15	1148.53	0.189879	0.190318	0.997691	0.318429	0.555174	ENSMUSG00000017286.15	ENSMUSG00000017286	Glod4	11	76120987	76243725	76243675	-1	glyoxalase domain containing 4 [Source:MGI Symbol;Acc:MGI:1914451]
ENSMUSG00000017288.15	495.908	0.00749574	0.272423	0.027515	0.978049	0.990523	ENSMUSG00000017288.15	ENSMUSG00000017288	Vps53	11	76046226	76179647	76179647	-1	VPS53 GARP complex subunit [Source:MGI Symbol;Acc:MGI:1915549]
ENSMUSG00000017291.13	1978.02	-0.400815	0.19789	-2.02545	0.0428215	0.144638	ENSMUSG00000017291.13	ENSMUSG00000017291	Taok1	11	77529162	77607815	77585506	-1	TAO kinase 1 [Source:MGI Symbol;Acc:MGI:1914490]
ENSMUSG00000017299.13	139.399	0.234375	0.435026	0.538762	0.590051	0.783182	ENSMUSG00000017299.13	ENSMUSG00000017299	Dnttip1	2	164745983	164768607	164745983	1	deoxynucleotidyltransferase, terminal, interacting protein 1 [Source:MGI Symbol;Acc:MGI:1923483]
ENSMUSG00000017300.9	1.35511e+06	-0.447185	0.200902	-2.22589	0.0260218	0.100819	ENSMUSG00000017300.9	ENSMUSG00000017300	Tnnc2	2	164777161	164779967	164779741	-1	troponin C2, fast [Source:MGI Symbol;Acc:MGI:98780]
ENSMUSG00000017307.16	159.128	-0.958837	0.491367	-1.95137	0.0510135	0.163462	ENSMUSG00000017307.16	ENSMUSG00000017307	Acot8	2	164792765	164804882	164804881	-1	acyl-CoA thioesterase 8 [Source:MGI Symbol;Acc:MGI:2158201]
ENSMUSG00000017309.11	612.393	-0.0112018	0.189599	-0.0590818	0.952887	0.979088	ENSMUSG00000017309.11	ENSMUSG00000017309	Cd300lg	11	102041509	102055620	102041509	1	CD300 molecule like family member G [Source:MGI Symbol;Acc:MGI:1289168]
ENSMUSG00000017314.12	64.1852	1.875	1.23354	1.52002	0.128506	0.311027	ENSMUSG00000017314.12	ENSMUSG00000017314	Mpp2	11	102057015	102088515	102088515	-1	membrane protein, palmitoylated 2 (MAGUK p55 subfamily member 2) [Source:MGI Symbol;Acc:MGI:1858257]
ENSMUSG00000017344.4	309.747	1.75927	0.305893	5.75124	8.85912e-09	3.40339e-07	ENSMUSG00000017344.4	ENSMUSG00000017344	Vtn	11	78499091	78502324	78499091	1	vitronectin [Source:MGI Symbol;Acc:MGI:98940]
ENSMUSG00000017376.15	119.643	-0.452466	0.360395	-1.25547	0.209308	0.427877	ENSMUSG00000017376.15	ENSMUSG00000017376	Nlk	11	78567168	78697373	78697373	-1	nemo like kinase [Source:MGI Symbol;Acc:MGI:1201387]
ENSMUSG00000017386.10	82.5596	0.428083	0.541812	0.790096	0.429472	0.659559	ENSMUSG00000017386.10	ENSMUSG00000017386	Traf4	11	78158499	78165589	78165589	-1	TNF receptor associated factor 4 [Source:MGI Symbol;Acc:MGI:1202880]
ENSMUSG00000017390.15	18.3313	-1.08837	0.795558	-1.36806	0.171292	0.376098	ENSMUSG00000017390.15	ENSMUSG00000017390	Aldoc	11	78322968	78327781	78322968	1	aldolase C, fructose-bisphosphate [Source:MGI Symbol;Acc:MGI:101863]
ENSMUSG00000017404.12	5227.57	-0.186373	0.172976	-1.07745	0.281278	0.515359	ENSMUSG00000017404.12	ENSMUSG00000017404	Rpl19	11	98026710	98030492	98026710	1	ribosomal protein L19 [Source:MGI Symbol;Acc:MGI:98020]
ENSMUSG00000017405.14	36.7714	4.19488	1.24287	3.37514	0.000737769	0.0064996	ENSMUSG00000017405.14	ENSMUSG00000017405	Nek8	11	78166106	78176675	78176611	-1	NIMA (never in mitosis gene a)-related expressed kinase 8 [Source:MGI Symbol;Acc:MGI:1890646]
ENSMUSG00000017412.15	48.4373	0.907174	0.906689	1.00054	0.317052	0.553533	ENSMUSG00000017412.15	ENSMUSG00000017412	Cacnb4	2	52428320	52676831	52558560	-1	calcium channel, voltage-dependent, beta 4 subunit [Source:MGI Symbol;Acc:MGI:103301]
ENSMUSG00000017417.14	46.7212	1.9467	0.83977	2.31814	0.0204418	0.0844792	ENSMUSG00000017417.14	ENSMUSG00000017417	Plxdc1	11	97923238	97986444	97986444	-1	plexin domain containing 1 [Source:MGI Symbol;Acc:MGI:1919574]
ENSMUSG00000017418.14	835.727	-0.142249	0.228823	-0.621655	0.534169	0.744379	ENSMUSG00000017418.14	ENSMUSG00000017418	Arl5b	2	15049395	15082456	15049395	1	ADP-ribosylation factor-like 5B [Source:MGI Symbol;Acc:MGI:1923119]
ENSMUSG00000017421.18	1150.89	0.228341	0.193582	1.17956	0.238176	0.465798	ENSMUSG00000017421.18	ENSMUSG00000017421	Zfp207	11	80383279	80405733	80383279	1	zinc finger protein 207 [Source:MGI Symbol;Acc:MGI:1340045]
ENSMUSG00000017428.16	8288.9	-0.216495	0.118803	-1.8223	0.0684095	0.20119	ENSMUSG00000017428.16	ENSMUSG00000017428	Psmd11	11	80428615	80473248	80428615	1	proteasome (prosome, macropain) 26S subunit, non-ATPase, 11 [Source:MGI Symbol;Acc:MGI:1916327]
ENSMUSG00000017446.14	100.385	1.33028	0.446817	2.97724	0.00290857	0.019218	ENSMUSG00000017446.14	ENSMUSG00000017446	C1qtnf1	11	118428203	118449963	118428203	1	C1q and tumor necrosis factor related protein 1 [Source:MGI Symbol;Acc:MGI:1919254]
ENSMUSG00000017453.4	4.48689	0.686809	2.94237	0.23342	0.815435	0.91647	ENSMUSG00000017453.4	ENSMUSG00000017453	Pipox	11	77880615	77894096	77894096	-1	pipecolic acid oxidase [Source:MGI Symbol;Acc:MGI:1197006]
ENSMUSG00000017466.9	1264	2.05059	0.168729	12.1532	5.51696e-34	4.26653e-31	ENSMUSG00000017466.9	ENSMUSG00000017466	Timp2	11	118301069	118355740	118355506	-1	tissue inhibitor of metalloproteinase 2 [Source:MGI Symbol;Acc:MGI:98753]
ENSMUSG00000017478.15	766.764	-0.106457	0.271701	-0.391816	0.695194	0.850383	ENSMUSG00000017478.15	ENSMUSG00000017478	Zc3h18	8	122376609	122417360	122376609	1	zinc finger CCCH-type containing 18 [Source:MGI Symbol;Acc:MGI:1923264]
ENSMUSG00000017485.11	901.511	-0.118796	0.383493	-0.309772	0.756734	0.884423	ENSMUSG00000017485.11	ENSMUSG00000017485	Top2b	14	16365179	16435462	16365179	1	topoisomerase (DNA) II beta [Source:MGI Symbol;Acc:MGI:98791]
ENSMUSG00000017491.9	317.296	0.0690768	0.292342	0.236287	0.81321	0.915594	ENSMUSG00000017491.9	ENSMUSG00000017491	Rarb	14	16430839	16819156	16575543	-1	retinoic acid receptor, beta [Source:MGI Symbol;Acc:MGI:97857]
ENSMUSG00000017493.12	1692.28	2.76497	0.268221	10.3085	6.44711e-25	2.01184e-22	ENSMUSG00000017493.12	ENSMUSG00000017493	Igfbp4	11	99041244	99054392	99041244	1	insulin-like growth factor binding protein 4 [Source:MGI Symbol;Acc:MGI:96439]
ENSMUSG00000017499.15	4.35889	4.08147	2.37565	1.71805	0.0857881	0.235045	ENSMUSG00000017499.15	ENSMUSG00000017499	Cdc6	11	98907801	98923940	98907801	1	cell division cycle 6 [Source:MGI Symbol;Acc:MGI:1345150]
ENSMUSG00000017548.15	399.093	-0.078077	0.339623	-0.229893	0.818175	0.917526	ENSMUSG00000017548.15	ENSMUSG00000017548	Suz12	11	79993106	80034123	79993106	1	SUZ12 polycomb repressive complex 2 subunit [Source:MGI Symbol;Acc:MGI:1261758]
ENSMUSG00000017550.14	76.1843	0.0663135	0.672817	0.0985609	0.921487	0.966266	ENSMUSG00000017550.14	ENSMUSG00000017550	Atad5	11	80089400	80135794	80089400	1	ATPase family, AAA domain containing 5 [Source:MGI Symbol;Acc:MGI:2442925]
ENSMUSG00000017561.16	205.162	0.862873	0.361481	2.38705	0.0169843	0.0735822	ENSMUSG00000017561.16	ENSMUSG00000017561	Crlf3	11	80046493	80080991	80080938	-1	cytokine receptor-like factor 3 [Source:MGI Symbol;Acc:MGI:1860086]
ENSMUSG00000017607.9	3.1504	4.0847	2.54907	1.60242	0.109062	NA	ENSMUSG00000017607.9	ENSMUSG00000017607	Tns4	11	99065678	99089306	99089306	-1	tensin 4 [Source:MGI Symbol;Acc:MGI:2144377]
ENSMUSG00000017615.12	4331.61	-0.147917	0.116577	-1.26884	0.204497	0.422021	ENSMUSG00000017615.12	ENSMUSG00000017615	Tnfaip1	11	78522850	78536332	78536271	-1	tumor necrosis factor, alpha-induced protein 1 (endothelial) [Source:MGI Symbol;Acc:MGI:104961]
ENSMUSG00000017631.19	411.312	1.66899	0.380895	4.38177	1.17717e-05	0.000204876	ENSMUSG00000017631.19	ENSMUSG00000017631	Abr	11	76416734	76623558	76509419	-1	active BCR-related gene [Source:MGI Symbol;Acc:MGI:107771]
ENSMUSG00000017639.13	17.7599	3.29313	1.89073	1.74173	0.0815558	0.227158	ENSMUSG00000017639.13	ENSMUSG00000017639	Rab11fip4	11	79591212	79698023	79591212	1	RAB11 family interacting protein 4 (class II) [Source:MGI Symbol;Acc:MGI:2442920]
ENSMUSG00000017652.16	27.5474	1.44169	0.797608	1.80752	0.070681	0.206101	ENSMUSG00000017652.16	ENSMUSG00000017652	Cd40	2	165055627	165072948	165055627	1	CD40 antigen [Source:MGI Symbol;Acc:MGI:88336]
ENSMUSG00000017664.16	970.446	-0.441737	0.216661	-2.03884	0.0414663	0.141221	ENSMUSG00000017664.16	ENSMUSG00000017664	Slc35c2	2	165276554	165287869	165287772	-1	solute carrier family 35, member C2 [Source:MGI Symbol;Acc:MGI:2385166]
ENSMUSG00000017667.9	138.859	0.800154	0.548031	1.46005	0.144276	0.336297	ENSMUSG00000017667.9	ENSMUSG00000017667	Zfp334	2	165374264	165388259	165388259	-1	zinc finger protein 334 [Source:MGI Symbol;Acc:MGI:2388656]
ENSMUSG00000017670.16	939.259	0.261934	0.329473	0.795008	0.426609	0.656807	ENSMUSG00000017670.16	ENSMUSG00000017670	Elmo2	2	165288031	165326479	165311752	-1	engulfment and cell motility 2 [Source:MGI Symbol;Acc:MGI:2153045]
ENSMUSG00000017677.11	182.256	0.839381	0.458386	1.83117	0.0670758	0.198416	ENSMUSG00000017677.11	ENSMUSG00000017677	Wsb1	11	79239372	79254671	79254671	-1	WD repeat and SOCS box-containing 1 [Source:MGI Symbol;Acc:MGI:1926139]
ENSMUSG00000017679.16	111.877	1.13406	0.687837	1.64874	0.0992014	0.259523	ENSMUSG00000017679.16	ENSMUSG00000017679	Ttpal	2	163602314	163619013	163602322	1	tocopherol (alpha) transfer protein-like [Source:MGI Symbol;Acc:MGI:1923330]
ENSMUSG00000017686.17	1905.11	-0.346601	0.210886	-1.64355	0.10027	0.261536	ENSMUSG00000017686.17	ENSMUSG00000017686	Rhot1	11	80209019	80267907	80209019	1	ras homolog family member T1 [Source:MGI Symbol;Acc:MGI:1926078]
ENSMUSG00000017692.8	143.524	-0.569805	0.622049	-0.916013	0.35966	0.597597	ENSMUSG00000017692.8	ENSMUSG00000017692	Rhbdl3	11	80300912	80355955	80300912	1	rhomboid like 3 [Source:MGI Symbol;Acc:MGI:2179276]
ENSMUSG00000017697.3	20.9223	1.97476	1.18853	1.66152	0.0966083	0.254989	ENSMUSG00000017697.3	ENSMUSG00000017697	Ada	2	163726584	163750239	163750239	-1	adenosine deaminase [Source:MGI Symbol;Acc:MGI:87916]
ENSMUSG00000017707.9	348.865	-0.0442858	0.315004	-0.140588	0.888195	0.952753	ENSMUSG00000017707.9	ENSMUSG00000017707	Serinc3	2	163623272	163645131	163645131	-1	serine incorporator 3 [Source:MGI Symbol;Acc:MGI:1349457]
ENSMUSG00000017713.9	228.883	0.0564027	0.358227	0.15745	0.87489	0.94764	ENSMUSG00000017713.9	ENSMUSG00000017713	Tha1	11	117867952	117873481	117873459	-1	threonine aldolase 1 [Source:MGI Symbol;Acc:MGI:1919026]
ENSMUSG00000017715.11	1457.65	-0.204257	0.219485	-0.93062	0.35205	0.589968	ENSMUSG00000017715.11	ENSMUSG00000017715	Pgs1	11	117986292	118024011	117986292	1	phosphatidylglycerophosphate synthase 1 [Source:MGI Symbol;Acc:MGI:1921701]
ENSMUSG00000017716.15	9.824	1.26412	2.36827	0.533774	0.593498	0.785507	ENSMUSG00000017716.15	ENSMUSG00000017716	Birc5	11	117849251	117855743	117849251	1	baculoviral IAP repeat-containing 5 [Source:MGI Symbol;Acc:MGI:1203517]
ENSMUSG00000017718.15	203.264	-0.287342	0.377114	-0.76195	0.44609	0.67383	ENSMUSG00000017718.15	ENSMUSG00000017718	Afmid	11	117825924	117839908	117825924	1	arylformamidase [Source:MGI Symbol;Acc:MGI:2448704]
ENSMUSG00000017721.15	792.096	0.443325	0.310143	1.42942	0.152882	0.349213	ENSMUSG00000017721.15	ENSMUSG00000017721	Pigt	2	164497520	164508301	164497520	1	phosphatidylinositol glycan anchor biosynthesis, class T [Source:MGI Symbol;Acc:MGI:1926178]
ENSMUSG00000017723.11	1.9155	4.15121	3.40063	1.22072	0.222192	NA	ENSMUSG00000017723.11	ENSMUSG00000017723	Wfdc2	2	164562413	164568510	164562413	1	WAP four-disulfide core domain 2 [Source:MGI Symbol;Acc:MGI:1914951]
ENSMUSG00000017724.14	260.751	4.2258	0.672772	6.28118	3.36023e-10	1.69797e-08	ENSMUSG00000017724.14	ENSMUSG00000017724	Etv4	11	101769742	101785371	101785371	-1	ets variant 4 [Source:MGI Symbol;Acc:MGI:99423]
ENSMUSG00000017734.15	516.497	0.0818596	0.213132	0.38408	0.700919	0.853461	ENSMUSG00000017734.15	ENSMUSG00000017734	Dbndd2	2	164486106	164493319	164486106	1	dysbindin (dystrobrevin binding protein 1) domain containing 2 [Source:MGI Symbol;Acc:MGI:106562]
ENSMUSG00000017737.2	56.6059	4.79547	0.969633	4.94566	7.58874e-07	1.90921e-05	ENSMUSG00000017737.2	ENSMUSG00000017737	Mmp9	2	164940780	164955850	164940780	1	matrix metallopeptidase 9 [Source:MGI Symbol;Acc:MGI:97011]
ENSMUSG00000017740.17	35.2824	0.679021	1.65046	0.411412	0.68077	0.841477	ENSMUSG00000017740.17	ENSMUSG00000017740	Slc12a5	2	164960802	164999731	164960802	1	solute carrier family 12, member 5 [Source:MGI Symbol;Acc:MGI:1862037]
ENSMUSG00000017747.13	106.431	0.0230757	0.625173	0.0369108	0.970556	0.987971	ENSMUSG00000017747.13	ENSMUSG00000017747	Ghdc	11	100766032	100770957	100770957	-1	GH3 domain containing [Source:MGI Symbol;Acc:MGI:1931556]
ENSMUSG00000017754.13	387.726	1.19268	0.312211	3.82012	0.000133388	0.00160634	ENSMUSG00000017754.13	ENSMUSG00000017754	Pltp	2	164839518	164857711	164857542	-1	phospholipid transfer protein [Source:MGI Symbol;Acc:MGI:103151]
ENSMUSG00000017756.9	429.402	3.74286	0.522173	7.16784	7.61893e-13	6.13203e-11	ENSMUSG00000017756.9	ENSMUSG00000017756	Slc12a7	13	73733094	73816754	73733094	1	solute carrier family 12, member 7 [Source:MGI Symbol;Acc:MGI:1342283]
ENSMUSG00000017760.16	3323.25	-0.0798363	0.16378	-0.48746	0.625932	0.807065	ENSMUSG00000017760.16	ENSMUSG00000017760	Ctsa	2	164832873	164841032	164832873	1	cathepsin A [Source:MGI Symbol;Acc:MGI:97748]
ENSMUSG00000017764.2	430.462	0.396782	0.280772	1.41319	0.157601	0.355607	ENSMUSG00000017764.2	ENSMUSG00000017764	Zswim1	2	164822686	164826871	164822686	1	zinc finger SWIM-type containing 1 [Source:MGI Symbol;Acc:MGI:1919221]
ENSMUSG00000017765.17	613.776	1.03423	0.277269	3.73006	0.000191434	0.00217713	ENSMUSG00000017765.17	ENSMUSG00000017765	Slc12a4	8	105943590	105966097	105966044	-1	solute carrier family 12, member 4 [Source:MGI Symbol;Acc:MGI:1309465]
ENSMUSG00000017774.19	1319.71	0.758051	0.177904	4.261	2.03512e-05	0.000329379	ENSMUSG00000017774.19	ENSMUSG00000017774	Myo1c	11	75650504	75673910	75650504	1	myosin IC [Source:MGI Symbol;Acc:MGI:106612]
ENSMUSG00000017776.15	2010.57	-0.406907	0.249103	-1.63349	0.102366	0.26537	ENSMUSG00000017776.15	ENSMUSG00000017776	Crk	11	75679259	75706908	75679259	1	v-crk avian sarcoma virus CT10 oncogene homolog [Source:MGI Symbol;Acc:MGI:88508]
ENSMUSG00000017778.14	10656.1	-0.855058	0.204561	-4.17996	2.91559e-05	0.000447838	ENSMUSG00000017778.14	ENSMUSG00000017778	Cox7c	13	86044816	86046904	86046460	-1	cytochrome c oxidase subunit 7C [Source:MGI Symbol;Acc:MGI:103226]
ENSMUSG00000017781.17	1960.26	-0.686694	0.217869	-3.15186	0.00162232	0.0122376	ENSMUSG00000017781.17	ENSMUSG00000017781	Pitpna	11	75588097	75628804	75588097	1	phosphatidylinositol transfer protein, alpha [Source:MGI Symbol;Acc:MGI:99887]
ENSMUSG00000017801.15	478.721	0.314532	0.274737	1.14485	0.252273	0.482804	ENSMUSG00000017801.15	ENSMUSG00000017801	Mlx	11	101087277	101092207	101087277	1	MAX-like protein X [Source:MGI Symbol;Acc:MGI:108398]
ENSMUSG00000017802.14	567.192	0.058421	0.238908	0.244533	0.806818	0.912065	ENSMUSG00000017802.14	ENSMUSG00000017802	Retreg3	11	101096322	101119893	101119893	-1	reticulophagy regulator family member 3 [Source:MGI Symbol;Acc:MGI:1915248]
ENSMUSG00000017817.11	6007.02	-0.248622	0.187338	-1.32713	0.184466	0.394838	ENSMUSG00000017817.11	ENSMUSG00000017817	Jph2	2	163336242	163397993	163397949	-1	junctophilin 2 [Source:MGI Symbol;Acc:MGI:1891496]
ENSMUSG00000017830.15	215.961	5.0983	0.645317	7.90045	2.77893e-15	3.07012e-13	ENSMUSG00000017830.15	ENSMUSG00000017830	Dhx58	11	100694884	100704271	100704271	-1	DEXH (Asp-Glu-X-His) box polypeptide 58 [Source:MGI Symbol;Acc:MGI:1931560]
ENSMUSG00000017831.8	2720.25	-0.571783	0.318266	-1.79655	0.0724064	0.209755	ENSMUSG00000017831.8	ENSMUSG00000017831	Rab5a	17	53479234	53507680	53479234	1	RAB5A, member RAS oncogene family [Source:MGI Symbol;Acc:MGI:105926]
ENSMUSG00000017832.2	5.38742	0.171095	2.83406	0.0603711	0.95186	0.978825	ENSMUSG00000017832.2	ENSMUSG00000017832	Hspb9	11	100713850	100714575	100713922	1	heat shock protein, alpha-crystallin-related, B9 [Source:MGI Symbol;Acc:MGI:1922732]
ENSMUSG00000017837.12	1682.26	-0.144679	0.186527	-0.775647	0.437957	0.667347	ENSMUSG00000017837.12	ENSMUSG00000017837	Nkiras2	11	100619244	100627607	100619244	1	NFKB inhibitor interacting Ras-like protein 2 [Source:MGI Symbol;Acc:MGI:1919216]
ENSMUSG00000017843.14	3050.33	-0.142423	0.131796	-1.08063	0.279862	0.514141	ENSMUSG00000017843.14	ENSMUSG00000017843	Ppp2r5c	12	110447120	110583062	110447120	1	protein phosphatase 2, regulatory subunit B', gamma [Source:MGI Symbol;Acc:MGI:1349475]
ENSMUSG00000017858.12	521.364	-0.0966941	0.260682	-0.370928	0.710691	0.858847	ENSMUSG00000017858.12	ENSMUSG00000017858	Ift52	2	163017354	163046141	163017354	1	intraflagellar transport 52 [Source:MGI Symbol;Acc:MGI:2387217]
ENSMUSG00000017897.18	34.6997	4.24129	0.798569	5.31111	1.08962e-07	3.27937e-06	ENSMUSG00000017897.18	ENSMUSG00000017897	Eya2	2	165595032	165771727	165655298	1	EYA transcriptional coactivator and phosphatase 2 [Source:MGI Symbol;Acc:MGI:109341]
ENSMUSG00000017929.13	365.548	0.280136	0.253049	1.10704	0.268275	0.500978	ENSMUSG00000017929.13	ENSMUSG00000017929	B4galt5	2	167298444	167349183	167349183	-1	UDP-Gal:betaGlcNAc beta 1,4-galactosyltransferase, polypeptide 5 [Source:MGI Symbol;Acc:MGI:1927169]
ENSMUSG00000017943.15	8.66864	4.28229	1.67259	2.56028	0.0104587	0.0513185	ENSMUSG00000017943.15	ENSMUSG00000017943	Gdap1l1	2	163438476	163455324	163438478	1	ganglioside-induced differentiation-associated protein 1-like 1 [Source:MGI Symbol;Acc:MGI:2385163]
ENSMUSG00000017969.13	203.056	3.65464	0.568179	6.43219	1.25781e-10	7.05764e-09	ENSMUSG00000017969.13	ENSMUSG00000017969	Ptgis	2	167191805	167240604	167240604	-1	prostaglandin I2 (prostacyclin) synthase [Source:MGI Symbol;Acc:MGI:1097156]
ENSMUSG00000017978.18	9.43013	2.29239	1.84639	1.24155	0.214403	0.434895	ENSMUSG00000017978.18	ENSMUSG00000017978	Cadps2	6	23262773	23839421	23839420	-1	Ca2+-dependent activator protein for secretion 2 [Source:MGI Symbol;Acc:MGI:2443963]
ENSMUSG00000017999.16	388.142	0.556005	0.305422	1.82045	0.068691	0.201792	ENSMUSG00000017999.16	ENSMUSG00000017999	Ddx27	2	167015193	167034947	167015193	1	DEAD (Asp-Glu-Ala-Asp) box polypeptide 27 [Source:MGI Symbol;Acc:MGI:2385884]
ENSMUSG00000018001.18	391.03	1.18698	0.454009	2.61444	0.0089375	0.0453297	ENSMUSG00000018001.18	ENSMUSG00000018001	Cyth3	5	143622447	143710250	143622447	1	cytohesin 3 [Source:MGI Symbol;Acc:MGI:1335107]
ENSMUSG00000018008.8	109.095	1.3944	0.37704	3.69829	0.00021706	0.00240551	ENSMUSG00000018008.8	ENSMUSG00000018008	Cyth4	15	78597047	78622019	78597047	1	cytohesin 4 [Source:MGI Symbol;Acc:MGI:2441702]
ENSMUSG00000018012.11	26.6327	1.63199	1.38887	1.17504	0.239977	0.467829	ENSMUSG00000018012.11	ENSMUSG00000018012	Rac3	11	120721470	120723969	120721470	1	Rac family small GTPase 3 [Source:MGI Symbol;Acc:MGI:2180784]
ENSMUSG00000018040.9	2919.6	-0.156666	0.11658	-1.34385	0.178997	0.387313	ENSMUSG00000018040.9	ENSMUSG00000018040	Rrp7a	15	83113433	83122801	83122801	-1	ribosomal RNA processing 7 homolog A (S. cerevisiae) [Source:MGI Symbol;Acc:MGI:1922028]
ENSMUSG00000018042.18	4997.36	0.990458	0.166837	5.9367	2.90821e-09	1.23457e-07	ENSMUSG00000018042.18	ENSMUSG00000018042	Cyb5r3	15	83153494	83172592	83170177	-1	cytochrome b5 reductase 3 [Source:MGI Symbol;Acc:MGI:94893]
ENSMUSG00000018068.13	70.7469	-1.26142	0.637892	-1.97748	0.0479871	0.15647	ENSMUSG00000018068.13	ENSMUSG00000018068	Ints2	11	86210681	86257575	86257550	-1	integrator complex subunit 2 [Source:MGI Symbol;Acc:MGI:1917672]
ENSMUSG00000018076.12	580.757	0.325065	0.217194	1.49666	0.134482	0.320949	ENSMUSG00000018076.12	ENSMUSG00000018076	Med13l	5	118560679	118765438	118560679	1	mediator complex subunit 13-like [Source:MGI Symbol;Acc:MGI:2670178]
ENSMUSG00000018102.5	5008.18	-0.255474	0.137176	-1.86238	0.0625498	0.188604	ENSMUSG00000018102.5	ENSMUSG00000018102	H2bc4	13	23684199	23692908	23684199	1	H2B clustered histone 4 [Source:MGI Symbol;Acc:MGI:1915274]
ENSMUSG00000018126.15	101.387	0.685645	0.695434	0.985925	0.32417	0.561562	ENSMUSG00000018126.15	ENSMUSG00000018126	Baiap2l2	15	79258195	79285537	79285537	-1	BAI1-associated protein 2-like 2 [Source:MGI Symbol;Acc:MGI:2652819]
ENSMUSG00000018143.10	669.832	0.360109	0.201445	1.78763	0.0738364	0.212513	ENSMUSG00000018143.10	ENSMUSG00000018143	Mafk	5	139791513	139802653	139791513	1	v-maf musculoaponeurotic fibrosarcoma oncogene family, protein K (avian) [Source:MGI Symbol;Acc:MGI:99951]
ENSMUSG00000018160.15	1260.94	0.164451	0.248423	0.661978	0.507986	0.724757	ENSMUSG00000018160.15	ENSMUSG00000018160	Med1	11	98152154	98193293	98193260	-1	mediator complex subunit 1 [Source:MGI Symbol;Acc:MGI:1100846]
ENSMUSG00000018166.8	108.157	-0.223535	0.573511	-0.389766	0.696709	0.850806	ENSMUSG00000018166.8	ENSMUSG00000018166	Erbb3	10	128567523	128589652	128589652	-1	erb-b2 receptor tyrosine kinase 3 [Source:MGI Symbol;Acc:MGI:95411]
ENSMUSG00000018167.10	1277.83	-0.20912	0.250117	-0.836089	0.403105	0.637633	ENSMUSG00000018167.10	ENSMUSG00000018167	Stard3	11	98358368	98381112	98358368	1	START domain containing 3 [Source:MGI Symbol;Acc:MGI:1929618]
ENSMUSG00000018168.8	1.50124	0.881591	3.36958	0.261633	0.793605	NA	ENSMUSG00000018168.8	ENSMUSG00000018168	Ikzf3	11	98464902	98546031	98545800	-1	IKAROS family zinc finger 3 [Source:MGI Symbol;Acc:MGI:1342542]
ENSMUSG00000018169.12	187.143	1.62713	0.457744	3.55468	0.000378446	0.00379877	ENSMUSG00000018169.12	ENSMUSG00000018169	Mfng	15	78755882	78773475	78773475	-1	MFNG O-fucosylpeptide 3-beta-N-acetylglucosaminyltransferase [Source:MGI Symbol;Acc:MGI:1095404]
ENSMUSG00000018171.9	4728.25	-0.541148	0.115775	-4.67412	2.95215e-06	6.25862e-05	ENSMUSG00000018171.9	ENSMUSG00000018171	Vmp1	11	86583865	86683836	86683836	-1	vacuole membrane protein 1 [Source:MGI Symbol;Acc:MGI:1923159]
ENSMUSG00000018189.12	2076.98	-0.229541	0.160201	-1.43283	0.151906	0.347608	ENSMUSG00000018189.12	ENSMUSG00000018189	Uchl5	1	143777272	143807466	143777272	1	ubiquitin carboxyl-terminal esterase L5 [Source:MGI Symbol;Acc:MGI:1914848]
ENSMUSG00000018196.18	2102.89	-0.490849	0.112637	-4.35779	1.31383e-05	0.000226226	ENSMUSG00000018196.18	ENSMUSG00000018196	Glrx2	1	143716338	143749676	143716338	1	glutaredoxin 2 (thioltransferase) [Source:MGI Symbol;Acc:MGI:1916617]
ENSMUSG00000018199.9	267.426	0.0181293	0.369013	0.0491292	0.960816	0.982921	ENSMUSG00000018199.9	ENSMUSG00000018199	Ro60	1	143750790	143777068	143777068	-1	Ro60, Y RNA binding protein [Source:MGI Symbol;Acc:MGI:106652]
ENSMUSG00000018209.15	250.944	0.307365	0.410095	0.749496	0.453558	0.68053	ENSMUSG00000018209.15	ENSMUSG00000018209	Stk4	2	164070322	164155524	164074138	1	serine/threonine kinase 4 [Source:MGI Symbol;Acc:MGI:1929004]
ENSMUSG00000018217.12	2773.03	3.30534	0.366206	9.0259	1.7823e-19	3.04824e-17	ENSMUSG00000018217.12	ENSMUSG00000018217	Pmp22	11	63128982	63159547	63131512	1	peripheral myelin protein 22 [Source:MGI Symbol;Acc:MGI:97631]
ENSMUSG00000018238.6	8.91169	-1.01283	2.65756	-0.381111	NA	NA	ENSMUSG00000018238.6	ENSMUSG00000018238	Gdf9	11	53431023	53437904	53431023	1	growth differentiation factor 9 [Source:MGI Symbol;Acc:MGI:95692]
ENSMUSG00000018239.9	233.188	0.155907	0.320797	0.486	0.626967	0.807469	ENSMUSG00000018239.9	ENSMUSG00000018239	Zcchc10	11	53324679	53333301	53324679	1	zinc finger, CCHC domain containing 10 [Source:MGI Symbol;Acc:MGI:1196228]
ENSMUSG00000018286.6	14272	-0.0760904	0.195753	-0.388706	0.697494	0.851147	ENSMUSG00000018286.6	ENSMUSG00000018286	Psmb6	11	70525367	70527858	70525367	1	proteasome (prosome, macropain) subunit, beta type 6 [Source:MGI Symbol;Acc:MGI:104880]
ENSMUSG00000018287.12	5688.26	-0.204286	0.17076	-1.19633	0.231567	0.45711	ENSMUSG00000018287.12	ENSMUSG00000018287	Spag7	11	70663771	70669416	70669416	-1	sperm associated antigen 7 [Source:MGI Symbol;Acc:MGI:107380]
ENSMUSG00000018293.4	4000.2	0.563292	0.18957	2.97141	0.00296435	0.0194564	ENSMUSG00000018293.4	ENSMUSG00000018293	Pfn1	11	70651850	70654644	70654644	-1	profilin 1 [Source:MGI Symbol;Acc:MGI:97549]
ENSMUSG00000018322.10	387.034	0.28678	0.238717	1.20134	0.229618	0.454712	ENSMUSG00000018322.10	ENSMUSG00000018322	Tomm34	2	164053540	164071169	164071169	-1	translocase of outer mitochondrial membrane 34 [Source:MGI Symbol;Acc:MGI:1914395]
ENSMUSG00000018326.9	1779.22	0.402348	0.150918	2.66601	0.00767585	0.040322	ENSMUSG00000018326.9	ENSMUSG00000018326	Ywhab	2	163994960	164018588	163994960	1	tyrosine 3-monooxygenase/tryptophan 5-monooxygenase activation protein, beta polypeptide [Source:MGI Symbol;Acc:MGI:1891917]
ENSMUSG00000018334.18	2075.01	-0.195183	0.265062	-0.736367	0.461508	0.686587	ENSMUSG00000018334.18	ENSMUSG00000018334	Ksr1	11	79013440	79146407	79146407	-1	kinase suppressor of ras 1 [Source:MGI Symbol;Acc:MGI:105051]
ENSMUSG00000018339.11	45653.3	-0.0746888	0.119086	-0.627183	0.530539	0.741113	ENSMUSG00000018339.11	ENSMUSG00000018339	Gpx3	11	54902453	54910377	54902453	1	glutathione peroxidase 3 [Source:MGI Symbol;Acc:MGI:105102]
ENSMUSG00000018340.13	5713.13	0.0930519	0.151233	0.615289	0.538364	0.746955	ENSMUSG00000018340.13	ENSMUSG00000018340	Anxa6	11	54979108	55033445	55033445	-1	annexin A6 [Source:MGI Symbol;Acc:MGI:88255]
ENSMUSG00000018341.12	13.6386	0.3885	1.01798	0.381638	0.70273	0.854839	ENSMUSG00000018341.12	ENSMUSG00000018341	Il12rb2	6	67291318	67376188	67339694	-1	interleukin 12 receptor, beta 2 [Source:MGI Symbol;Acc:MGI:1270861]
ENSMUSG00000018347.16	76.7527	0.255416	0.834509	0.306067	0.759553	0.886078	ENSMUSG00000018347.16	ENSMUSG00000018347	Zkscan6	11	65807175	65829239	65807244	1	zinc finger with KRAB and SCAN domains 6 [Source:MGI Symbol;Acc:MGI:1289293]
ENSMUSG00000018362.14	226.922	0.0808437	0.314393	0.257142	0.797069	0.906886	ENSMUSG00000018362.14	ENSMUSG00000018362	Kpna2	11	106988629	106999541	106999440	-1	karyopherin (importin) alpha 2 [Source:MGI Symbol;Acc:MGI:103561]
ENSMUSG00000018363.16	629.055	-0.086692	0.361151	-0.240044	0.810296	0.913934	ENSMUSG00000018363.16	ENSMUSG00000018363	Smurf2	11	106820066	106920715	106920715	-1	SMAD specific E3 ubiquitin protein ligase 2 [Source:MGI Symbol;Acc:MGI:1913563]
ENSMUSG00000018372.13	83.7399	0.283285	0.545787	0.519041	0.603732	0.791922	ENSMUSG00000018372.13	ENSMUSG00000018372	Cep95	11	106789252	106819930	106789275	1	centrosomal protein 95 [Source:MGI Symbol;Acc:MGI:2443502]
ENSMUSG00000018377.10	3929.59	-0.381874	0.124779	-3.06041	0.00221038	0.0155505	ENSMUSG00000018377.10	ENSMUSG00000018377	Vezf1	11	88068279	88084729	88068279	1	vascular endothelial zinc finger 1 [Source:MGI Symbol;Acc:MGI:1313291]
ENSMUSG00000018378.13	6024.72	-0.21107	0.155704	-1.35558	0.175233	0.381595	ENSMUSG00000018378.13	ENSMUSG00000018378	Cuedc1	11	88098058	88194140	88098058	1	CUE domain containing 1 [Source:MGI Symbol;Acc:MGI:2144281]
ENSMUSG00000018379.17	615.518	-0.105033	0.273794	-0.383623	0.701258	0.853749	ENSMUSG00000018379.17	ENSMUSG00000018379	Srsf1	11	88047373	88053755	88047373	1	serine and arginine-rich splicing factor 1 [Source:MGI Symbol;Acc:MGI:98283]
ENSMUSG00000018381.15	278.968	1.22031	0.407885	2.9918	0.00277339	0.0185452	ENSMUSG00000018381.15	ENSMUSG00000018381	Abi3	11	95830074	95842476	95842409	-1	ABI gene family, member 3 [Source:MGI Symbol;Acc:MGI:1913860]
ENSMUSG00000018387.12	29.1529	0.872412	1.57236	0.554843	0.579002	0.775532	ENSMUSG00000018387.12	ENSMUSG00000018387	Shroom1	11	53457205	53467766	53457205	1	shroom family member 1 [Source:MGI Symbol;Acc:MGI:1919024]
ENSMUSG00000018395.19	280.284	0.937231	0.306065	3.0622	0.00219719	0.0154836	ENSMUSG00000018395.19	ENSMUSG00000018395	Kif3a	11	53567379	53601967	53567379	1	kinesin family member 3A [Source:MGI Symbol;Acc:MGI:107689]
ENSMUSG00000018398.18	120.565	2.06951	0.403407	5.13007	2.89628e-07	7.97925e-06	ENSMUSG00000018398.18	ENSMUSG00000018398	Septin8	11	53519257	53549565	53519257	1	septin 8 [Source:MGI Symbol;Acc:MGI:894310]
ENSMUSG00000018401.17	231.743	-0.114816	0.446389	-0.25721	0.797017	0.906886	ENSMUSG00000018401.17	ENSMUSG00000018401	Mtmr4	11	87592162	87616302	87592162	1	myotubularin related protein 4 [Source:MGI Symbol;Acc:MGI:2180699]
ENSMUSG00000018405.7	460.281	0.346015	0.298286	1.16001	0.246044	0.475317	ENSMUSG00000018405.7	ENSMUSG00000018405	Mrm1	11	84813061	84819515	84819515	-1	mitochondrial rRNA methyltransferase 1 [Source:MGI Symbol;Acc:MGI:2443470]
ENSMUSG00000018411.17	1452.65	0.0156794	0.222594	0.0704396	0.943844	0.975998	ENSMUSG00000018411.17	ENSMUSG00000018411	Mapt	11	104231390	104332090	104231390	1	microtubule-associated protein tau [Source:MGI Symbol;Acc:MGI:97180]
ENSMUSG00000018412.16	505.965	0.6296	0.366459	1.71806	0.085785	0.235045	ENSMUSG00000018412.16	ENSMUSG00000018412	Kansl1	11	104333229	104468861	104468861	-1	KAT8 regulatory NSL complex subunit 1 [Source:MGI Symbol;Acc:MGI:1923969]
ENSMUSG00000018415.14	3863.49	-0.626437	0.205594	-3.04696	0.0023117	0.0160618	ENSMUSG00000018415.14	ENSMUSG00000018415	Gid4	11	60417145	60450927	60417145	1	GID complex subunit 4, VID24 homolog [Source:MGI Symbol;Acc:MGI:1914021]
ENSMUSG00000018417.14	368.218	0.930983	0.271679	3.42678	0.000610781	0.00559998	ENSMUSG00000018417.14	ENSMUSG00000018417	Myo1b	1	51749765	51916071	51916071	-1	myosin IB [Source:MGI Symbol;Acc:MGI:107752]
ENSMUSG00000018425.18	392.109	0.147097	0.337099	0.436362	0.662574	0.829991	ENSMUSG00000018425.18	ENSMUSG00000018425	Dhx40	11	86768846	86807746	86807746	-1	DEAH (Asp-Glu-Ala-His) box polypeptide 40 [Source:MGI Symbol;Acc:MGI:1914737]
ENSMUSG00000018427.8	287.082	0.900272	0.528988	1.70187	0.088779	0.240645	ENSMUSG00000018427.8	ENSMUSG00000018427	Ypel2	11	86936425	86993707	86993707	-1	yippee like 2 [Source:MGI Symbol;Acc:MGI:1925114]
ENSMUSG00000018428.15	2354.68	-0.00526128	0.168448	-0.0312339	0.975083	0.989713	ENSMUSG00000018428.15	ENSMUSG00000018428	Akap1	11	88830792	88864586	88851503	-1	A kinase (PRKA) anchor protein 1 [Source:MGI Symbol;Acc:MGI:104729]
ENSMUSG00000018433.14	297.707	0.0483177	0.386348	0.125063	0.900474	0.958214	ENSMUSG00000018433.14	ENSMUSG00000018433	Nol11	11	107166663	107189381	107189381	-1	nucleolar protein 11 [Source:MGI Symbol;Acc:MGI:1916229]
ENSMUSG00000018442.13	1066.85	-0.0910937	0.195835	-0.465156	0.64182	0.817506	ENSMUSG00000018442.13	ENSMUSG00000018442	Derl2	11	71007164	71019841	71019242	-1	Der1-like domain family, member 2 [Source:MGI Symbol;Acc:MGI:2151483]
ENSMUSG00000018446.8	3297.46	-0.347925	0.106502	-3.26685	0.0010875	0.0087893	ENSMUSG00000018446.8	ENSMUSG00000018446	C1qbp	11	70977836	70983026	70983026	-1	complement component 1, q subcomponent binding protein [Source:MGI Symbol;Acc:MGI:1194505]
ENSMUSG00000018449.12	398.921	-0.0465101	0.312582	-0.148793	0.881717	0.950318	ENSMUSG00000018449.12	ENSMUSG00000018449	Rpain	11	70970213	70977833	70970213	1	RPA interacting protein [Source:MGI Symbol;Acc:MGI:1916973]
ENSMUSG00000018451.7	14.9977	6.39368	1.61934	3.94833	7.86974e-05	0.00103077	ENSMUSG00000018451.7	ENSMUSG00000018451	6330403K07Rik	11	71031941	71033513	71033513	-1	RIKEN cDNA 6330403K07 gene [Source:MGI Symbol;Acc:MGI:1918001]
ENSMUSG00000018459.15	9.32523	1.27013	2.23857	0.567382	0.570455	0.770623	ENSMUSG00000018459.15	ENSMUSG00000018459	Slc13a3	2	165405028	165473230	165473230	-1	solute carrier family 13 (sodium-dependent dicarboxylate transporter), member 3 [Source:MGI Symbol;Acc:MGI:2149635]
ENSMUSG00000018470.8	6.74418	5.96987	2.40876	2.4784	0.0131972	0.0611141	ENSMUSG00000018470.8	ENSMUSG00000018470	Kcnab3	11	69326258	69333042	69326258	1	potassium voltage-gated channel, shaker-related subfamily, beta member 3 [Source:MGI Symbol;Acc:MGI:1336208]
ENSMUSG00000018474.18	246.518	2.66698	0.768343	3.47109	0.000518359	0.00493579	ENSMUSG00000018474.18	ENSMUSG00000018474	Chd3	11	69343273	69369406	69346019	-1	chromodomain helicase DNA binding protein 3 [Source:MGI Symbol;Acc:MGI:1344395]
ENSMUSG00000018476.7	429.811	0.86254	0.2744	3.14336	0.00167019	0.0125243	ENSMUSG00000018476.7	ENSMUSG00000018476	Kdm6b	11	69398508	69413675	69413675	-1	KDM1 lysine (K)-specific demethylase 6B [Source:MGI Symbol;Acc:MGI:2448492]
ENSMUSG00000018481.9	471.704	0.404425	0.279168	1.44868	0.147427	0.34131	ENSMUSG00000018481.9	ENSMUSG00000018481	Appbp2	11	85187262	85235130	85235130	-1	amyloid beta precursor protein (cytoplasmic tail) binding protein 2 [Source:MGI Symbol;Acc:MGI:1914134]
ENSMUSG00000018486.2	1.99379	4.2133	3.3999	1.23924	0.215256	NA	ENSMUSG00000018486.2	ENSMUSG00000018486	Wnt9b	11	103727364	103749821	103749821	-1	wingless-type MMTV integration site family, member 9B [Source:MGI Symbol;Acc:MGI:1197020]
ENSMUSG00000018500.2	49.4267	1.83214	0.962516	1.90349	0.0569766	0.176774	ENSMUSG00000018500.2	ENSMUSG00000018500	Adora2b	11	62248984	62266453	62248984	1	adenosine A2b receptor [Source:MGI Symbol;Acc:MGI:99403]
ENSMUSG00000018501.17	2047.7	-0.252232	0.162751	-1.5498	0.12119	0.298353	ENSMUSG00000018501.17	ENSMUSG00000018501	Ncor1	11	62316426	62458541	62457332	-1	nuclear receptor co-repressor 1 [Source:MGI Symbol;Acc:MGI:1349717]
ENSMUSG00000018507.16	48.5063	2.68369	0.885464	3.03083	0.00243883	0.0167553	ENSMUSG00000018507.16	ENSMUSG00000018507	Trpv2	11	62574486	62600515	62574486	1	transient receptor potential cation channel, subfamily V, member 2 [Source:MGI Symbol;Acc:MGI:1341836]
ENSMUSG00000018509.8	68.2283	-0.154874	0.557971	-0.277566	0.781346	0.899014	ENSMUSG00000018509.8	ENSMUSG00000018509	Cenpv	11	62524946	62539261	62539261	-1	centromere protein V [Source:MGI Symbol;Acc:MGI:1920389]
ENSMUSG00000018537.16	8.43741	2.4894	1.44528	1.72243	0.084991	0.233689	ENSMUSG00000018537.16	ENSMUSG00000018537	Pcgf2	11	97688823	97700497	97700497	-1	polycomb group ring finger 2 [Source:MGI Symbol;Acc:MGI:99161]
ENSMUSG00000018541.10	337.847	0.396647	0.257513	1.5403	0.123488	0.302358	ENSMUSG00000018541.10	ENSMUSG00000018541	Cwc25	11	97745481	97766556	97751170	-1	CWC25 spliceosome-associated protein [Source:MGI Symbol;Acc:MGI:1914730]
ENSMUSG00000018547.8	336.112	-0.624706	0.287695	-2.17141	0.0298999	0.111612	ENSMUSG00000018547.8	ENSMUSG00000018547	Pip4k2b	11	97715157	97744704	97744704	-1	phosphatidylinositol-5-phosphate 4-kinase, type II, beta [Source:MGI Symbol;Acc:MGI:1934234]
ENSMUSG00000018548.15	237.47	1.06293	0.445677	2.38498	0.0170802	0.0738649	ENSMUSG00000018548.15	ENSMUSG00000018548	Trim37	11	87127077	87220683	87127077	1	tripartite motif-containing 37 [Source:MGI Symbol;Acc:MGI:2153072]
ENSMUSG00000018554.13	34.3795	0.870595	0.652447	1.33435	0.182088	0.391679	ENSMUSG00000018554.13	ENSMUSG00000018554	Ybx2	11	69935796	69941605	69935796	1	Y box protein 2 [Source:MGI Symbol;Acc:MGI:1096372]
ENSMUSG00000018559.16	1385.41	-0.22631	0.227744	-0.993706	0.320366	0.557677	ENSMUSG00000018559.16	ENSMUSG00000018559	Ctdnep1	11	69981156	69990601	69981156	1	CTD nuclear envelope phosphatase 1 [Source:MGI Symbol;Acc:MGI:1914431]
ENSMUSG00000018565.17	1219.76	-0.143051	0.176276	-0.811518	0.417068	0.649264	ENSMUSG00000018565.17	ENSMUSG00000018565	Elp5	11	69968222	69982517	69980272	-1	elongator acetyltransferase complex subunit 5 [Source:MGI Symbol;Acc:MGI:1859017]
ENSMUSG00000018566.14	11768.4	-0.28294	0.151577	-1.86664	0.0619521	0.187501	ENSMUSG00000018566.14	ENSMUSG00000018566	Slc2a4	11	69942539	69948188	69948175	-1	solute carrier family 2 (facilitated glucose transporter), member 4 [Source:MGI Symbol;Acc:MGI:95758]
ENSMUSG00000018567.14	4771.69	-0.122953	0.123993	-0.991606	0.32139	0.558585	ENSMUSG00000018567.14	ENSMUSG00000018567	Gabarap	11	69991143	69994951	69991143	1	gamma-aminobutyric acid receptor associated protein [Source:MGI Symbol;Acc:MGI:1861742]
ENSMUSG00000018569.12	2.39437	4.47384	3.39718	1.31693	0.187862	NA	ENSMUSG00000018569.12	ENSMUSG00000018569	Cldn7	11	69964779	69967885	69964779	1	claudin 7 [Source:MGI Symbol;Acc:MGI:1859285]
ENSMUSG00000018570.17	4.93521	1.78126	2.09256	0.851236	NA	NA	ENSMUSG00000018570.17	ENSMUSG00000018570	2810408A11Rik	11	69897352	69900987	69900894	-1	RIKEN cDNA 2810408A11 gene [Source:MGI Symbol;Acc:MGI:1917669]
ENSMUSG00000018572.10	816.384	0.239452	0.190938	1.25409	0.209811	0.428561	ENSMUSG00000018572.10	ENSMUSG00000018572	Phf23	11	69995777	70000009	69995777	1	PHD finger protein 23 [Source:MGI Symbol;Acc:MGI:1925496]
ENSMUSG00000018574.14	19067.2	-0.0727397	0.143962	-0.505271	0.613368	0.798155	ENSMUSG00000018574.14	ENSMUSG00000018574	Acadvl	11	70010183	70015411	70015408	-1	acyl-Coenzyme A dehydrogenase, very long chain [Source:MGI Symbol;Acc:MGI:895149]
ENSMUSG00000018583.5	4935.78	-0.0247667	0.118125	-0.209665	0.833929	0.9262	ENSMUSG00000018583.5	ENSMUSG00000018583	G3bp1	11	55469685	55504838	55469685	1	GTPase activating protein (SH3 domain) binding protein 1 [Source:MGI Symbol;Acc:MGI:1351465]
ENSMUSG00000018585.9	888.957	0.124152	0.246722	0.503209	0.614818	0.798989	ENSMUSG00000018585.9	ENSMUSG00000018585	Atox1	11	55446641	55461239	55461239	-1	antioxidant 1 copper chaperone [Source:MGI Symbol;Acc:MGI:1333855]
ENSMUSG00000018593.13	7625.48	1.34666	0.214123	6.28918	3.19142e-10	1.61823e-08	ENSMUSG00000018593.13	ENSMUSG00000018593	Sparc	11	55394500	55423183	55419898	-1	secreted acidic cysteine rich glycoprotein [Source:MGI Symbol;Acc:MGI:98373]
ENSMUSG00000018599.5	3624.19	-0.49232	0.12792	-3.84866	0.000118764	0.00145286	ENSMUSG00000018599.5	ENSMUSG00000018599	Mief2	11	60728398	60732951	60728398	1	mitochondrial elongation factor 2 [Source:MGI Symbol;Acc:MGI:2144199]
ENSMUSG00000018604.18	407.874	0.653997	0.489856	1.33508	0.18185	0.39129	ENSMUSG00000018604.18	ENSMUSG00000018604	Tbx3	5	119670669	119684724	119670669	1	T-box 3 [Source:MGI Symbol;Acc:MGI:98495]
ENSMUSG00000018648.15	568.652	0.20716	0.261149	0.793263	0.427625	0.657802	ENSMUSG00000018648.15	ENSMUSG00000018648	Dusp14	11	84048041	84069261	84068357	-1	dual specificity phosphatase 14 [Source:MGI Symbol;Acc:MGI:1927168]
ENSMUSG00000018651.14	524.48	-0.481509	0.235662	-2.04321	0.0410312	0.14035	ENSMUSG00000018651.14	ENSMUSG00000018651	Tada2a	11	84078920	84129600	84129600	-1	transcriptional adaptor 2A [Source:MGI Symbol;Acc:MGI:2144471]
ENSMUSG00000018654.17	9.60592	4.20027	1.65451	2.53868	0.0111273	0.053739	ENSMUSG00000018654.17	ENSMUSG00000018654	Ikzf1	11	11685003	11772926	11685003	1	IKAROS family zinc finger 1 [Source:MGI Symbol;Acc:MGI:1342540]
ENSMUSG00000018659.12	819.001	0.211493	0.216039	0.978958	0.327601	0.565703	ENSMUSG00000018659.12	ENSMUSG00000018659	Pnpo	11	96937825	96943986	96943779	-1	pyridoxine 5'-phosphate oxidase [Source:MGI Symbol;Acc:MGI:2144151]
ENSMUSG00000018661.17	602.586	0.259108	0.225196	1.15059	0.249902	0.479689	ENSMUSG00000018661.17	ENSMUSG00000018661	Cog1	11	113649169	113667054	113649169	1	component of oligomeric golgi complex 1 [Source:MGI Symbol;Acc:MGI:1333873]
ENSMUSG00000018666.13	1203.12	-0.19356	0.175883	-1.10051	0.271112	0.504052	ENSMUSG00000018666.13	ENSMUSG00000018666	Cbx1	11	96789127	96808640	96789127	1	chromobox 1 [Source:MGI Symbol;Acc:MGI:105369]
ENSMUSG00000018669.14	1720.2	0.19219	0.238247	0.806682	0.41985	0.651135	ENSMUSG00000018669.14	ENSMUSG00000018669	Cdk5rap3	11	96907426	96916496	96916496	-1	CDK5 regulatory subunit associated protein 3 [Source:MGI Symbol;Acc:MGI:1933126]
ENSMUSG00000018672.15	3010.59	-0.0628779	0.232611	-0.270314	0.786919	0.902423	ENSMUSG00000018672.15	ENSMUSG00000018672	Copz2	11	96849870	96861203	96849870	1	coatomer protein complex, subunit zeta 2 [Source:MGI Symbol;Acc:MGI:1929008]
ENSMUSG00000018677.9	6088.67	-0.195945	0.179385	-1.09232	0.274693	0.507913	ENSMUSG00000018677.9	ENSMUSG00000018677	Slc25a39	11	102402985	102407946	102407489	-1	solute carrier family 25, member 39 [Source:MGI Symbol;Acc:MGI:1196386]
ENSMUSG00000018678.13	538.952	0.0334622	0.245008	0.136576	0.891366	0.954701	ENSMUSG00000018678.13	ENSMUSG00000018678	Sp2	11	96953341	96982959	96977711	-1	Sp2 transcription factor [Source:MGI Symbol;Acc:MGI:1926162]
ENSMUSG00000018697.14	393.211	0.0924774	0.228644	0.40446	0.685875	0.844717	ENSMUSG00000018697.14	ENSMUSG00000018697	Aatf	11	84422855	84513522	84513522	-1	apoptosis antagonizing transcription factor [Source:MGI Symbol;Acc:MGI:1929608]
ENSMUSG00000018707.13	1446.77	0.877645	0.245458	3.57554	0.000349507	0.00358162	ENSMUSG00000018707.13	ENSMUSG00000018707	Dync1h1	12	110601452	110666945	110601452	1	dynein cytoplasmic 1 heavy chain 1 [Source:MGI Symbol;Acc:MGI:103147]
ENSMUSG00000018727.19	7.1359	6.05156	3.388	1.78618	NA	NA	ENSMUSG00000018727.19	ENSMUSG00000018727	Cpsf4l	11	113698172	113710017	113708967	-1	cleavage and polyadenylation specific factor 4-like [Source:MGI Symbol;Acc:MGI:1277182]
ENSMUSG00000018733.10	456	-0.308053	0.260753	-1.1814	0.237444	0.464928	ENSMUSG00000018733.10	ENSMUSG00000018733	Pex12	11	83294642	83302586	83298977	-1	peroxisomal biogenesis factor 12 [Source:MGI Symbol;Acc:MGI:2144177]
ENSMUSG00000018736.14	3818.14	-0.114441	0.11342	-1.00901	0.312971	0.548953	ENSMUSG00000018736.14	ENSMUSG00000018736	Ndel1	11	68821434	68871858	68853135	-1	nudE neurodevelopment protein 1 like 1 [Source:MGI Symbol;Acc:MGI:1932915]
ENSMUSG00000018740.14	199.978	0.108317	0.384016	0.282065	0.777894	0.897069	ENSMUSG00000018740.14	ENSMUSG00000018740	Slc25a35	11	68968131	68974365	68968131	1	solute carrier family 25, member 35 [Source:MGI Symbol;Acc:MGI:1919248]
ENSMUSG00000018750.14	620.308	0.175943	0.260717	0.674844	0.499775	0.717474	ENSMUSG00000018750.14	ENSMUSG00000018750	Zbtb4	11	69765912	69784023	69765912	1	zinc finger and BTB domain containing 4 [Source:MGI Symbol;Acc:MGI:1922830]
ENSMUSG00000018752.19	62.504	1.3997	0.792762	1.76559	0.0774639	0.219753	ENSMUSG00000018752.19	ENSMUSG00000018752	Tnfsfm13	11	69682577	69696098	69696098	-1	tumor necrosis factor (ligand) superfamily, membrane-bound member 13 [Source:MGI Symbol;Acc:MGI:3845075]
ENSMUSG00000018761.14	208.933	0.70464	0.328937	2.14217	0.0321798	0.117798	ENSMUSG00000018761.14	ENSMUSG00000018761	Mpdu1	11	69656697	69662642	69662642	-1	mannose-P-dolichol utilization defect 1 [Source:MGI Symbol;Acc:MGI:1346040]
ENSMUSG00000018765.5	1754.26	0.0946608	0.215192	0.439891	0.660016	0.828437	ENSMUSG00000018765.5	ENSMUSG00000018765	Fxr2	11	69632990	69653297	69632990	1	fragile X mental retardation, autosomal homolog 2 [Source:MGI Symbol;Acc:MGI:1346074]
ENSMUSG00000018770.9	10631.7	-0.484165	0.134217	-3.60733	0.000309363	0.00322892	ENSMUSG00000018770.9	ENSMUSG00000018770	Atp5g3	2	73908447	73911326	73911325	-1	ATP synthase, H+ transporting, mitochondrial F0 complex, subunit C3 (subunit 9) [Source:MGI Symbol;Acc:MGI:2442035]
ENSMUSG00000018774.13	55.8856	2.15484	0.535118	4.02686	5.65278e-05	0.000776417	ENSMUSG00000018774.13	ENSMUSG00000018774	Cd68	11	69664213	69666153	69666153	-1	CD68 antigen [Source:MGI Symbol;Acc:MGI:88342]
ENSMUSG00000018796.13	4679.7	-0.372452	0.140925	-2.64291	0.00821977	0.0424521	ENSMUSG00000018796.13	ENSMUSG00000018796	Acsl1	8	46471037	46536051	46471037	1	acyl-CoA synthetase long-chain family member 1 [Source:MGI Symbol;Acc:MGI:102797]
ENSMUSG00000018800.14	111.606	-0.435476	0.544098	-0.800364	0.4235	0.654514	ENSMUSG00000018800.14	ENSMUSG00000018800	Abca5	11	110269369	110337716	110337678	-1	ATP-binding cassette, sub-family A (ABC1), member 5 [Source:MGI Symbol;Acc:MGI:2386607]
ENSMUSG00000018809.2	258.449	0.180123	0.399076	0.451349	0.651738	0.822641	ENSMUSG00000018809.2	ENSMUSG00000018809	Smyd4	11	75348433	75405705	75348433	1	SET and MYND domain containing 4 [Source:MGI Symbol;Acc:MGI:2442796]
ENSMUSG00000018819.10	1561.67	-0.179269	0.228325	-0.785148	0.432367	0.662347	ENSMUSG00000018819.10	ENSMUSG00000018819	Lsp1	7	142460809	142494867	142460809	1	lymphocyte specific 1 [Source:MGI Symbol;Acc:MGI:96832]
ENSMUSG00000018820.13	821.659	-0.228414	0.255046	-0.89558	0.370477	0.607624	ENSMUSG00000018820.13	ENSMUSG00000018820	Zfyve27	19	42163951	42194590	42163951	1	zinc finger, FYVE domain containing 27 [Source:MGI Symbol;Acc:MGI:1919602]
ENSMUSG00000018821.3	1175.77	0.155809	0.210379	0.74061	0.45893	0.68424	ENSMUSG00000018821.3	ENSMUSG00000018821	Avpi1	19	42123273	42129059	42129059	-1	arginine vasopressin-induced 1 [Source:MGI Symbol;Acc:MGI:1916784]
ENSMUSG00000018822.7	1429.15	5.51251	0.82143	6.71087	1.93472e-11	1.26054e-09	ENSMUSG00000018822.7	ENSMUSG00000018822	Sfrp5	19	42197971	42202252	42202252	-1	secreted frizzled-related sequence protein 5 [Source:MGI Symbol;Acc:MGI:1860298]
ENSMUSG00000018830.10	4230.79	4.0417	0.24986	16.1759	7.46407e-59	2.65527e-55	ENSMUSG00000018830.10	ENSMUSG00000018830	Myh11	16	14194535	14291372	14291372	-1	myosin, heavy polypeptide 11, smooth muscle [Source:MGI Symbol;Acc:MGI:102643]
ENSMUSG00000018841.17	178.06	0.564995	0.456609	1.23737	0.215949	0.436811	ENSMUSG00000018841.17	ENSMUSG00000018841	Rad51d	11	82876434	82890614	82890589	-1	RAD51 paralog D [Source:MGI Symbol;Acc:MGI:1261809]
ENSMUSG00000018845.14	8603.21	-0.08291	0.189166	-0.438293	0.661174	0.82889	ENSMUSG00000018845.14	ENSMUSG00000018845	Unc45b	11	82910550	82943403	82910550	1	unc-45 myosin chaperone B [Source:MGI Symbol;Acc:MGI:2443377]
ENSMUSG00000018846.8	492.324	0.369303	0.338697	1.09036	0.275553	0.509064	ENSMUSG00000018846.8	ENSMUSG00000018846	Pank3	11	35769484	35791285	35769484	1	pantothenate kinase 3 [Source:MGI Symbol;Acc:MGI:2387464]
ENSMUSG00000018848.4	1138.93	-0.0561415	0.224137	-0.250479	0.802217	0.909261	ENSMUSG00000018848.4	ENSMUSG00000018848	Rars	11	35808381	35834506	35834506	-1	arginyl-tRNA synthetase [Source:MGI Symbol;Acc:MGI:1914297]
ENSMUSG00000018849.6	5.75448	5.73074	2.21272	2.5899	0.00960033	0.0479801	ENSMUSG00000018849.6	ENSMUSG00000018849	Wwc1	11	35838400	35980527	35980527	-1	WW, C2 and coiled-coil domain containing 1 [Source:MGI Symbol;Acc:MGI:2388637]
ENSMUSG00000018858.15	2425.13	-0.22443	0.145665	-1.54073	0.123382	0.302161	ENSMUSG00000018858.15	ENSMUSG00000018858	Mrpl58	11	115403752	115412674	115403752	1	mitochondrial ribosomal protein L58 [Source:MGI Symbol;Acc:MGI:1915822]
ENSMUSG00000018861.8	122.647	1.0331	0.439008	2.35326	0.0186098	0.0788751	ENSMUSG00000018861.8	ENSMUSG00000018861	Fdxr	11	115268024	115277050	115277050	-1	ferredoxin reductase [Source:MGI Symbol;Acc:MGI:104724]
ENSMUSG00000018865.9	1.88251	3.37223	2.56287	1.3158	0.18824	NA	ENSMUSG00000018865.9	ENSMUSG00000018865	Sult4a1	15	84076097	84105754	84105754	-1	sulfotransferase family 4A, member 1 [Source:MGI Symbol;Acc:MGI:1888971]
ENSMUSG00000018882.12	4262.98	-0.182418	0.140583	-1.29758	0.194431	0.407871	ENSMUSG00000018882.12	ENSMUSG00000018882	Mrpl45	11	97315716	97329920	97315716	1	mitochondrial ribosomal protein L45 [Source:MGI Symbol;Acc:MGI:1914286]
ENSMUSG00000018893.15	59676.8	-0.365661	0.149348	-2.44838	0.0143501	0.0649644	ENSMUSG00000018893.15	ENSMUSG00000018893	Mb	15	77015487	77050670	77050670	-1	myoglobin [Source:MGI Symbol;Acc:MGI:96922]
[truncated: 19,622 more rows]
