# Supplementary material for: Macrophages excite muscle spindles with glutamate to bolster locomotion
Source: Nature. 2024 Dec 4;637(8046):698–707. doi: 10.1038/s41586-024-08272-5 (PMC11735391; doi:10.1038/s41586-024-08272-5)
Supplement: Supplementary file 3 — Supplementary Tables 1–7. [file 41586_2024_8272_MOESM3_ESM.zip › 2023-07-12035G-s3/2023-07-12035G-Supplementary Table 2.xlsx]

## Sheet: condition_MSMP_vs_HMP
	baseMean	log2FoldChange	lfcSE	stat	pvalue	padj	ensembl_version	ensembl_id	gene_name	chr	start_position	end_position	tss	strand	gene_des
ENSMUSG00000000001.4	7168.9	-0.352474	0.167078	-2.10964	0.0348896	0.0997012	ENSMUSG00000000001.4	ENSMUSG00000000001	Gnai3	3	108107280	108146146	108146146	-1	guanine nucleotide binding protein (G protein), alpha inhibiting 3 [Source:MGI Symbol;Acc:MGI:95773]
ENSMUSG00000000028.15	204.488	-0.388869	0.346081	-1.12364	0.261167	0.435045	ENSMUSG00000000028.15	ENSMUSG00000000028	Cdc45	16	18780447	18811987	18811972	-1	cell division cycle 45 [Source:MGI Symbol;Acc:MGI:1338073]
ENSMUSG00000000031.16	7.76872	2.72583	1.09993	2.47817	0.0132058	0.0467253	ENSMUSG00000000031.16	ENSMUSG00000000031	H19	7	142575529	142578143	142578143	-1	H19, imprinted maternally expressed transcript [Source:MGI Symbol;Acc:MGI:95891]
ENSMUSG00000000037.17	18.0672	1.56635	0.74548	2.10114	0.0356291	0.101184	ENSMUSG00000000037.17	ENSMUSG00000000037	Scml2	X	161082525	161258213	161082525	1	Scm polycomb group protein like 2 [Source:MGI Symbol;Acc:MGI:1340042]
ENSMUSG00000000056.7	2223.01	-0.45063	0.197005	-2.2874	0.0221724	0.0702006	ENSMUSG00000000056.7	ENSMUSG00000000056	Narf	11	121237253	121255856	121237253	1	nuclear prelamin A recognition factor [Source:MGI Symbol;Acc:MGI:1914858]
ENSMUSG00000000058.6	2269.04	-0.187526	0.24395	-0.768709	0.442066	0.618187	ENSMUSG00000000058.6	ENSMUSG00000000058	Cav2	6	17281185	17289115	17281185	1	caveolin 2 [Source:MGI Symbol;Acc:MGI:107571]
ENSMUSG00000000078.7	154096	-0.0387254	0.178773	-0.216617	0.828507	0.903677	ENSMUSG00000000078.7	ENSMUSG00000000078	Klf6	13	5861482	5870394	5861482	1	Kruppel-like factor 6 [Source:MGI Symbol;Acc:MGI:1346318]
ENSMUSG00000000085.16	656.138	-0.111423	0.25459	-0.437656	0.661635	0.79396	ENSMUSG00000000085.16	ENSMUSG00000000085	Scmh1	4	120405281	120530186	120405307	1	sex comb on midleg homolog 1 [Source:MGI Symbol;Acc:MGI:1352762]
ENSMUSG00000000088.7	3834.76	0.453268	0.122544	3.69881	0.00021661	0.00167109	ENSMUSG00000000088.7	ENSMUSG00000000088	Cox5a	9	57521274	57532426	57521274	1	cytochrome c oxidase subunit 5A [Source:MGI Symbol;Acc:MGI:88474]
ENSMUSG00000000093.6	9.13199	0.272372	1.0106	0.269515	0.787533	0.878501	ENSMUSG00000000093.6	ENSMUSG00000000093	Tbx2	11	85832551	85841948	85832551	1	T-box 2 [Source:MGI Symbol;Acc:MGI:98494]
ENSMUSG00000000120.6	117.542	3.70954	1.11274	3.3337	0.000856987	0.00525081	ENSMUSG00000000120.6	ENSMUSG00000000120	Ngfr	11	95568818	95587735	95587735	-1	nerve growth factor receptor (TNFR superfamily, member 16) [Source:MGI Symbol;Acc:MGI:97323]
ENSMUSG00000000125.5	2.48653	0.620319	1.39443	0.444855	0.656425	NA	ENSMUSG00000000125.5	ENSMUSG00000000125	Wnt3	11	103774150	103817957	103774150	1	wingless-type MMTV integration site family, member 3 [Source:MGI Symbol;Acc:MGI:98955]
ENSMUSG00000000126.11	3.80422	0.57232	2.00786	0.28504	0.775614	0.870778	ENSMUSG00000000126.11	ENSMUSG00000000126	Wnt9a	11	59306928	59333552	59306928	1	wingless-type MMTV integration site family, member 9A [Source:MGI Symbol;Acc:MGI:2446084]
ENSMUSG00000000127.15	2718.74	0.215118	0.146573	1.46765	0.1422	0.284571	ENSMUSG00000000127.15	ENSMUSG00000000127	Fer	17	63863062	64139496	63863062	1	fer (fms/fps related) protein kinase [Source:MGI Symbol;Acc:MGI:105917]
ENSMUSG00000000131.15	1812.56	0.549094	0.134697	4.07652	4.57e-05	0.000450411	ENSMUSG00000000131.15	ENSMUSG00000000131	Xpo6	7	126101715	126200501	126200501	-1	exportin 6 [Source:MGI Symbol;Acc:MGI:2429950]
ENSMUSG00000000134.17	6255.15	-0.687359	0.165819	-4.14523	3.39e-05	0.000352466	ENSMUSG00000000134.17	ENSMUSG00000000134	Tfe3	X	7762560	7775202	7762560	1	transcription factor E3 [Source:MGI Symbol;Acc:MGI:98511]
ENSMUSG00000000142.15	16.2614	3.60357	0.883594	4.07831	4.54e-05	0.000448344	ENSMUSG00000000142.15	ENSMUSG00000000142	Axin2	11	108920349	108950783	108920349	1	axin 2 [Source:MGI Symbol;Acc:MGI:1270862]
ENSMUSG00000000148.17	872.225	-1.32819	0.381103	-3.48511	0.000491933	0.00329407	ENSMUSG00000000148.17	ENSMUSG00000000148	Brat1	5	140705011	140719379	140705011	1	BRCA1-associated ATM activator 1 [Source:MGI Symbol;Acc:MGI:1891679]
ENSMUSG00000000149.10	2004.62	-0.566317	0.168573	-3.35947	0.000780907	0.00485505	ENSMUSG00000000149.10	ENSMUSG00000000149	Gna12	5	140758408	140830431	140830431	-1	guanine nucleotide binding protein, alpha 12 [Source:MGI Symbol;Acc:MGI:95767]
ENSMUSG00000000154.16	194.521	0.189941	0.210689	0.901523	0.36731	0.5476	ENSMUSG00000000154.16	ENSMUSG00000000154	Slc22a18	7	143473736	143499334	143473736	1	solute carrier family 22 (organic cation transporter), member 18 [Source:MGI Symbol;Acc:MGI:1336884]
ENSMUSG00000000159.16	2.25126	4.59691	2.73325	1.68185	0.0925981	NA	ENSMUSG00000000159.16	ENSMUSG00000000159	Igsf5	16	96361668	96422121	96361668	1	immunoglobulin superfamily, member 5 [Source:MGI Symbol;Acc:MGI:1919308]
ENSMUSG00000000167.14	19.5834	1.24767	0.510795	2.4426	0.0145818	0.0505812	ENSMUSG00000000167.14	ENSMUSG00000000167	Pih1d2	9	50617321	50625000	50617321	1	PIH1 domain containing 2 [Source:MGI Symbol;Acc:MGI:1919864]
ENSMUSG00000000168.9	1759.3	-0.595481	0.222635	-2.67469	0.00747982	0.0298183	ENSMUSG00000000168.9	ENSMUSG00000000168	Dlat	9	50634633	50659780	50659780	-1	dihydrolipoamide S-acetyltransferase (E2 component of pyruvate dehydrogenase complex) [Source:MGI Symbol;Acc:MGI:2385311]
ENSMUSG00000000171.5	4580.19	0.17788	0.130948	1.35839	0.174339	0.3286	ENSMUSG00000000171.5	ENSMUSG00000000171	Sdhd	9	50596357	50603812	50603812	-1	succinate dehydrogenase complex, subunit D, integral membrane protein [Source:MGI Symbol;Acc:MGI:1914175]
ENSMUSG00000000184.12	5703.13	-1.76512	0.199458	-8.84962	8.78e-19	1.01e-16	ENSMUSG00000000184.12	ENSMUSG00000000184	Ccnd2	6	127125162	127152193	127151060	-1	cyclin D2 [Source:MGI Symbol;Acc:MGI:88314]
ENSMUSG00000000194.13	2222.07	-0.517046	0.0923056	-5.60146	2.13e-08	5.6e-07	ENSMUSG00000000194.13	ENSMUSG00000000194	Gpr107	2	31152316	31218775	31152316	1	G protein-coupled receptor 107 [Source:MGI Symbol;Acc:MGI:2139054]
ENSMUSG00000000197.8	1.19586	1.5118	2.05768	0.73471	0.462516	NA	ENSMUSG00000000197.8	ENSMUSG00000000197	Nalcn	14	123276634	123627144	123627144	-1	sodium leak channel, non-selective [Source:MGI Symbol;Acc:MGI:2444306]
ENSMUSG00000000202.9	57.0355	2.86445	0.456124	6.27998	3.39e-10	1.24e-08	ENSMUSG00000000202.9	ENSMUSG00000000202	Btbd17	11	114791217	114795945	114795873	-1	BTB (POZ) domain containing 17 [Source:MGI Symbol;Acc:MGI:1919264]
ENSMUSG00000000204.16	241.999	1.19311	0.247906	4.81275	1.49e-06	2.41e-05	ENSMUSG00000000204.16	ENSMUSG00000000204	Slfn4	11	83175186	83190216	83175186	1	schlafen 4 [Source:MGI Symbol;Acc:MGI:1329010]
ENSMUSG00000000216.8	1.34597	3.00316	3.26308	0.920346	0.357392	NA	ENSMUSG00000000216.8	ENSMUSG00000000216	Scnn1g	7	121734479	121768475	121734479	1	sodium channel, nonvoltage-gated 1 gamma [Source:MGI Symbol;Acc:MGI:104695]
ENSMUSG00000000223.13	7.42574	4.58447	1.61237	2.84332	0.00446464	0.0198382	ENSMUSG00000000223.13	ENSMUSG00000000223	Drp2	X	134404551	134456573	134404551	1	dystrophin related protein 2 [Source:MGI Symbol;Acc:MGI:107432]
ENSMUSG00000000244.17	2993.95	1.08375	0.153412	7.06427	1.61e-12	8.53e-11	ENSMUSG00000000244.17	ENSMUSG00000000244	Tspan32	7	143005046	143019644	143005046	1	tetraspanin 32 [Source:MGI Symbol;Acc:MGI:1350360]
ENSMUSG00000000248.16	32.8888	4.42514	0.704025	6.28549	3.27e-10	1.21e-08	ENSMUSG00000000248.16	ENSMUSG00000000248	Clec2g	6	128934381	128984707	128934381	1	C-type lectin domain family 2, member g [Source:MGI Symbol;Acc:MGI:1918059]
ENSMUSG00000000253.13	431.352	-1.20324	0.171257	-7.02592	2.13e-12	1.1e-10	ENSMUSG00000000253.13	ENSMUSG00000000253	Gmpr	13	45507444	45553800	45507444	1	guanosine monophosphate reductase [Source:MGI Symbol;Acc:MGI:1913605]
ENSMUSG00000000263.15	57.8761	-0.796819	0.536828	-1.48431	0.137727	0.278751	ENSMUSG00000000263.15	ENSMUSG00000000263	Glra1	11	55514238	55608198	55607733	-1	glycine receptor, alpha 1 subunit [Source:MGI Symbol;Acc:MGI:95747]
ENSMUSG00000000266.11	50.1477	-1.19635	0.488137	-2.45085	0.014252	0.0496876	ENSMUSG00000000266.11	ENSMUSG00000000266	Mid2	X	140664599	140767715	140664956	1	midline 2 [Source:MGI Symbol;Acc:MGI:1344333]
ENSMUSG00000000275.16	6326.58	-0.670247	0.206949	-3.2387	0.00120075	0.0069259	ENSMUSG00000000275.16	ENSMUSG00000000275	Trim25	11	88999376	89020293	88999376	1	tripartite motif-containing 25 [Source:MGI Symbol;Acc:MGI:102749]
ENSMUSG00000000276.11	483.905	-0.329626	0.252786	-1.30397	0.192243	0.352394	ENSMUSG00000000276.11	ENSMUSG00000000276	Dgke	11	89035179	89066850	89066850	-1	diacylglycerol kinase, epsilon [Source:MGI Symbol;Acc:MGI:1889276]
ENSMUSG00000000278.10	18692.6	-0.195888	0.14174	-1.38202	0.166964	0.318726	ENSMUSG00000000278.10	ENSMUSG00000000278	Scpep1	11	88924020	88955465	88955465	-1	serine carboxypeptidase 1 [Source:MGI Symbol;Acc:MGI:1921867]
ENSMUSG00000000282.12	350.32	-0.042508	0.17699	-0.240172	0.810197	0.892422	ENSMUSG00000000282.12	ENSMUSG00000000282	Mnt	11	74830920	74845725	74830920	1	max binding protein [Source:MGI Symbol;Acc:MGI:109150]
ENSMUSG00000000290.13	24724	-0.303444	0.136795	-2.21824	0.0265387	0.0807399	ENSMUSG00000000290.13	ENSMUSG00000000290	Itgb2	10	77530252	77565708	77530252	1	integrin beta 2 [Source:MGI Symbol;Acc:MGI:96611]
ENSMUSG00000000295.13	287.217	0.851436	0.247356	3.44215	0.000577116	0.00376574	ENSMUSG00000000295.13	ENSMUSG00000000295	Hddc2	10	31313383	31328204	31313383	1	HD domain containing 2 [Source:MGI Symbol;Acc:MGI:1916942]
ENSMUSG00000000296.8	2.81881	4.92256	2.16691	2.2717	0.0231049	0.0724822	ENSMUSG00000000296.8	ENSMUSG00000000296	Tpd52l1	10	31332376	31445958	31445958	-1	tumor protein D52-like 1 [Source:MGI Symbol;Acc:MGI:1298386]
ENSMUSG00000000301.16	27.5908	0.71307	0.609924	1.16911	0.242358	0.413272	ENSMUSG00000000301.16	ENSMUSG00000000301	Pemt	11	59970614	60046489	59971510	-1	phosphatidylethanolamine N-methyltransferase [Source:MGI Symbol;Acc:MGI:104535]
ENSMUSG00000000303.12	12.3652	0.129314	1.15338	0.112117	0.910731	0.952334	ENSMUSG00000000303.12	ENSMUSG00000000303	Cdh1	8	106603351	106670246	106603351	1	cadherin 1 [Source:MGI Symbol;Acc:MGI:88354]
ENSMUSG00000000305.12	2.62044	-0.113547	2.49756	-0.0454631	0.963738	0.980015	ENSMUSG00000000305.12	ENSMUSG00000000305	Cdh4	2	179442431	179899373	179442431	1	cadherin 4 [Source:MGI Symbol;Acc:MGI:99218]
ENSMUSG00000000308.14	2.2027	3.47859	2.38803	1.45668	0.145204	NA	ENSMUSG00000000308.14	ENSMUSG00000000308	Ckmt1	2	121357714	121363737	121357714	1	creatine kinase, mitochondrial 1, ubiquitous [Source:MGI Symbol;Acc:MGI:99441]
ENSMUSG00000000317.11	133.249	-0.895451	0.322057	-2.78041	0.00542909	0.0231181	ENSMUSG00000000317.11	ENSMUSG00000000317	Bcl6b	11	70224128	70229798	70229739	-1	B cell CLL/lymphoma 6, member B [Source:MGI Symbol;Acc:MGI:1278332]
ENSMUSG00000000318.16	7700.44	1.81386	0.140889	12.8744	6.27e-38	3.38e-35	ENSMUSG00000000318.16	ENSMUSG00000000318	Clec10a	11	70156197	70170834	70156197	1	C-type lectin domain family 10, member A [Source:MGI Symbol;Acc:MGI:96975]
ENSMUSG00000000320.10	7.76154	-1.47793	1.10032	-1.34318	0.179213	0.335383	ENSMUSG00000000320.10	ENSMUSG00000000320	Alox12	11	70241457	70255353	70255353	-1	arachidonate 12-lipoxygenase [Source:MGI Symbol;Acc:MGI:87998]
ENSMUSG00000000325.16	262.042	-0.697304	0.381053	-1.82994	0.067259	0.163134	ENSMUSG00000000325.16	ENSMUSG00000000325	Arvcf	16	18348182	18407076	18348182	1	armadillo repeat gene deleted in velocardiofacial syndrome [Source:MGI Symbol;Acc:MGI:109620]
ENSMUSG00000000326.13	6939.95	-0.325306	0.16892	-1.9258	0.0541292	0.138602	ENSMUSG00000000326.13	ENSMUSG00000000326	Comt	16	18406886	18426852	18426852	-1	catechol-O-methyltransferase [Source:MGI Symbol;Acc:MGI:88470]
ENSMUSG00000000339.14	663.725	0.39207	0.13743	2.85287	0.00433267	0.0193837	ENSMUSG00000000339.14	ENSMUSG00000000339	Rtca	3	116488963	116508208	116508208	-1	RNA 3'-terminal phosphate cyclase [Source:MGI Symbol;Acc:MGI:1913618]
ENSMUSG00000000340.10	704.642	0.142892	0.164002	0.871281	0.3836	0.562899	ENSMUSG00000000340.10	ENSMUSG00000000340	Dbt	3	116513070	116549981	116513070	1	dihydrolipoamide branched chain transacylase E2 [Source:MGI Symbol;Acc:MGI:105386]
ENSMUSG00000000346.9	48589.8	-0.167759	0.126064	-1.33075	0.183271	0.340435	ENSMUSG00000000346.9	ENSMUSG00000000346	Dazap2	15	100615349	100620761	100615349	1	DAZ associated protein 2 [Source:MGI Symbol;Acc:MGI:1344344]
ENSMUSG00000000355.13	1281.31	0.274313	0.103377	2.65352	0.00796562	0.0313205	ENSMUSG00000000355.13	ENSMUSG00000000355	Mcts1	X	38600578	38613426	38600655	1	malignant T cell amplified sequence 1 [Source:MGI Symbol;Acc:MGI:1916245]
ENSMUSG00000000359.3	358.341	2.73642	0.310755	8.80573	1.3e-18	1.49e-16	ENSMUSG00000000359.3	ENSMUSG00000000359	Rem1	2	152626951	152635198	152626951	1	rad and gem related GTP binding protein 1 [Source:MGI Symbol;Acc:MGI:1097696]
ENSMUSG00000000365.9	114.311	-1.05554	0.516768	-2.04259	0.0410931	0.113091	ENSMUSG00000000365.9	ENSMUSG00000000365	Rnf17	14	56402581	56525032	56402581	1	ring finger protein 17 [Source:MGI Symbol;Acc:MGI:1353419]
ENSMUSG00000000374.8	794.675	0.0129891	0.197871	0.0656444	0.947661	0.973029	ENSMUSG00000000374.8	ENSMUSG00000000374	Trappc10	10	78186725	78244641	78244641	-1	trafficking protein particle complex 10 [Source:MGI Symbol;Acc:MGI:1336209]
ENSMUSG00000000378.15	3742.83	0.0301097	0.101129	0.297736	0.765905	0.864832	ENSMUSG00000000378.15	ENSMUSG00000000378	Ccm2	11	6546887	6596744	6546887	1	cerebral cavernous malformation 2 [Source:MGI Symbol;Acc:MGI:2384924]
ENSMUSG00000000384.15	610.242	-0.172874	0.162483	-1.06395	0.287353	0.463971	ENSMUSG00000000384.15	ENSMUSG00000000384	Tbrg4	11	6615598	6626067	6626043	-1	transforming growth factor beta regulated gene 4 [Source:MGI Symbol;Acc:MGI:1100868]
ENSMUSG00000000385.8	23.5251	-2.0327	1.04999	-1.93592	0.0528771	0.136271	ENSMUSG00000000385.8	ENSMUSG00000000385	Tmprss2	16	97564682	97611195	97611195	-1	transmembrane protease, serine 2 [Source:MGI Symbol;Acc:MGI:1354381]
ENSMUSG00000000386.16	963.194	-0.234919	0.166569	-1.41034	0.158439	0.307146	ENSMUSG00000000386.16	ENSMUSG00000000386	Mx1	16	97447035	97462907	97462907	-1	MX dynamin-like GTPase 1 [Source:MGI Symbol;Acc:MGI:97243]
ENSMUSG00000000392.17	59.897	-0.0159677	0.37615	-0.0424504	0.96614	0.981401	ENSMUSG00000000392.17	ENSMUSG00000000392	Fap	2	62500943	62574075	62574075	-1	fibroblast activation protein [Source:MGI Symbol;Acc:MGI:109608]
ENSMUSG00000000394.15	1.47376	3.98195	3.052	1.3047	0.191993	NA	ENSMUSG00000000394.15	ENSMUSG00000000394	Gcg	2	62474530	62483650	62483650	-1	glucagon [Source:MGI Symbol;Acc:MGI:95674]
ENSMUSG00000000399.10	3392.33	-0.0496975	0.119706	-0.415162	0.678024	0.806036	ENSMUSG00000000399.10	ENSMUSG00000000399	Ndufa9	6	126821721	126849136	126849125	-1	NADH:ubiquinone oxidoreductase subunit A9 [Source:MGI Symbol;Acc:MGI:1913358]
ENSMUSG00000000402.2	3.55125	4.47772	2.24028	1.99873	0.0456374	0.122216	ENSMUSG00000000402.2	ENSMUSG00000000402	Egfl6	X	166523007	166585720	166585720	-1	EGF-like-domain, multiple 6 [Source:MGI Symbol;Acc:MGI:1858599]
ENSMUSG00000000409.14	32.3379	-0.198287	0.4214	-0.470542	0.637968	0.776476	ENSMUSG00000000409.14	ENSMUSG00000000409	Lck	4	129548344	129573641	129558391	-1	lymphocyte protein tyrosine kinase [Source:MGI Symbol;Acc:MGI:96756]
ENSMUSG00000000411.7	5.12055	-0.821743	1.2119	-0.678065	0.497731	0.667776	ENSMUSG00000000411.7	ENSMUSG00000000411	Tssk3	4	129489014	129491022	129491022	-1	testis-specific serine kinase 3 [Source:MGI Symbol;Acc:MGI:1929914]
ENSMUSG00000000416.16	4.63475	3.29188	1.89464	1.73747	0.0823037	0.190636	ENSMUSG00000000416.16	ENSMUSG00000000416	Cttnbp2	6	18366478	18514843	18428231	-1	cortactin binding protein 2 [Source:MGI Symbol;Acc:MGI:1353467]
ENSMUSG00000000420.15	2211.82	-0.314944	0.0990346	-3.18014	0.00147205	0.00814633	ENSMUSG00000000420.15	ENSMUSG00000000420	Galnt1	18	24205344	24286818	24205344	1	polypeptide N-acetylgalactosaminyltransferase 1 [Source:MGI Symbol;Acc:MGI:894693]
ENSMUSG00000000435.1	8.08548	6.43466	1.38759	4.63731	3.53e-06	5.11e-05	ENSMUSG00000000435.1	ENSMUSG00000000435	Myf5	10	107482908	107486134	107486134	-1	myogenic factor 5 [Source:MGI Symbol;Acc:MGI:97252]
ENSMUSG00000000439.9	1376.15	-0.240648	0.16627	-1.44734	0.147803	0.292633	ENSMUSG00000000439.9	ENSMUSG00000000439	Mkrn2	6	115601902	115622624	115601902	1	makorin, ring finger protein, 2 [Source:MGI Symbol;Acc:MGI:1914277]
ENSMUSG00000000440.12	675.613	0.38253	0.212207	1.80263	0.0714468	0.170712	ENSMUSG00000000440.12	ENSMUSG00000000440	Pparg	6	115360951	115490399	115360951	1	peroxisome proliferator activated receptor gamma [Source:MGI Symbol;Acc:MGI:97747]
ENSMUSG00000000441.17	4543	-0.190965	0.0835932	-2.28446	0.0223445	0.0705521	ENSMUSG00000000441.17	ENSMUSG00000000441	Raf1	6	115618067	115676635	115634621	-1	v-raf-leukemia viral oncogene 1 [Source:MGI Symbol;Acc:MGI:97847]
ENSMUSG00000000486.13	93.5925	2.41723	1.04515	2.31281	NA	NA	ENSMUSG00000000486.13	ENSMUSG00000000486	Septin1	7	127214447	127233130	127215125	-1	septin 1 [Source:MGI Symbol;Acc:MGI:1858916]
ENSMUSG00000000489.7	597.972	-0.556981	0.219197	-2.54101	0.0110534	0.0406667	ENSMUSG00000000489.7	ENSMUSG00000000489	Pdgfb	15	79995874	80014977	80014808	-1	platelet derived growth factor, B polypeptide [Source:MGI Symbol;Acc:MGI:97528]
ENSMUSG00000000530.16	3636.75	-0.651037	0.189685	-3.43221	0.000598693	0.00388582	ENSMUSG00000000530.16	ENSMUSG00000000530	Acvrl1	15	101128522	101145336	101128522	1	activin A receptor, type II-like 1 [Source:MGI Symbol;Acc:MGI:1338946]
ENSMUSG00000000531.5	32.1723	-0.0959751	0.48701	-0.19707	0.843773	0.91225	ENSMUSG00000000531.5	ENSMUSG00000000531	Grasp	15	101224188	101232756	101224188	1	GRP1 (general receptor for phosphoinositides 1)-associated scaffold protein [Source:MGI Symbol;Acc:MGI:1860303]
ENSMUSG00000000532.11	596.43	-0.899298	0.338049	-2.66026	0.00780801	0.0308471	ENSMUSG00000000532.11	ENSMUSG00000000532	Acvr1b	15	101174067	101213684	101174067	1	activin A receptor, type 1B [Source:MGI Symbol;Acc:MGI:1338944]
ENSMUSG00000000538.18	495.457	0.103116	0.294939	0.349617	0.726626	0.841008	ENSMUSG00000000538.18	ENSMUSG00000000538	Tom1l2	11	60226714	60352905	60239176	-1	target of myb1-like 2 (chicken) [Source:MGI Symbol;Acc:MGI:2443306]
ENSMUSG00000000552.10	1339.81	-0.72139	0.317252	-2.27387	0.0229738	0.0721445	ENSMUSG00000000552.10	ENSMUSG00000000552	Zfp385a	15	103313895	103340093	103334327	-1	zinc finger protein 385A [Source:MGI Symbol;Acc:MGI:1352495]
ENSMUSG00000000555.8	2661.11	-0.608573	0.293119	-2.07619	0.037876	0.106207	ENSMUSG00000000555.8	ENSMUSG00000000555	Itga5	15	103344286	103366763	103366748	-1	integrin alpha 5 (fibronectin receptor alpha) [Source:MGI Symbol;Acc:MGI:96604]
ENSMUSG00000000561.14	1245.97	-0.234947	0.143171	-1.64103	0.100792	0.221895	ENSMUSG00000000561.14	ENSMUSG00000000561	Wdr77	3	105959369	105970037	105959369	1	WD repeat domain 77 [Source:MGI Symbol;Acc:MGI:1917715]
ENSMUSG00000000562.5	180.476	1.57889	0.411659	3.83545	0.000125336	0.00105656	ENSMUSG00000000562.5	ENSMUSG00000000562	Adora3	3	105870858	105908926	105870858	1	adenosine A3 receptor [Source:MGI Symbol;Acc:MGI:104847]
ENSMUSG00000000563.17	5760.32	0.0647266	0.112257	0.576591	0.564216	0.722424	ENSMUSG00000000563.17	ENSMUSG00000000563	Atp5pb	3	105942698	105960099	105960099	-1	ATP synthase peripheral stalk-membrane subunit b [Source:MGI Symbol;Acc:MGI:1100495]
ENSMUSG00000000567.5	13.1852	-1.5496	0.918988	-1.6862	0.0917573	0.207016	ENSMUSG00000000567.5	ENSMUSG00000000567	Sox9	11	112782224	112787760	112782224	1	SRY (sex determining region Y)-box 9 [Source:MGI Symbol;Acc:MGI:98371]
ENSMUSG00000000568.15	736.883	0.711449	0.208524	3.41184	0.000645264	0.00412598	ENSMUSG00000000568.15	ENSMUSG00000000568	Hnrnpd	5	99955935	99978938	99978938	-1	heterogeneous nuclear ribonucleoprotein D [Source:MGI Symbol;Acc:MGI:101947]
ENSMUSG00000000579.14	1113.59	0.763172	0.207713	3.67417	0.000238622	0.001813	ENSMUSG00000000579.14	ENSMUSG00000000579	Dynlt1c	17	6601671	6609774	6601671	1	dynein light chain Tctex-type 1C [Source:MGI Symbol;Acc:MGI:3807476]
ENSMUSG00000000581.8	2145.68	0.374938	0.127254	2.94638	0.00321516	0.0151947	ENSMUSG00000000581.8	ENSMUSG00000000581	C1d	11	17257579	17269176	17257594	1	C1D nuclear receptor co-repressor [Source:MGI Symbol;Acc:MGI:1927354]
ENSMUSG00000000594.7	28937.1	0.580019	0.172618	3.36013	0.00077905	0.0048477	ENSMUSG00000000594.7	ENSMUSG00000000594	Gm2a	11	55098115	55113029	55098115	1	GM2 ganglioside activator protein [Source:MGI Symbol;Acc:MGI:95762]
ENSMUSG00000000600.15	3282.31	0.376412	0.1024	3.6759	0.00023701	0.00180267	ENSMUSG00000000600.15	ENSMUSG00000000600	Krit1	5	3803184	3845564	3803184	1	KRIT1, ankyrin repeat containing [Source:MGI Symbol;Acc:MGI:1930618]
ENSMUSG00000000605.9	6396.11	-0.399633	0.106304	-3.75933	0.000170368	0.00137128	ENSMUSG00000000605.9	ENSMUSG00000000605	Clcn4	7	7282309	7300851	7299533	-1	chloride channel, voltage-sensitive 4 [Source:MGI Symbol;Acc:MGI:104571]
ENSMUSG00000000606.18	2.31835	0.752273	1.48287	0.507309	0.611938	NA	ENSMUSG00000000606.18	ENSMUSG00000000606	Vmn2r88	14	51410820	51420721	51410820	1	vomeronasal 2, receptor 88 [Source:MGI Symbol;Acc:MGI:1316662]
ENSMUSG00000000627.15	1.37993	-1.54855	2.29109	-0.675901	0.499103	NA	ENSMUSG00000000627.15	ENSMUSG00000000627	Sema4f	6	82911885	82939769	82939769	-1	sema domain, immunoglobulin domain (Ig), TM domain, and short cytoplasmic domain [Source:MGI Symbol;Acc:MGI:1340055]
ENSMUSG00000000628.10	1422.63	0.0156397	0.241131	0.0648597	0.948286	0.97344	ENSMUSG00000000628.10	ENSMUSG00000000628	Hk2	6	82725025	82774454	82774454	-1	hexokinase 2 [Source:MGI Symbol;Acc:MGI:1315197]
ENSMUSG00000000631.20	1827.26	-0.400896	0.253442	-1.58181	0.113693	0.242043	ENSMUSG00000000631.20	ENSMUSG00000000631	Myo18a	11	77763246	77865980	77849451	1	myosin XVIIIA [Source:MGI Symbol;Acc:MGI:2667185]
ENSMUSG00000000632.13	1.35039	-3.89831	3.41213	-1.14249	0.253252	NA	ENSMUSG00000000632.13	ENSMUSG00000000632	Sez6	11	77930800	77979048	77930800	1	seizure related gene 6 [Source:MGI Symbol;Acc:MGI:104745]
ENSMUSG00000000673.9	342.831	2.42387	0.262033	9.25024	2.24e-20	3.26e-18	ENSMUSG00000000673.9	ENSMUSG00000000673	Haao	17	83831156	83847963	83846749	-1	3-hydroxyanthranilate 3,4-dioxygenase [Source:MGI Symbol;Acc:MGI:1349444]
ENSMUSG00000000682.7	8380.78	0.447562	0.161397	2.77305	0.00555342	0.0235406	ENSMUSG00000000682.7	ENSMUSG00000000682	Cd52	4	134082448	134095082	134095041	-1	CD52 antigen [Source:MGI Symbol;Acc:MGI:1346088]
ENSMUSG00000000686.11	1851.15	-1.99228	0.35016	-5.68962	1.27e-08	3.55e-07	ENSMUSG00000000686.11	ENSMUSG00000000686	Abhd15	11	77515121	77538607	77515121	1	abhydrolase domain containing 15 [Source:MGI Symbol;Acc:MGI:1914727]
ENSMUSG00000000693.10	527.336	-1.6214	0.455799	-3.55728	0.00037472	0.00264649	ENSMUSG00000000693.10	ENSMUSG00000000693	Loxl3	6	83034173	83052562	83034173	1	lysyl oxidase-like 3 [Source:MGI Symbol;Acc:MGI:1337004]
ENSMUSG00000000708.14	1056.93	0.440988	0.167489	2.63294	0.00846505	0.0329001	ENSMUSG00000000708.14	ENSMUSG00000000708	Kat2b	17	53566861	53672720	53566861	1	K(lysine) acetyltransferase 2B [Source:MGI Symbol;Acc:MGI:1343094]
ENSMUSG00000000711.3	3844.71	-0.889578	0.282354	-3.15058	0.00162948	0.00885169	ENSMUSG00000000711.3	ENSMUSG00000000711	Rab5b	10	128677175	128696264	128696264	-1	RAB5B, member RAS oncogene family [Source:MGI Symbol;Acc:MGI:105938]
ENSMUSG00000000724.10	6.22875	-0.101154	0.907228	-0.111498	0.911221	0.952632	ENSMUSG00000000724.10	ENSMUSG00000000724	Cryba1	11	77718615	77725283	77721834	-1	crystallin, beta A1 [Source:MGI Symbol;Acc:MGI:88518]
ENSMUSG00000000730.13	7.80258	2.93909	1.18777	2.47447	0.0133435	0.0470967	ENSMUSG00000000730.13	ENSMUSG00000000730	Dnmt3l	10	78041947	78063622	78041947	1	DNA (cytosine-5-)-methyltransferase 3-like [Source:MGI Symbol;Acc:MGI:1859287]
ENSMUSG00000000731.15	1.29133	-3.82642	2.11579	-1.80851	0.0705275	NA	ENSMUSG00000000731.15	ENSMUSG00000000731	Aire	10	78030022	78043610	78043580	-1	autoimmune regulator (autoimmune polyendocrinopathy candidiasis ectodermal dystrophy) [Source:MGI Symbol;Acc:MGI:1338803]
ENSMUSG00000000732.9	4608.48	-1.14141	0.255528	-4.46687	7.94e-06	0.000102019	ENSMUSG00000000732.9	ENSMUSG00000000732	Icosl	10	78069302	78083913	78069302	1	icos ligand [Source:MGI Symbol;Acc:MGI:1354701]
ENSMUSG00000000738.18	710.975	0.462982	0.201934	2.29273	0.0218634	0.069336	ENSMUSG00000000738.18	ENSMUSG00000000738	Spg7	8	123062942	123097760	123062942	1	SPG7, paraplegin matrix AAA peptidase subunit [Source:MGI Symbol;Acc:MGI:2385906]
ENSMUSG00000000739.14	13.0301	2.26039	0.944708	2.39269	0.0167253	0.0562393	ENSMUSG00000000739.14	ENSMUSG00000000739	Sult5a1	8	123140192	123158315	123158270	-1	sulfotransferase family 5A, member 1 [Source:MGI Symbol;Acc:MGI:1931463]
ENSMUSG00000000740.12	18921.7	0.274039	0.116203	2.35829	0.0183595	0.0605384	ENSMUSG00000000740.12	ENSMUSG00000000740	Rpl13	8	123102350	123105244	123102350	1	ribosomal protein L13 [Source:MGI Symbol;Acc:MGI:105922]
ENSMUSG00000000743.9	4620.82	-0.283822	0.115435	-2.45873	0.013943	0.0487812	ENSMUSG00000000743.9	ENSMUSG00000000743	Chmp1a	8	123204264	123212763	123212760	-1	charged multivesicular body protein 1A [Source:MGI Symbol;Acc:MGI:1920159]
ENSMUSG00000000751.13	2874.95	-0.693746	0.194235	-3.57168	0.000354693	0.0025249	ENSMUSG00000000751.13	ENSMUSG00000000751	Rpa1	11	75298166	75348324	75348324	-1	replication protein A1 [Source:MGI Symbol;Acc:MGI:1915525]
ENSMUSG00000000753.15	1734.04	-0.600222	0.149835	-4.00588	6.18e-05	0.000582603	ENSMUSG00000000753.15	ENSMUSG00000000753	Serpinf1	11	75409769	75422701	75422701	-1	serine (or cysteine) peptidase inhibitor, clade F, member 1 [Source:MGI Symbol;Acc:MGI:108080]
ENSMUSG00000000759.14	1471.67	-0.364384	0.144304	-2.52511	0.0115661	0.0420773	ENSMUSG00000000759.14	ENSMUSG00000000759	Tubgcp3	8	12614277	12672248	12672099	-1	tubulin, gamma complex associated protein 3 [Source:MGI Symbol;Acc:MGI:2183752]
ENSMUSG00000000766.18	14.3453	1.97407	0.608379	3.24481	0.0011753	0.00679551	ENSMUSG00000000766.18	ENSMUSG00000000766	Oprm1	10	6758506	7038198	6788809	1	opioid receptor, mu 1 [Source:MGI Symbol;Acc:MGI:97441]
ENSMUSG00000000776.13	445.055	0.0860369	0.238105	0.361339	0.717846	0.833856	ENSMUSG00000000776.13	ENSMUSG00000000776	Polr3d	14	70438757	70443447	70443447	-1	polymerase (RNA) III (DNA directed) polypeptide D [Source:MGI Symbol;Acc:MGI:1914315]
ENSMUSG00000000782.16	17.6646	-1.47328	0.764819	-1.92631	0.0540661	0.138523	ENSMUSG00000000782.16	ENSMUSG00000000782	Tcf7	11	52252371	52283331	52282571	-1	transcription factor 7, T cell specific [Source:MGI Symbol;Acc:MGI:98507]
ENSMUSG00000000787.12	9888.27	-0.254846	0.19853	-1.28366	0.199259	0.361292	ENSMUSG00000000787.12	ENSMUSG00000000787	Ddx3x	X	13280970	13294052	13280970	1	DEAD/H (Asp-Glu-Ala-Asp/His) box polypeptide 3, X-linked [Source:MGI Symbol;Acc:MGI:103064]
ENSMUSG00000000791.9	17.5946	-2.88134	0.729216	-3.95128	7.77e-05	0.00071171	ENSMUSG00000000791.9	ENSMUSG00000000791	Il12rb1	8	70808449	70821424	70808449	1	interleukin 12 receptor, beta 1 [Source:MGI Symbol;Acc:MGI:104579]
ENSMUSG00000000792.2	3.05357	-1.77903	1.67186	-1.0641	0.287283	0.463918	ENSMUSG00000000792.2	ENSMUSG00000000792	Slc5a5	8	70882889	70892757	70892757	-1	solute carrier family 5 (sodium iodide symporter), member 5 [Source:MGI Symbol;Acc:MGI:2149330]
ENSMUSG00000000794.9	4.05565	-0.0557383	1.13837	-0.0489635	0.960948	0.979149	ENSMUSG00000000794.9	ENSMUSG00000000794	Kcnn3	3	89520164	89675132	89520164	1	potassium intermediate/small conductance calcium-activated channel, subfamily N, member 3 [Source:MGI Symbol;Acc:MGI:2153183]
ENSMUSG00000000804.14	844.49	0.657135	0.170878	3.84565	0.000120234	0.00102154	ENSMUSG00000000804.14	ENSMUSG00000000804	Usp32	11	84984442	85140161	85140038	-1	ubiquitin specific peptidase 32 [Source:MGI Symbol;Acc:MGI:2144475]
ENSMUSG00000000805.18	94.7671	0.445229	0.65374	0.68105	0.49584	0.666365	ENSMUSG00000000805.18	ENSMUSG00000000805	Car4	11	84957786	84966044	84957786	1	carbonic anhydrase 4 [Source:MGI Symbol;Acc:MGI:1096574]
ENSMUSG00000000811.13	252.941	-0.166615	0.166132	-1.00291	0.315904	0.495295	ENSMUSG00000000811.13	ENSMUSG00000000811	Txnrd3	6	89643988	89675529	89643988	1	thioredoxin reductase 3 [Source:MGI Symbol;Acc:MGI:2386711]
ENSMUSG00000000817.10	4.5937	1.8676	1.63333	1.14343	0.25286	0.425281	ENSMUSG00000000817.10	ENSMUSG00000000817	Fasl	1	161780689	161788495	161788495	-1	Fas ligand (TNF superfamily, member 6) [Source:MGI Symbol;Acc:MGI:99255]
ENSMUSG00000000823.16	826.898	0.684652	0.244335	2.8021	0.00507706	0.0219405	ENSMUSG00000000823.16	ENSMUSG00000000823	Zfp512b	2	181582103	181592803	181592803	-1	zinc finger protein 512B [Source:MGI Symbol;Acc:MGI:2685478]
ENSMUSG00000000826.16	3745.56	-0.287738	0.1604	-1.79388	0.072832	0.173335	ENSMUSG00000000826.16	ENSMUSG00000000826	Dnajc5	2	181520485	181555133	181520485	1	DnaJ heat shock protein family (Hsp40) member C5 [Source:MGI Symbol;Acc:MGI:892995]
ENSMUSG00000000827.18	3218.3	0.0562843	0.105216	0.534941	0.59269	0.744186	ENSMUSG00000000827.18	ENSMUSG00000000827	Tpd52l2	2	181497142	181517966	181497142	1	tumor protein D52-like 2 [Source:MGI Symbol;Acc:MGI:1913564]
ENSMUSG00000000838.17	1501.82	0.0359124	0.178603	0.201074	0.840641	0.91092	ENSMUSG00000000838.17	ENSMUSG00000000838	Fmr1	X	68678541	68717963	68678541	1	fragile X mental retardation 1 [Source:MGI Symbol;Acc:MGI:95564]
ENSMUSG00000000861.15	129.643	3.51503	0.46699	7.527	5.19e-14	3.42e-12	ENSMUSG00000000861.15	ENSMUSG00000000861	Bcl11a	11	24078056	24174123	24080670	1	B cell CLL/lymphoma 11A (zinc finger protein) [Source:MGI Symbol;Acc:MGI:106190]
ENSMUSG00000000869.12	35.124	2.68958	0.555268	4.84375	1.27e-06	2.1e-05	ENSMUSG00000000869.12	ENSMUSG00000000869	Il4	11	53602982	53618669	53617224	-1	interleukin 4 [Source:MGI Symbol;Acc:MGI:96556]
ENSMUSG00000000876.11	653.335	0.189898	0.128661	1.47596	0.139956	0.281702	ENSMUSG00000000876.11	ENSMUSG00000000876	Pxmp4	2	154585758	154603708	154603708	-1	peroxisomal membrane protein 4 [Source:MGI Symbol;Acc:MGI:1891701]
ENSMUSG00000000881.12	31.2918	0.183627	0.457002	0.401809	0.687825	0.813078	ENSMUSG00000000881.12	ENSMUSG00000000881	Dlg3	X	100767722	100818410	100767722	1	discs large MAGUK scaffold protein 3 [Source:MGI Symbol;Acc:MGI:1888986]
ENSMUSG00000000884.17	216.022	0.014036	0.174378	0.0804916	0.935846	0.967108	ENSMUSG00000000884.17	ENSMUSG00000000884	Gnb1l	16	18498713	18566679	18498713	1	guanine nucleotide binding protein (G protein), beta polypeptide 1-like [Source:MGI Symbol;Acc:MGI:1338057]
ENSMUSG00000000901.17	33.9636	-0.709847	0.409962	-1.7315	0.0833633	0.19247	ENSMUSG00000000901.17	ENSMUSG00000000901	Mmp11	10	75923222	75936496	75923993	-1	matrix metallopeptidase 11 [Source:MGI Symbol;Acc:MGI:97008]
ENSMUSG00000000902.13	2243.14	-0.181293	0.14233	-1.27375	0.202751	0.365642	ENSMUSG00000000902.13	ENSMUSG00000000902	Smarcb1	10	75896769	75921617	75921617	-1	SWI/SNF related, matrix associated, actin dependent regulator of chromatin, subfamily b, member 1 [Source:MGI Symbol;Acc:MGI:1328366]
ENSMUSG00000000903.3	1.37387	3.02898	2.60649	1.16209	0.245198	NA	ENSMUSG00000000903.3	ENSMUSG00000000903	Vpreb3	10	75943057	75949657	75943057	1	pre-B lymphocyte gene 3 [Source:MGI Symbol;Acc:MGI:98938]
ENSMUSG00000000915.15	58.0515	0.0783048	0.447041	0.175163	0.860952	0.923034	ENSMUSG00000000915.15	ENSMUSG00000000915	Hip1r	5	123973628	124005558	123973628	1	huntingtin interacting protein 1 related [Source:MGI Symbol;Acc:MGI:1352504]
ENSMUSG00000000916.15	1092.82	-0.182081	0.103576	-1.75795	0.0787565	0.184421	ENSMUSG00000000916.15	ENSMUSG00000000916	Nsun5	5	135369953	135376805	135369953	1	NOL1/NOP2/Sun domain family, member 5 [Source:MGI Symbol;Acc:MGI:2140844]
ENSMUSG00000000934.9	254.205	-0.516689	0.244125	-2.11649	0.0343031	0.0984288	ENSMUSG00000000934.9	ENSMUSG00000000934	Top1mt	15	75657035	75678800	75678800	-1	DNA topoisomerase 1, mitochondrial [Source:MGI Symbol;Acc:MGI:1920210]
ENSMUSG00000000938.11	9.72605	5.94161	1.24682	4.7654	1.88e-06	2.94e-05	ENSMUSG00000000938.11	ENSMUSG00000000938	Hoxa10	6	52231197	52240854	52234939	-1	homeobox A10 [Source:MGI Symbol;Acc:MGI:96171]
ENSMUSG00000000942.10	1.8362	4.30239	2.90316	1.48197	0.138349	NA	ENSMUSG00000000942.10	ENSMUSG00000000942	Hoxa4	6	52189671	52191753	52191753	-1	homeobox A4 [Source:MGI Symbol;Acc:MGI:96176]
ENSMUSG00000000957.11	204.187	-0.403854	0.231576	-1.74394	0.0811702	0.188618	ENSMUSG00000000957.11	ENSMUSG00000000957	Mmp14	14	54431612	54445364	54431612	1	matrix metallopeptidase 14 (membrane-inserted) [Source:MGI Symbol;Acc:MGI:101900]
ENSMUSG00000000958.10	3199.6	-0.805745	0.191823	-4.20046	2.66e-05	0.000287233	ENSMUSG00000000958.10	ENSMUSG00000000958	Slc7a7	14	54369442	54417780	54409460	-1	solute carrier family 7 (cationic amino acid transporter, y+ system), member 7 [Source:MGI Symbol;Acc:MGI:1337120]
ENSMUSG00000000959.7	927.047	-0.43941	0.187043	-2.34924	0.0188115	0.0616892	ENSMUSG00000000959.7	ENSMUSG00000000959	Oxa1l	14	54360834	54369673	54360834	1	oxidase assembly 1-like [Source:MGI Symbol;Acc:MGI:1916339]
ENSMUSG00000000976.13	2111.05	0.231433	0.103977	2.22582	0.0260265	0.0795522	ENSMUSG00000000976.13	ENSMUSG00000000976	Heatr6	11	83753696	83783754	83753696	1	HEAT repeat containing 6 [Source:MGI Symbol;Acc:MGI:1919790]
ENSMUSG00000000982.5	11535.8	-1.35061	0.192383	-7.02041	2.21e-12	1.14e-10	ENSMUSG00000000982.5	ENSMUSG00000000982	Ccl3	11	83647844	83649355	83649355	-1	chemokine (C-C motif) ligand 3 [Source:MGI Symbol;Acc:MGI:98260]
ENSMUSG00000000983.13	249.994	0.841897	0.406085	2.0732	0.0381532	0.106693	ENSMUSG00000000983.13	ENSMUSG00000000983	Wfdc18	11	83709015	83711348	83709015	1	WAP four-disulfide core domain 18 [Source:MGI Symbol;Acc:MGI:107506]
ENSMUSG00000001014.6	5.02341	-1.08668	1.08433	-1.00217	0.316262	0.495568	ENSMUSG00000001014.6	ENSMUSG00000001014	Icam4	9	21029373	21030595	21029373	1	intercellular adhesion molecule 4, Landsteiner-Wiener blood group [Source:MGI Symbol;Acc:MGI:1925619]
ENSMUSG00000001016.12	1552.01	-0.0358818	0.119005	-0.301515	0.763022	0.863266	ENSMUSG00000001016.12	ENSMUSG00000001016	Ilf2	3	90476126	90488379	90476126	1	interleukin enhancer binding factor 2 [Source:MGI Symbol;Acc:MGI:1915031]
ENSMUSG00000001017.15	3549.26	-0.198055	0.10662	-1.85758	0.0632281	0.155633	ENSMUSG00000001017.15	ENSMUSG00000001017	Chtop	3	90498956	90509498	90509450	-1	chromatin target of PRMT1 [Source:MGI Symbol;Acc:MGI:1913761]
ENSMUSG00000001018.15	4225.26	0.158902	0.112386	1.4139	0.157391	0.305692	ENSMUSG00000001018.15	ENSMUSG00000001018	Snapin	3	90488026	90491033	90490428	-1	SNAP-associated protein [Source:MGI Symbol;Acc:MGI:1333745]
ENSMUSG00000001020.8	1313.93	3.04718	0.353782	8.61315	7.11e-18	7.37e-16	ENSMUSG00000001020.8	ENSMUSG00000001020	S100a4	3	90603771	90606045	90603771	1	S100 calcium binding protein A4 [Source:MGI Symbol;Acc:MGI:1330282]
ENSMUSG00000001023.10	2.11858	3.69984	1.95678	1.89078	0.0586541	NA	ENSMUSG00000001023.10	ENSMUSG00000001023	S100a5	3	90608523	90611780	90608523	1	S100 calcium binding protein A5 [Source:MGI Symbol;Acc:MGI:1338915]
ENSMUSG00000001025.8	7301.3	2.74816	0.243031	11.3079	1.2e-29	3.73e-27	ENSMUSG00000001025.8	ENSMUSG00000001025	S100a6	3	90612882	90624181	90612882	1	S100 calcium binding protein A6 (calcyclin) [Source:MGI Symbol;Acc:MGI:1339467]
ENSMUSG00000001027.7	4.541	0.660637	0.87834	0.752142	0.451965	0.627633	ENSMUSG00000001027.7	ENSMUSG00000001027	Scn4a	11	106318592	106353288	106349389	-1	sodium channel, voltage-gated, type IV, alpha [Source:MGI Symbol;Acc:MGI:98250]
ENSMUSG00000001029.15	246.906	0.487367	0.219549	2.21985	0.0264289	0.0805194	ENSMUSG00000001029.15	ENSMUSG00000001029	Icam2	11	106377656	106388075	106382781	-1	intercellular adhesion molecule 2 [Source:MGI Symbol;Acc:MGI:96394]
ENSMUSG00000001034.17	726.483	-0.593335	0.355603	-1.66853	0.0952104	0.212934	ENSMUSG00000001034.17	ENSMUSG00000001034	Mapk7	11	61488812	61494406	61494266	-1	mitogen-activated protein kinase 7 [Source:MGI Symbol;Acc:MGI:1346347]
ENSMUSG00000001036.17	423.992	0.452426	0.237605	1.90411	0.0568953	0.143703	ENSMUSG00000001036.17	ENSMUSG00000001036	Epn2	11	61517249	61579687	61579669	-1	epsin 2 [Source:MGI Symbol;Acc:MGI:1333766]
ENSMUSG00000001039.12	49.398	0.136864	0.32389	0.422563	0.672614	0.802434	ENSMUSG00000001039.12	ENSMUSG00000001039	B9d1	11	61505144	61512931	61505144	1	B9 protein domain 1 [Source:MGI Symbol;Acc:MGI:1351471]
ENSMUSG00000001052.15	1738.27	-0.504275	0.183879	-2.74243	0.00609867	0.0253631	ENSMUSG00000001052.15	ENSMUSG00000001052	Sec24b	3	129982759	130061553	130060907	-1	Sec24 related gene family, member B (S. cerevisiae) [Source:MGI Symbol;Acc:MGI:2139764]
ENSMUSG00000001053.15	40.707	1.42346	0.459319	3.09906	0.00194133	0.0101419	ENSMUSG00000001053.15	ENSMUSG00000001053	N4bp3	11	51643063	51650842	51650842	-1	NEDD4 binding protein 3 [Source:MGI Symbol;Acc:MGI:2442218]
ENSMUSG00000001054.9	1384.97	0.53354	0.148616	3.59004	0.000330624	0.00238268	ENSMUSG00000001054.9	ENSMUSG00000001054	Rmnd5b	11	51623671	51635896	51635647	-1	required for meiotic nuclear division 5 homolog B [Source:MGI Symbol;Acc:MGI:1913339]
ENSMUSG00000001056.3	1386.28	0.331802	0.174219	1.90451	0.0568439	0.143592	ENSMUSG00000001056.3	ENSMUSG00000001056	Nhp2	11	51619735	51623714	51619735	1	NHP2 ribonucleoprotein [Source:MGI Symbol;Acc:MGI:1098547]
ENSMUSG00000001062.18	870.559	0.215988	0.223953	0.964435	0.334828	0.51348	ENSMUSG00000001062.18	ENSMUSG00000001062	Vps9d1	8	123242356	123254348	123254222	-1	VPS9 domain containing 1 [Source:MGI Symbol;Acc:MGI:1914143]
ENSMUSG00000001065.15	753.043	-0.438972	0.18212	-2.41034	0.0159378	0.0541433	ENSMUSG00000001065.15	ENSMUSG00000001065	Zfp276	8	123254195	123269745	123254195	1	zinc finger protein (C2H2 type) 276 [Source:MGI Symbol;Acc:MGI:1888495]
ENSMUSG00000001082.12	1762.77	-0.518614	0.212939	-2.4355	0.0148711	0.0513613	ENSMUSG00000001082.12	ENSMUSG00000001082	Mfsd10	5	34633642	34637212	34637189	-1	major facilitator superfamily domain containing 10 [Source:MGI Symbol;Acc:MGI:1915544]
ENSMUSG00000001089.14	2560.46	0.279064	0.17107	1.63129	0.10283	0.225026	ENSMUSG00000001089.14	ENSMUSG00000001089	Luzp1	4	136469761	136554780	136469761	1	leucine zipper protein 1 [Source:MGI Symbol;Acc:MGI:107629]
ENSMUSG00000001095.5	20.0403	-0.742414	0.806595	-0.92043	0.357348	0.536774	ENSMUSG00000001095.5	ENSMUSG00000001095	Slc13a2	11	78397087	78422217	78422217	-1	solute carrier family 13 (sodium-dependent dicarboxylate transporter), member 2 [Source:MGI Symbol;Acc:MGI:1276558]
ENSMUSG00000001098.15	3359.84	-0.75655	0.256041	-2.9548	0.00312868	0.014897	ENSMUSG00000001098.15	ENSMUSG00000001098	Kctd10	5	114363567	114380508	114380508	-1	potassium channel tetramerisation domain containing 10 [Source:MGI Symbol;Acc:MGI:2141207]
ENSMUSG00000001100.10	1273.28	-0.523963	0.1762	-2.97368	0.00294254	0.0141767	ENSMUSG00000001100.10	ENSMUSG00000001100	Poldip2	11	78512193	78522736	78512193	1	polymerase (DNA-directed), delta interacting protein 2 [Source:MGI Symbol;Acc:MGI:1915061]
ENSMUSG00000001103.7	2.10672	-0.461812	2.50358	-0.184461	0.853652	NA	ENSMUSG00000001103.7	ENSMUSG00000001103	Sebox	11	78503447	78505081	78503447	1	SEBOX homeobox [Source:MGI Symbol;Acc:MGI:108012]
ENSMUSG00000001105.15	1309.48	0.399421	0.161721	2.46981	0.0135186	0.0475666	ENSMUSG00000001105.15	ENSMUSG00000001105	Ift20	11	78536361	78541737	78536361	1	intraflagellar transport 20 [Source:MGI Symbol;Acc:MGI:1915585]
ENSMUSG00000001119.7	69.8334	0.145742	0.53775	0.271021	0.786375	0.877936	ENSMUSG00000001119.7	ENSMUSG00000001119	Col6a1	10	76708792	76726168	76726168	-1	collagen, type VI, alpha 1 [Source:MGI Symbol;Acc:MGI:88459]
ENSMUSG00000001120.15	133.529	-0.178245	0.277062	-0.643341	0.520003	0.686857	ENSMUSG00000001120.15	ENSMUSG00000001120	Pcbp3	10	76761857	76961887	76961788	-1	poly(rC) binding protein 3 [Source:MGI Symbol;Acc:MGI:1890470]
ENSMUSG00000001123.15	8415.89	-0.795449	0.145698	-5.45956	4.77e-08	1.15e-06	ENSMUSG00000001123.15	ENSMUSG00000001123	Lgals9	11	78962974	78984946	78984946	-1	lectin, galactose binding, soluble 9 [Source:MGI Symbol;Acc:MGI:109496]
ENSMUSG00000001127.12	3756.51	0.0639966	0.116366	0.549961	0.582346	0.736561	ENSMUSG00000001127.12	ENSMUSG00000001127	Araf	X	20797814	20860519	20797814	1	Araf proto-oncogene, serine/threonine kinase [Source:MGI Symbol;Acc:MGI:88065]
ENSMUSG00000001128.7	40403.7	0.822298	0.192639	4.2686	1.97e-05	0.000222452	ENSMUSG00000001128.7	ENSMUSG00000001128	Cfp	X	20925454	20931555	20931555	-1	complement factor properdin [Source:MGI Symbol;Acc:MGI:97545]
ENSMUSG00000001131.11	14.467	1.28466	0.726382	1.76857	0.0769652	0.180974	ENSMUSG00000001131.11	ENSMUSG00000001131	Timp1	X	20870166	20874735	20870166	1	tissue inhibitor of metalloproteinase 1 [Source:MGI Symbol;Acc:MGI:98752]
ENSMUSG00000001134.9	294.147	0.695893	0.206654	3.36744	0.000758706	0.00475266	ENSMUSG00000001134.9	ENSMUSG00000001134	Uxt	X	20941722	20962017	20961991	-1	ubiquitously expressed prefoldin like chaperone [Source:MGI Symbol;Acc:MGI:1277988]
ENSMUSG00000001138.13	406.696	0.246652	0.175166	1.40811	0.159099	0.308121	ENSMUSG00000001138.13	ENSMUSG00000001138	Cnnm3	1	36511867	36528237	36511867	1	cyclin M3 [Source:MGI Symbol;Acc:MGI:2151055]
ENSMUSG00000001143.13	1911.25	-0.537906	0.186035	-2.89143	0.00383498	0.0175512	ENSMUSG00000001143.13	ENSMUSG00000001143	Lman2l	1	36419871	36445271	36439668	-1	lectin, mannose-binding 2-like [Source:MGI Symbol;Acc:MGI:2443010]
ENSMUSG00000001150.7	713.37	0.0251758	0.217279	0.115868	0.907757	0.950394	ENSMUSG00000001150.7	ENSMUSG00000001150	Mcm3ap	10	76468927	76515857	76468927	1	minichromosome maintenance complex component 3 associated protein [Source:MGI Symbol;Acc:MGI:1930089]
ENSMUSG00000001151.10	2582.13	0.0396485	0.145184	0.273092	0.784782	0.877021	ENSMUSG00000001151.10	ENSMUSG00000001151	Pcnt	10	76351263	76442786	76416912	-1	pericentrin (kendrin) [Source:MGI Symbol;Acc:MGI:102722]
ENSMUSG00000001156.9	2136.61	0.318623	0.291041	1.09477	0.273618	0.449087	ENSMUSG00000001156.9	ENSMUSG00000001156	Mxd1	6	86647042	86669161	86669161	-1	MAX dimerization protein 1 [Source:MGI Symbol;Acc:MGI:96908]
ENSMUSG00000001157.13	327.19	-0.153288	0.186065	-0.823843	0.410029	0.587839	ENSMUSG00000001157.13	ENSMUSG00000001157	Gmcl1	6	86691768	86733383	86733383	-1	germ cell-less, spermatogenesis associated 1 [Source:MGI Symbol;Acc:MGI:1345156]
ENSMUSG00000001158.13	1495.15	0.354464	0.13815	2.56579	0.0102942	0.0384042	ENSMUSG00000001158.13	ENSMUSG00000001158	Snrnp27	6	86675151	86684522	86684522	-1	small nuclear ribonucleoprotein 27 (U4/U6.U5) [Source:MGI Symbol;Acc:MGI:1913868]
ENSMUSG00000001166.17	152.86	-0.60662	0.311876	-1.94507	0.051767	0.134099	ENSMUSG00000001166.17	ENSMUSG00000001166	Oas1c	5	120800194	120812514	120812514	-1	2'-5' oligoadenylate synthetase 1C [Source:MGI Symbol;Acc:MGI:2149633]
ENSMUSG00000001168.16	2.99537	-2.38023	1.53021	-1.5555	0.119828	0.251425	ENSMUSG00000001168.16	ENSMUSG00000001168	Oas1h	5	120861421	120873506	120861421	1	2'-5' oligoadenylate synthetase 1H [Source:MGI Symbol;Acc:MGI:2180853]
ENSMUSG00000001173.15	1632.54	0.440006	0.150331	2.92691	0.00342345	0.0159923	ENSMUSG00000001173.15	ENSMUSG00000001173	Ocrl	X	47912387	47965868	47912387	1	OCRL, inositol polyphosphate-5-phosphatase [Source:MGI Symbol;Acc:MGI:109589]
ENSMUSG00000001175.16	50933.1	0.174528	0.163292	1.06881	0.285156	0.461668	ENSMUSG00000001175.16	ENSMUSG00000001175	Calm1	12	100199435	100209814	100199435	1	calmodulin 1 [Source:MGI Symbol;Acc:MGI:88251]
ENSMUSG00000001211.15	900.488	-0.508523	0.205752	-2.47153	0.0134537	0.0474003	ENSMUSG00000001211.15	ENSMUSG00000001211	Agpat3	10	78269178	78352489	78352442	-1	1-acylglycerol-3-phosphate O-acyltransferase 3 [Source:MGI Symbol;Acc:MGI:1336186]
ENSMUSG00000001227.12	95.6976	0.0687148	0.308555	0.222699	0.82377	0.900652	ENSMUSG00000001227.12	ENSMUSG00000001227	Sema6b	17	56123085	56140343	56140343	-1	sema domain, transmembrane domain (TM), and cytoplasmic domain, (semaphorin) 6B [Source:MGI Symbol;Acc:MGI:1202889]
ENSMUSG00000001228.14	588.655	-1.84585	0.137846	-13.3907	6.86e-41	4.77e-38	ENSMUSG00000001228.14	ENSMUSG00000001228	Uhrf1	17	56303321	56323486	56303321	1	ubiquitin-like, containing PHD and RING finger domains, 1 [Source:MGI Symbol;Acc:MGI:1338889]
ENSMUSG00000001229.9	1113.81	-1.12136	0.253123	-4.43012	9.42e-06	0.000117891	ENSMUSG00000001229.9	ENSMUSG00000001229	Dpp9	17	56186807	56218905	56209208	-1	dipeptidylpeptidase 9 [Source:MGI Symbol;Acc:MGI:2443967]
ENSMUSG00000001240.13	378.34	0.192284	0.180672	1.06427	0.287206	0.463829	ENSMUSG00000001240.13	ENSMUSG00000001240	Ramp2	11	101246028	101259546	101246028	1	receptor (calcitonin) activity modifying protein 2 [Source:MGI Symbol;Acc:MGI:1859650]
ENSMUSG00000001247.16	765.025	0.198114	0.324868	0.609828	0.541976	0.704389	ENSMUSG00000001247.16	ENSMUSG00000001247	Lsr	7	30957770	30973464	30973426	-1	lipolysis stimulated lipoprotein receptor [Source:MGI Symbol;Acc:MGI:1927471]
ENSMUSG00000001248.15	2036.99	-0.339078	0.162567	-2.08578	0.0369984	0.104247	ENSMUSG00000001248.15	ENSMUSG00000001248	Gramd1a	7	31130127	31155896	31134268	-1	GRAM domain containing 1A [Source:MGI Symbol;Acc:MGI:105490]
ENSMUSG00000001249.14	290.207	-0.461257	0.175122	-2.63392	0.00844066	0.0328409	ENSMUSG00000001249.14	ENSMUSG00000001249	Hpn	7	31098725	31115290	31110997	-1	hepsin [Source:MGI Symbol;Acc:MGI:1196620]
ENSMUSG00000001270.9	7401.96	-0.63241	0.159192	-3.97264	7.11e-05	0.000658144	ENSMUSG00000001270.9	ENSMUSG00000001270	Ckb	12	111669361	111672338	111672282	-1	creatine kinase, brain [Source:MGI Symbol;Acc:MGI:88407]
ENSMUSG00000001280.13	1665.59	-0.252424	0.119048	-2.12036	0.0339758	0.0977872	ENSMUSG00000001280.13	ENSMUSG00000001280	Sp1	15	102406143	102436404	102406143	1	trans-acting transcription factor 1 [Source:MGI Symbol;Acc:MGI:98372]
ENSMUSG00000001281.10	1634.94	3.28084	0.198322	16.543	1.8e-61	3.23e-58	ENSMUSG00000001281.10	ENSMUSG00000001281	Itgb7	15	102215995	102231944	102217073	-1	integrin beta 7 [Source:MGI Symbol;Acc:MGI:96616]
ENSMUSG00000001285.12	1277.49	0.115089	0.184612	0.623408	0.533016	0.697581	ENSMUSG00000001285.12	ENSMUSG00000001285	Myg1	15	102331709	102338139	102331709	1	melanocyte proliferating gene 1 [Source:MGI Symbol;Acc:MGI:1929864]
ENSMUSG00000001288.15	575.339	-0.513436	0.392867	-1.30689	0.191249	0.351213	ENSMUSG00000001288.15	ENSMUSG00000001288	Rarg	15	102234938	102257517	102257517	-1	retinoic acid receptor, gamma [Source:MGI Symbol;Acc:MGI:97858]
ENSMUSG00000001289.12	5552.53	0.587336	0.151781	3.86964	0.000108996	0.000943537	ENSMUSG00000001289.12	ENSMUSG00000001289	Pfdn5	15	102326116	102331873	102326116	1	prefoldin 5 [Source:MGI Symbol;Acc:MGI:1928753]
ENSMUSG00000001300.16	55.4507	1.83376	0.483323	3.79408	0.000148193	0.00122106	ENSMUSG00000001300.16	ENSMUSG00000001300	Efnb2	8	8617434	8661242	8661242	-1	ephrin B2 [Source:MGI Symbol;Acc:MGI:105097]
ENSMUSG00000001305.5	765.919	-0.115051	0.133625	-0.861	0.389238	0.568464	ENSMUSG00000001305.5	ENSMUSG00000001305	Rrp15	1	186720978	186749358	186749358	-1	ribosomal RNA processing 15 homolog (S. cerevisiae) [Source:MGI Symbol;Acc:MGI:1914473]
ENSMUSG00000001313.12	55.9868	-0.0276071	0.290467	-0.0950442	0.92428	0.959791	ENSMUSG00000001313.12	ENSMUSG00000001313	Rnd2	11	101464999	101471853	101464999	1	Rho family GTPase 2 [Source:MGI Symbol;Acc:MGI:1338755]
ENSMUSG00000001323.17	455.534	-0.446413	0.325924	-1.36968	0.170786	0.323744	ENSMUSG00000001323.17	ENSMUSG00000001323	Srr	11	74906359	74925948	74925675	-1	serine racemase [Source:MGI Symbol;Acc:MGI:1351636]
ENSMUSG00000001333.9	13.4582	-0.635163	0.74102	-0.857147	0.391363	0.570259	ENSMUSG00000001333.9	ENSMUSG00000001333	Sync	4	129287617	129308559	129287617	1	syncoilin [Source:MGI Symbol;Acc:MGI:1916078]
ENSMUSG00000001334.9	48.4486	-0.737972	0.404673	-1.82363	0.0682087	0.164908	ENSMUSG00000001334.9	ENSMUSG00000001334	Fndc5	4	129136999	129144593	129136999	1	fibronectin type III domain containing 5 [Source:MGI Symbol;Acc:MGI:1917614]
ENSMUSG00000001348.15	771.415	-1.01171	0.179125	-5.64808	1.62e-08	4.4e-07	ENSMUSG00000001348.15	ENSMUSG00000001348	Acp5	9	22126727	22135711	22131815	-1	acid phosphatase 5, tartrate resistant [Source:MGI Symbol;Acc:MGI:87883]
ENSMUSG00000001349.5	22.3548	-0.788143	0.802956	-0.981553	0.32632	0.50586	ENSMUSG00000001349.5	ENSMUSG00000001349	Cnn1	9	22099216	22109630	22099216	1	calponin 1 [Source:MGI Symbol;Acc:MGI:104979]
ENSMUSG00000001366.14	937.663	-0.0705391	0.221247	-0.318825	0.749859	0.855151	ENSMUSG00000001366.14	ENSMUSG00000001366	Fbxo9	9	78081499	78109065	78108656	-1	f-box protein 9 [Source:MGI Symbol;Acc:MGI:1918788]
ENSMUSG00000001376.17	1454.93	-0.228689	0.141236	-1.6192	0.105404	0.229285	ENSMUSG00000001376.17	ENSMUSG00000001376	Vps50	6	3498382	3603531	3498382	1	VPS50 EARP/GARPII complex subunit [Source:MGI Symbol;Acc:MGI:1920538]
ENSMUSG00000001380.7	1715.84	-0.188167	0.0936401	-2.00948	0.0444867	0.120014	ENSMUSG00000001380.7	ENSMUSG00000001380	Hars	18	36766528	36783205	36783205	-1	histidyl-tRNA synthetase [Source:MGI Symbol;Acc:MGI:108087]
ENSMUSG00000001383.9	1465.74	0.0642172	0.119646	0.536728	0.591456	0.743285	ENSMUSG00000001383.9	ENSMUSG00000001383	Zmat2	18	36793876	36799666	36793876	1	zinc finger, matrin type 2 [Source:MGI Symbol;Acc:MGI:1913742]
ENSMUSG00000001403.13	211.236	-1.14526	0.250666	-4.56886	4.9e-06	6.76e-05	ENSMUSG00000001403.13	ENSMUSG00000001403	Ube2c	2	164769898	164778822	164769898	1	ubiquitin-conjugating enzyme E2C [Source:MGI Symbol;Acc:MGI:1915862]
ENSMUSG00000001415.10	1134.92	0.14515	0.219705	0.660661	0.50883	0.676985	ENSMUSG00000001415.10	ENSMUSG00000001415	Smg5	3	88336260	88362338	88336260	1	Smg-5 homolog, nonsense mediated mRNA decay factor (C. elegans) [Source:MGI Symbol;Acc:MGI:2447364]
ENSMUSG00000001416.13	4589.77	-0.241915	0.157827	-1.53278	0.12533	0.260384	ENSMUSG00000001416.13	ENSMUSG00000001416	Cct3	3	88297116	88321767	88297116	1	chaperonin containing Tcp1, subunit 3 (gamma) [Source:MGI Symbol;Acc:MGI:104708]
ENSMUSG00000001418.13	10069.3	-0.537613	0.134282	-4.00361	6.24e-05	0.000587192	ENSMUSG00000001418.13	ENSMUSG00000001418	Glmp	3	88325023	88331313	88325023	1	glycosylated lysosomal membrane protein [Source:MGI Symbol;Acc:MGI:1913318]
ENSMUSG00000001419.17	875.841	0.447709	0.14602	3.06607	0.00216892	0.0110811	ENSMUSG00000001419.17	ENSMUSG00000001419	Mef2d	3	88142372	88172086	88142372	1	myocyte enhancer factor 2D [Source:MGI Symbol;Acc:MGI:99533]
ENSMUSG00000001420.13	16.2565	-0.57843	0.551181	-1.04944	0.293977	0.471421	ENSMUSG00000001420.13	ENSMUSG00000001420	Tmem79	3	88328655	88336148	88334504	-1	transmembrane protein 79 [Source:MGI Symbol;Acc:MGI:1919163]
ENSMUSG00000001424.14	3242.92	-0.857152	0.230346	-3.72115	0.000198315	0.00155217	ENSMUSG00000001424.14	ENSMUSG00000001424	Snd1	6	28475139	28935162	28475139	1	staphylococcal nuclease and tudor domain containing 1 [Source:MGI Symbol;Acc:MGI:1929266]
ENSMUSG00000001435.15	11.7958	-1.18296	0.997847	-1.18551	0.235816	0.405398	ENSMUSG00000001435.15	ENSMUSG00000001435	Col18a1	10	77052178	77166548	77166548	-1	collagen, type XVIII, alpha 1 [Source:MGI Symbol;Acc:MGI:88451]
ENSMUSG00000001436.15	543.156	-0.738213	0.186662	-3.9548	7.66e-05	0.000703189	ENSMUSG00000001436.15	ENSMUSG00000001436	Slc19a1	10	77032241	77061002	77032241	1	solute carrier family 19 (folate transporter), member 1 [Source:MGI Symbol;Acc:MGI:103182]
ENSMUSG00000001440.5	6506.92	-0.594177	0.119804	-4.95958	7.06e-07	1.27e-05	ENSMUSG00000001440.5	ENSMUSG00000001440	Kpnb1	11	97159714	97187881	97187881	-1	karyopherin (importin) beta 1 [Source:MGI Symbol;Acc:MGI:107532]
ENSMUSG00000001441.13	1581.43	0.139495	0.143589	0.971485	0.331307	0.51008	ENSMUSG00000001441.13	ENSMUSG00000001441	Npepps	11	97205842	97280638	97280486	-1	aminopeptidase puromycin sensitive [Source:MGI Symbol;Acc:MGI:1101358]
ENSMUSG00000001444.2	7.43926	0.534122	1.56118	0.342128	0.732255	0.845168	ENSMUSG00000001444.2	ENSMUSG00000001444	Tbx21	11	97098071	97115331	97115331	-1	T-box 21 [Source:MGI Symbol;Acc:MGI:1888984]
ENSMUSG00000001445.10	1194.1	-0.27027	0.156909	-1.72246	0.0849853	0.19519	ENSMUSG00000001445.10	ENSMUSG00000001445	Mrpl10	11	97041560	97049213	97041560	1	mitochondrial ribosomal protein L10 [Source:MGI Symbol;Acc:MGI:1333801]
ENSMUSG00000001467.5	1368.41	0.468878	0.163947	2.85994	0.00423727	0.019024	ENSMUSG00000001467.5	ENSMUSG00000001467	Cyp51	5	4081145	4104746	4104746	-1	cytochrome P450, family 51 [Source:MGI Symbol;Acc:MGI:106040]
ENSMUSG00000001472.17	6430.2	-0.174235	0.120905	-1.44109	0.149561	0.294983	ENSMUSG00000001472.17	ENSMUSG00000001472	Tcf25	8	123373753	123403835	123373753	1	transcription factor 25 (basic helix-loop-helix) [Source:MGI Symbol;Acc:MGI:1914105]
ENSMUSG00000001473.7	13584.6	-0.118415	0.121025	-0.978438	0.327858	0.507175	ENSMUSG00000001473.7	ENSMUSG00000001473	Tubb6	18	67390717	67402749	67390717	1	tubulin, beta 6 class V [Source:MGI Symbol;Acc:MGI:1915201]
ENSMUSG00000001482.15	323.234	-0.74857	0.402632	-1.85919	0.0630001	0.155179	ENSMUSG00000001482.15	ENSMUSG00000001482	Def8	8	123423527	123463270	123423527	1	differentially expressed in FDCP 8 [Source:MGI Symbol;Acc:MGI:1346331]
ENSMUSG00000001493.9	36.8923	-1.42969	0.792937	-1.80303	0.071383	0.170621	ENSMUSG00000001493.9	ENSMUSG00000001493	Meox1	11	101877510	101894374	101894374	-1	mesenchyme homeobox 1 [Source:MGI Symbol;Acc:MGI:103220]
ENSMUSG00000001506.10	204.993	1.99702	0.367091	5.44012	5.32e-08	1.28e-06	ENSMUSG00000001506.10	ENSMUSG00000001506	Col1a1	11	94936224	94953042	94936224	1	collagen, type I, alpha 1 [Source:MGI Symbol;Acc:MGI:88467]
ENSMUSG00000001507.16	4.5116	0.45807	1.93145	0.237163	0.81253	0.893895	ENSMUSG00000001507.16	ENSMUSG00000001507	Itga3	11	95044474	95076801	95069198	-1	integrin alpha 3 [Source:MGI Symbol;Acc:MGI:96602]
ENSMUSG00000001508.15	8.50099	1.83717	1.22365	1.50139	0.133256	0.272568	ENSMUSG00000001508.15	ENSMUSG00000001508	Sgca	11	94962791	94976327	94976327	-1	sarcoglycan, alpha (dystrophin-associated glycoprotein) [Source:MGI Symbol;Acc:MGI:894698]
ENSMUSG00000001517.14	85.5339	-1.24695	0.417736	-2.98501	0.00283573	0.0137543	ENSMUSG00000001517.14	ENSMUSG00000001517	Foxm1	6	128362967	128376146	128362967	1	forkhead box M1 [Source:MGI Symbol;Acc:MGI:1347487]
ENSMUSG00000001518.12	419.543	0.0648618	0.19193	0.337945	0.735405	0.847129	ENSMUSG00000001518.12	ENSMUSG00000001518	Itfg2	6	128409444	128424931	128424931	-1	integrin alpha FG-GAP repeat containing 2 [Source:MGI Symbol;Acc:MGI:1915450]
ENSMUSG00000001520.12	58.7219	-0.40152	0.265719	-1.51107	0.130771	0.268812	ENSMUSG00000001520.12	ENSMUSG00000001520	Nrip2	6	128399296	128416427	128399296	1	nuclear receptor interacting protein 2 [Source:MGI Symbol;Acc:MGI:1891884]
ENSMUSG00000001521.12	68.2389	-0.20386	0.352534	-0.578269	0.563082	0.721682	ENSMUSG00000001521.12	ENSMUSG00000001521	Tulp3	6	128321161	128355851	128355851	-1	tubby-like protein 3 [Source:MGI Symbol;Acc:MGI:1329045]
ENSMUSG00000001524.14	460.277	-0.324906	0.211542	-1.5359	0.124564	0.259243	ENSMUSG00000001524.14	ENSMUSG00000001524	Gtf2h4	17	35667730	35673739	35673739	-1	general transcription factor II H, polypeptide 4 [Source:MGI Symbol;Acc:MGI:1338799]
ENSMUSG00000001525.10	20468.3	-0.1692	0.137533	-1.23025	0.218604	0.384873	ENSMUSG00000001525.10	ENSMUSG00000001525	Tubb5	17	35833921	35838306	35838306	-1	tubulin, beta 5 class I [Source:MGI Symbol;Acc:MGI:107812]
ENSMUSG00000001542.7	616.971	-0.568011	0.34609	-1.64122	0.100751	0.221872	ENSMUSG00000001542.7	ENSMUSG00000001542	Ell2	13	75706757	75772364	75706757	1	elongation factor RNA polymerase II 2 [Source:MGI Symbol;Acc:MGI:2183438]
ENSMUSG00000001552.14	4790.5	0.0870264	0.236321	0.368255	0.712683	0.830283	ENSMUSG00000001552.14	ENSMUSG00000001552	Jup	11	100368958	100397763	100372716	-1	junction plakoglobin [Source:MGI Symbol;Acc:MGI:96650]
ENSMUSG00000001555.10	7.99312	-0.21037	1.20316	-0.174848	0.861199	0.923129	ENSMUSG00000001555.10	ENSMUSG00000001555	Fkbp10	11	100415697	100424824	100415697	1	FK506 binding protein 10 [Source:MGI Symbol;Acc:MGI:104769]
ENSMUSG00000001558.5	10.9688	-0.475434	1.18829	-0.400101	0.689082	0.813735	ENSMUSG00000001558.5	ENSMUSG00000001558	Klhl10	11	100441917	100457022	100441917	1	kelch-like 10 [Source:MGI Symbol;Acc:MGI:2181067]
ENSMUSG00000001569.10	1580.41	-0.427874	0.182371	-2.34617	0.0189674	0.0620612	ENSMUSG00000001569.10	ENSMUSG00000001569	Nom1	5	29434664	29457843	29434664	1	nucleolar protein with MIF4G domain 1 [Source:MGI Symbol;Acc:MGI:1861749]
ENSMUSG00000001576.15	4462.91	-0.749396	0.175927	-4.2597	2.05e-05	0.000229213	ENSMUSG00000001576.15	ENSMUSG00000001576	Ergic1	17	26561489	26656934	26561489	1	endoplasmic reticulum-golgi intermediate compartment (ERGIC) 1 [Source:MGI Symbol;Acc:MGI:1914708]
ENSMUSG00000001583.13	25.3005	-0.623689	0.517316	-1.20562	0.227962	0.396045	ENSMUSG00000001583.13	ENSMUSG00000001583	Tnk1	11	69851005	69858730	69858730	-1	tyrosine kinase, non-receptor, 1 [Source:MGI Symbol;Acc:MGI:1930958]
ENSMUSG00000001588.12	60.8078	3.06681	0.599256	5.1177	3.09e-07	6.14e-06	ENSMUSG00000001588.12	ENSMUSG00000001588	Acap1	11	69881567	69895539	69890331	-1	ArfGAP with coiled-coil, ankyrin repeat and PH domains 1 [Source:MGI Symbol;Acc:MGI:2388270]
ENSMUSG00000001604.14	135.951	1.91514	0.381094	5.02538	5.02e-07	9.38e-06	ENSMUSG00000001604.14	ENSMUSG00000001604	Tcea3	4	136247729	136274898	136247729	1	transcription elongation factor A (SII), 3 [Source:MGI Symbol;Acc:MGI:1196908]
ENSMUSG00000001627.12	10327.7	-0.572544	0.325421	-1.75939	0.078511	0.183946	ENSMUSG00000001627.12	ENSMUSG00000001627	Ifrd1	12	40201567	40248504	40223189	-1	interferon-related developmental regulator 1 [Source:MGI Symbol;Acc:MGI:1316717]
ENSMUSG00000001630.13	1876.86	-0.281938	0.178841	-1.57647	0.114917	0.243875	ENSMUSG00000001630.13	ENSMUSG00000001630	Stk38l	6	146724995	146778812	146724995	1	serine/threonine kinase 38 like [Source:MGI Symbol;Acc:MGI:1922250]
ENSMUSG00000001632.16	950.46	-0.0693491	0.204167	-0.339668	0.734106	0.846411	ENSMUSG00000001632.16	ENSMUSG00000001632	Brpf1	6	113307137	113324860	113307137	1	bromodomain and PHD finger containing, 1 [Source:MGI Symbol;Acc:MGI:1926033]
ENSMUSG00000001642.18	5379.17	-0.283363	0.0965643	-2.93445	0.00334141	0.0156847	ENSMUSG00000001642.18	ENSMUSG00000001642	Akr1b3	6	34302434	34317478	34307457	-1	aldo-keto reductase family 1, member B3 (aldose reductase) [Source:MGI Symbol;Acc:MGI:1353494]
ENSMUSG00000001663.10	120.963	-0.00210479	0.443662	-0.00474413	0.996215	0.997813	ENSMUSG00000001663.10	ENSMUSG00000001663	Gstt1	10	75783813	75798584	75798584	-1	glutathione S-transferase, theta 1 [Source:MGI Symbol;Acc:MGI:107379]
ENSMUSG00000001665.11	426.062	-0.0151393	0.195101	-0.0775971	0.938149	0.967904	ENSMUSG00000001665.11	ENSMUSG00000001665	Gstt3	10	75774115	75781414	75781414	-1	glutathione S-transferase, theta 3 [Source:MGI Symbol;Acc:MGI:2143526]
ENSMUSG00000001666.8	346.306	0.498785	0.17346	2.8755	0.00403388	0.0182914	ENSMUSG00000001666.8	ENSMUSG00000001666	Ddt	10	75771230	75773414	75773034	-1	D-dopachrome tautomerase [Source:MGI Symbol;Acc:MGI:1298381]
ENSMUSG00000001674.11	1469.99	0.300913	0.144492	2.08256	0.0372914	0.104814	ENSMUSG00000001674.11	ENSMUSG00000001674	Ddx18	1	121553835	121567989	121567989	-1	DEAD (Asp-Glu-Ala-Asp) box polypeptide 18 [Source:MGI Symbol;Acc:MGI:1914192]
ENSMUSG00000001687.15	5613.03	-0.0923175	0.124155	-0.74357	0.457137	0.632381	ENSMUSG00000001687.15	ENSMUSG00000001687	Ubl3	5	148504635	148552789	148552662	-1	ubiquitin-like 3 [Source:MGI Symbol;Acc:MGI:1344373]
ENSMUSG00000001700.10	1719.93	0.30251	0.300603	1.00634	0.314251	0.493888	ENSMUSG00000001700.10	ENSMUSG00000001700	Gramd3	18	56400337	56503792	56400337	1	GRAM domain containing 3 [Source:MGI Symbol;Acc:MGI:1914815]
ENSMUSG00000001707.8	761.047	0.326297	0.176336	1.85042	0.0642524	0.157436	ENSMUSG00000001707.8	ENSMUSG00000001707	Eef1e1	13	38644207	38659058	38659058	-1	eukaryotic translation elongation factor 1 epsilon 1 [Source:MGI Symbol;Acc:MGI:1913393]
ENSMUSG00000001729.14	1902.03	0.0402351	0.211356	0.190367	0.849022	0.915354	ENSMUSG00000001729.14	ENSMUSG00000001729	Akt1	12	112653821	112674884	112674276	-1	thymoma viral proto-oncogene 1 [Source:MGI Symbol;Acc:MGI:87986]
ENSMUSG00000001739.14	28.9856	-0.334968	0.380235	-0.88095	0.378345	0.557859	ENSMUSG00000001739.14	ENSMUSG00000001739	Cldn15	5	136966616	136975858	136966616	1	claudin 15 [Source:MGI Symbol;Acc:MGI:1913103]
ENSMUSG00000001741.12	4390.01	-0.641088	0.179916	-3.56326	0.000366274	0.00259364	ENSMUSG00000001741.12	ENSMUSG00000001741	Il16	7	83642825	83745726	83735523	-1	interleukin 16 [Source:MGI Symbol;Acc:MGI:1270855]
ENSMUSG00000001750.16	7759.14	-0.29427	0.19488	-1.51	0.131042	0.269193	ENSMUSG00000001750.16	ENSMUSG00000001750	Tcirg1	19	3896050	3907133	3903072	-1	T cell, immune regulator 1, ATPase, H+ transporting, lysosomal V0 protein A3 [Source:MGI Symbol;Acc:MGI:1350931]
ENSMUSG00000001751.9	1425.34	-0.815227	0.24959	-3.26626	0.00108978	0.00638494	ENSMUSG00000001751.9	ENSMUSG00000001751	Naglu	11	101070012	101077672	101070012	1	alpha-N-acetylglucosaminidase (Sanfilippo disease IIIB) [Source:MGI Symbol;Acc:MGI:1351641]
ENSMUSG00000001755.12	738.832	-0.355728	0.188163	-1.89053	0.0586876	0.147269	ENSMUSG00000001755.12	ENSMUSG00000001755	Coasy	11	101082565	101086619	101082565	1	Coenzyme A synthase [Source:MGI Symbol;Acc:MGI:1918993]
ENSMUSG00000001761.7	215.14	-1.16432	0.205018	-5.6791	1.35e-08	3.75e-07	ENSMUSG00000001761.7	ENSMUSG00000001761	Smo	6	29735503	29761365	29735503	1	smoothened, frizzled class receptor [Source:MGI Symbol;Acc:MGI:108075]
ENSMUSG00000001763.14	39.0448	-0.0168563	0.488013	-0.0345407	0.972446	0.984643	ENSMUSG00000001763.14	ENSMUSG00000001763	Tspan33	6	29694222	29718559	29694222	1	tetraspanin 33 [Source:MGI Symbol;Acc:MGI:1919012]
ENSMUSG00000001767.5	1293.03	0.0338619	0.177476	0.190797	0.848684	0.915173	ENSMUSG00000001767.5	ENSMUSG00000001767	Crnkl1	2	145917479	145935014	145935014	-1	crooked neck pre-mRNA splicing factor 1 [Source:MGI Symbol;Acc:MGI:1914127]
ENSMUSG00000001768.16	16550.3	-0.731274	0.174177	-4.19845	2.69e-05	0.000289352	ENSMUSG00000001768.16	ENSMUSG00000001768	Rin2	2	145675215	145887616	145675215	1	Ras and Rab interactor 2 [Source:MGI Symbol;Acc:MGI:1921280]
ENSMUSG00000001774.8	3875.32	-0.33974	0.239342	-1.41948	0.15576	0.303605	ENSMUSG00000001774.8	ENSMUSG00000001774	Chordc1	9	18292125	18317442	18292125	1	cysteine and histidine-rich domain (CHORD)-containing, zinc-binding protein 1 [Source:MGI Symbol;Acc:MGI:1914167]
ENSMUSG00000001783.3	5561.47	-0.539921	0.0992506	-5.43997	5.33e-08	1.28e-06	ENSMUSG00000001783.3	ENSMUSG00000001783	Rtcb	10	85938637	85957823	85957823	-1	RNA 2',3'-cyclic phosphate and 5'-OH ligase [Source:MGI Symbol;Acc:MGI:106379]
ENSMUSG00000001785.13	1381.64	-0.484685	0.145378	-3.33398	0.000856138	0.0052471	ENSMUSG00000001785.13	ENSMUSG00000001785	Pwp1	10	85829494	85889096	85829494	1	PWP1 homolog, endonuclein [Source:MGI Symbol;Acc:MGI:1914735]
ENSMUSG00000001786.14	1185.27	-0.550149	0.118941	-4.62538	3.74e-06	5.36e-05	ENSMUSG00000001786.14	ENSMUSG00000001786	Fbxo7	10	86021972	86051873	86021972	1	F-box protein 7 [Source:MGI Symbol;Acc:MGI:1917004]
ENSMUSG00000001794.13	1871.92	-0.248127	0.250075	-0.99221	0.321095	0.500594	ENSMUSG00000001794.13	ENSMUSG00000001794	Capns1	7	30186936	30198811	30192972	-1	calpain, small subunit 1 [Source:MGI Symbol;Acc:MGI:88266]
ENSMUSG00000001827.12	1.88418	0.336381	1.86356	0.180504	0.856757	NA	ENSMUSG00000001827.12	ENSMUSG00000001827	Folr1	7	101858331	101870788	101864145	-1	folate receptor 1 (adult) [Source:MGI Symbol;Acc:MGI:95568]
ENSMUSG00000001829.17	1169.63	-0.677939	0.174602	-3.88277	0.000103275	0.00090308	ENSMUSG00000001829.17	ENSMUSG00000001829	Clpb	7	101663633	101795506	101663633	1	ClpB caseinolytic peptidase B [Source:MGI Symbol;Acc:MGI:1100517]
ENSMUSG00000001833.17	13994.9	0.0831972	0.102019	0.815508	0.414782	0.592187	ENSMUSG00000001833.17	ENSMUSG00000001833	Septin7	9	25252439	25308571	25252451	1	septin 7 [Source:MGI Symbol;Acc:MGI:1335094]
ENSMUSG00000001844.10	854.932	-0.039444	0.192826	-0.204558	0.837918	0.909671	ENSMUSG00000001844.10	ENSMUSG00000001844	Zdhhc4	5	143316489	143329256	143329256	-1	zinc finger, DHHC domain containing 4 [Source:MGI Symbol;Acc:MGI:1920131]
ENSMUSG00000001847.14	3176.16	0.235578	0.136672	1.72367	0.0847668	0.194838	ENSMUSG00000001847.14	ENSMUSG00000001847	Rac1	5	143503634	143528036	143528036	-1	Rac family small GTPase 1 [Source:MGI Symbol;Acc:MGI:97845]
ENSMUSG00000001855.15	1786.04	0.0420558	0.115725	0.363413	0.716297	0.832872	ENSMUSG00000001855.15	ENSMUSG00000001855	Nup214	2	31974436	32053975	31974436	1	nucleoporin 214 [Source:MGI Symbol;Acc:MGI:1095411]
ENSMUSG00000001864.13	22.7964	3.01532	0.795797	3.78906	0.00015122	0.00124173	ENSMUSG00000001864.13	ENSMUSG00000001864	Aif1l	2	31950139	31973442	31950139	1	allograft inflammatory factor 1-like [Source:MGI Symbol;Acc:MGI:1919598]
ENSMUSG00000001865.2	33.4095	3.43257	0.937847	3.66006	0.000252158	0.00189646	ENSMUSG00000001865.2	ENSMUSG00000001865	Cpa3	3	20215620	20242181	20242181	-1	carboxypeptidase A3, mast cell [Source:MGI Symbol;Acc:MGI:88479]
ENSMUSG00000001870.16	48.5999	-0.0712201	0.392526	-0.18144	0.856022	0.919956	ENSMUSG00000001870.16	ENSMUSG00000001870	Ltbp1	17	75005568	75392512	75005568	1	latent transforming growth factor beta binding protein 1 [Source:MGI Symbol;Acc:MGI:109151]
ENSMUSG00000001891.16	2916.88	-0.368772	0.124186	-2.96952	0.00298264	0.0143314	ENSMUSG00000001891.16	ENSMUSG00000001891	Ugp2	11	21321138	21371201	21370477	-1	UDP-glucose pyrophosphorylase 2 [Source:MGI Symbol;Acc:MGI:2183447]
ENSMUSG00000001901.15	3.62665	0.928194	1.71888	0.540001	0.589196	0.741484	ENSMUSG00000001901.15	ENSMUSG00000001901	Kcnh6	11	106008124	106034549	106008124	1	potassium voltage-gated channel, subfamily H (eag-related), member 6 [Source:MGI Symbol;Acc:MGI:2684139]
ENSMUSG00000001909.16	1020.58	0.454169	0.110464	4.11146	3.93e-05	0.000398629	ENSMUSG00000001909.16	ENSMUSG00000001909	Trmt1	8	84686307	84699808	84686307	1	tRNA methyltransferase 1 [Source:MGI Symbol;Acc:MGI:1289155]
ENSMUSG00000001910.5	340.119	-0.88023	0.342557	-2.56959	0.010182	0.0380818	ENSMUSG00000001910.5	ENSMUSG00000001910	Nacc1	8	84670479	84687902	84687902	-1	nucleus accumbens associated 1, BEN and BTB (POZ) domain containing [Source:MGI Symbol;Acc:MGI:1914080]
ENSMUSG00000001911.16	652.737	0.686503	0.157637	4.35496	1.33e-05	0.000158497	ENSMUSG00000001911.16	ENSMUSG00000001911	Nfix	8	84699876	84800344	84708218	-1	nuclear factor I/X [Source:MGI Symbol;Acc:MGI:97311]
ENSMUSG00000001918.17	5571.26	-0.172905	0.21119	-0.818717	0.412948	0.590337	ENSMUSG00000001918.17	ENSMUSG00000001918	Slc1a5	7	16781340	16798274	16781340	1	solute carrier family 1 (neutral amino acid transporter), member 5 [Source:MGI Symbol;Acc:MGI:105305]
ENSMUSG00000001924.15	5047.53	-0.670239	0.136685	-4.90355	9.41e-07	1.61e-05	ENSMUSG00000001924.15	ENSMUSG00000001924	Uba1	X	20658326	20683179	20658326	1	ubiquitin-like modifier activating enzyme 1 [Source:MGI Symbol;Acc:MGI:98890]
ENSMUSG00000001930.17	192.224	0.85128	0.304513	2.79555	0.00518116	0.0222869	ENSMUSG00000001930.17	ENSMUSG00000001930	Vwf	6	125546774	125686679	125546774	1	Von Willebrand factor [Source:MGI Symbol;Acc:MGI:98941]
ENSMUSG00000001942.8	2129.15	-0.814564	0.195996	-4.15603	3.24e-05	0.000337852	ENSMUSG00000001942.8	ENSMUSG00000001942	Siae	9	37555698	37649655	37555698	1	sialic acid acetylesterase [Source:MGI Symbol;Acc:MGI:104803]
ENSMUSG00000001943.8	2.7946	0.338233	1.87242	0.180639	0.856651	0.920402	ENSMUSG00000001943.8	ENSMUSG00000001943	Vsig2	9	37539255	37544205	37539255	1	V-set and immunoglobulin domain containing 2 [Source:MGI Symbol;Acc:MGI:1928009]
ENSMUSG00000001946.14	121.364	-1.14011	0.494822	-2.30408	0.0212181	0.0677967	ENSMUSG00000001946.14	ENSMUSG00000001946	Esam	9	37528078	37538319	37528078	1	endothelial cell-specific adhesion molecule [Source:MGI Symbol;Acc:MGI:1916774]
ENSMUSG00000001948.10	78.4525	0.290043	0.289008	1.00358	0.31558	0.495111	ENSMUSG00000001948.10	ENSMUSG00000001948	Spa17	9	37603290	37613722	37613722	-1	sperm autoantigenic protein 17 [Source:MGI Symbol;Acc:MGI:1333778]
ENSMUSG00000001962.8	2113.51	-0.0743972	0.110086	-0.675808	0.499163	0.668579	ENSMUSG00000001962.8	ENSMUSG00000001962	Fam50a	X	74313033	74320149	74313033	1	family with sequence similarity 50, member A [Source:MGI Symbol;Acc:MGI:1351626]
ENSMUSG00000001964.14	3273.23	-0.0208081	0.123014	-0.169152	0.865677	0.925809	ENSMUSG00000001964.14	ENSMUSG00000001964	Emd	X	74254687	74261548	74254687	1	emerin [Source:MGI Symbol;Acc:MGI:108117]
ENSMUSG00000001983.7	169.932	0.277185	0.25973	1.0672	0.28588	0.462484	ENSMUSG00000001983.7	ENSMUSG00000001983	Taco1	11	106066061	106073612	106066061	1	translational activator of mitochondrially encoded cytochrome c oxidase I [Source:MGI Symbol;Acc:MGI:1917457]
ENSMUSG00000001986.16	16.2599	2.13713	1.04385	2.04735	0.0406234	0.112104	ENSMUSG00000001986.16	ENSMUSG00000001986	Gria3	X	41400854	41678601	41400854	1	glutamate receptor, ionotropic, AMPA3 (alpha 3) [Source:MGI Symbol;Acc:MGI:95810]
ENSMUSG00000001988.9	5.64597	-0.202627	0.878198	-0.23073	0.817525	0.896781	ENSMUSG00000001988.9	ENSMUSG00000001988	Npas1	7	16455721	16477728	16475688	-1	neuronal PAS domain protein 1 [Source:MGI Symbol;Acc:MGI:109205]
ENSMUSG00000001995.9	582.006	-0.153965	0.199129	-0.773191	0.439409	0.615925	ENSMUSG00000001995.9	ENSMUSG00000001995	Sipa1l2	8	125418063	125569808	125569756	-1	signal-induced proliferation-associated 1 like 2 [Source:MGI Symbol;Acc:MGI:2676970]
ENSMUSG00000001998.15	1133.5	-0.654799	0.159986	-4.09285	4.26e-05	0.0004268	ENSMUSG00000001998.15	ENSMUSG00000001998	Ap4e1	2	127008717	127067909	127008717	1	adaptor-related protein complex AP-4, epsilon 1 [Source:MGI Symbol;Acc:MGI:1336993]
ENSMUSG00000001999.15	4694.87	0.134966	0.133221	1.0131	0.311012	0.490479	ENSMUSG00000001999.15	ENSMUSG00000001999	Blvra	2	127070665	127097084	127070665	1	biliverdin reductase A [Source:MGI Symbol;Acc:MGI:88170]
ENSMUSG00000002006.12	14.7243	0.204148	0.544722	0.374775	0.707828	0.826771	ENSMUSG00000002006.12	ENSMUSG00000002006	Pdzd4	X	73793359	73824969	73824969	-1	PDZ domain containing 4 [Source:MGI Symbol;Acc:MGI:2443483]
ENSMUSG00000002007.5	169.329	-1.56542	0.322631	-4.85204	1.22e-06	2.03e-05	ENSMUSG00000002007.5	ENSMUSG00000002007	Srpk3	X	73774405	73778925	73774405	1	serine/arginine-rich protein specific kinase 3 [Source:MGI Symbol;Acc:MGI:1891338]
ENSMUSG00000002010.17	4852.3	-0.0569585	0.13069	-0.43583	0.66296	0.794778	ENSMUSG00000002010.17	ENSMUSG00000002010	Idh3g	X	73778963	73786897	73786897	-1	isocitrate dehydrogenase 3 (NAD+), gamma [Source:MGI Symbol;Acc:MGI:1099463]
ENSMUSG00000002012.13	6.33387	-0.333444	1.40352	-0.237577	0.81221	0.893795	ENSMUSG00000002012.13	ENSMUSG00000002012	Pnck	X	73655994	73660117	73659724	-1	pregnancy upregulated non-ubiquitously expressed CaM kinase [Source:MGI Symbol;Acc:MGI:1347357]
ENSMUSG00000002014.12	2089.7	0.57139	0.134554	4.24656	2.17e-05	0.000241564	ENSMUSG00000002014.12	ENSMUSG00000002014	Ssr4	X	73787028	73790830	73787062	1	signal sequence receptor, delta [Source:MGI Symbol;Acc:MGI:1099464]
ENSMUSG00000002015.5	9820.44	0.132991	0.134902	0.985838	0.324213	0.503669	ENSMUSG00000002015.5	ENSMUSG00000002015	Bcap31	X	73686178	73716175	73716175	-1	B cell receptor associated protein 31 [Source:MGI Symbol;Acc:MGI:1350933]
ENSMUSG00000002017.10	652.239	-0.473982	0.176088	-2.69173	0.00710822	0.0286495	ENSMUSG00000002017.10	ENSMUSG00000002017	Fam98a	17	75537086	75551946	75551946	-1	family with sequence similarity 98, member A [Source:MGI Symbol;Acc:MGI:1919972]
ENSMUSG00000002020.15	4.80184	0.135917	2.05099	0.0662689	0.947164	0.972891	ENSMUSG00000002020.15	ENSMUSG00000002020	Ltbp2	12	84783212	84876532	84876532	-1	latent transforming growth factor beta binding protein 2 [Source:MGI Symbol;Acc:MGI:99502]
ENSMUSG00000002028.13	2871.17	0.00406422	0.0993667	0.0409012	0.967375	0.982044	ENSMUSG00000002028.13	ENSMUSG00000002028	Kmt2a	9	44803355	44881296	44881296	-1	lysine (K)-specific methyltransferase 2A [Source:MGI Symbol;Acc:MGI:96995]
ENSMUSG00000002031.13	1087.73	-0.00911908	0.166784	-0.054676	0.956397	0.977055	ENSMUSG00000002031.13	ENSMUSG00000002031	Ift46	9	44767908	44793447	44767908	1	intraflagellar transport 46 [Source:MGI Symbol;Acc:MGI:1923818]
ENSMUSG00000002032.17	43.2413	-0.402036	0.45311	-0.887281	0.374927	0.554786	ENSMUSG00000002032.17	ENSMUSG00000002032	Tmem25	9	44793769	44799307	44799233	-1	transmembrane protein 25 [Source:MGI Symbol;Acc:MGI:1918937]
ENSMUSG00000002033.14	6.74184	-0.027261	1.27398	-0.0213983	0.982928	0.99014	ENSMUSG00000002033.14	ENSMUSG00000002033	Cd3g	9	44969572	44980431	44980431	-1	CD3 antigen, gamma polypeptide [Source:MGI Symbol;Acc:MGI:88333]
ENSMUSG00000002043.17	1869.53	0.550013	0.154555	3.5587	0.000372698	0.00263394	ENSMUSG00000002043.17	ENSMUSG00000002043	Trappc6a	7	19508395	19516145	19508395	1	trafficking protein particle complex 6A [Source:MGI Symbol;Acc:MGI:1914341]
ENSMUSG00000002052.6	2027.32	-0.395673	0.205968	-1.92104	0.0547272	0.139768	ENSMUSG00000002052.6	ENSMUSG00000002052	Supt6	11	78206746	78245987	78245987	-1	SPT6, histone chaperone and transcription elongation factor [Source:MGI Symbol;Acc:MGI:107726]
ENSMUSG00000002055.9	168.635	-1.79027	0.452506	-3.95634	7.61e-05	0.000699269	ENSMUSG00000002055.9	ENSMUSG00000002055	Spag5	11	78301529	78322457	78301529	1	sperm associated antigen 5 [Source:MGI Symbol;Acc:MGI:1927470]
ENSMUSG00000002058.13	392.357	2.53506	0.280181	9.04792	1.46e-19	1.92e-17	ENSMUSG00000002058.13	ENSMUSG00000002058	Unc119	11	78343482	78349164	78343482	1	unc-119 lipid binding chaperone [Source:MGI Symbol;Acc:MGI:1328357]
ENSMUSG00000002059.18	374.975	-0.0221078	0.193625	-0.114179	0.909096	0.951328	ENSMUSG00000002059.18	ENSMUSG00000002059	Rab34	11	78188430	78192193	78188430	1	RAB34, member RAS oncogene family [Source:MGI Symbol;Acc:MGI:104606]
ENSMUSG00000002064.10	2191.05	0.348883	0.17259	2.02146	0.043232	0.117467	ENSMUSG00000002064.10	ENSMUSG00000002064	Sdf2	11	78245746	78255496	78245746	1	stromal cell derived factor 2 [Source:MGI Symbol;Acc:MGI:108019]
ENSMUSG00000002068.16	39.1054	-0.0920947	0.50637	-0.181872	0.855683	0.919821	ENSMUSG00000002068.16	ENSMUSG00000002068	Ccne1	7	38097984	38107534	38107534	-1	cyclin E1 [Source:MGI Symbol;Acc:MGI:88316]
ENSMUSG00000002076.12	16.7338	2.21023	0.617219	3.58095	0.000342346	0.00244914	ENSMUSG00000002076.12	ENSMUSG00000002076	Hsf2bp	17	31944769	32036349	32036349	-1	heat shock transcription factor 2 binding protein [Source:MGI Symbol;Acc:MGI:1921627]
ENSMUSG00000002083.13	565.478	-0.179505	0.236022	-0.760545	0.446929	0.623248	ENSMUSG00000002083.13	ENSMUSG00000002083	Bbc3	7	16308393	16318205	16308393	1	BCL2 binding component 3 [Source:MGI Symbol;Acc:MGI:2181667]
ENSMUSG00000002100.15	48.9169	-2.47448	0.38765	-6.38329	1.73e-10	6.82e-09	ENSMUSG00000002100.15	ENSMUSG00000002100	Mybpc3	2	91118144	91136516	91118144	1	myosin binding protein C, cardiac [Source:MGI Symbol;Acc:MGI:102844]
ENSMUSG00000002102.15	7221.86	-0.0141977	0.0987159	-0.143824	0.88564	0.937728	ENSMUSG00000002102.15	ENSMUSG00000002102	Psmc3	2	91054009	91066369	91054009	1	proteasome (prosome, macropain) 26S subunit, ATPase 3 [Source:MGI Symbol;Acc:MGI:1098754]
ENSMUSG00000002103.16	6680.78	-0.934493	0.212283	-4.4021	1.07e-05	0.000132258	ENSMUSG00000002103.16	ENSMUSG00000002103	Acp2	2	91202885	91214098	91202885	1	acid phosphatase 2, lysosomal [Source:MGI Symbol;Acc:MGI:87882]
ENSMUSG00000002104.11	75.8192	-2.1196	0.35941	-5.89743	3.69e-09	1.14e-07	ENSMUSG00000002104.11	ENSMUSG00000002104	Rapsn	2	91035620	91045729	91035620	1	receptor-associated protein of the synapse [Source:MGI Symbol;Acc:MGI:99422]
ENSMUSG00000002105.15	742.011	-0.842301	0.325603	-2.58689	0.00968453	0.0365331	ENSMUSG00000002105.15	ENSMUSG00000002105	Slc39a13	2	91061791	91070417	91070283	-1	solute carrier family 39 (metal ion transporter), member 13 [Source:MGI Symbol;Acc:MGI:1915677]
ENSMUSG00000002107.18	13897.4	-0.428748	0.169973	-2.52245	0.0116541	0.0423259	ENSMUSG00000002107.18	ENSMUSG00000002107	Celf2	2	6539694	7509563	7396000	-1	CUGBP, Elav-like family member 2 [Source:MGI Symbol;Acc:MGI:1338822]
ENSMUSG00000002108.10	295.917	0.316461	0.229185	1.38081	0.167338	0.319173	ENSMUSG00000002108.10	ENSMUSG00000002108	Nr1h3	2	91184061	91202834	91195025	-1	nuclear receptor subfamily 1, group H, member 3 [Source:MGI Symbol;Acc:MGI:1352462]
ENSMUSG00000002109.14	444.757	-0.378416	0.227796	-1.66121	0.0966719	0.215265	ENSMUSG00000002109.14	ENSMUSG00000002109	Ddb2	2	91211572	91236982	91235331	-1	damage specific DNA binding protein 2 [Source:MGI Symbol;Acc:MGI:1355314]
ENSMUSG00000002111.8	14178.1	-0.356047	0.158752	-2.24279	0.0249105	0.0767943	ENSMUSG00000002111.8	ENSMUSG00000002111	Spi1	2	91082390	91115756	91082390	1	spleen focus forming virus (SFFV) proviral integration oncogene [Source:MGI Symbol;Acc:MGI:98282]
ENSMUSG00000002129.11	2033.15	-0.841582	0.236782	-3.55425	0.000379055	0.00267146	ENSMUSG00000002129.11	ENSMUSG00000002129	Sf3a1	11	4160350	4182541	4177548	1	splicing factor 3a, subunit 1 [Source:MGI Symbol;Acc:MGI:1914715]
ENSMUSG00000002147.18	7782.78	-0.958509	0.290457	-3.3	0.000966842	0.00581157	ENSMUSG00000002147.18	ENSMUSG00000002147	Stat6	10	127642986	127660957	127642986	1	signal transducer and activator of transcription 6 [Source:MGI Symbol;Acc:MGI:103034]
ENSMUSG00000002190.13	31.5921	-0.668409	0.423224	-1.57933	0.114261	0.242889	ENSMUSG00000002190.13	ENSMUSG00000002190	Clgn	8	83389867	83428552	83389867	1	calmegin [Source:MGI Symbol;Acc:MGI:107472]
ENSMUSG00000002204.9	1961.31	3.55795	0.270218	13.167	1.36e-39	8.88e-37	ENSMUSG00000002204.9	ENSMUSG00000002204	Napsa	7	44572380	44586862	44572380	1	napsin A aspartic peptidase [Source:MGI Symbol;Acc:MGI:109365]
ENSMUSG00000002205.16	1365.33	-0.319098	0.129567	-2.46281	0.0137854	0.0482928	ENSMUSG00000002205.16	ENSMUSG00000002205	Vrk3	7	44748413	44777515	44748413	1	vaccinia related kinase 3 [Source:MGI Symbol;Acc:MGI:2182465]
ENSMUSG00000002210.11	1247.44	-0.349018	0.181049	-1.92776	0.0538855	0.138192	ENSMUSG00000002210.11	ENSMUSG00000002210	Smg9	7	24399619	24422778	24399619	1	smg-9 homolog, nonsense mediated mRNA decay factor (C. elegans) [Source:MGI Symbol;Acc:MGI:1919247]
ENSMUSG00000002221.11	363.363	-0.0599097	0.191686	-0.31254	0.75463	0.85833	ENSMUSG00000002221.11	ENSMUSG00000002221	Paxip1	5	27740080	27791691	27791550	-1	PAX interacting (with transcription-activation domain) protein 1 [Source:MGI Symbol;Acc:MGI:1890430]
ENSMUSG00000002222.14	1589.56	-0.132395	0.126362	-1.04775	0.294755	0.472446	ENSMUSG00000002222.14	ENSMUSG00000002222	Rmnd5a	6	71388634	71440637	71440637	-1	required for meiotic nuclear division 5 homolog A [Source:MGI Symbol;Acc:MGI:1915727]
ENSMUSG00000002227.15	464.423	-1.15277	0.259167	-4.44798	8.67e-06	0.000109776	ENSMUSG00000002227.15	ENSMUSG00000002227	Mov10	3	104794836	104818563	104818242	-1	Mov10 RISC complex RNA helicase [Source:MGI Symbol;Acc:MGI:97054]
ENSMUSG00000002228.7	42.9617	-1.30451	0.468976	-2.78161	0.00540906	0.0230602	ENSMUSG00000002228.7	ENSMUSG00000002228	Ppm1j	3	104781056	104786018	104781056	1	protein phosphatase 1J [Source:MGI Symbol;Acc:MGI:1919137]
ENSMUSG00000002233.13	2813.58	-0.976975	0.19442	-5.02507	5.03e-07	9.38e-06	ENSMUSG00000002233.13	ENSMUSG00000002233	Rhoc	3	104788375	104794459	104788375	1	ras homolog family member C [Source:MGI Symbol;Acc:MGI:106028]
ENSMUSG00000002249.21	4.79291	-2.42108	1.24067	-1.95143	0.0510058	0.132781	ENSMUSG00000002249.21	ENSMUSG00000002249	Tead3	17	28331671	28350817	28350346	-1	TEA domain family member 3 [Source:MGI Symbol;Acc:MGI:109241]
ENSMUSG00000002250.16	274.193	0.23952	0.260516	0.919404	0.357884	0.5372	ENSMUSG00000002250.16	ENSMUSG00000002250	Ppard	17	28232700	28301474	28232700	1	peroxisome proliferator activator receptor delta [Source:MGI Symbol;Acc:MGI:101884]
ENSMUSG00000002257.8	957.187	-0.367012	0.148476	-2.47186	0.0134411	0.0473714	ENSMUSG00000002257.8	ENSMUSG00000002257	Def6	17	28207778	28228608	28207778	1	differentially expressed in FDCP 6 [Source:MGI Symbol;Acc:MGI:1346328]
ENSMUSG00000002265.17	43.2562	0.196901	0.429202	0.458762	0.646405	0.782621	ENSMUSG00000002265.17	ENSMUSG00000002265	Peg3	7	6703892	6730431	6730421	-1	paternally expressed 3 [Source:MGI Symbol;Acc:MGI:104748]
ENSMUSG00000002266.17	1.78768	4.26166	2.87199	1.48387	0.137844	NA	ENSMUSG00000002266.17	ENSMUSG00000002266	Zim1	7	6671269	6696450	6696450	-1	zinc finger, imprinted 1 [Source:MGI Symbol;Acc:MGI:1341879]
ENSMUSG00000002274.13	95.185	0.012279	0.307585	0.0399208	0.968156	0.982283	ENSMUSG00000002274.13	ENSMUSG00000002274	Metrn	17	25793221	25797136	25797083	-1	meteorin, glial cell differentiation regulator [Source:MGI Symbol;Acc:MGI:1917333]
ENSMUSG00000002279.19	813.722	-0.371303	0.215288	-1.72468	0.0845844	0.194539	ENSMUSG00000002279.19	ENSMUSG00000002279	Lmf1	17	25579085	25662826	25579085	1	lipase maturation factor 1 [Source:MGI Symbol;Acc:MGI:1923733]
ENSMUSG00000002280.11	1586.74	-0.14722	0.126788	-1.16116	0.245578	0.416971	ENSMUSG00000002280.11	ENSMUSG00000002280	Ciao3	17	25773776	25783332	25773776	1	cytosolic iron-sulfur assembly component 3 [Source:MGI Symbol;Acc:MGI:1914813]
ENSMUSG00000002289.16	85.8615	1.20755	0.415649	2.90521	0.00367011	0.0169799	ENSMUSG00000002289.16	ENSMUSG00000002289	Angptl4	17	33773750	33781830	33781830	-1	angiopoietin-like 4 [Source:MGI Symbol;Acc:MGI:1888999]
ENSMUSG00000002297.16	264.814	-0.701195	0.226157	-3.10047	0.00193212	0.0101068	ENSMUSG00000002297.16	ENSMUSG00000002297	Dbf4	5	8396973	8422716	8422680	-1	DBF4 zinc finger [Source:MGI Symbol;Acc:MGI:1351328]
ENSMUSG00000002307.16	2333.8	-0.528057	0.190522	-2.77163	0.00557765	0.0236015	ENSMUSG00000002307.16	ENSMUSG00000002307	Daxx	17	33909414	33915590	33909414	1	Fas death domain-associated protein [Source:MGI Symbol;Acc:MGI:1197015]
ENSMUSG00000002308.16	230.218	0.214031	0.218638	0.978927	0.327616	0.506991	ENSMUSG00000002308.16	ENSMUSG00000002308	Cd320	17	33843091	33849774	33843091	1	CD320 antigen [Source:MGI Symbol;Acc:MGI:1860083]
ENSMUSG00000002319.16	781.973	-0.237533	0.269434	-0.881598	0.377994	0.557524	ENSMUSG00000002319.16	ENSMUSG00000002319	Ipo4	14	55625400	55635957	55635684	-1	importin 4 [Source:MGI Symbol;Acc:MGI:1923001]
ENSMUSG00000002320.15	3046.82	-0.492591	0.173684	-2.83613	0.00456636	0.0201697	ENSMUSG00000002320.15	ENSMUSG00000002320	Tm9sf1	14	55635965	55643806	55643251	-1	transmembrane 9 superfamily member 1 [Source:MGI Symbol;Acc:MGI:1921390]
ENSMUSG00000002324.8	20.6606	-1.14526	0.517794	-2.2118	0.0269804	0.0817719	ENSMUSG00000002324.8	ENSMUSG00000002324	Rec8	14	55618037	55625395	55618037	1	REC8 meiotic recombination protein [Source:MGI Symbol;Acc:MGI:1929645]
ENSMUSG00000002325.15	5735.91	-0.597386	0.118136	-5.05678	4.26e-07	8.16e-06	ENSMUSG00000002325.15	ENSMUSG00000002325	Irf9	14	55603571	55610030	55603571	1	interferon regulatory factor 9 [Source:MGI Symbol;Acc:MGI:107587]
ENSMUSG00000002326.6	2522.84	-0.23759	0.143648	-1.65397	0.0981332	0.217687	ENSMUSG00000002326.6	ENSMUSG00000002326	Gmpr2	14	55671941	55679200	55671941	1	guanosine monophosphate reductase 2 [Source:MGI Symbol;Acc:MGI:1917903]
ENSMUSG00000002329.7	1615.33	-0.0592979	0.122345	-0.484679	0.627904	0.768766	ENSMUSG00000002329.7	ENSMUSG00000002329	Mdp1	14	55657879	55660508	55660508	-1	magnesium-dependent phosphatase 1 [Source:MGI Symbol;Acc:MGI:1915131]
ENSMUSG00000002332.16	2591.01	-0.0723519	0.142739	-0.506884	0.612237	0.757776	ENSMUSG00000002332.16	ENSMUSG00000002332	Dhrs1	14	55739020	55745690	55739660	-1	dehydrogenase/reductase (SDR family) member 1 [Source:MGI Symbol;Acc:MGI:1196314]
ENSMUSG00000002341.8	3.13402	0.232815	1.2185	0.191067	0.848473	0.915037	ENSMUSG00000002341.8	ENSMUSG00000002341	Ncan	8	70093085	70120873	70120873	-1	neurocan [Source:MGI Symbol;Acc:MGI:104694]
ENSMUSG00000002342.17	903.682	-0.811754	0.350299	-2.31732	0.0204864	0.0659082	ENSMUSG00000002342.17	ENSMUSG00000002342	Tmem161a	8	70172356	70183681	70172356	1	transmembrane protein 161A [Source:MGI Symbol;Acc:MGI:2384577]
ENSMUSG00000002343.11	258.936	-0.419725	0.233548	-1.79717	0.0723093	0.172338	ENSMUSG00000002343.11	ENSMUSG00000002343	Armc6	8	70220172	70234466	70234466	-1	armadillo repeat containing 6 [Source:MGI Symbol;Acc:MGI:1924063]
ENSMUSG00000002345.18	464.814	0.201037	0.150392	1.33675	0.181304	0.338092	ENSMUSG00000002345.18	ENSMUSG00000002345	Borcs8	8	70139499	70147319	70139499	1	BLOC-1 related complex subunit 8 [Source:MGI Symbol;Acc:MGI:1919618]
ENSMUSG00000002346.16	164.832	-0.844199	0.413676	-2.04072	0.0412784	0.113475	ENSMUSG00000002346.16	ENSMUSG00000002346	Slc25a42	8	70184340	70212305	70212305	-1	solute carrier family 25, member 42 [Source:MGI Symbol;Acc:MGI:1920345]
ENSMUSG00000002365.10	3225.71	0.27092	0.16946	1.59873	0.109882	0.23654	ENSMUSG00000002365.10	ENSMUSG00000002365	Snx9	17	5841329	5931954	5841329	1	sorting nexin 9 [Source:MGI Symbol;Acc:MGI:1913866]
ENSMUSG00000002372.9	3380.89	-0.528003	0.143847	-3.67058	0.000241998	0.00183514	ENSMUSG00000002372.9	ENSMUSG00000002372	Ranbp3	17	56673294	56711764	56673294	1	RAN binding protein 3 [Source:MGI Symbol;Acc:MGI:1919060]
ENSMUSG00000002379.7	1715.67	0.865847	0.163961	5.28082	1.29e-07	2.82e-06	ENSMUSG00000002379.7	ENSMUSG00000002379	Ndufa11	17	56717767	56722141	56717767	1	NADH:ubiquinone oxidoreductase subunit A11 [Source:MGI Symbol;Acc:MGI:1917125]
ENSMUSG00000002384.2	1.646	-1.71256	1.72562	-0.992432	0.320987	NA	ENSMUSG00000002384.2	ENSMUSG00000002384	Bmp8b	4	123105165	123132099	123105165	1	bone morphogenetic protein 8b [Source:MGI Symbol;Acc:MGI:107335]
ENSMUSG00000002393.14	237.086	-0.142598	0.301825	-0.472453	0.636604	0.775444	ENSMUSG00000002393.14	ENSMUSG00000002393	Nr2f6	8	71374123	71381960	71381960	-1	nuclear receptor subfamily 2, group F, member 6 [Source:MGI Symbol;Acc:MGI:1352453]
ENSMUSG00000002395.14	2926.92	0.571502	0.128431	4.44987	8.59e-06	0.00010901	ENSMUSG00000002395.14	ENSMUSG00000002395	Use1	8	71366848	71369732	71367217	1	unconventional SNARE in the ER 1 homolog (S. cerevisiae) [Source:MGI Symbol;Acc:MGI:1914273]
ENSMUSG00000002396.8	518.126	0.0668437	0.202861	0.329506	0.741773	0.850904	ENSMUSG00000002396.8	ENSMUSG00000002396	Ocel1	8	71371298	71379361	71371339	1	occludin/ELL domain containing 1 [Source:MGI Symbol;Acc:MGI:1924340]
ENSMUSG00000002409.18	56.112	-0.21293	0.377842	-0.563542	0.573066	0.729317	ENSMUSG00000002409.18	ENSMUSG00000002409	Dyrk1b	7	28179469	28187294	28179469	1	dual-specificity tyrosine-(Y)-phosphorylation regulated kinase 1b [Source:MGI Symbol;Acc:MGI:1330302]
ENSMUSG00000002413.15	2128.99	0.119438	0.140289	0.851373	0.394562	0.573292	ENSMUSG00000002413.15	ENSMUSG00000002413	Braf	6	39603237	39725463	39725463	-1	Braf transforming gene [Source:MGI Symbol;Acc:MGI:88190]
ENSMUSG00000002416.13	1375.73	0.627092	0.140225	4.47205	7.75e-06	9.98e-05	ENSMUSG00000002416.13	ENSMUSG00000002416	Ndufb2	6	39592574	39603382	39592574	1	NADH:ubiquinone oxidoreductase subunit B2 [Source:MGI Symbol;Acc:MGI:1915448]
ENSMUSG00000002428.12	3523.79	-0.505315	0.129539	-3.90087	9.58e-05	0.000849208	ENSMUSG00000002428.12	ENSMUSG00000002428	Hltf	3	20057811	20118490	20057811	1	helicase-like transcription factor [Source:MGI Symbol;Acc:MGI:1196437]
ENSMUSG00000002455.14	2019.26	-0.504861	0.14909	-3.38628	0.000708459	0.00447825	ENSMUSG00000002455.14	ENSMUSG00000002455	Prpf6	2	181591868	181655660	181591868	1	pre-mRNA splicing factor 6 [Source:MGI Symbol;Acc:MGI:1922946]
ENSMUSG00000002458.13	4061.15	-0.14829	0.113999	-1.3008	0.193326	0.353709	ENSMUSG00000002458.13	ENSMUSG00000002458	Rgs19	2	181688419	181693977	181693977	-1	regulator of G-protein signaling 19 [Source:MGI Symbol;Acc:MGI:1915153]
ENSMUSG00000002459.17	2.6252	-0.722355	1.56897	-0.4604	0.645229	0.781944	ENSMUSG00000002459.17	ENSMUSG00000002459	Rgs20	1	4909576	5070285	5019539	-1	regulator of G-protein signaling 20 [Source:MGI Symbol;Acc:MGI:1929866]
ENSMUSG00000002475.16	80.9519	-0.314021	0.506332	-0.620188	0.535134	0.698994	ENSMUSG00000002475.16	ENSMUSG00000002475	Abhd3	18	10642092	10706771	10706706	-1	abhydrolase domain containing 3 [Source:MGI Symbol;Acc:MGI:2147183]
ENSMUSG00000002477.5	1131.86	0.156248	0.153806	1.01588	0.309687	0.48914	ENSMUSG00000002477.5	ENSMUSG00000002477	Snrpd1	18	10617775	10642079	10617775	1	small nuclear ribonucleoprotein D1 [Source:MGI Symbol;Acc:MGI:98344]
ENSMUSG00000002486.15	372.211	0.351584	0.197426	1.78084	0.0749387	0.177097	ENSMUSG00000002486.15	ENSMUSG00000002486	Tchp	5	114707760	114722327	114707760	1	trichoplein, keratin filament binding [Source:MGI Symbol;Acc:MGI:1925082]
ENSMUSG00000002489.16	1159.54	2.75936	0.280243	9.84632	7.11e-23	1.31e-20	ENSMUSG00000002489.16	ENSMUSG00000002489	Tiam1	16	89787111	90143769	89857817	-1	T cell lymphoma invasion and metastasis 1 [Source:MGI Symbol;Acc:MGI:103306]
ENSMUSG00000002496.10	1295.14	0.0580196	0.215359	0.269409	0.787615	0.878504	ENSMUSG00000002496.10	ENSMUSG00000002496	Tsc2	17	24595816	24632630	24632627	-1	TSC complex subunit 2 [Source:MGI Symbol;Acc:MGI:102548]
ENSMUSG00000002500.15	28.7467	1.41781	0.575539	2.46345	0.0137606	0.0482214	ENSMUSG00000002500.15	ENSMUSG00000002500	Rpl3l	17	24727820	24736143	24727820	1	ribosomal protein L3-like [Source:MGI Symbol;Acc:MGI:1913461]
ENSMUSG00000002504.15	1578.59	0.219775	0.375469	0.585336	0.558322	0.718233	ENSMUSG00000002504.15	ENSMUSG00000002504	Slc9a3r2	17	24639286	24650327	24644990	-1	solute carrier family 9 (sodium/hydrogen exchanger), member 3 regulator 2 [Source:MGI Symbol;Acc:MGI:1890662]
ENSMUSG00000002524.17	7174.72	-0.272791	0.100718	-2.70845	0.00675974	0.0275177	ENSMUSG00000002524.17	ENSMUSG00000002524	Puf60	15	76070182	76080924	76080913	-1	poly-U binding splicing factor 60 [Source:MGI Symbol;Acc:MGI:1915209]
ENSMUSG00000002546.17	1547.78	-0.454057	0.201353	-2.25503	0.0241313	0.0749712	ENSMUSG00000002546.17	ENSMUSG00000002546	Golga2	2	32287384	32307921	32287384	1	golgi autoantigen, golgin subfamily a, 2 [Source:MGI Symbol;Acc:MGI:2139395]
ENSMUSG00000002550.16	1936.66	-0.14274	0.111032	-1.28558	0.198589	0.360347	ENSMUSG00000002550.16	ENSMUSG00000002550	Uck1	2	32255002	32260159	32260159	-1	uridine-cytidine kinase 1 [Source:MGI Symbol;Acc:MGI:98904]
ENSMUSG00000002578.18	11.3185	0.110711	1.12835	0.0981176	0.921839	0.958711	ENSMUSG00000002578.18	ENSMUSG00000002578	Ikzf4	10	128630843	128669358	128645991	-1	IKAROS family zinc finger 4 [Source:MGI Symbol;Acc:MGI:1343139]
ENSMUSG00000002580.7	2114.76	0.349824	0.14143	2.47347	0.0133807	0.0471892	ENSMUSG00000002580.7	ENSMUSG00000002580	Mien1	11	98437708	98438991	98438991	-1	migration and invasion enhancer 1 [Source:MGI Symbol;Acc:MGI:1913678]
ENSMUSG00000002588.13	1.34733	-1.57055	1.97476	-0.795315	0.42643	NA	ENSMUSG00000002588.13	ENSMUSG00000002588	Pon1	6	5168090	5193946	5193946	-1	paraoxonase 1 [Source:MGI Symbol;Acc:MGI:103295]
ENSMUSG00000002602.16	8769.31	-2.50966	0.3938	-6.37294	1.85e-10	7.22e-09	ENSMUSG00000002602.16	ENSMUSG00000002602	Axl	7	25757273	25788705	25788687	-1	AXL receptor tyrosine kinase [Source:MGI Symbol;Acc:MGI:1347244]
ENSMUSG00000002603.15	1823.79	0.00934531	0.240021	0.0389354	0.968942	0.982803	ENSMUSG00000002603.15	ENSMUSG00000002603	Tgfb1	7	25687002	25705077	25687002	1	transforming growth factor, beta 1 [Source:MGI Symbol;Acc:MGI:98725]
ENSMUSG00000002608.8	1016.08	-0.579041	0.227194	-2.54867	0.0108135	0.0399871	ENSMUSG00000002608.8	ENSMUSG00000002608	Ccdc97	7	25711106	25719088	25719088	-1	coiled-coil domain containing 97 [Source:MGI Symbol;Acc:MGI:1196455]
ENSMUSG00000002617.14	374.414	0.162551	0.230492	0.705234	0.480664	0.653074	ENSMUSG00000002617.14	ENSMUSG00000002617	Zfp40	17	23173869	23193252	23193252	-1	zinc finger protein 40 [Source:MGI Symbol;Acc:MGI:99185]
ENSMUSG00000002625.10	3080.3	0.165155	0.141909	1.16381	0.244501	0.415731	ENSMUSG00000002625.10	ENSMUSG00000002625	Akap8l	17	32321424	32350607	32350575	-1	A kinase (PRKA) anchor protein 8-like [Source:MGI Symbol;Acc:MGI:1860606]
ENSMUSG00000002635.11	1600.19	0.390108	0.122749	3.17811	0.0014824	0.00819521	ENSMUSG00000002635.11	ENSMUSG00000002635	Pdcd2l	7	34184499	34196661	34196661	-1	programmed cell death 2-like [Source:MGI Symbol;Acc:MGI:1915329]
ENSMUSG00000002658.9	2564.68	-0.21522	0.117539	-1.83104	0.0670941	0.16288	ENSMUSG00000002658.9	ENSMUSG00000002658	Gtf2f1	17	57003405	57011288	57011288	-1	general transcription factor IIF, polypeptide 1 [Source:MGI Symbol;Acc:MGI:1923848]
ENSMUSG00000002660.8	884.901	0.328981	0.103296	3.18482	0.00144842	0.00804451	ENSMUSG00000002660.8	ENSMUSG00000002660	Clpp	17	56990305	56996188	56990305	1	caseinolytic mitochondrial matrix peptidase proteolytic subunit [Source:MGI Symbol;Acc:MGI:1858213]
ENSMUSG00000002661.14	444.145	0.663658	0.172106	3.85609	0.000115216	0.000987071	ENSMUSG00000002661.14	ENSMUSG00000002661	Alkbh7	17	56997339	56999322	56997339	1	alkB homolog 7 [Source:MGI Symbol;Acc:MGI:1913650]
ENSMUSG00000002664.2	9.51164	-0.53906	0.662325	-0.813892	0.415707	0.593022	ENSMUSG00000002664.2	ENSMUSG00000002664	Pspn	17	56999457	57000018	57000018	-1	persephin [Source:MGI Symbol;Acc:MGI:1201684]
ENSMUSG00000002668.8	5317.66	-0.0688941	0.138057	-0.499027	0.617761	0.761213	ENSMUSG00000002668.8	ENSMUSG00000002668	Dennd1c	17	57065905	57078514	57078439	-1	DENN/MADD domain containing 1C [Source:MGI Symbol;Acc:MGI:1918035]
ENSMUSG00000002679.14	805.026	0.219129	0.153694	1.42575	0.153941	0.301079	ENSMUSG00000002679.14	ENSMUSG00000002679	Med6	12	81573557	81595008	81595006	-1	mediator complex subunit 6 [Source:MGI Symbol;Acc:MGI:1917042]
ENSMUSG00000002688.8	4.06838	0.253102	1.29149	0.195977	0.844628	0.912727	ENSMUSG00000002688.8	ENSMUSG00000002688	Prkd1	12	50341231	50649098	50649098	-1	protein kinase D1 [Source:MGI Symbol;Acc:MGI:99879]
ENSMUSG00000002699.13	9062.63	-0.522303	0.142586	-3.66308	0.000249199	0.00187946	ENSMUSG00000002699.13	ENSMUSG00000002699	Lcp2	11	34046920	34092295	34046920	1	lymphocyte cytosolic protein 2 [Source:MGI Symbol;Acc:MGI:1321402]
ENSMUSG00000002718.14	2950.97	-0.579858	0.163712	-3.54194	0.000397197	0.00277343	ENSMUSG00000002718.14	ENSMUSG00000002718	Cse1l	2	166906040	166946389	166906040	1	chromosome segregation 1-like (S. cerevisiae) [Source:MGI Symbol;Acc:MGI:1339951]
ENSMUSG00000002728.14	2394.21	0.295428	0.165981	1.77988	0.0750951	0.17735	ENSMUSG00000002728.14	ENSMUSG00000002728	Naa20	2	145902099	145916425	145903241	1	N(alpha)-acetyltransferase 20, NatB catalytic subunit [Source:MGI Symbol;Acc:MGI:1915127]
ENSMUSG00000002731.6	814.767	-0.055815	0.175903	-0.317305	0.751012	0.856125	ENSMUSG00000002731.6	ENSMUSG00000002731	Prkra	2	76629898	76648015	76648015	-1	protein kinase, interferon inducible double stranded RNA dependent activator [Source:MGI Symbol;Acc:MGI:1344375]
ENSMUSG00000002732.14	240.124	0.425708	0.282513	1.50686	0.131847	0.270405	ENSMUSG00000002732.14	ENSMUSG00000002732	Fkbp7	2	76663044	76673116	76673070	-1	FK506 binding protein 7 [Source:MGI Symbol;Acc:MGI:1336879]
ENSMUSG00000002733.8	258.844	0.478856	0.190166	2.51809	0.0117992	0.0427662	ENSMUSG00000002733.8	ENSMUSG00000002733	Plekha3	2	76675281	76696828	76675281	1	pleckstrin homology domain-containing, family A (phosphoinositide binding specific) member 3 [Source:MGI Symbol;Acc:MGI:1932515]
ENSMUSG00000002741.9	2040.89	-0.68326	0.143848	-4.74986	2.04e-06	3.16e-05	ENSMUSG00000002741.9	ENSMUSG00000002741	Ykt6	11	5955693	5967780	5955693	1	YKT6 v-SNARE homolog (S. cerevisiae) [Source:MGI Symbol;Acc:MGI:1927550]
ENSMUSG00000002748.7	3018.9	-0.140798	0.157983	-0.891225	0.372808	0.552788	ENSMUSG00000002748.7	ENSMUSG00000002748	Baz1b	5	135187264	135246129	135187264	1	bromodomain adjacent to zinc finger domain, 1B [Source:MGI Symbol;Acc:MGI:1353499]
ENSMUSG00000002763.16	435.287	-0.00519913	0.17684	-0.0294002	0.976545	0.986847	ENSMUSG00000002763.16	ENSMUSG00000002763	Pex6	17	46711463	46725541	46711463	1	peroxisomal biogenesis factor 6 [Source:MGI Symbol;Acc:MGI:2385054]
ENSMUSG00000002767.13	1273.46	0.388852	0.104528	3.72007	0.000199165	0.00155712	ENSMUSG00000002767.13	ENSMUSG00000002767	Mrpl2	17	46646229	46650139	46646229	1	mitochondrial ribosomal protein L2 [Source:MGI Symbol;Acc:MGI:1351622]
ENSMUSG00000002768.8	1939.73	0.124855	0.131078	0.952529	0.340829	0.519823	ENSMUSG00000002768.8	ENSMUSG00000002768	Mea1	17	46678793	46683111	46678793	1	male enhanced antigen 1 [Source:MGI Symbol;Acc:MGI:96957]
ENSMUSG00000002769.9	26.7897	0.240501	0.449524	0.535013	0.592641	0.744167	ENSMUSG00000002769.9	ENSMUSG00000002769	Gnmt	17	46725664	46729168	46726801	-1	glycine N-methyltransferase [Source:MGI Symbol;Acc:MGI:1202304]
ENSMUSG00000002771.12	6.52638	-0.301098	0.946935	-0.317971	0.750507	0.855697	ENSMUSG00000002771.12	ENSMUSG00000002771	Grin2d	7	45831883	45878378	45867129	-1	glutamate receptor, ionotropic, NMDA2D (epsilon 4) [Source:MGI Symbol;Acc:MGI:95823]
ENSMUSG00000002778.14	1849.03	-0.658308	0.214241	-3.07274	0.00212104	0.0108713	ENSMUSG00000002778.14	ENSMUSG00000002778	Kdelr1	7	45872772	45883732	45872772	1	KDEL (Lys-Asp-Glu-Leu) endoplasmic reticulum protein retention receptor 1 [Source:MGI Symbol;Acc:MGI:1915387]
ENSMUSG00000002781.19	373.727	-0.628579	0.155178	-4.05071	5.11e-05	0.000495563	ENSMUSG00000002781.19	ENSMUSG00000002781	Tmem143	7	45896941	45917413	45896941	1	transmembrane protein 143 [Source:MGI Symbol;Acc:MGI:1917459]
ENSMUSG00000002791.17	6.80457	0.976365	0.982702	0.99355	0.320442	0.4999	ENSMUSG00000002791.17	ENSMUSG00000002791	Pdxk-ps	17	32076083	32107350	32091423	-1	pyridoxal (pyridoxine, vitamin B6) kinase, pseudogene [Source:MGI Symbol;Acc:MGI:1933201]
ENSMUSG00000002797.9	216.062	0.203461	0.205994	0.987704	0.323297	0.502645	ENSMUSG00000002797.9	ENSMUSG00000002797	Ggct	6	54982580	54992950	54992950	-1	gamma-glutamyl cyclotransferase [Source:MGI Symbol;Acc:MGI:95700]
ENSMUSG00000002799.6	81.4483	-1.10062	0.326891	-3.36692	0.000760123	0.00475739	ENSMUSG00000002799.6	ENSMUSG00000002799	Jag2	12	112907819	112929776	112929776	-1	jagged 2 [Source:MGI Symbol;Acc:MGI:1098270]
ENSMUSG00000002803.14	184.55	-0.389293	0.385137	-1.01079	0.312117	0.491609	ENSMUSG00000002803.14	ENSMUSG00000002803	Btbd6	12	112976482	112978945	112976487	1	BTB (POZ) domain containing 6 [Source:MGI Symbol;Acc:MGI:3026623]
ENSMUSG00000002804.4	325.037	0.135828	0.163676	0.829856	0.40662	0.584976	ENSMUSG00000002804.4	ENSMUSG00000002804	Nudt14	12	112934291	112942124	112942124	-1	nudix (nucleoside diphosphate linked moiety X)-type motif 14 [Source:MGI Symbol;Acc:MGI:1913424]
ENSMUSG00000002808.7	9.92293	0.556552	1.18329	0.470342	0.63811	0.776562	ENSMUSG00000002808.7	ENSMUSG00000002808	Epdr1	13	19591706	19619927	19619804	-1	ependymin related protein 1 (zebrafish) [Source:MGI Symbol;Acc:MGI:2145369]
ENSMUSG00000002812.4	4954.63	-0.210039	0.169021	-1.24268	0.213986	0.379253	ENSMUSG00000002812.4	ENSMUSG00000002812	Flii	11	60714123	60727263	60714721	-1	flightless I actin binding protein [Source:MGI Symbol;Acc:MGI:1342286]
ENSMUSG00000002814.15	724.712	-0.511726	0.206537	-2.47765	0.013225	0.0467702	ENSMUSG00000002814.15	ENSMUSG00000002814	Top3a	11	60740058	60777365	60777299	-1	topoisomerase (DNA) III alpha [Source:MGI Symbol;Acc:MGI:1197527]
ENSMUSG00000002820.6	1146.89	-0.229009	0.249682	-0.917204	0.359036	0.538591	ENSMUSG00000002820.6	ENSMUSG00000002820	Atg4d	9	21265293	21277772	21265293	1	autophagy related 4D, cysteine peptidase [Source:MGI Symbol;Acc:MGI:2444308]
ENSMUSG00000002825.8	732.788	0.414707	0.214693	1.93163	0.0534057	0.137288	ENSMUSG00000002825.8	ENSMUSG00000002825	Qtrt1	9	21411837	21420274	21411837	1	queuine tRNA-ribosyltransferase catalytic subunit 1 [Source:MGI Symbol;Acc:MGI:1931441]
ENSMUSG00000002831.14	15.3332	-2.463	0.806595	-3.05358	0.00226129	0.0114418	ENSMUSG00000002831.14	ENSMUSG00000002831	Plin4	17	56100591	56109803	56109803	-1	perilipin 4 [Source:MGI Symbol;Acc:MGI:1929709]
ENSMUSG00000002833.11	1111.35	0.0354475	0.205551	0.172451	0.863083	0.923996	ENSMUSG00000002833.11	ENSMUSG00000002833	Hdgfl2	17	56079634	56100607	56079634	1	HDGF like 2 [Source:MGI Symbol;Acc:MGI:1194492]
ENSMUSG00000002835.9	195.742	-0.859161	0.229639	-3.74136	0.000183029	0.00145526	ENSMUSG00000002835.9	ENSMUSG00000002835	Chaf1a	17	56040439	56072289	56040439	1	chromatin assembly factor 1, subunit A (p150) [Source:MGI Symbol;Acc:MGI:1351331]
ENSMUSG00000002844.9	3710.15	-0.371996	0.135346	-2.74849	0.00598709	0.024999	ENSMUSG00000002844.9	ENSMUSG00000002844	Adprh	16	38444030	38452703	38452703	-1	ADP-ribosylarginine hydrolase [Source:MGI Symbol;Acc:MGI:1098234]
ENSMUSG00000002845.14	690.644	0.341757	0.198536	1.72139	0.0851801	0.195533	ENSMUSG00000002845.14	ENSMUSG00000002845	Tmem39a	16	38558698	38592162	38558698	1	transmembrane protein 39a [Source:MGI Symbol;Acc:MGI:1915096]
ENSMUSG00000002846.9	330.224	0.352767	0.172694	2.04273	0.0410793	0.113091	ENSMUSG00000002846.9	ENSMUSG00000002846	Timmdc1	16	38498347	38522663	38522663	-1	translocase of inner mitochondrial membrane domain containing 1 [Source:MGI Symbol;Acc:MGI:1922139]
ENSMUSG00000002847.7	14.5297	0.04216	0.74724	0.0564209	0.955006	0.976638	ENSMUSG00000002847.7	ENSMUSG00000002847	Pla1a	16	38396117	38433145	38433145	-1	phospholipase A1 member A [Source:MGI Symbol;Acc:MGI:1934677]
ENSMUSG00000002870.8	1252.12	-2.13846	0.305507	-6.9997	2.57e-12	1.32e-10	ENSMUSG00000002870.8	ENSMUSG00000002870	Mcm2	6	88883474	88898780	88898780	-1	minichromosome maintenance complex component 2 [Source:MGI Symbol;Acc:MGI:105380]
ENSMUSG00000002871.14	1831.53	-0.24774	0.221423	-1.11885	0.263204	0.437386	ENSMUSG00000002871.14	ENSMUSG00000002871	Tpra1	6	88902251	88912238	88902251	1	transmembrane protein, adipocyte asscociated 1 [Source:MGI Symbol;Acc:MGI:1345190]
ENSMUSG00000002881.14	843.321	0.611469	0.230295	2.65515	0.0079272	0.0311922	ENSMUSG00000002881.14	ENSMUSG00000002881	Nab1	1	52457294	52500679	52500300	-1	Ngfi-A binding protein 1 [Source:MGI Symbol;Acc:MGI:107564]
ENSMUSG00000002885.14	9590.95	-0.166468	0.144829	-1.14941	0.250386	0.422342	ENSMUSG00000002885.14	ENSMUSG00000002885	Adgre5	8	83723251	83741326	83741326	-1	adhesion G protein-coupled receptor E5 [Source:MGI Symbol;Acc:MGI:1347095]
ENSMUSG00000002897.5	2132.67	-0.0827186	0.308591	-0.268052	0.788659	0.878849	ENSMUSG00000002897.5	ENSMUSG00000002897	Il17ra	6	120463247	120487559	120463247	1	interleukin 17 receptor A [Source:MGI Symbol;Acc:MGI:107399]
ENSMUSG00000002900.17	62.9658	-0.790882	0.471364	-1.67786	0.0933749	0.209896	ENSMUSG00000002900.17	ENSMUSG00000002900	Lamb1	12	31265234	31329644	31265234	1	laminin B1 [Source:MGI Symbol;Acc:MGI:96743]
ENSMUSG00000002908.17	36.5778	-0.439522	0.800087	-0.549343	0.58277	0.736881	ENSMUSG00000002908.17	ENSMUSG00000002908	Kcnn1	8	70842049	70863258	70857013	-1	potassium intermediate/small conductance calcium-activated channel, subfamily N, member 1 [Source:MGI Symbol;Acc:MGI:1933993]
ENSMUSG00000002910.11	455.698	-0.0761083	0.196917	-0.3865	0.699126	0.820644	ENSMUSG00000002910.11	ENSMUSG00000002910	Arrdc2	8	70835129	70839720	70836587	-1	arrestin domain containing 2 [Source:MGI Symbol;Acc:MGI:1918057]
ENSMUSG00000002930.6	1.8513	4.30803	3.40391	1.26561	0.205653	NA	ENSMUSG00000002930.6	ENSMUSG00000002930	Ppp1r17	6	56017497	56032689	56017497	1	protein phosphatase 1, regulatory subunit 17 [Source:MGI Symbol;Acc:MGI:1333876]
ENSMUSG00000002944.15	43303	0.875348	0.137851	6.34994	2.15e-10	8.31e-09	ENSMUSG00000002944.15	ENSMUSG00000002944	Cd36	5	17781690	17888801	17835696	-1	CD36 molecule [Source:MGI Symbol;Acc:MGI:107899]
ENSMUSG00000002948.19	1423.72	-0.38012	0.232199	-1.63705	0.101621	0.223263	ENSMUSG00000002948.19	ENSMUSG00000002948	Map2k7	8	4238740	4247897	4238740	1	mitogen-activated protein kinase kinase 7 [Source:MGI Symbol;Acc:MGI:1346871]
ENSMUSG00000002949.15	1252.2	0.168492	0.118569	1.42104	0.155304	0.303058	ENSMUSG00000002949.15	ENSMUSG00000002949	Timm44	8	4259731	4275913	4275885	-1	translocase of inner mitochondrial membrane 44 [Source:MGI Symbol;Acc:MGI:1343262]
ENSMUSG00000002957.11	14938.7	0.196278	0.211545	0.927835	0.353493	0.532761	ENSMUSG00000002957.11	ENSMUSG00000002957	Ap2a2	7	141562173	141633011	141562173	1	adaptor-related protein complex 2, alpha 2 subunit [Source:MGI Symbol;Acc:MGI:101920]
ENSMUSG00000002963.17	1137.86	0.207956	0.12405	1.67639	0.0936616	0.210321	ENSMUSG00000002963.17	ENSMUSG00000002963	Pnkp	7	44857139	44862992	44857139	1	polynucleotide kinase 3'- phosphatase [Source:MGI Symbol;Acc:MGI:1891698]
ENSMUSG00000002968.9	611.967	-1.00153	0.331012	-3.02567	0.00248086	0.0123158	ENSMUSG00000002968.9	ENSMUSG00000002968	Med25	7	44876765	44892712	44892391	-1	mediator complex subunit 25 [Source:MGI Symbol;Acc:MGI:1922863]
ENSMUSG00000002980.14	99.3155	1.0884	0.450587	2.41551	0.0157132	0.0535068	ENSMUSG00000002980.14	ENSMUSG00000002980	Bcam	7	19756131	19771016	19770547	-1	basal cell adhesion molecule [Source:MGI Symbol;Acc:MGI:1929940]
ENSMUSG00000002981.10	6460.98	-1.07869	0.269833	-3.99764	6.4e-05	0.000600059	ENSMUSG00000002981.10	ENSMUSG00000002981	Clptm1	7	19631571	19665033	19665033	-1	cleft lip and palate associated transmembrane protein 1 [Source:MGI Symbol;Acc:MGI:1927155]
ENSMUSG00000002983.17	783.49	-0.831338	0.179469	-4.63222	3.62e-06	5.22e-05	ENSMUSG00000002983.17	ENSMUSG00000002983	Relb	7	19606217	19629438	19629438	-1	avian reticuloendotheliosis viral (v-rel) oncogene related B [Source:MGI Symbol;Acc:MGI:103289]
ENSMUSG00000002984.17	1473.56	-0.264289	0.199191	-1.32681	0.184572	0.342114	ENSMUSG00000002984.17	ENSMUSG00000002984	Tomm40	7	19701313	19715438	19715438	-1	translocase of outer mitochondrial membrane 40 [Source:MGI Symbol;Acc:MGI:1858259]
ENSMUSG00000002985.16	901825	-1.07598	0.127999	-8.40622	4.23e-17	4.04e-15	ENSMUSG00000002985.16	ENSMUSG00000002985	Apoe	7	19696109	19699188	19699188	-1	apolipoprotein E [Source:MGI Symbol;Acc:MGI:88057]
ENSMUSG00000002992.17	602.057	2.51005	0.302087	8.30903	9.65e-17	8.81e-15	ENSMUSG00000002992.17	ENSMUSG00000002992	Apoc2	7	19671579	19677941	19677941	-1	apolipoprotein C-II [Source:MGI Symbol;Acc:MGI:88054]
ENSMUSG00000002996.17	9678.32	-0.0684371	0.228384	-0.299658	0.764438	0.864142	ENSMUSG00000002996.17	ENSMUSG00000002996	Hbp1	12	31926254	31950535	31950535	-1	high mobility group box transcription factor 1 [Source:MGI Symbol;Acc:MGI:894659]
ENSMUSG00000002997.15	504.512	1.7516	0.210635	8.31583	9.11e-17	8.36e-15	ENSMUSG00000002997.15	ENSMUSG00000002997	Prkar2b	12	31958476	32061296	32061235	-1	protein kinase, cAMP dependent regulatory, type II beta [Source:MGI Symbol;Acc:MGI:97760]
ENSMUSG00000003031.14	2412.34	0.0434235	0.0927405	0.468226	0.639623	0.777876	ENSMUSG00000003031.14	ENSMUSG00000003031	Cdkn1b	6	134920401	134925513	134920401	1	cyclin-dependent kinase inhibitor 1B [Source:MGI Symbol;Acc:MGI:104565]
ENSMUSG00000003032.8	25471.8	-0.0802482	0.260058	-0.308578	0.757642	0.859978	ENSMUSG00000003032.8	ENSMUSG00000003032	Klf4	4	55527143	55532466	55532453	-1	Kruppel-like factor 4 (gut) [Source:MGI Symbol;Acc:MGI:1342287]
ENSMUSG00000003033.15	3810.77	-0.147097	0.159473	-0.922394	0.356323	0.53579	ENSMUSG00000003033.15	ENSMUSG00000003033	Ap1m1	8	72240018	72257385	72240018	1	adaptor-related protein complex AP-1, mu subunit 1 [Source:MGI Symbol;Acc:MGI:102776]
ENSMUSG00000003037.16	8236.7	-0.0666266	0.137614	-0.484157	0.628275	0.768977	ENSMUSG00000003037.16	ENSMUSG00000003037	Rab8a	8	72161200	72183904	72161200	1	RAB8A, member RAS oncogene family [Source:MGI Symbol;Acc:MGI:96960]
ENSMUSG00000003038.15	8837.54	-0.227842	0.203705	-1.11849	0.263356	0.43754	ENSMUSG00000003038.15	ENSMUSG00000003038	Hmgn2	4	133964738	133968650	133968001	-1	high mobility group nucleosomal binding domain 2 [Source:MGI Symbol;Acc:MGI:96136]
ENSMUSG00000003039.9	4822.04	0.149179	0.10766	1.38566	0.165852	0.31718	ENSMUSG00000003039.9	ENSMUSG00000003039	Fam32a	8	72219730	72224418	72219730	1	family with sequence similarity 32, member A [Source:MGI Symbol;Acc:MGI:1915172]
ENSMUSG00000003051.13	1.88215	0.998739	2.27022	0.439931	0.659987	NA	ENSMUSG00000003051.13	ENSMUSG00000003051	Elf3	1	135253575	135258568	135258568	-1	E74-like factor 3 [Source:MGI Symbol;Acc:MGI:1101781]
ENSMUSG00000003062.13	5634.53	-0.0418661	0.113946	-0.367422	0.713304	0.830737	ENSMUSG00000003062.13	ENSMUSG00000003062	Stard3nl	13	19357676	19395795	19367955	-1	STARD3 N-terminal like [Source:MGI Symbol;Acc:MGI:1923455]
ENSMUSG00000003068.17	1049.34	0.0715994	0.143299	0.499649	0.617322	0.760986	ENSMUSG00000003068.17	ENSMUSG00000003068	Stk11	10	80115803	80130682	80115803	1	serine/threonine kinase 11 [Source:MGI Symbol;Acc:MGI:1341870]
ENSMUSG00000003070.6	30.1957	-1.27805	0.482472	-2.64897	0.00807373	0.0316762	ENSMUSG00000003070.6	ENSMUSG00000003070	Efna2	10	80179482	80190010	80179482	1	ephrin A2 [Source:MGI Symbol;Acc:MGI:102707]
ENSMUSG00000003072.15	3268.28	-0.0179129	0.107359	-0.166851	0.867487	0.926687	ENSMUSG00000003072.15	ENSMUSG00000003072	Atp5d	10	80138632	80145818	80138632	1	ATP synthase, H+ transporting, mitochondrial F1 complex, delta subunit [Source:MGI Symbol;Acc:MGI:1913293]
ENSMUSG00000003099.11	2560.93	-0.474082	0.182604	-2.59623	0.00942535	0.0358313	ENSMUSG00000003099.11	ENSMUSG00000003099	Ppp5c	7	17004640	17027924	17027916	-1	protein phosphatase 5, catalytic subunit [Source:MGI Symbol;Acc:MGI:102666]
ENSMUSG00000003119.14	2302.81	0.114594	0.137629	0.832629	0.405054	0.583775	ENSMUSG00000003119.14	ENSMUSG00000003119	Cdk12	11	98203059	98278504	98203059	1	cyclin-dependent kinase 12 [Source:MGI Symbol;Acc:MGI:1098802]
ENSMUSG00000003123.15	1295.33	-0.654954	0.284466	-2.3024	0.0213126	0.0679639	ENSMUSG00000003123.15	ENSMUSG00000003123	Lipe	7	25379527	25398710	25396379	-1	lipase, hormone sensitive [Source:MGI Symbol;Acc:MGI:96790]
ENSMUSG00000003131.7	3641.11	-0.218219	0.177698	-1.22803	0.219434	0.385894	ENSMUSG00000003131.7	ENSMUSG00000003131	Pafah1b2	9	45962859	46012690	45985051	-1	platelet-activating factor acetylhydrolase, isoform 1b, subunit 2 [Source:MGI Symbol;Acc:MGI:108415]
ENSMUSG00000003134.10	1128.84	-0.568242	0.234748	-2.42065	0.0154927	0.05294	ENSMUSG00000003134.10	ENSMUSG00000003134	Tbc1d8	1	39371492	39478755	39478755	-1	TBC1 domain family, member 8 [Source:MGI Symbol;Acc:MGI:1927225]
ENSMUSG00000003135.15	174.782	0.496562	0.243836	2.03646	0.0417042	0.114286	ENSMUSG00000003135.15	ENSMUSG00000003135	Cnot11	1	39534992	39546889	39534992	1	CCR4-NOT transcription complex, subunit 11 [Source:MGI Symbol;Acc:MGI:106580]
ENSMUSG00000003153.10	859.706	1.28923	0.754387	1.70898	NA	NA	ENSMUSG00000003153.10	ENSMUSG00000003153	Slc2a3	6	122727809	122801640	122742745	-1	solute carrier family 2 (facilitated glucose transporter), member 3 [Source:MGI Symbol;Acc:MGI:95757]
ENSMUSG00000003154.15	695.714	0.0259316	0.175842	0.147471	0.88276	0.935996	ENSMUSG00000003154.15	ENSMUSG00000003154	Foxj2	6	122819914	122845366	122819914	1	forkhead box J2 [Source:MGI Symbol;Acc:MGI:1926805]
ENSMUSG00000003161.15	11293.9	0.346052	0.15544	2.22628	0.0259957	0.0794691	ENSMUSG00000003161.15	ENSMUSG00000003161	Sri	5	8046078	8069379	8046078	1	sorcin [Source:MGI Symbol;Acc:MGI:98419]
ENSMUSG00000003166.20	1472.69	-1.08637	0.323114	-3.36217	0.000773314	0.00481757	ENSMUSG00000003166.20	ENSMUSG00000003166	Dgcr2	16	17839482	17898562	17891654	-1	DiGeorge syndrome critical region gene 2 [Source:MGI Symbol;Acc:MGI:892866]
ENSMUSG00000003184.15	2619.22	0.231156	0.108701	2.12652	0.0334598	0.0965305	ENSMUSG00000003184.15	ENSMUSG00000003184	Irf3	7	44997648	45002848	44997648	1	interferon regulatory factor 3 [Source:MGI Symbol;Acc:MGI:1859179]
ENSMUSG00000003190.12	712.333	-0.152635	0.172776	-0.88343	0.377004	0.556369	ENSMUSG00000003190.12	ENSMUSG00000003190	Bcl2l12	7	44991222	44998712	44997579	-1	BCL2-like 12 (proline rich) [Source:MGI Symbol;Acc:MGI:1922986]
ENSMUSG00000003198.10	546.391	-0.208432	0.169241	-1.23157	0.218112	0.384258	ENSMUSG00000003198.10	ENSMUSG00000003198	Zfp959	17	55892093	55898928	55892093	1	zinc finger protein 959 [Source:MGI Symbol;Acc:MGI:2385058]
ENSMUSG00000003199.16	361.032	0.600472	0.171532	3.50064	0.000464149	0.00313923	ENSMUSG00000003199.16	ENSMUSG00000003199	Mpnd	17	56005711	56016790	56005711	1	MPN domain containing [Source:MGI Symbol;Acc:MGI:1915297]
ENSMUSG00000003200.10	4575.16	-0.406573	0.22987	-1.76871	0.0769428	0.180969	ENSMUSG00000003200.10	ENSMUSG00000003200	Sh3gl1	17	56016750	56036635	56036635	-1	SH3-domain GRB2-like 1 [Source:MGI Symbol;Acc:MGI:700010]
ENSMUSG00000003206.7	3074.8	-0.443746	0.166328	-2.6679	0.00763279	0.0303327	ENSMUSG00000003206.7	ENSMUSG00000003206	Ebi3	17	55952640	55957022	55952640	1	Epstein-Barr virus induced gene 3 [Source:MGI Symbol;Acc:MGI:1354171]
ENSMUSG00000003208.9	845.434	0.0493177	0.154132	0.319971	0.74899	0.854551	ENSMUSG00000003208.9	ENSMUSG00000003208	Yju2	17	55959099	55968285	55959099	1	YJU2 splicing factor [Source:MGI Symbol;Acc:MGI:1920136]
ENSMUSG00000003226.7	3088.92	-0.132408	0.150411	-0.880311	0.378691	0.558246	ENSMUSG00000003226.7	ENSMUSG00000003226	Ranbp2	10	58446920	58494356	58446920	1	RAN binding protein 2 [Source:MGI Symbol;Acc:MGI:894323]
ENSMUSG00000003228.9	708.21	1.22531	0.246893	4.9629	6.94e-07	1.25e-05	ENSMUSG00000003228.9	ENSMUSG00000003228	Grk5	19	60889749	61095968	60889749	1	G protein-coupled receptor kinase 5 [Source:MGI Symbol;Acc:MGI:109161]
ENSMUSG00000003233.12	674.311	0.163673	0.293433	0.557787	0.57699	0.732612	ENSMUSG00000003233.12	ENSMUSG00000003233	Dvl3	16	20516982	20534010	20516982	1	dishevelled segment polarity protein 3 [Source:MGI Symbol;Acc:MGI:108100]
ENSMUSG00000003234.16	2285.81	-0.401943	0.194489	-2.06666	0.0387662	0.108055	ENSMUSG00000003234.16	ENSMUSG00000003234	Abcf3	16	20548577	20561379	20548577	1	ATP-binding cassette, sub-family F (GCN20), member 3 [Source:MGI Symbol;Acc:MGI:1351656]
ENSMUSG00000003235.13	907.403	-0.583933	0.121372	-4.81109	1.5e-06	2.42e-05	ENSMUSG00000003235.13	ENSMUSG00000003235	Eif2b5	16	20498817	20509323	20498817	1	eukaryotic translation initiation factor 2B, subunit 5 epsilon [Source:MGI Symbol;Acc:MGI:2446176]
ENSMUSG00000003269.17	2490.39	-0.216685	0.105058	-2.06253	0.0391573	0.108866	ENSMUSG00000003269.17	ENSMUSG00000003269	Cyth2	7	45806637	45814581	45814311	-1	cytohesin 2 [Source:MGI Symbol;Acc:MGI:1334255]
ENSMUSG00000003271.17	10.7292	-0.659984	0.827604	-0.797464	0.425182	0.602511	ENSMUSG00000003271.17	ENSMUSG00000003271	Sult2b1	7	45729983	45784669	45759612	-1	sulfotransferase family, cytosolic, 2B, member 1 [Source:MGI Symbol;Acc:MGI:1926342]
ENSMUSG00000003273.14	83.9558	0.184447	0.388171	0.47517	0.634666	0.774031	ENSMUSG00000003273.14	ENSMUSG00000003273	Car11	7	45699843	45704682	45699843	1	carbonic anhydrase 11 [Source:MGI Symbol;Acc:MGI:1336193]
ENSMUSG00000003279.17	13.8023	-2.39614	0.697352	-3.43606	0.000590241	0.00384254	ENSMUSG00000003279.17	ENSMUSG00000003279	Dlgap1	17	69969073	70821413	69969073	1	DLG associated protein 1 [Source:MGI Symbol;Acc:MGI:1346065]
ENSMUSG00000003282.9	154.989	1.17611	0.300501	3.91384	9.08e-05	0.000812236	ENSMUSG00000003282.9	ENSMUSG00000003282	Plag1	4	3900996	3938423	3938382	-1	pleiomorphic adenoma gene 1 [Source:MGI Symbol;Acc:MGI:1891916]
ENSMUSG00000003283.15	6075.35	-0.668725	0.118639	-5.63666	1.73e-08	4.67e-07	ENSMUSG00000003283.15	ENSMUSG00000003283	Hck	2	153108468	153151441	153108468	1	hemopoietic cell kinase [Source:MGI Symbol;Acc:MGI:96052]
ENSMUSG00000003299.10	1803.82	0.0761024	0.109174	0.697077	0.485755	0.657443	ENSMUSG00000003299.10	ENSMUSG00000003299	Mrpl4	9	21002738	21008839	21002738	1	mitochondrial ribosomal protein L4 [Source:MGI Symbol;Acc:MGI:2137210]
ENSMUSG00000003308.15	1574.32	-0.456231	0.259623	-1.75728	0.0788696	0.184586	ENSMUSG00000003308.15	ENSMUSG00000003308	Keap1	9	21229730	21239361	21239332	-1	kelch-like ECH-associated protein 1 [Source:MGI Symbol;Acc:MGI:1858732]
ENSMUSG00000003309.14	2.57238	-4.04453	1.68956	-2.39383	0.0166734	0.0561293	ENSMUSG00000003309.14	ENSMUSG00000003309	Ap1m2	9	21294275	21312337	21312316	-1	adaptor protein complex AP-1, mu 2 subunit [Source:MGI Symbol;Acc:MGI:1336974]
ENSMUSG00000003316.14	4639.41	-0.131212	0.106371	-1.23353	0.217379	0.383468	ENSMUSG00000003316.14	ENSMUSG00000003316	Glg1	8	111154421	111259216	111259216	-1	golgi apparatus protein 1 [Source:MGI Symbol;Acc:MGI:104967]
ENSMUSG00000003344.14	317.307	-0.028135	0.238807	-0.117815	0.906215	0.94949	ENSMUSG00000003344.14	ENSMUSG00000003344	Btbd2	10	80642617	80657071	80656494	-1	BTB (POZ) domain containing 2 [Source:MGI Symbol;Acc:MGI:1933831]
ENSMUSG00000003345.16	573.784	0.415943	0.171071	2.43141	0.0150401	0.0517876	ENSMUSG00000003345.16	ENSMUSG00000003345	Csnk1g2	10	80622838	80640749	80622838	1	casein kinase 1, gamma 2 [Source:MGI Symbol;Acc:MGI:1920014]
ENSMUSG00000003346.14	234.202	0.924739	0.18792	4.92092	8.61e-07	1.5e-05	ENSMUSG00000003346.14	ENSMUSG00000003346	Abhd17a	10	80583654	80590341	80590341	-1	abhydrolase domain containing 17A [Source:MGI Symbol;Acc:MGI:106388]
ENSMUSG00000003348.10	7068.56	-0.207729	0.181214	-1.14632	0.251662	0.423695	ENSMUSG00000003348.10	ENSMUSG00000003348	Mob3a	10	80685253	80701977	80701855	-1	MOB kinase activator 3A [Source:MGI Symbol;Acc:MGI:3050117]
ENSMUSG00000003352.14	20.2002	-0.272959	1.00469	-0.271684	0.785865	0.87768	ENSMUSG00000003352.14	ENSMUSG00000003352	Cacnb3	15	98630840	98644529	98630840	1	calcium channel, voltage-dependent, beta 3 subunit [Source:MGI Symbol;Acc:MGI:103307]
ENSMUSG00000003355.7	25.8429	0.317224	0.601346	0.527523	0.597831	0.747505	ENSMUSG00000003355.7	ENSMUSG00000003355	Fkbp11	15	98724366	98728198	98728152	-1	FK506 binding protein 11 [Source:MGI Symbol;Acc:MGI:1913370]
ENSMUSG00000003360.15	613.325	0.74148	0.183844	4.0332	5.5e-05	0.000526642	ENSMUSG00000003360.15	ENSMUSG00000003360	Ddx23	15	98645134	98662894	98662889	-1	DEAD (Asp-Glu-Ala-Asp) box polypeptide 23 [Source:MGI Symbol;Acc:MGI:1921601]
ENSMUSG00000003363.15	6614.28	-0.0908003	0.193374	-0.469559	0.63867	0.777156	ENSMUSG00000003363.15	ENSMUSG00000003363	Pld3	7	27532000	27553218	27553212	-1	phospholipase D family, member 3 [Source:MGI Symbol;Acc:MGI:1333782]
ENSMUSG00000003378.9	12.843	0.752496	1.12044	0.671609	0.501833	0.67094	ENSMUSG00000003378.9	ENSMUSG00000003378	Grik5	7	25009849	25072346	25072101	-1	glutamate receptor, ionotropic, kainate 5 (gamma 2) [Source:MGI Symbol;Acc:MGI:95818]
ENSMUSG00000003379.7	43.1029	-1.30615	0.502265	-2.60051	0.00930847	0.0354746	ENSMUSG00000003379.7	ENSMUSG00000003379	Cd79a	7	24897381	24902197	24897381	1	CD79A antigen (immunoglobulin-associated alpha) [Source:MGI Symbol;Acc:MGI:101774]
ENSMUSG00000003380.11	4752.62	0.264487	0.107975	2.44952	0.0143046	0.0497797	ENSMUSG00000003380.11	ENSMUSG00000003380	Rabac1	7	24969752	24972754	24972754	-1	Rab acceptor 1 (prenylated) [Source:MGI Symbol;Acc:MGI:1201692]
ENSMUSG00000003382.18	3804.86	0.391787	0.242396	1.61631	0.106028	0.230409	ENSMUSG00000003382.18	ENSMUSG00000003382	Etv3	3	87525407	87540156	87525407	1	ets variant 3 [Source:MGI Symbol;Acc:MGI:1350926]
ENSMUSG00000003402.14	1474.73	-0.528795	0.182629	-2.89546	0.00378604	0.0173708	ENSMUSG00000003402.14	ENSMUSG00000003402	Prkcsh	9	22002806	22014222	22002806	1	protein kinase C substrate 80K-H [Source:MGI Symbol;Acc:MGI:107877]
ENSMUSG00000003410.8	10.0643	-0.963067	0.944985	-1.01914	0.308139	0.487302	ENSMUSG00000003410.8	ENSMUSG00000003410	Elavl3	9	22015005	22052023	22052010	-1	ELAV like RNA binding protein 3 [Source:MGI Symbol;Acc:MGI:109157]
ENSMUSG00000003411.10	3.68318	0.274095	2.12187	0.129176	0.897218	0.944983	ENSMUSG00000003411.10	ENSMUSG00000003411	Rab3b	4	108879063	108943324	108879063	1	RAB3B, member RAS oncogene family [Source:MGI Symbol;Acc:MGI:1917158]
ENSMUSG00000003418.11	112.378	1.42284	0.380762	3.73683	0.000186352	0.00147569	ENSMUSG00000003418.11	ENSMUSG00000003418	St8sia6	2	13651021	13794064	13794064	-1	ST8 alpha-N-acetyl-neuraminide alpha-2,8-sialyltransferase 6 [Source:MGI Symbol;Acc:MGI:2386797]
ENSMUSG00000003420.8	55682.7	-0.214515	0.124386	-1.72459	0.0846013	0.194557	ENSMUSG00000003420.8	ENSMUSG00000003420	Fcgrt	7	45092990	45103851	45103851	-1	Fc receptor, IgG, alpha chain transporter [Source:MGI Symbol;Acc:MGI:103017]
ENSMUSG00000003421.13	3594.17	-0.0646031	0.112306	-0.57524	0.565129	0.723229	ENSMUSG00000003421.13	ENSMUSG00000003421	Nosip	7	45062429	45078210	45062429	1	nitric oxide synthase interacting protein [Source:MGI Symbol;Acc:MGI:1913644]
ENSMUSG00000003423.15	1538.12	0.151018	0.0963207	1.56787	0.116912	0.246917	ENSMUSG00000003423.15	ENSMUSG00000003423	Pih1d1	7	45154303	45160065	45154303	1	PIH1 domain containing 1 [Source:MGI Symbol;Acc:MGI:1916095]
ENSMUSG00000003429.11	12223.7	0.381331	0.110289	3.45757	0.000545076	0.0035974	ENSMUSG00000003429.11	ENSMUSG00000003429	Rps11	7	45122379	45124439	45124439	-1	ribosomal protein S11 [Source:MGI Symbol;Acc:MGI:1351329]
ENSMUSG00000003435.9	4707.12	-0.773312	0.247187	-3.12845	0.00175734	0.00941337	ENSMUSG00000003435.9	ENSMUSG00000003435	Supt5	7	28314891	28338746	28338746	-1	suppressor of Ty 5, DSIF elongation factor subunit [Source:MGI Symbol;Acc:MGI:1202400]
ENSMUSG00000003437.14	3343.36	-0.240686	0.140066	-1.71838	0.085728	0.196415	ENSMUSG00000003437.14	ENSMUSG00000003437	Paf1	7	28392951	28399388	28392951	1	Paf1, RNA polymerase II complex component [Source:MGI Symbol;Acc:MGI:1923988]
ENSMUSG00000003438.17	1943.79	-0.0732487	0.104057	-0.703926	0.481479	0.653667	ENSMUSG00000003438.17	ENSMUSG00000003438	Timm50	7	28305516	28312072	28312072	-1	translocase of inner mitochondrial membrane 50 [Source:MGI Symbol;Acc:MGI:1913775]
ENSMUSG00000003444.8	838.779	-0.115315	0.141166	-0.816873	0.414001	0.591411	ENSMUSG00000003444.8	ENSMUSG00000003444	Med29	7	28386146	28392708	28392708	-1	mediator complex subunit 29 [Source:MGI Symbol;Acc:MGI:1914474]
ENSMUSG00000003452.15	19.3612	2.12259	0.834603	2.54324	0.010983	0.0405016	ENSMUSG00000003452.15	ENSMUSG00000003452	Bicd1	6	149408886	149563329	149408886	1	BICD cargo adaptor 1 [Source:MGI Symbol;Acc:MGI:1101760]
ENSMUSG00000003458.12	9275.64	-0.649688	0.185426	-3.50377	0.000458729	0.0031107	ENSMUSG00000003458.12	ENSMUSG00000003458	Ncstn	1	172066013	172082795	172082795	-1	nicastrin [Source:MGI Symbol;Acc:MGI:1891700]
ENSMUSG00000003464.13	2682.21	-0.458736	0.158655	-2.89141	0.00383513	0.0175512	ENSMUSG00000003464.13	ENSMUSG00000003464	Pex19	1	172126755	172136493	172126755	1	peroxisomal biogenesis factor 19 [Source:MGI Symbol;Acc:MGI:1334458]
ENSMUSG00000003469.9	2.74517	-0.0454823	1.67156	-0.0272095	0.978293	0.987964	ENSMUSG00000003469.9	ENSMUSG00000003469	Phyhip	14	70457476	70468832	70457476	1	phytanoyl-CoA hydroxylase interacting protein [Source:MGI Symbol;Acc:MGI:1860417]
ENSMUSG00000003476.16	1.34541	-0.543798	2.7375	-0.198647	0.842539	NA	ENSMUSG00000003476.16	ENSMUSG00000003476	Crhr2	6	55090049	55133016	55133014	-1	corticotropin releasing hormone receptor 2 [Source:MGI Symbol;Acc:MGI:894312]
ENSMUSG00000003477.5	67.0123	3.77765	0.767588	4.92146	8.59e-07	1.49e-05	ENSMUSG00000003477.5	ENSMUSG00000003477	Inmt	6	55170626	55175043	55175043	-1	indolethylamine N-methyltransferase [Source:MGI Symbol;Acc:MGI:102963]
ENSMUSG00000003484.4	12547	0.936301	0.289886	3.22989	0.00123837	0.00710865	ENSMUSG00000003484.4	ENSMUSG00000003484	Cyp4f18	8	71988482	72009626	72009626	-1	cytochrome P450, family 4, subfamily f, polypeptide 18 [Source:MGI Symbol;Acc:MGI:1919304]
ENSMUSG00000003500.13	386.11	-0.474799	0.438597	-1.08254	0.279012	0.455373	ENSMUSG00000003500.13	ENSMUSG00000003500	Impdh1	6	29200434	29216364	29216331	-1	inosine monophosphate dehydrogenase 1 [Source:MGI Symbol;Acc:MGI:96567]
ENSMUSG00000003518.13	12975.8	0.0698572	0.121963	0.572775	0.566797	0.724632	ENSMUSG00000003518.13	ENSMUSG00000003518	Dusp3	11	101971143	101987013	101983503	-1	dual specificity phosphatase 3 (vaccinia virus phosphatase VH1-related) [Source:MGI Symbol;Acc:MGI:1919599]
ENSMUSG00000003526.12	233.385	-0.141163	0.178831	-0.789365	0.429899	0.606988	ENSMUSG00000003526.12	ENSMUSG00000003526	Prodh	16	18060357	18090203	18089292	-1	proline dehydrogenase [Source:MGI Symbol;Acc:MGI:97770]
ENSMUSG00000003527.9	1010.53	-0.0678597	0.224666	-0.302047	0.762616	0.862965	ENSMUSG00000003527.9	ENSMUSG00000003527	Ess2	16	17900709	17911348	17911315	-1	ess-2 splicing factor [Source:MGI Symbol;Acc:MGI:107854]
ENSMUSG00000003528.15	1091.62	-0.25441	0.146394	-1.73784	0.0822388	0.190603	ENSMUSG00000003528.15	ENSMUSG00000003528	Slc25a1	16	17925223	17928219	17928219	-1	solute carrier family 25 (mitochondrial carrier, citrate transporter), member 1 [Source:MGI Symbol;Acc:MGI:1345283]
ENSMUSG00000003531.15	806.119	0.666408	0.182352	3.65451	0.000257669	0.00192649	ENSMUSG00000003531.15	ENSMUSG00000003531	Dgcr6	16	18052860	18071632	18052860	1	DiGeorge syndrome critical region gene 6 [Source:MGI Symbol;Acc:MGI:1202877]
ENSMUSG00000003534.17	30.6737	4.2759	0.574752	7.43956	1.01e-13	6.39e-12	ENSMUSG00000003534.17	ENSMUSG00000003534	Ddr1	17	35681567	35704621	35700610	-1	discoidin domain receptor family, member 1 [Source:MGI Symbol;Acc:MGI:99216]
ENSMUSG00000003541.6	9032.59	-0.991751	0.163153	-6.07865	1.21e-09	3.99e-08	ENSMUSG00000003541.6	ENSMUSG00000003541	Ier3	17	35821684	35822923	35821684	1	immediate early response 3 [Source:MGI Symbol;Acc:MGI:104814]
ENSMUSG00000003545.3	17208.6	-1.00006	0.302227	-3.30897	0.000936409	0.0056602	ENSMUSG00000003545.3	ENSMUSG00000003545	Fosb	7	19302696	19310051	19310051	-1	FBJ osteosarcoma oncogene B [Source:MGI Symbol;Acc:MGI:95575]
ENSMUSG00000003546.10	1268.02	-0.375736	0.236047	-1.59178	0.111433	0.238714	ENSMUSG00000003546.10	ENSMUSG00000003546	Klc4	17	46630624	46646022	46646022	-1	kinesin light chain 4 [Source:MGI Symbol;Acc:MGI:1922014]
ENSMUSG00000003549.9	1137.8	0.336474	0.128507	2.61834	0.00883592	0.0340287	ENSMUSG00000003549.9	ENSMUSG00000003549	Ercc1	7	19344778	19356524	19344778	1	excision repair cross-complementing rodent repair deficiency, complementation group 1 [Source:MGI Symbol;Acc:MGI:95412]
ENSMUSG00000003555.8	1.28416	-3.83135	2.51086	-1.52591	0.127032	NA	ENSMUSG00000003555.8	ENSMUSG00000003555	Cyp17a1	19	46667165	46673172	46672974	-1	cytochrome P450, family 17, subfamily a, polypeptide 1 [Source:MGI Symbol;Acc:MGI:88586]
ENSMUSG00000003559.8	1955.61	-0.201275	0.138334	-1.455	0.145669	0.289793	ENSMUSG00000003559.8	ENSMUSG00000003559	As3mt	19	46707458	46741099	46707458	1	arsenic (+3 oxidation state) methyltransferase [Source:MGI Symbol;Acc:MGI:1929882]
ENSMUSG00000003573.15	580.758	-0.271207	0.233815	-1.15992	0.24608	0.417381	ENSMUSG00000003573.15	ENSMUSG00000003573	Homer3	8	70282827	70294361	70282827	1	homer scaffolding protein 3 [Source:MGI Symbol;Acc:MGI:1347359]
ENSMUSG00000003575.13	284.045	0.146625	0.287826	0.509421	0.610457	0.756317	ENSMUSG00000003575.13	ENSMUSG00000003575	Crtc1	8	70382355	70439579	70439579	-1	CREB regulated transcription coactivator 1 [Source:MGI Symbol;Acc:MGI:2142523]
ENSMUSG00000003581.14	356.955	0.205463	0.179148	1.14689	0.251428	0.423581	ENSMUSG00000003581.14	ENSMUSG00000003581	Rnf215	11	4135202	4141172	4135282	1	ring finger protein 215 [Source:MGI Symbol;Acc:MGI:1918923]
ENSMUSG00000003585.13	15.1436	-0.188127	0.622893	-0.302021	0.762636	0.862965	ENSMUSG00000003585.13	ENSMUSG00000003585	Sec14l2	11	4097039	4123415	4118831	-1	SEC14-like lipid binding 2 [Source:MGI Symbol;Acc:MGI:1915065]
ENSMUSG00000003604.14	67.6821	1.6861	0.516553	3.26415	0.00109795	0.00642232	ENSMUSG00000003604.14	ENSMUSG00000003604	Aven	2	112492964	112634573	112492964	1	apoptosis, caspase activation inhibitor [Source:MGI Symbol;Acc:MGI:1921518]
ENSMUSG00000003617.16	2333.28	-1.13602	0.205168	-5.53704	3.08e-08	7.77e-07	ENSMUSG00000003617.16	ENSMUSG00000003617	Cp	3	19957054	20009145	19957054	1	ceruloplasmin [Source:MGI Symbol;Acc:MGI:88476]
ENSMUSG00000003623.4	2896.75	-0.443296	0.156717	-2.82864	0.00467462	0.0205468	ENSMUSG00000003623.4	ENSMUSG00000003623	Crot	5	8966033	8997324	8997324	-1	carnitine O-octanoyltransferase [Source:MGI Symbol;Acc:MGI:1921364]
ENSMUSG00000003644.17	5182.14	-0.70615	0.169417	-4.16811	3.07e-05	0.000323815	ENSMUSG00000003644.17	ENSMUSG00000003644	Rps6ka1	4	133847290	133887797	133887797	-1	ribosomal protein S6 kinase polypeptide 1 [Source:MGI Symbol;Acc:MGI:104558]
ENSMUSG00000003660.10	2654.71	-0.89845	0.15264	-5.88606	3.96e-09	1.21e-07	ENSMUSG00000003660.10	ENSMUSG00000003660	Snrnp200	2	127208386	127240451	127208386	1	small nuclear ribonucleoprotein 200 (U5) [Source:MGI Symbol;Acc:MGI:2444401]
ENSMUSG00000003662.10	1513.54	-0.191565	0.125339	-1.52838	0.126419	0.262067	ENSMUSG00000003662.10	ENSMUSG00000003662	Ciao1	2	127240938	127247816	127247816	-1	cytosolic iron-sulfur protein assembly 1 [Source:MGI Symbol;Acc:MGI:1346998]
ENSMUSG00000003665.7	41.5925	-0.862318	0.9074	-0.950317	0.341951	0.520943	ENSMUSG00000003665.7	ENSMUSG00000003665	Has1	17	17843323	17855205	17855188	-1	hyaluronan synthase 1 [Source:MGI Symbol;Acc:MGI:106590]
ENSMUSG00000003680.16	830.05	-0.415826	0.208169	-1.99754	0.0457663	0.122485	ENSMUSG00000003680.16	ENSMUSG00000003680	Taf6l	19	8774487	8786417	8776962	-1	TATA-box binding protein associated factor 6 like [Source:MGI Symbol;Acc:MGI:2444957]
ENSMUSG00000003721.14	1993.37	-0.69779	0.136821	-5.10001	3.4e-07	6.66e-06	ENSMUSG00000003721.14	ENSMUSG00000003721	Insig2	1	121304353	121332589	121328024	-1	insulin induced gene 2 [Source:MGI Symbol;Acc:MGI:1920249]
ENSMUSG00000003731.13	704.591	-0.219699	0.224506	-0.978589	0.327783	0.507132	ENSMUSG00000003731.13	ENSMUSG00000003731	Kpna6	4	129643980	129672767	129672767	-1	karyopherin (importin) alpha 6 [Source:MGI Symbol;Acc:MGI:1100836]
ENSMUSG00000003746.16	7571.18	-0.925809	0.141806	-6.5287	6.63e-11	2.76e-09	ENSMUSG00000003746.16	ENSMUSG00000003746	Man1a	10	53904785	54076609	54075796	-1	mannosidase 1, alpha [Source:MGI Symbol;Acc:MGI:104677]
ENSMUSG00000003752.9	174.281	-0.379837	0.247168	-1.53676	0.124353	0.258904	ENSMUSG00000003752.9	ENSMUSG00000003752	Itpkc	7	27207172	27228661	27228628	-1	inositol 1,4,5-trisphosphate 3-kinase C [Source:MGI Symbol;Acc:MGI:2442554]
ENSMUSG00000003762.13	718.363	-0.417507	0.225585	-1.85077	0.0642026	0.157342	ENSMUSG00000003762.13	ENSMUSG00000003762	Coq8b	7	27233023	27257950	27233023	1	coenzyme Q8B [Source:MGI Symbol;Acc:MGI:1924139]
ENSMUSG00000003778.14	3626.43	0.311427	0.151199	2.05971	0.039426	0.109415	ENSMUSG00000003778.14	ENSMUSG00000003778	Brd8	18	34598615	34624601	34624601	-1	bromodomain containing 8 [Source:MGI Symbol;Acc:MGI:1925906]
ENSMUSG00000003779.16	479.263	-1.05349	0.200804	-5.24637	1.55e-07	3.33e-06	ENSMUSG00000003779.16	ENSMUSG00000003779	Kif20a	18	34624613	34633277	34624613	1	kinesin family member 20A [Source:MGI Symbol;Acc:MGI:1201682]
ENSMUSG00000003808.18	1487.22	-0.312396	0.226684	-1.37811	0.168168	0.320274	ENSMUSG00000003808.18	ENSMUSG00000003808	Farsa	8	84856989	84869257	84856989	1	phenylalanyl-tRNA synthetase, alpha subunit [Source:MGI Symbol;Acc:MGI:1913840]
ENSMUSG00000003809.14	835.308	-0.0853289	0.14627	-0.583367	0.559646	0.71933	ENSMUSG00000003809.14	ENSMUSG00000003809	Gcdh	8	84886393	84893921	84893917	-1	glutaryl-Coenzyme A dehydrogenase [Source:MGI Symbol;Acc:MGI:104541]
ENSMUSG00000003810.13	468.113	-0.383724	0.171986	-2.23114	0.0256719	0.0787667	ENSMUSG00000003810.13	ENSMUSG00000003810	Mast2	4	116306762	116464183	116371732	-1	microtubule associated serine/threonine kinase 2 [Source:MGI Symbol;Acc:MGI:894676]
ENSMUSG00000003812.13	1922.09	-0.49246	0.233109	-2.11257	0.0346375	0.0990988	ENSMUSG00000003812.13	ENSMUSG00000003812	Dnase2a	8	84908560	84922915	84908560	1	deoxyribonuclease II alpha [Source:MGI Symbol;Acc:MGI:1329019]
ENSMUSG00000003813.15	2989.33	-0.0837701	0.156633	-0.534818	0.592776	0.744223	ENSMUSG00000003813.15	ENSMUSG00000003813	Rad23a	8	84834019	84840665	84838047	-1	RAD23 homolog A, nucleotide excision repair protein [Source:MGI Symbol;Acc:MGI:105126]
ENSMUSG00000003814.8	18448	-0.871088	0.13795	-6.31451	2.71e-10	1.02e-08	ENSMUSG00000003814.8	ENSMUSG00000003814	Calr	8	84841850	84846934	84846826	-1	calreticulin [Source:MGI Symbol;Acc:MGI:88252]
ENSMUSG00000003824.12	484.895	-0.390279	0.20668	-1.88833	0.0589821	0.147764	ENSMUSG00000003824.12	ENSMUSG00000003824	Syce2	8	84872111	84888221	84872111	1	synaptonemal complex central element protein 2 [Source:MGI Symbol;Acc:MGI:1919096]
ENSMUSG00000003847.16	1398.37	0.0862086	0.226085	0.381311	0.702972	0.823285	ENSMUSG00000003847.16	ENSMUSG00000003847	Nfat5	8	107293470	107379517	107293470	1	nuclear factor of activated T cells 5 [Source:MGI Symbol;Acc:MGI:1859333]
ENSMUSG00000003848.14	1084.53	0.0673672	0.102224	0.659015	0.509886	0.678139	ENSMUSG00000003848.14	ENSMUSG00000003848	Nob1	8	107412486	107425051	107421562	-1	NIN1/RPN12 binding protein 1 homolog [Source:MGI Symbol;Acc:MGI:1914869]
ENSMUSG00000003849.8	37.0881	0.375573	0.353622	1.06207	0.288202	0.464776	ENSMUSG00000003849.8	ENSMUSG00000003849	Nqo1	8	107388225	107403206	107403206	-1	NAD(P)H dehydrogenase, quinone 1 [Source:MGI Symbol;Acc:MGI:103187]
ENSMUSG00000003863.18	4.77787	-1.29561	1.36407	-0.949809	0.342209	0.521221	ENSMUSG00000003863.18	ENSMUSG00000003863	Ppfia3	7	45339122	45367019	45361822	-1	protein tyrosine phosphatase, receptor type, f polypeptide (PTPRF), interacting protein (liprin), alpha 3 [Source:MGI Symbol;Acc:MGI:1924037]
ENSMUSG00000003865.16	372.783	-1.2712	0.30067	-4.22789	2.36e-05	0.000259153	ENSMUSG00000003865.16	ENSMUSG00000003865	Gys1	7	45434844	45456619	45434844	1	glycogen synthase 1, muscle [Source:MGI Symbol;Acc:MGI:101805]
ENSMUSG00000003868.14	1548.13	-0.30728	0.149427	-2.05639	0.0397446	0.110115	ENSMUSG00000003868.14	ENSMUSG00000003868	Ruvbl2	7	45421760	45438096	45438096	-1	RuvB-like protein 2 [Source:MGI Symbol;Acc:MGI:1342299]
ENSMUSG00000003872.9	5.3519	0.462497	1.11503	0.414784	0.6783	0.80604	ENSMUSG00000003872.9	ENSMUSG00000003872	Lin7b	7	45367891	45370583	45369233	-1	lin-7 homolog B (C. elegans) [Source:MGI Symbol;Acc:MGI:1330858]
ENSMUSG00000003873.11	6115.76	0.00977698	0.0878052	0.111349	0.91134	0.952664	ENSMUSG00000003873.11	ENSMUSG00000003873	Bax	7	45461697	45466898	45466836	-1	BCL2-associated X protein [Source:MGI Symbol;Acc:MGI:99702]
ENSMUSG00000003882.5	206.772	3.28856	0.462702	7.1073	1.18e-12	6.38e-11	ENSMUSG00000003882.5	ENSMUSG00000003882	Il7r	15	9505788	9530176	9529828	-1	interleukin 7 receptor [Source:MGI Symbol;Acc:MGI:96562]
ENSMUSG00000003923.14	588.4	0.206854	0.166057	1.24568	0.21288	0.37779	ENSMUSG00000003923.14	ENSMUSG00000003923	Tfam	10	71225464	71238280	71238280	-1	transcription factor A, mitochondrial [Source:MGI Symbol;Acc:MGI:107810]
ENSMUSG00000003929.11	728.108	-0.128446	0.185044	-0.694134	0.487598	0.658863	ENSMUSG00000003929.11	ENSMUSG00000003929	Zfp81	17	33329342	33358878	33358878	-1	zinc finger protein 81 [Source:MGI Symbol;Acc:MGI:1890752]
ENSMUSG00000003934.5	9.26495	-0.358391	1.20795	-0.296694	0.7667	0.865197	ENSMUSG00000003934.5	ENSMUSG00000003934	Efnb3	11	69554092	69560205	69560205	-1	ephrin B3 [Source:MGI Symbol;Acc:MGI:109196]
ENSMUSG00000003948.17	976.72	-0.83141	0.175291	-4.74302	2.11e-06	3.25e-05	ENSMUSG00000003948.17	ENSMUSG00000003948	Mmd	11	90249456	90278589	90249456	1	monocyte to macrophage differentiation-associated [Source:MGI Symbol;Acc:MGI:1914718]
ENSMUSG00000003949.16	9.03579	2.23813	1.20444	1.85822	0.0631371	0.155463	ENSMUSG00000003949.16	ENSMUSG00000003949	Hlf	11	90336536	90390895	90390895	-1	hepatic leukemia factor [Source:MGI Symbol;Acc:MGI:96108]
ENSMUSG00000003955.8	853.033	0.544935	0.1448	3.76335	0.00016765	0.00135344	ENSMUSG00000003955.8	ENSMUSG00000003955	Fam162a	16	36043761	36071594	36071515	-1	family with sequence similarity 162, member A [Source:MGI Symbol;Acc:MGI:1917436]
ENSMUSG00000003970.9	7584.64	0.306605	0.128123	2.39305	0.0167091	0.0562056	ENSMUSG00000003970.9	ENSMUSG00000003970	Rpl8	15	76904078	76906314	76904078	1	ribosomal protein L8 [Source:MGI Symbol;Acc:MGI:1350927]
ENSMUSG00000003992.15	1481.83	0.860925	0.208792	4.12336	3.73e-05	0.000381434	ENSMUSG00000003992.15	ENSMUSG00000003992	Ssbp2	13	91460283	91703429	91460283	1	single-stranded DNA binding protein 2 [Source:MGI Symbol;Acc:MGI:1914220]
ENSMUSG00000004018.9	474.196	0.055787	0.139453	0.400041	0.689127	0.813735	ENSMUSG00000004018.9	ENSMUSG00000004018	Fancl	11	26386135	26471876	26386135	1	Fanconi anemia, complementation group L [Source:MGI Symbol;Acc:MGI:1914280]
ENSMUSG00000004032.10	404.95	0.160578	0.275047	0.58382	0.559341	0.719067	ENSMUSG00000004032.10	ENSMUSG00000004032	Gstm5	3	107895821	107898686	107895821	1	glutathione S-transferase, mu 5 [Source:MGI Symbol;Acc:MGI:1309466]
ENSMUSG00000004035.12	29.447	0.162922	0.582295	0.279793	0.779637	0.873341	ENSMUSG00000004035.12	ENSMUSG00000004035	Gstm7	3	107926334	107931817	107931817	-1	glutathione S-transferase, mu 7 [Source:MGI Symbol;Acc:MGI:1915562]
ENSMUSG00000004038.9	1.29422	1.27004	2.00694	0.632826	0.526847	NA	ENSMUSG00000004038.9	ENSMUSG00000004038	Gstm3	3	107963696	107969283	107969283	-1	glutathione S-transferase, mu 3 [Source:MGI Symbol;Acc:MGI:106026]
ENSMUSG00000004040.16	12813.3	-0.476058	0.166136	-2.86547	0.00416392	0.0187847	ENSMUSG00000004040.16	ENSMUSG00000004040	Stat3	11	100885098	100939540	100939404	-1	signal transducer and activator of transcription 3 [Source:MGI Symbol;Acc:MGI:103038]
ENSMUSG00000004043.14	967.98	-0.0439864	0.228337	-0.192639	0.847242	0.914487	ENSMUSG00000004043.14	ENSMUSG00000004043	Stat5a	11	100859351	100885169	100859351	1	signal transducer and activator of transcription 5A [Source:MGI Symbol;Acc:MGI:103036]
ENSMUSG00000004044.9	2415.8	1.51417	0.23527	6.43591	1.23e-10	4.95e-09	ENSMUSG00000004044.9	ENSMUSG00000004044	Cavin1	11	100956733	100970887	100970887	-1	caveolae associated 1 [Source:MGI Symbol;Acc:MGI:1277968]
ENSMUSG00000004054.9	2600.14	-1.29283	0.401499	-3.22002	0.00128183	0.0073055	ENSMUSG00000004054.9	ENSMUSG00000004054	Map3k11	19	5688742	5702865	5688742	1	mitogen-activated protein kinase kinase kinase 11 [Source:MGI Symbol;Acc:MGI:1346880]
ENSMUSG00000004056.15	2143.77	-0.494459	0.201708	-2.45137	0.0142315	0.0496295	ENSMUSG00000004056.15	ENSMUSG00000004056	Akt2	7	27591552	27640826	27591552	1	thymoma viral proto-oncogene 2 [Source:MGI Symbol;Acc:MGI:104874]
ENSMUSG00000004069.17	1981.35	-0.609102	0.162252	-3.75405	0.000174	0.00139478	ENSMUSG00000004069.17	ENSMUSG00000004069	Dnaja3	16	4639989	4707695	4639989	1	DnaJ heat shock protein family (Hsp40) member A3 [Source:MGI Symbol;Acc:MGI:1933786]
ENSMUSG00000004070.15	8995.22	-0.044817	0.129982	-0.344795	0.730249	0.843859	ENSMUSG00000004070.15	ENSMUSG00000004070	Hmox2	16	4726361	4766742	4726361	1	heme oxygenase 2 [Source:MGI Symbol;Acc:MGI:109373]
ENSMUSG00000004071.13	2643.4	-0.415917	0.195052	-2.13234	0.0329789	0.0955199	ENSMUSG00000004071.13	ENSMUSG00000004071	Cdip1	16	4750348	4790292	4770097	-1	cell death inducing Trp53 target 1 [Source:MGI Symbol;Acc:MGI:1913876]
ENSMUSG00000004085.14	863.911	-0.524109	0.16467	-3.18279	0.00145866	0.00808469	ENSMUSG00000004085.14	ENSMUSG00000004085	Map3k20	2	72285637	72442610	72285637	1	mitogen-activated protein kinase kinase kinase 20 [Source:MGI Symbol;Acc:MGI:2443258]
ENSMUSG00000004096.9	2439.37	0.320549	0.126862	2.52675	0.0115125	0.0419245	ENSMUSG00000004096.9	ENSMUSG00000004096	Cwc15	9	14500617	14510577	14500617	1	CWC15 spliceosome-associated protein [Source:MGI Symbol;Acc:MGI:1913320]
ENSMUSG00000004098.7	12.47	-0.920982	0.676529	-1.36133	0.173408	0.327361	ENSMUSG00000004098.7	ENSMUSG00000004098	Col5a3	9	20770050	20815067	20815067	-1	collagen, type V, alpha 3 [Source:MGI Symbol;Acc:MGI:1858212]
ENSMUSG00000004099.16	1975.15	-1.06757	0.229589	-4.64991	3.32e-06	4.85e-05	ENSMUSG00000004099.16	ENSMUSG00000004099	Dnmt1	9	20907209	20959888	20952623	-1	DNA methyltransferase (cytosine-5) 1 [Source:MGI Symbol;Acc:MGI:94912]
ENSMUSG00000004100.12	898.26	-0.0282318	0.161604	-0.174698	0.861317	0.923129	ENSMUSG00000004100.12	ENSMUSG00000004100	Ppan	9	20888175	20892178	20890638	1	peter pan homolog [Source:MGI Symbol;Acc:MGI:2178445]
ENSMUSG00000004105.8	65.8232	0.308501	0.467448	0.659969	0.509273	0.677491	ENSMUSG00000004105.8	ENSMUSG00000004105	Angptl2	2	33216069	33247717	33216069	1	angiopoietin-like 2 [Source:MGI Symbol;Acc:MGI:1347002]
ENSMUSG00000004113.18	21.4715	2.98833	0.890486	3.35584	0.000791251	0.00489907	ENSMUSG00000004113.18	ENSMUSG00000004113	Cacna1b	2	24603887	24763152	24763152	-1	calcium channel, voltage-dependent, N type, alpha 1B subunit [Source:MGI Symbol;Acc:MGI:88296]
ENSMUSG00000004127.12	198.946	0.279747	0.26409	1.05929	0.289469	0.466226	ENSMUSG00000004127.12	ENSMUSG00000004127	Trmt10a	3	138143448	138159821	138143448	1	tRNA methyltransferase 10A [Source:MGI Symbol;Acc:MGI:1920421]
ENSMUSG00000004151.17	3708.25	-0.611738	0.192826	-3.1725	0.00151135	0.00831472	ENSMUSG00000004151.17	ENSMUSG00000004151	Etv1	12	38779380	38870484	38779380	1	ets variant 1 [Source:MGI Symbol;Acc:MGI:99254]
ENSMUSG00000004187.11	80.4339	-0.703715	0.440646	-1.59701	0.110264	0.23696	ENSMUSG00000004187.11	ENSMUSG00000004187	Kifc2	15	76659858	76668196	76659858	1	kinesin family member C2 [Source:MGI Symbol;Acc:MGI:109187]
ENSMUSG00000004207.14	231404	-0.399769	0.159727	-2.50282	0.0123209	0.0442922	ENSMUSG00000004207.14	ENSMUSG00000004207	Psap	10	60277627	60302597	60277627	1	prosaposin [Source:MGI Symbol;Acc:MGI:97783]
ENSMUSG00000004221.16	1929.67	-0.636504	0.193615	-3.28747	0.00101093	0.00602201	ENSMUSG00000004221.16	ENSMUSG00000004221	Ikbkg	X	74393290	74453854	74393290	1	inhibitor of kappaB kinase gamma [Source:MGI Symbol;Acc:MGI:1338074]
ENSMUSG00000004233.14	467.344	-0.27424	0.160354	-1.71022	0.0872258	0.199022	ENSMUSG00000004233.14	ENSMUSG00000004233	Wars2	3	99141068	99239186	99141068	1	tryptophanyl tRNA synthetase 2 (mitochondrial) [Source:MGI Symbol;Acc:MGI:1917810]
ENSMUSG00000004263.15	336.201	-0.480279	0.30886	-1.555	0.119945	0.251622	ENSMUSG00000004263.15	ENSMUSG00000004263	Atn1	6	124742544	124756524	124756524	-1	atrophin 1 [Source:MGI Symbol;Acc:MGI:104725]
ENSMUSG00000004264.17	2870.36	-0.1109	0.132808	-0.835036	0.403697	0.582716	ENSMUSG00000004264.17	ENSMUSG00000004264	Phb2	6	124712336	124716950	124712336	1	prohibitin 2 [Source:MGI Symbol;Acc:MGI:102520]
ENSMUSG00000004266.15	13635.4	-0.618893	0.139546	-4.43504	9.21e-06	0.000115499	ENSMUSG00000004266.15	ENSMUSG00000004266	Ptpn6	6	124720707	124738714	124733154	-1	protein tyrosine phosphatase, non-receptor type 6 [Source:MGI Symbol;Acc:MGI:96055]
ENSMUSG00000004267.16	4.27584	-1.10204	1.38975	-0.792977	0.427791	0.604738	ENSMUSG00000004267.16	ENSMUSG00000004267	Eno2	6	124760053	124769673	124763612	-1	enolase 2, gamma neuronal [Source:MGI Symbol;Acc:MGI:95394]
ENSMUSG00000004268.11	3106.64	0.252227	0.160376	1.57273	0.115781	0.245082	ENSMUSG00000004268.11	ENSMUSG00000004268	Emg1	6	124704085	124712178	124708413	-1	EMG1 N1-specific pseudouridine methyltransferase [Source:MGI Symbol;Acc:MGI:1315195]
ENSMUSG00000004270.13	1574.22	0.0755369	0.204864	0.368717	0.712339	0.830016	ENSMUSG00000004270.13	ENSMUSG00000004270	Lpcat3	6	124663027	124704418	124663027	1	lysophosphatidylcholine acyltransferase 3 [Source:MGI Symbol;Acc:MGI:1315211]
ENSMUSG00000004285.12	6121.66	0.424524	0.129055	3.28949	0.0010037	0.00599965	ENSMUSG00000004285.12	ENSMUSG00000004285	Atp6v1f	6	29467718	29470512	29467718	1	ATPase, H+ transporting, lysosomal V1 subunit F [Source:MGI Symbol;Acc:MGI:1913394]
ENSMUSG00000004296.14	25.9941	0.572713	1.06894	0.535777	0.592112	0.74385	ENSMUSG00000004296.14	ENSMUSG00000004296	Il12b	11	44400063	44414033	44400063	1	interleukin 12b [Source:MGI Symbol;Acc:MGI:96540]
ENSMUSG00000004317.14	2029.05	-0.481537	0.177817	-2.70805	0.006768	0.0275461	ENSMUSG00000004317.14	ENSMUSG00000004317	Clcn5	X	7153810	7319358	7188714	-1	chloride channel, voltage-sensitive 5 [Source:MGI Symbol;Acc:MGI:99486]
ENSMUSG00000004319.15	2117.18	-0.254795	0.124699	-2.04328	0.041025	0.112967	ENSMUSG00000004319.15	ENSMUSG00000004319	Clcn3	8	60910389	60983300	60955233	-1	chloride channel, voltage-sensitive 3 [Source:MGI Symbol;Acc:MGI:103555]
ENSMUSG00000004328.15	76.0274	1.27431	0.572019	2.22774	0.0258981	0.0792991	ENSMUSG00000004328.15	ENSMUSG00000004328	Hif3a	7	17031507	17062427	17062427	-1	hypoxia inducible factor 3, alpha subunit [Source:MGI Symbol;Acc:MGI:1859778]
ENSMUSG00000004347.17	5.08528	-2.48495	1.52195	-1.63274	0.102523	0.224719	ENSMUSG00000004347.17	ENSMUSG00000004347	Pde1c	6	56069804	56652487	56362392	-1	phosphodiesterase 1C [Source:MGI Symbol;Acc:MGI:108413]
ENSMUSG00000004356.8	858.022	0.138329	0.151345	0.913997	0.360719	0.540213	ENSMUSG00000004356.8	ENSMUSG00000004356	Utp20	10	88746607	88826804	88826804	-1	UTP20 small subunit processome component [Source:MGI Symbol;Acc:MGI:1917933]
ENSMUSG00000004359.16	1750.88	-0.820646	0.297925	-2.75454	0.00587744	0.0246523	ENSMUSG00000004359.16	ENSMUSG00000004359	Spic	10	88674772	88685015	88683023	-1	Spi-C transcription factor (Spi-1/PU.1 related) [Source:MGI Symbol;Acc:MGI:1341168]
ENSMUSG00000004360.9	5.04443	0.33584	1.1436	0.293669	0.769011	0.866226	ENSMUSG00000004360.9	ENSMUSG00000004360	9330159F19Rik	10	29211606	29230779	29211606	1	RIKEN cDNA 9330159F19 gene [Source:MGI Symbol;Acc:MGI:3036239]
ENSMUSG00000004364.14	1098.46	0.4946	0.209213	2.3641	0.0180738	0.0598251	ENSMUSG00000004364.14	ENSMUSG00000004364	Cul3	1	80264923	80340480	80340480	-1	cullin 3 [Source:MGI Symbol;Acc:MGI:1347360]
ENSMUSG00000004371.15	8.51391	1.88163	0.745289	2.5247	0.0115796	0.0421122	ENSMUSG00000004371.15	ENSMUSG00000004371	Il11	7	4772373	4782859	4778141	-1	interleukin 11 [Source:MGI Symbol;Acc:MGI:107613]
ENSMUSG00000004383.18	107.791	0.455827	0.408799	1.11504	0.264834	0.439116	ENSMUSG00000004383.18	ENSMUSG00000004383	Large1	8	72814599	73353540	73353540	-1	LARGE xylosyl- and glucuronyltransferase 1 [Source:MGI Symbol;Acc:MGI:1342270]
ENSMUSG00000004393.10	1968.86	-0.0685929	0.118451	-0.579081	0.562534	0.721574	ENSMUSG00000004393.10	ENSMUSG00000004393	Ddx56	11	6258919	6267772	6267772	-1	DEAD (Asp-Glu-Ala-Asp) box polypeptide 56 [Source:MGI Symbol;Acc:MGI:1277172]
ENSMUSG00000004394.12	3858.02	-0.164709	0.111709	-1.47444	0.140362	0.282152	ENSMUSG00000004394.12	ENSMUSG00000004394	Tmed4	11	6270369	6274870	6274870	-1	transmembrane p24 trafficking protein 4 [Source:MGI Symbol;Acc:MGI:1915070]
ENSMUSG00000004415.15	8.41049	-0.0437783	0.950518	-0.0460573	0.963265	0.979857	ENSMUSG00000004415.15	ENSMUSG00000004415	Col26a1	5	136741759	136883209	136883121	-1	collagen, type XXVI, alpha 1 [Source:MGI Symbol;Acc:MGI:2155345]
ENSMUSG00000004446.12	2051.87	0.211672	0.146658	1.44331	0.148934	0.294142	ENSMUSG00000004446.12	ENSMUSG00000004446	Bid	6	120891930	120916853	120916836	-1	BH3 interacting domain death agonist [Source:MGI Symbol;Acc:MGI:108093]
ENSMUSG00000004451.14	7860.59	-0.651135	0.138508	-4.70108	2.59e-06	3.88e-05	ENSMUSG00000004451.14	ENSMUSG00000004451	Ralb	1	119470305	119504794	119504794	-1	v-ral simian leukemia viral oncogene B [Source:MGI Symbol;Acc:MGI:1927244]
ENSMUSG00000004455.16	1358.13	0.0680243	0.187955	0.361918	0.717413	0.833675	ENSMUSG00000004455.16	ENSMUSG00000004455	Ppp1cc	5	122158278	122175273	122158278	1	protein phosphatase 1 catalytic subunit gamma [Source:MGI Symbol;Acc:MGI:104872]
ENSMUSG00000004460.17	5763.81	-0.397784	0.16345	-2.43368	0.0149461	0.0515708	ENSMUSG00000004460.17	ENSMUSG00000004460	Dnajb11	16	22857845	22879634	22857845	1	DnaJ heat shock protein family (Hsp40) member B11 [Source:MGI Symbol;Acc:MGI:1915088]
ENSMUSG00000004462.7	937.053	-0.0584823	0.192789	-0.303349	0.761624	0.862645	ENSMUSG00000004462.7	ENSMUSG00000004462	Tbccd1	16	22813214	22857669	22857669	-1	TBCC domain containing 1 [Source:MGI Symbol;Acc:MGI:1917823]
ENSMUSG00000004473.10	19.7477	-0.145726	0.826185	-0.176385	0.859992	0.922474	ENSMUSG00000004473.10	ENSMUSG00000004473	Clec11a	7	44302687	44306902	44306902	-1	C-type lectin domain family 11, member a [Source:MGI Symbol;Acc:MGI:1298219]
ENSMUSG00000004500.9	116.636	-0.310274	0.420255	-0.738298	0.460333	0.634957	ENSMUSG00000004500.9	ENSMUSG00000004500	Zfp324	7	12965838	12974236	12965838	1	zinc finger protein 324 [Source:MGI Symbol;Acc:MGI:2444641]
ENSMUSG00000004508.6	1600.34	-0.967016	0.188994	-5.11665	3.11e-07	6.17e-06	ENSMUSG00000004508.6	ENSMUSG00000004508	Gab2	7	97081586	97308946	97081586	1	growth factor receptor bound protein 2-associated protein 2 [Source:MGI Symbol;Acc:MGI:1333854]
ENSMUSG00000004530.12	11053.3	-0.548419	0.274606	-1.99711	0.0458134	0.122571	ENSMUSG00000004530.12	ENSMUSG00000004530	Coro1c	5	113842436	113908758	113908705	-1	coronin, actin binding protein 1C [Source:MGI Symbol;Acc:MGI:1345964]
ENSMUSG00000004535.12	10187	0.0373776	0.125196	0.298553	0.765281	0.864596	ENSMUSG00000004535.12	ENSMUSG00000004535	Tax1bp1	6	52713729	52766780	52713729	1	Tax1 (human T cell leukemia virus type I) binding protein 1 [Source:MGI Symbol;Acc:MGI:1289308]
ENSMUSG00000004552.16	102.05	1.33289	0.738546	1.80475	0.0711138	0.170129	ENSMUSG00000004552.16	ENSMUSG00000004552	Ctse	1	131638306	131675505	131638306	1	cathepsin E [Source:MGI Symbol;Acc:MGI:107361]
ENSMUSG00000004558.15	156.353	0.291709	0.330813	0.881795	0.377888	0.557406	ENSMUSG00000004558.15	ENSMUSG00000004558	Ndrg2	14	51905271	51914158	51913430	-1	N-myc downstream regulated gene 2 [Source:MGI Symbol;Acc:MGI:1352498]
ENSMUSG00000004561.14	621.506	0.330459	0.223803	1.47656	0.139793	0.281556	ENSMUSG00000004561.14	ENSMUSG00000004561	Mettl17	14	51884842	51893039	51884842	1	methyltransferase like 17 [Source:MGI Symbol;Acc:MGI:1098577]
ENSMUSG00000004562.16	159.034	0.0599572	0.283962	0.211145	0.832774	0.906176	ENSMUSG00000004562.16	ENSMUSG00000004562	Arhgef40	14	51984719	52006251	51984719	1	Rho guanine nucleotide exchange factor (GEF) 40 [Source:MGI Symbol;Acc:MGI:2685515]
ENSMUSG00000004565.15	511.812	-0.0054872	0.175738	-0.0312237	0.975091	0.985834	ENSMUSG00000004565.15	ENSMUSG00000004565	Pnpla6	8	3515384	3544267	3515384	1	patatin-like phospholipase domain containing 6 [Source:MGI Symbol;Acc:MGI:1354723]
ENSMUSG00000004567.16	3619.35	0.063567	0.16069	0.395588	0.692409	0.815834	ENSMUSG00000004567.16	ENSMUSG00000004567	Mcoln1	8	3500457	3515232	3500457	1	mucolipin 1 [Source:MGI Symbol;Acc:MGI:1890498]
ENSMUSG00000004568.13	515.165	0.615167	0.127062	4.84149	1.29e-06	2.13e-05	ENSMUSG00000004568.13	ENSMUSG00000004568	Arhgef18	8	3353415	3456601	3353437	1	rho/rac guanine nucleotide exchange factor (GEF) 18 [Source:MGI Symbol;Acc:MGI:2142567]
ENSMUSG00000004591.16	1248.2	0.436401	0.162389	2.68739	0.00720133	0.0289383	ENSMUSG00000004591.16	ENSMUSG00000004591	Pkn2	3	142790902	142882004	142882004	-1	protein kinase N2 [Source:MGI Symbol;Acc:MGI:109211]
ENSMUSG00000004609.11	8193.18	-0.533087	0.224009	-2.37976	0.0173241	0.0577515	ENSMUSG00000004609.11	ENSMUSG00000004609	Cd33	7	43524216	43544428	43533171	-1	CD33 antigen [Source:MGI Symbol;Acc:MGI:99440]
ENSMUSG00000004610.4	3759.87	0.574559	0.133651	4.29896	1.72e-05	0.000197674	ENSMUSG00000004610.4	ENSMUSG00000004610	Etfb	7	43444083	43457800	43444083	1	electron transferring flavoprotein, beta polypeptide [Source:MGI Symbol;Acc:MGI:106098]
ENSMUSG00000004612.9	38.3969	2.90565	0.519414	5.5941	2.22e-08	5.82e-07	ENSMUSG00000004612.9	ENSMUSG00000004612	Nkg7	7	43437073	43438249	43437073	1	natural killer cell group 7 sequence [Source:MGI Symbol;Acc:MGI:1931250]
ENSMUSG00000004626.14	4695.76	0.185219	0.139181	1.33077	0.183263	0.340435	ENSMUSG00000004626.14	ENSMUSG00000004626	Stxbp2	8	3630955	3643644	3630955	1	syntaxin binding protein 2 [Source:MGI Symbol;Acc:MGI:107370]
ENSMUSG00000004630.18	20.3679	0.328638	0.538812	0.60993	0.541908	0.704389	ENSMUSG00000004630.18	ENSMUSG00000004630	Pcp2	8	3623371	3625545	3625545	-1	Purkinje cell protein 2 (L7) [Source:MGI Symbol;Acc:MGI:97508]
ENSMUSG00000004631.15	1844.6	-0.970442	0.144406	-6.72021	1.81e-11	8.23e-10	ENSMUSG00000004631.15	ENSMUSG00000004631	Sgce	6	4674350	4747207	4747176	-1	sarcoglycan, epsilon [Source:MGI Symbol;Acc:MGI:1329042]
ENSMUSG00000004633.17	1006.47	0.847573	0.330698	2.56298	0.0103778	0.0386642	ENSMUSG00000004633.17	ENSMUSG00000004633	Chn2	6	54039554	54301810	54039554	1	chimerin 2 [Source:MGI Symbol;Acc:MGI:1917243]
ENSMUSG00000004637.15	484.77	0.267389	0.135338	1.97572	0.048187	0.127334	ENSMUSG00000004637.15	ENSMUSG00000004637	Wwox	8	114439655	115352708	114439655	1	WW domain-containing oxidoreductase [Source:MGI Symbol;Acc:MGI:1931237]
ENSMUSG00000004642.13	9255.99	-0.418444	0.199988	-2.09234	0.036408	0.102962	ENSMUSG00000004642.13	ENSMUSG00000004642	Slbp	5	33634952	33652574	33652345	-1	stem-loop binding protein [Source:MGI Symbol;Acc:MGI:108402]
ENSMUSG00000004651.6	2.54196	0.27676	1.38141	0.200345	0.841211	NA	ENSMUSG00000004651.6	ENSMUSG00000004651	Tyr	7	87424771	87493512	87493512	-1	tyrosinase [Source:MGI Symbol;Acc:MGI:98880]
ENSMUSG00000004655.5	1544.95	0.35329	0.231683	1.52489	0.127287	0.263308	ENSMUSG00000004655.5	ENSMUSG00000004655	Aqp1	6	55336432	55348555	55336432	1	aquaporin 1 [Source:MGI Symbol;Acc:MGI:103201]
ENSMUSG00000004661.15	537.881	-0.621032	0.255313	-2.43243	0.0149978	0.0516733	ENSMUSG00000004661.15	ENSMUSG00000004661	Arid3b	9	57790353	57836793	57836706	-1	AT rich interactive domain 3B (BRIGHT-like) [Source:MGI Symbol;Acc:MGI:1930768]
ENSMUSG00000004665.10	6083.6	-0.307167	0.187622	-1.63716	0.101597	0.223257	ENSMUSG00000004665.10	ENSMUSG00000004665	Cnn2	10	79988584	79996062	79988584	1	calponin 2 [Source:MGI Symbol;Acc:MGI:105093]
ENSMUSG00000004667.18	4108.74	0.512469	0.117129	4.37526	1.21e-05	0.00014679	ENSMUSG00000004667.18	ENSMUSG00000004667	Polr2e	10	80035949	80039795	80037185	-1	polymerase (RNA) II (DNA directed) polypeptide E [Source:MGI Symbol;Acc:MGI:1913670]
ENSMUSG00000004668.14	12.3589	4.89946	2.54432	1.92564	0.0541487	0.138619	ENSMUSG00000004668.14	ENSMUSG00000004668	Abca13	11	9191942	9684259	9191942	1	ATP-binding cassette, sub-family A (ABC1), member 13 [Source:MGI Symbol;Acc:MGI:2388707]
ENSMUSG00000004677.17	2318.14	-0.309262	0.22623	-1.36703	0.171616	0.324946	ENSMUSG00000004677.17	ENSMUSG00000004677	Myo9b	8	71272714	71360713	71272714	1	myosin IXb [Source:MGI Symbol;Acc:MGI:106624]
ENSMUSG00000004698.11	2355.53	-0.990857	0.140853	-7.03471	2e-12	1.05e-10	ENSMUSG00000004698.11	ENSMUSG00000004698	Hdac9	12	34047580	34917095	34528328	-1	histone deacetylase 9 [Source:MGI Symbol;Acc:MGI:1931221]
ENSMUSG00000004707.14	1793.07	-0.485192	0.208433	-2.32781	0.0199225	0.0644304	ENSMUSG00000004707.14	ENSMUSG00000004707	Ly9	1	171588624	171607410	171607410	-1	lymphocyte antigen 9 [Source:MGI Symbol;Acc:MGI:96885]
ENSMUSG00000004709.14	979.049	3.7221	0.256779	14.4954	1.3e-47	1.27e-44	ENSMUSG00000004709.14	ENSMUSG00000004709	Cd244a	1	171559193	171609746	171559193	1	CD244 molecule A [Source:MGI Symbol;Acc:MGI:109294]
ENSMUSG00000004730.15	64657.8	-1.19387	0.172608	-6.91666	4.62e-12	2.31e-10	ENSMUSG00000004730.15	ENSMUSG00000004730	Adgre1	17	57358691	57483527	57358691	1	adhesion G protein-coupled receptor E1 [Source:MGI Symbol;Acc:MGI:106912]
ENSMUSG00000004748.5	119.661	-0.199643	0.282322	-0.707146	0.479476	0.652221	ENSMUSG00000004748.5	ENSMUSG00000004748	Mtfp1	11	4091480	4095445	4095445	-1	mitochondrial fission process 1 [Source:MGI Symbol;Acc:MGI:1916686]
ENSMUSG00000004768.14	234.499	-0.201937	0.3391	-0.59551	0.551503	0.712603	ENSMUSG00000004768.14	ENSMUSG00000004768	Rab23	1	33719887	33742564	33719887	1	RAB23, member RAS oncogene family [Source:MGI Symbol;Acc:MGI:99833]
ENSMUSG00000004771.12	8657.17	0.222138	0.123194	1.80316	0.0713629	0.170592	ENSMUSG00000004771.12	ENSMUSG00000004771	Rab11a	9	64715299	64737758	64737758	-1	RAB11A, member RAS oncogene family [Source:MGI Symbol;Acc:MGI:1858202]
ENSMUSG00000004788.11	1541.77	0.106139	0.128413	0.826541	0.408497	0.586854	ENSMUSG00000004788.11	ENSMUSG00000004788	Eif2b2	12	85219481	85226628	85219481	1	eukaryotic translation initiation factor 2B, subunit 2 beta [Source:MGI Symbol;Acc:MGI:2145118]
ENSMUSG00000004789.10	1560.38	0.381169	0.139191	2.73846	0.00617279	0.025612	ENSMUSG00000004789.10	ENSMUSG00000004789	Dlst	12	85110833	85134845	85110833	1	dihydrolipoamide S-succinyltransferase (E2 component of 2-oxo-glutarate complex) [Source:MGI Symbol;Acc:MGI:1926170]
ENSMUSG00000004791.7	15.4078	-1.16393	0.917677	-1.26835	0.204673	0.368074	ENSMUSG00000004791.7	ENSMUSG00000004791	Pgf	12	85166635	85177790	85177790	-1	placental growth factor [Source:MGI Symbol;Acc:MGI:105095]
ENSMUSG00000004798.14	1318.88	0.029816	0.129612	0.230041	0.81806	0.897139	ENSMUSG00000004798.14	ENSMUSG00000004798	Ulk2	11	61775649	61855073	61855073	-1	unc-51 like kinase 2 [Source:MGI Symbol;Acc:MGI:1352758]
ENSMUSG00000004814.10	10600.8	1.24207	0.163606	7.59184	3.15e-14	2.13e-12	ENSMUSG00000004814.10	ENSMUSG00000004814	Ccl24	5	135569937	135573049	135573049	-1	chemokine (C-C motif) ligand 24 [Source:MGI Symbol;Acc:MGI:1928953]
ENSMUSG00000004815.12	501.47	-0.843532	0.339521	-2.48448	0.0129741	0.0460943	ENSMUSG00000004815.12	ENSMUSG00000004815	Dgkq	5	108646693	108669672	108660811	-1	diacylglycerol kinase, theta [Source:MGI Symbol;Acc:MGI:102918]
ENSMUSG00000004837.2	3492.33	-0.546038	0.131129	-4.16415	3.13e-05	0.000328604	ENSMUSG00000004837.2	ENSMUSG00000004837	Grap	11	61653265	61672784	61653265	1	GRB2-related adaptor protein [Source:MGI Symbol;Acc:MGI:1918770]
ENSMUSG00000004842.18	30.9984	0.478045	0.509554	0.938164	0.34816	0.527415	ENSMUSG00000004842.18	ENSMUSG00000004842	Pou1f1	16	65520511	65535005	65520511	1	POU domain, class 1, transcription factor 1 [Source:MGI Symbol;Acc:MGI:97588]
ENSMUSG00000004843.7	2352.01	0.162423	0.108144	1.50191	0.133121	0.272395	ENSMUSG00000004843.7	ENSMUSG00000004843	Chmp2b	16	65539128	65562726	65562520	-1	charged multivesicular body protein 2B [Source:MGI Symbol;Acc:MGI:1916192]
ENSMUSG00000004846.10	2456.09	-0.932272	0.221596	-4.20708	2.59e-05	0.000280347	ENSMUSG00000004846.10	ENSMUSG00000004846	Plod3	5	136987019	136996648	136987019	1	procollagen-lysine, 2-oxoglutarate 5-dioxygenase 3 [Source:MGI Symbol;Acc:MGI:1347008]
ENSMUSG00000004849.14	2192.9	-0.490097	0.228826	-2.14179	0.0322106	0.0938243	ENSMUSG00000004849.14	ENSMUSG00000004849	Ap1s1	5	137034993	137046135	137046135	-1	adaptor protein complex AP-1, sigma 1 [Source:MGI Symbol;Acc:MGI:1098244]
ENSMUSG00000004864.13	54.4176	0.797706	0.511368	1.55995	0.118773	0.249697	ENSMUSG00000004864.13	ENSMUSG00000004864	Mapk13	17	28769297	28780233	28769297	1	mitogen-activated protein kinase 13 [Source:MGI Symbol;Acc:MGI:1346864]
ENSMUSG00000004865.16	2565.03	0.0460773	0.092977	0.495577	0.620193	0.762419	ENSMUSG00000004865.16	ENSMUSG00000004865	Srpk1	17	28587648	28622709	28622487	-1	serine/arginine-rich protein specific kinase 1 [Source:MGI Symbol;Acc:MGI:106908]
ENSMUSG00000004880.11	6850.11	-0.408104	0.128308	-3.18065	0.00146944	0.00813606	ENSMUSG00000004880.11	ENSMUSG00000004880	Lbr	1	181815335	181843046	181842379	-1	lamin B receptor [Source:MGI Symbol;Acc:MGI:2138281]
ENSMUSG00000004885.5	2.35951	1.44196	2.22447	0.648225	0.51684	NA	ENSMUSG00000004885.5	ENSMUSG00000004885	Crabp2	3	87948666	87953376	87948666	1	cellular retinoic acid binding protein II [Source:MGI Symbol;Acc:MGI:88491]
ENSMUSG00000004891.16	649.872	-2.03345	0.443471	-4.5853	4.53e-06	6.35e-05	ENSMUSG00000004891.16	ENSMUSG00000004891	Nes	3	87971078	87980451	87971078	1	nestin [Source:MGI Symbol;Acc:MGI:101784]
ENSMUSG00000004895.9	385.251	-0.886503	0.328001	-2.70275	0.00687691	0.0278998	ENSMUSG00000004895.9	ENSMUSG00000004895	Prcc	3	87858903	87885608	87885608	-1	papillary renal cell carcinoma (translocation-associated) [Source:MGI Symbol;Acc:MGI:2137738]
ENSMUSG00000004896.16	951.939	0.257684	0.166066	1.5517	0.120735	0.253035	ENSMUSG00000004896.16	ENSMUSG00000004896	Rrnad1	3	87922601	87930717	87930127	-1	ribosomal RNA adenine dimethylase domain containing 1 [Source:MGI Symbol;Acc:MGI:2387197]
ENSMUSG00000004897.16	1617.13	0.0567824	0.152256	0.37294	0.709193	0.827498	ENSMUSG00000004897.16	ENSMUSG00000004897	Hdgf	3	87906321	87916132	87906321	1	heparin binding growth factor [Source:MGI Symbol;Acc:MGI:1194494]
ENSMUSG00000004902.7	16.9531	-0.191305	0.651978	-0.293422	0.7692	0.86639	ENSMUSG00000004902.7	ENSMUSG00000004902	Slc25a18	6	120773578	120794336	120773578	1	solute carrier family 25 (mitochondrial carrier), member 18 [Source:MGI Symbol;Acc:MGI:1919053]
ENSMUSG00000004929.12	305.648	-1.08397	0.232105	-4.67016	3.01e-06	4.45e-05	ENSMUSG00000004929.12	ENSMUSG00000004929	Thop1	10	81070035	81082559	81070035	1	thimet oligopeptidase 1 [Source:MGI Symbol;Acc:MGI:1354165]
ENSMUSG00000004931.11	784.445	-0.503	0.337825	-1.48893	0.136505	0.277085	ENSMUSG00000004931.11	ENSMUSG00000004931	Apba3	10	81266960	81273246	81266960	1	amyloid beta (A4) precursor protein-binding, family A, member 3 [Source:MGI Symbol;Acc:MGI:1888527]
ENSMUSG00000004933.17	1706.71	0.720999	0.162312	4.44206	8.91e-06	0.000112449	ENSMUSG00000004933.17	ENSMUSG00000004933	Matk	10	81252935	81263365	81252935	1	megakaryocyte-associated tyrosine kinase [Source:MGI Symbol;Acc:MGI:99259]
ENSMUSG00000004934.14	1755.55	-0.279567	0.153419	-1.82225	0.0684171	0.165291	ENSMUSG00000004934.14	ENSMUSG00000004934	Pias4	10	81153266	81167923	81167923	-1	protein inhibitor of activated STAT 4 [Source:MGI Symbol;Acc:MGI:2136940]
ENSMUSG00000004936.8	5711.71	-0.426863	0.15592	-2.73771	0.00618689	0.0256508	ENSMUSG00000004936.8	ENSMUSG00000004936	Map2k1	9	64185770	64253631	64253631	-1	mitogen-activated protein kinase kinase 1 [Source:MGI Symbol;Acc:MGI:1346866]
ENSMUSG00000004937.6	3706.75	-0.387877	0.200655	-1.93306	0.0532292	0.136899	ENSMUSG00000004937.6	ENSMUSG00000004937	Sgta	10	81044075	81060181	81060178	-1	small glutamine-rich tetratricopeptide repeat (TPR)-containing, alpha [Source:MGI Symbol;Acc:MGI:1098703]
ENSMUSG00000004939.7	24.6038	1.17659	0.601939	1.95467	0.0506225	0.13203	ENSMUSG00000004939.7	ENSMUSG00000004939	Nmrk2	10	81198170	81202051	81202051	-1	nicotinamide riboside kinase 2 [Source:MGI Symbol;Acc:MGI:1916814]
ENSMUSG00000004945.15	2007.79	0.0836561	0.108113	0.773785	0.439058	0.615692	ENSMUSG00000004945.15	ENSMUSG00000004945	Tmem242	17	5410870	5440259	5440243	-1	transmembrane protein 242 [Source:MGI Symbol;Acc:MGI:1917794]
ENSMUSG00000004947.15	580.542	-0.784747	0.346171	-2.26693	0.0233943	0.073209	ENSMUSG00000004947.15	ENSMUSG00000004947	Dtx2	5	135994800	136032872	135994800	1	deltex 2, E3 ubiquitin ligase [Source:MGI Symbol;Acc:MGI:1921448]
ENSMUSG00000004951.10	1509.16	-0.655395	0.59668	-1.0984	0.272029	0.447499	ENSMUSG00000004951.10	ENSMUSG00000004951	Hspb1	5	135887919	135889563	135887919	1	heat shock protein 1 [Source:MGI Symbol;Acc:MGI:96240]
ENSMUSG00000004952.13	1776.11	0.0251537	0.195542	0.128636	0.897646	0.945087	ENSMUSG00000004952.13	ENSMUSG00000004952	Rasa4	5	136083916	136111860	136083916	1	RAS p21 protein activator 4 [Source:MGI Symbol;Acc:MGI:1858600]
ENSMUSG00000004961.7	2.14565	0.700251	2.16022	0.324157	0.745819	NA	ENSMUSG00000004961.7	ENSMUSG00000004961	Syt5	7	4539765	4547541	4546567	-1	synaptotagmin V [Source:MGI Symbol;Acc:MGI:1926368]
ENSMUSG00000004980.16	23518.8	-0.39793	0.116613	-3.41239	0.000643954	0.00412004	ENSMUSG00000004980.16	ENSMUSG00000004980	Hnrnpa2b1	6	51460932	51469894	51469894	-1	heterogeneous nuclear ribonucleoprotein A2/B1 [Source:MGI Symbol;Acc:MGI:104819]
ENSMUSG00000004988.9	103.715	0.164513	0.343666	0.478699	0.632153	0.772058	ENSMUSG00000004988.9	ENSMUSG00000004988	Fxyd4	6	117933559	117937692	117937692	-1	FXYD domain-containing ion transport regulator 4 [Source:MGI Symbol;Acc:MGI:1889005]
ENSMUSG00000004994.12	810.174	0.0680982	0.1444	0.471595	0.637216	0.775702	ENSMUSG00000004994.12	ENSMUSG00000004994	Ccdc130	8	84257795	84270380	84270380	-1	coiled-coil domain containing 130 [Source:MGI Symbol;Acc:MGI:1914986]
ENSMUSG00000004996.9	760.243	0.41967	0.161461	2.59921	0.00934395	0.0355783	ENSMUSG00000004996.9	ENSMUSG00000004996	Mri1	8	84249906	84257326	84257324	-1	methylthioribose-1-phosphate isomerase 1 [Source:MGI Symbol;Acc:MGI:1915123]
ENSMUSG00000005034.15	5231.63	-0.884474	0.220171	-4.01721	5.89e-05	0.00055774	ENSMUSG00000005034.15	ENSMUSG00000005034	Prkacb	3	146729574	146812990	146812960	-1	protein kinase, cAMP dependent, catalytic, beta [Source:MGI Symbol;Acc:MGI:97594]
ENSMUSG00000005043.13	419.653	-0.229356	0.30254	-0.758104	0.448389	0.624517	ENSMUSG00000005043.13	ENSMUSG00000005043	Sgsh	11	119343425	119355536	119355502	-1	N-sulfoglucosamine sulfohydrolase (sulfamidase) [Source:MGI Symbol;Acc:MGI:1350341]
ENSMUSG00000005045.16	44.4704	-0.564081	0.702365	-0.803116	0.421908	0.599132	ENSMUSG00000005045.16	ENSMUSG00000005045	Chd5	4	152338651	152390194	152338887	1	chromodomain helicase DNA binding protein 5 [Source:MGI Symbol;Acc:MGI:3036258]
ENSMUSG00000005054.7	5592.79	0.719801	0.14583	4.93589	7.98e-07	1.41e-05	ENSMUSG00000005054.7	ENSMUSG00000005054	Cstb	10	78425669	78427622	78425669	1	cystatin B [Source:MGI Symbol;Acc:MGI:109514]
ENSMUSG00000005057.13	219.601	-0.248771	0.159318	-1.56147	0.118412	0.249134	ENSMUSG00000005057.13	ENSMUSG00000005057	Sh2b2	5	136218147	136246556	136244854	-1	SH2B adaptor protein 2 [Source:MGI Symbol;Acc:MGI:1345171]
ENSMUSG00000005069.12	1449.25	-0.499815	0.19764	-2.52891	0.0114416	0.0417442	ENSMUSG00000005069.12	ENSMUSG00000005069	Pex5	6	124396816	124415067	124414433	-1	peroxisomal biogenesis factor 5 [Source:MGI Symbol;Acc:MGI:1098808]
ENSMUSG00000005078.16	1675.27	-0.0663903	0.151177	-0.439156	0.660549	0.793166	ENSMUSG00000005078.16	ENSMUSG00000005078	Jkamp	12	72085589	72101461	72085857	1	JNK1/MAPK8-associated membrane protein [Source:MGI Symbol;Acc:MGI:1915057]
ENSMUSG00000005087.17	13025.1	0.43961	0.173569	2.53277	0.0113166	0.041421	ENSMUSG00000005087.17	ENSMUSG00000005087	Cd44	2	102811141	102901665	102901625	-1	CD44 antigen [Source:MGI Symbol;Acc:MGI:88338]
ENSMUSG00000005089.15	7.14028	-0.877773	1.19046	-0.737337	0.460918	0.635521	ENSMUSG00000005089.15	ENSMUSG00000005089	Slc1a2	2	102658659	102790784	102658659	1	solute carrier family 1 (glial high affinity glutamate transporter), member 2 [Source:MGI Symbol;Acc:MGI:101931]
ENSMUSG00000005102.13	527.651	-0.34446	0.267051	-1.28987	0.197097	0.358669	ENSMUSG00000005102.13	ENSMUSG00000005102	Eif2ak4	2	118388618	118475234	118388618	1	eukaryotic translation initiation factor 2 alpha kinase 4 [Source:MGI Symbol;Acc:MGI:1353427]
ENSMUSG00000005103.12	19486.7	-0.671461	0.152926	-4.39075	1.13e-05	0.000138032	ENSMUSG00000005103.12	ENSMUSG00000005103	Wdr1	5	38526813	38563221	38561806	-1	WD repeat domain 1 [Source:MGI Symbol;Acc:MGI:1337100]
ENSMUSG00000005107.13	174.601	0.0324854	0.300877	0.107969	0.91402	0.954494	ENSMUSG00000005107.13	ENSMUSG00000005107	Slc2a9	5	38349273	38503143	38480306	-1	solute carrier family 2 (facilitated glucose transporter), member 9 [Source:MGI Symbol;Acc:MGI:2152844]
ENSMUSG00000005124.10	3.02355	0.57611	2.16366	0.266266	0.790035	0.879683	ENSMUSG00000005124.10	ENSMUSG00000005124	Ccn4	15	66891320	66923201	66891320	1	cellular communication network factor 4 [Source:MGI Symbol;Acc:MGI:1197008]
ENSMUSG00000005125.13	314.378	0.976605	0.313808	3.11211	0.00185754	0.00984251	ENSMUSG00000005125.13	ENSMUSG00000005125	Ndrg1	15	66929318	66969640	66969640	-1	N-myc downstream regulated gene 1 [Source:MGI Symbol;Acc:MGI:1341799]
ENSMUSG00000005131.4	34.3644	-0.686535	0.344501	-1.99284	0.0462794	0.12349	ENSMUSG00000005131.4	ENSMUSG00000005131	4930550C14Rik	9	53402325	53434402	53402325	1	RIKEN cDNA 4930550C14 gene [Source:MGI Symbol;Acc:MGI:1922561]
ENSMUSG00000005142.10	29646.3	-0.98919	0.217991	-4.53777	5.69e-06	7.68e-05	ENSMUSG00000005142.10	ENSMUSG00000005142	Man2b1	8	85083270	85098282	85083270	1	mannosidase 2, alpha B1 [Source:MGI Symbol;Acc:MGI:107286]
ENSMUSG00000005148.8	25.6078	1.70347	0.877081	1.94221	0.0521118	0.134819	ENSMUSG00000005148.8	ENSMUSG00000005148	Klf5	14	99298691	99315036	99298691	1	Kruppel-like factor 5 [Source:MGI Symbol;Acc:MGI:1338056]
ENSMUSG00000005150.16	967.281	0.417679	0.122304	3.41509	0.000637603	0.00408426	ENSMUSG00000005150.16	ENSMUSG00000005150	Wdr83	8	85075035	85081306	85080632	-1	WD repeat domain containing 83 [Source:MGI Symbol;Acc:MGI:1915086]
ENSMUSG00000005161.15	4830.81	0.317671	0.120854	2.62856	0.00857465	0.0332302	ENSMUSG00000005161.15	ENSMUSG00000005161	Prdx2	8	84969587	84974834	84969587	1	peroxiredoxin 2 [Source:MGI Symbol;Acc:MGI:109486]
ENSMUSG00000005198.15	3089.88	-1.09048	0.2039	-5.34813	8.89e-08	2.03e-06	ENSMUSG00000005198.15	ENSMUSG00000005198	Polr2a	11	69733997	69758637	69758637	-1	polymerase (RNA) II (DNA directed) polypeptide A [Source:MGI Symbol;Acc:MGI:98086]
ENSMUSG00000005204.12	1082.69	0.425965	0.144723	2.94331	0.00324719	0.0153258	ENSMUSG00000005204.12	ENSMUSG00000005204	Senp3	11	69673115	69682084	69681846	-1	SUMO/sentrin specific peptidase 3 [Source:MGI Symbol;Acc:MGI:2158736]
ENSMUSG00000005220.10	14.2552	-0.694877	0.834672	-0.832516	0.405118	0.583828	ENSMUSG00000005220.10	ENSMUSG00000005220	Corin	5	72300025	72504473	72504473	-1	corin, serine peptidase [Source:MGI Symbol;Acc:MGI:1349451]
ENSMUSG00000005225.15	238.13	-0.37423	0.265568	-1.40917	0.158784	0.307649	ENSMUSG00000005225.15	ENSMUSG00000005225	Plekha8	6	54595111	54645839	54595111	1	pleckstrin homology domain containing, family A (phosphoinositide binding specific) member 8 [Source:MGI Symbol;Acc:MGI:2681164]
ENSMUSG00000005233.16	365.384	-0.665324	0.219139	-3.03608	0.00239674	0.0119782	ENSMUSG00000005233.16	ENSMUSG00000005233	Spc25	2	69193895	69206194	69206135	-1	SPC25, NDC80 kinetochore complex component, homolog (S. cerevisiae) [Source:MGI Symbol;Acc:MGI:1913692]
ENSMUSG00000005237.14	88.8193	0.146148	0.591429	0.247109	0.804824	0.888956	ENSMUSG00000005237.14	ENSMUSG00000005237	Dnah2	11	69420809	69549110	69544556	-1	dynein, axonemal, heavy chain 2 [Source:MGI Symbol;Acc:MGI:107731]
ENSMUSG00000005262.13	3259.13	0.426192	0.113912	3.74142	0.00018298	0.00145526	ENSMUSG00000005262.13	ENSMUSG00000005262	Ufd1	16	18811779	18835261	18811779	1	ubiquitin recognition factor in ER-associated degradation 1 [Source:MGI Symbol;Acc:MGI:109353]
ENSMUSG00000005267.13	266.161	-0.242398	0.212226	-1.14217	0.253384	0.425797	ENSMUSG00000005267.13	ENSMUSG00000005267	Zfp287	11	62700356	62731905	62731885	-1	zinc finger protein 287 [Source:MGI Symbol;Acc:MGI:2176561]
ENSMUSG00000005268.20	1.76349	-1.48777	1.75341	-0.848497	0.396162	NA	ENSMUSG00000005268.20	ENSMUSG00000005268	Prlr	15	10177238	10349180	10177238	1	prolactin receptor [Source:MGI Symbol;Acc:MGI:97763]
ENSMUSG00000005299.6	2617.2	-0.400503	0.237314	-1.68765	0.0914784	0.206538	ENSMUSG00000005299.6	ENSMUSG00000005299	Letm1	5	33739673	33782817	33782817	-1	leucine zipper-EF-hand containing transmembrane protein 1 [Source:MGI Symbol;Acc:MGI:1932557]
ENSMUSG00000005312.15	1604.15	-0.551007	0.193184	-2.85224	0.0043412	0.0194098	ENSMUSG00000005312.15	ENSMUSG00000005312	Ubqln1	13	58176156	58215653	58215653	-1	ubiquilin 1 [Source:MGI Symbol;Acc:MGI:1860276]
ENSMUSG00000005320.9	6.31842	1.58711	1.60618	0.988125	0.323092	0.502554	ENSMUSG00000005320.9	ENSMUSG00000005320	Fgfr4	13	55152640	55168759	55152640	1	fibroblast growth factor receptor 4 [Source:MGI Symbol;Acc:MGI:95525]
ENSMUSG00000005338.13	8.9028	2.43212	0.91944	2.64522	0.00816378	0.0319192	ENSMUSG00000005338.13	ENSMUSG00000005338	Cadm3	1	173333258	173367695	173367695	-1	cell adhesion molecule 3 [Source:MGI Symbol;Acc:MGI:2137858]
ENSMUSG00000005354.16	6997.42	0.120789	0.0939279	1.28598	0.198452	0.360191	ENSMUSG00000005354.16	ENSMUSG00000005354	Txn2	15	77915047	77929006	77915700	-1	thioredoxin 2 [Source:MGI Symbol;Acc:MGI:1929468]
ENSMUSG00000005360.14	10.0217	-0.540457	0.70147	-0.770464	0.441025	0.617332	ENSMUSG00000005360.14	ENSMUSG00000005360	Slc1a3	15	8634124	8710764	8710764	-1	solute carrier family 1 (glial high affinity glutamate transporter), member 3 [Source:MGI Symbol;Acc:MGI:99917]
ENSMUSG00000005362.14	1910.26	-0.291668	0.147834	-1.97295	0.0485013	0.127946	ENSMUSG00000005362.14	ENSMUSG00000005362	Crbn	6	106780201	106800077	106800065	-1	cereblon [Source:MGI Symbol;Acc:MGI:1913277]
ENSMUSG00000005364.11	161.026	8.10833	2.29245	3.53697	0.000404748	0.0028134	ENSMUSG00000005364.11	ENSMUSG00000005364	Il5ra	6	106710357	106749037	106749037	-1	interleukin 5 receptor, alpha [Source:MGI Symbol;Acc:MGI:96558]
ENSMUSG00000005370.4	1104.34	-1.05139	0.187117	-5.61888	1.92e-08	5.13e-07	ENSMUSG00000005370.4	ENSMUSG00000005370	Msh6	17	87975062	87990892	87975062	1	mutS homolog 6 [Source:MGI Symbol;Acc:MGI:1343961]
ENSMUSG00000005371.15	1781.03	-0.121116	0.197399	-0.613557	0.539508	0.70258	ENSMUSG00000005371.15	ENSMUSG00000005371	Fbxo11	17	87990859	88065291	88065028	-1	F-box protein 11 [Source:MGI Symbol;Acc:MGI:2147134]
ENSMUSG00000005373.13	121.186	-2.24298	0.489932	-4.57815	4.69e-06	6.51e-05	ENSMUSG00000005373.13	ENSMUSG00000005373	Mlxipl	5	135089890	135138382	135089890	1	MLX interacting protein-like [Source:MGI Symbol;Acc:MGI:1927999]
ENSMUSG00000005374.13	524.599	-0.716033	0.301158	-2.3776	0.0174256	0.0580002	ENSMUSG00000005374.13	ENSMUSG00000005374	Tbl2	5	135149657	135165760	135149657	1	transducin (beta)-like 2 [Source:MGI Symbol;Acc:MGI:1351652]
ENSMUSG00000005378.17	1810.63	-0.0773324	0.11848	-0.652706	0.513946	0.681855	ENSMUSG00000005378.17	ENSMUSG00000005378	Bud23	5	135052957	135064959	135056927	-1	BUD23, rRNA methyltransferase and ribosome maturation factor [Source:MGI Symbol;Acc:MGI:1913388]
ENSMUSG00000005397.8	124.19	-0.192655	0.405593	-0.474996	0.63479	0.774138	ENSMUSG00000005397.8	ENSMUSG00000005397	Nid1	13	13437551	13512269	13437551	1	nidogen 1 [Source:MGI Symbol;Acc:MGI:97342]
ENSMUSG00000005410.6	1338.58	-1.63051	0.214338	-7.60717	2.8e-14	1.91e-12	ENSMUSG00000005410.6	ENSMUSG00000005410	Mcm5	8	75109569	75128439	75109569	1	minichromosome maintenance complex component 5 [Source:MGI Symbol;Acc:MGI:103197]
ENSMUSG00000005413.8	13765.5	-0.823256	0.239083	-3.44339	0.000574475	0.00375779	ENSMUSG00000005413.8	ENSMUSG00000005413	Hmox1	8	75093621	75100589	75093621	1	heme oxygenase 1 [Source:MGI Symbol;Acc:MGI:96163]
ENSMUSG00000005417.17	2142.55	-0.0648532	0.142864	-0.45395	0.649865	0.785545	ENSMUSG00000005417.17	ENSMUSG00000005417	Mprip	11	59661305	59780860	59661305	1	myosin phosphatase Rho interacting protein [Source:MGI Symbol;Acc:MGI:1349438]
ENSMUSG00000005442.13	793.012	0.501357	0.169357	2.96035	0.00307291	0.0146833	ENSMUSG00000005442.13	ENSMUSG00000005442	Cic	7	25267704	25294159	25267704	1	capicua transcriptional repressor [Source:MGI Symbol;Acc:MGI:1918972]
ENSMUSG00000005447.12	717.243	0.836994	0.130749	6.40155	1.54e-10	6.11e-09	ENSMUSG00000005447.12	ENSMUSG00000005447	Pafah1b3	7	25295049	25297986	25296702	-1	platelet-activating factor acetylhydrolase, isoform 1b, subunit 3 [Source:MGI Symbol;Acc:MGI:108414]
ENSMUSG00000005465.9	229.453	1.66881	0.228565	7.30128	2.85e-13	1.7e-11	ENSMUSG00000005465.9	ENSMUSG00000005465	Il27ra	8	84030294	84042589	84042589	-1	interleukin 27 receptor, alpha [Source:MGI Symbol;Acc:MGI:1355318]
ENSMUSG00000005469.10	546.799	0.410508	0.148882	2.75728	0.00582845	0.0244659	ENSMUSG00000005469.10	ENSMUSG00000005469	Prkaca	8	83972993	83996443	83972993	1	protein kinase, cAMP dependent, catalytic, alpha [Source:MGI Symbol;Acc:MGI:97592]
ENSMUSG00000005470.8	1059.47	-0.595664	0.217012	-2.74484	0.00605395	0.025216	ENSMUSG00000005470.8	ENSMUSG00000005470	Asf1b	8	83955507	83970197	83955507	1	anti-silencing function 1B histone chaperone [Source:MGI Symbol;Acc:MGI:1914179]
ENSMUSG00000005474.9	4.01357	5.43746	1.97064	2.75923	0.00579371	0.024339	ENSMUSG00000005474.9	ENSMUSG00000005474	Myl10	5	136693146	136701094	136693146	1	myosin, light chain 10, regulatory [Source:MGI Symbol;Acc:MGI:1891705]
ENSMUSG00000005481.18	3540.63	-0.29869	0.116398	-2.56612	0.0102843	0.0383926	ENSMUSG00000005481.18	ENSMUSG00000005481	Ddx39	8	83715177	83726892	83715177	1	DEAD (Asp-Glu-Ala-Asp) box polypeptide 39 [Source:MGI Symbol;Acc:MGI:1915528]
ENSMUSG00000005483.10	25304.9	-1.34426	0.33779	-3.97958	6.9e-05	0.000641139	ENSMUSG00000005483.10	ENSMUSG00000005483	Dnajb1	8	83608193	83612653	83608193	1	DnaJ heat shock protein family (Hsp40) member B1 [Source:MGI Symbol;Acc:MGI:1931874]
ENSMUSG00000005493.15	10.2276	-0.979187	0.613543	-1.59596	0.110499	0.237207	ENSMUSG00000005493.15	ENSMUSG00000005493	Msh4	3	153857149	153906138	153906138	-1	mutS homolog 4 [Source:MGI Symbol;Acc:MGI:1860077]
ENSMUSG00000005501.14	1115.11	-0.163322	0.114657	-1.42444	0.154318	0.301653	ENSMUSG00000005501.14	ENSMUSG00000005501	Usp40	1	87945119	88008551	87975898	-1	ubiquitin specific peptidase 40 [Source:MGI Symbol;Acc:MGI:2443184]
ENSMUSG00000005505.12	706.15	-0.657351	0.177622	-3.70085	0.000214874	0.00165889	ENSMUSG00000005505.12	ENSMUSG00000005505	Kbtbd4	2	90904740	90911626	90904740	1	kelch repeat and BTB (POZ) domain containing 4 [Source:MGI Symbol;Acc:MGI:1914386]
ENSMUSG00000005506.16	4370.29	-0.607116	0.148326	-4.09312	4.26e-05	0.000426698	ENSMUSG00000005506.16	ENSMUSG00000005506	Celf1	2	90940382	91019497	90940382	1	CUGBP, Elav-like family member 1 [Source:MGI Symbol;Acc:MGI:1342295]
ENSMUSG00000005510.9	2484.25	0.213353	0.123652	1.72543	0.0844497	0.194312	ENSMUSG00000005510.9	ENSMUSG00000005510	Ndufs3	2	90894634	90904827	90898454	-1	NADH:ubiquinone oxidoreductase core subunit S3 [Source:MGI Symbol;Acc:MGI:1915599]
ENSMUSG00000005514.14	2352.09	-0.400882	0.225004	-1.78166	0.0748041	0.176915	ENSMUSG00000005514.14	ENSMUSG00000005514	Por	5	135670033	135735326	135670033	1	P450 (cytochrome) oxidoreductase [Source:MGI Symbol;Acc:MGI:97744]
ENSMUSG00000005533.10	1788.65	-0.168413	0.162541	-1.03612	0.300145	0.478629	ENSMUSG00000005533.10	ENSMUSG00000005533	Igf1r	7	67952827	68233668	67952827	1	insulin-like growth factor I receptor [Source:MGI Symbol;Acc:MGI:96433]
ENSMUSG00000005534.10	1913.76	0.58004	0.167054	3.47218	0.000516259	0.00343668	ENSMUSG00000005534.10	ENSMUSG00000005534	Insr	8	3122061	3279617	3159555	-1	insulin receptor [Source:MGI Symbol;Acc:MGI:96575]
ENSMUSG00000005540.10	14.7197	-2.42528	1.00873	-2.40428	0.0162043	0.0548669	ENSMUSG00000005540.10	ENSMUSG00000005540	Fcer2a	8	3681737	3694175	3694175	-1	Fc receptor, IgE, low affinity II, alpha polypeptide [Source:MGI Symbol;Acc:MGI:95497]
ENSMUSG00000005566.14	1173.56	0.21231	0.175372	1.21063	0.226038	0.39358	ENSMUSG00000005566.14	ENSMUSG00000005566	Trim28	7	12999114	13031035	12999114	1	tripartite motif-containing 28 [Source:MGI Symbol;Acc:MGI:109274]
ENSMUSG00000005575.16	284.14	0.637781	0.159497	3.99869	6.37e-05	0.000597964	ENSMUSG00000005575.16	ENSMUSG00000005575	Ube2m	7	13035120	13038275	13037746	-1	ubiquitin-conjugating enzyme E2M [Source:MGI Symbol;Acc:MGI:108278]
ENSMUSG00000005580.11	602.437	-0.0613912	0.15625	-0.392905	0.69439	0.817052	ENSMUSG00000005580.11	ENSMUSG00000005580	Adcy9	16	4287529	4420498	4419808	-1	adenylate cyclase 9 [Source:MGI Symbol;Acc:MGI:108450]
ENSMUSG00000005583.16	23162.6	-0.537565	0.155446	-3.45822	0.000543762	0.00359313	ENSMUSG00000005583.16	ENSMUSG00000005583	Mef2c	13	83504034	83667080	83504034	1	myocyte enhancer factor 2C [Source:MGI Symbol;Acc:MGI:99458]
ENSMUSG00000005609.16	2899.02	-0.277614	0.128	-2.16886	0.0300934	0.088858	ENSMUSG00000005609.16	ENSMUSG00000005609	Ctr9	7	111028951	111056377	111028951	1	CTR9 homolog, Paf1/RNA polymerase II complex component [Source:MGI Symbol;Acc:MGI:109345]
ENSMUSG00000005610.17	28458.9	-0.885452	0.186294	-4.75297	2e-06	3.12e-05	ENSMUSG00000005610.17	ENSMUSG00000005610	Eif4g2	7	111067750	111083030	111083030	-1	eukaryotic translation initiation factor 4, gamma 2 [Source:MGI Symbol;Acc:MGI:109207]
ENSMUSG00000005611.15	2930.05	-0.840585	0.233007	-3.60755	0.000309096	0.00225239	ENSMUSG00000005611.15	ENSMUSG00000005611	Mrvi1	7	110868266	110982461	110926403	-1	MRV integration site 1 [Source:MGI Symbol;Acc:MGI:1338023]
ENSMUSG00000005615.15	3687.84	0.0681669	0.150228	0.453755	0.650005	0.785626	ENSMUSG00000005615.15	ENSMUSG00000005615	Pcyt1a	16	32430921	32475070	32430921	1	phosphate cytidylyltransferase 1, choline, alpha isoform [Source:MGI Symbol;Acc:MGI:88557]
ENSMUSG00000005621.11	842.681	-0.363735	0.22565	-1.61194	0.106974	0.231835	ENSMUSG00000005621.11	ENSMUSG00000005621	Zfp592	7	80993681	81045164	80993681	1	zinc finger protein 592 [Source:MGI Symbol;Acc:MGI:2443541]
ENSMUSG00000005625.15	5724.66	0.320602	0.103709	3.09137	0.00199234	0.0103557	ENSMUSG00000005625.15	ENSMUSG00000005625	Psmd4	3	95032694	95042614	95042614	-1	proteasome (prosome, macropain) 26S subunit, non-ATPase, 4 [Source:MGI Symbol;Acc:MGI:1201670]
ENSMUSG00000005628.12	36.7289	1.48398	0.445272	3.33276	0.000859897	0.00526328	ENSMUSG00000005628.12	ENSMUSG00000005628	Tmod4	3	95124476	95129209	95124476	1	tropomodulin 4 [Source:MGI Symbol;Acc:MGI:1355285]
ENSMUSG00000005656.9	13563.1	-0.305053	0.133887	-2.27844	0.0227005	0.0714946	ENSMUSG00000005656.9	ENSMUSG00000005656	Snx6	12	54746349	54795703	54795703	-1	sorting nexin 6 [Source:MGI Symbol;Acc:MGI:1919433]
ENSMUSG00000005667.8	787.358	0.469023	0.106381	4.40892	1.04e-05	0.000128771	ENSMUSG00000005667.8	ENSMUSG00000005667	Mthfd2	6	83305691	83325908	83317606	-1	methylenetetrahydrofolate dehydrogenase (NAD+ dependent), methenyltetrahydrofolate cyclohydrolase [Source:MGI Symbol;Acc:MGI:1338850]
ENSMUSG00000005672.12	36.0935	1.70108	0.620654	2.74078	0.00612931	0.0254659	ENSMUSG00000005672.12	ENSMUSG00000005672	Kit	5	75574916	75656722	75574916	1	KIT proto-oncogene receptor tyrosine kinase [Source:MGI Symbol;Acc:MGI:96677]
ENSMUSG00000005674.9	804.898	-0.472853	0.171732	-2.75343	0.00589742	0.0247025	ENSMUSG00000005674.9	ENSMUSG00000005674	Tomm40l	1	171216011	171222514	171222514	-1	translocase of outer mitochondrial membrane 40-like [Source:MGI Symbol;Acc:MGI:3589112]
ENSMUSG00000005677.14	17.3776	-0.991544	0.668656	-1.48289	0.138103	0.279163	ENSMUSG00000005677.14	ENSMUSG00000005677	Nr1i3	1	171213970	171220701	171213970	1	nuclear receptor subfamily 1, group I, member 3 [Source:MGI Symbol;Acc:MGI:1346307]
ENSMUSG00000005681.12	7.87285	-0.0120737	0.867524	-0.0139175	0.988896	0.993598	ENSMUSG00000005681.12	ENSMUSG00000005681	Apoa2	1	171225054	171226379	171225054	1	apolipoprotein A-II [Source:MGI Symbol;Acc:MGI:88050]
ENSMUSG00000005682.9	1259.55	-0.269914	0.208464	-1.29477	0.195398	0.356419	ENSMUSG00000005682.9	ENSMUSG00000005682	Pan2	10	128303335	128321358	128303335	1	PAN2 poly(A) specific ribonuclease subunit [Source:MGI Symbol;Acc:MGI:1918984]
ENSMUSG00000005683.8	3187.1	-0.375761	0.134526	-2.79321	0.00521872	0.0224083	ENSMUSG00000005683.8	ENSMUSG00000005683	Cs	10	128337734	128362479	128337734	1	citrate synthase [Source:MGI Symbol;Acc:MGI:88529]
ENSMUSG00000005686.17	1320.7	-1.01971	0.232721	-4.38169	1.18e-05	0.000142923	ENSMUSG00000005686.17	ENSMUSG00000005686	Ampd3	7	110768206	110812405	110768206	1	adenosine monophosphate deaminase 3 [Source:MGI Symbol;Acc:MGI:1096344]
ENSMUSG00000005687.14	3100.02	0.347069	0.127309	2.7262	0.00640686	0.0263952	ENSMUSG00000005687.14	ENSMUSG00000005687	Bcas2	3	103171655	103179166	103171655	1	breast carcinoma amplified sequence 2 [Source:MGI Symbol;Acc:MGI:1915433]
ENSMUSG00000005698.15	1498.6	0.122815	0.155492	0.789848	0.429617	0.606718	ENSMUSG00000005698.15	ENSMUSG00000005698	Ctcf	8	105636568	105682922	105636568	1	CCCTC-binding factor [Source:MGI Symbol;Acc:MGI:109447]
ENSMUSG00000005699.16	255.437	0.373694	0.261788	1.42747	0.153445	0.300381	ENSMUSG00000005699.16	ENSMUSG00000005699	Pard6a	8	105701148	105703496	105701148	1	par-6 family cell polarity regulator alpha [Source:MGI Symbol;Acc:MGI:1927223]
ENSMUSG00000005705.10	2.16225	-2.85875	1.7899	-1.59716	0.11023	NA	ENSMUSG00000005705.10	ENSMUSG00000005705	Agrp	8	105566698	105637393	105568298	-1	agouti related neuropeptide [Source:MGI Symbol;Acc:MGI:892013]
ENSMUSG00000005716.16	114.679	10.2619	1.06677	9.61961	6.61e-22	1.11e-19	ENSMUSG00000005716.16	ENSMUSG00000005716	Pvalb	15	78191114	78206400	78204237	-1	parvalbumin [Source:MGI Symbol;Acc:MGI:97821]
ENSMUSG00000005718.8	238.086	-0.572416	0.291385	-1.96447	0.0494757	0.129612	ENSMUSG00000005718.8	ENSMUSG00000005718	Tfap4	16	4544661	4559854	4559854	-1	transcription factor AP4 [Source:MGI Symbol;Acc:MGI:103239]
ENSMUSG00000005732.14	6288.55	0.197258	0.141121	1.39779	0.162175	0.312282	ENSMUSG00000005732.14	ENSMUSG00000005732	Ranbp1	16	18239784	18248732	18248732	-1	RAN binding protein 1 [Source:MGI Symbol;Acc:MGI:96269]
ENSMUSG00000005763.15	14.4245	0.560435	0.807912	0.693683	0.487881	0.659018	ENSMUSG00000005763.15	ENSMUSG00000005763	Cd247	1	165788681	165877277	165788681	1	CD247 antigen [Source:MGI Symbol;Acc:MGI:88334]
ENSMUSG00000005774.12	564.1	-1.39654	0.282999	-4.93477	8.02e-07	1.41e-05	ENSMUSG00000005774.12	ENSMUSG00000005774	Rfx5	3	94954075	94961561	94954075	1	regulatory factor X, 5 (influences HLA class II expression) [Source:MGI Symbol;Acc:MGI:1858421]
ENSMUSG00000005779.12	3174.4	0.311751	0.161032	1.93595	0.0528734	0.136271	ENSMUSG00000005779.12	ENSMUSG00000005779	Psmb4	3	94884093	94886961	94886961	-1	proteasome (prosome, macropain) subunit, beta type 4 [Source:MGI Symbol;Acc:MGI:1098257]
ENSMUSG00000005800.3	128.302	2.36406	0.53355	4.4308	9.39e-06	0.000117585	ENSMUSG00000005800.3	ENSMUSG00000005800	Mmp8	9	7558456	7568485	7558456	1	matrix metallopeptidase 8 [Source:MGI Symbol;Acc:MGI:1202395]
ENSMUSG00000005802.12	190.222	-0.0155012	0.265322	-0.0584242	0.953411	0.975913	ENSMUSG00000005802.12	ENSMUSG00000005802	Slc30a4	2	122681233	122702663	122702639	-1	solute carrier family 30 (zinc transporter), member 4 [Source:MGI Symbol;Acc:MGI:1345282]
ENSMUSG00000005803.14	2628.95	-0.304932	0.151	-2.01942	0.0434439	0.117881	ENSMUSG00000005803.14	ENSMUSG00000005803	Sqor	2	122765237	122809569	122765237	1	sulfide quinone oxidoreductase [Source:MGI Symbol;Acc:MGI:1929899]
ENSMUSG00000005804.14	1112.27	-0.447229	0.136849	-3.26804	0.00108296	0.00635535	ENSMUSG00000005804.14	ENSMUSG00000005804	Bloc1s6	2	122738503	122749475	122738503	1	biogenesis of lysosomal organelles complex-1, subunit 6, pallidin [Source:MGI Symbol;Acc:MGI:1927580]
ENSMUSG00000005813.12	781.726	-0.19272	0.130857	-1.47276	0.140817	0.282802	ENSMUSG00000005813.12	ENSMUSG00000005813	Metap1	3	138458956	138489515	138489515	-1	methionyl aminopeptidase 1 [Source:MGI Symbol;Acc:MGI:1922874]
ENSMUSG00000005823.9	2883.54	-0.517928	0.19324	-2.68024	0.00735705	0.029405	ENSMUSG00000005823.9	ENSMUSG00000005823	Gpr108	17	57234635	57248446	57247672	-1	G protein-coupled receptor 108 [Source:MGI Symbol;Acc:MGI:1925558]
ENSMUSG00000005824.7	148.552	2.00618	0.627352	3.19785	0.00138457	0.00777602	ENSMUSG00000005824.7	ENSMUSG00000005824	Tnfsf14	17	57189492	57194177	57194177	-1	tumor necrosis factor (ligand) superfamily, member 14 [Source:MGI Symbol;Acc:MGI:1355317]
ENSMUSG00000005836.10	4.49184	2.05245	2.16412	0.948401	0.342926	0.52198	ENSMUSG00000005836.10	ENSMUSG00000005836	Gata6	18	11052064	11085635	11052064	1	GATA binding protein 6 [Source:MGI Symbol;Acc:MGI:107516]
ENSMUSG00000005846.12	3106.79	-0.119845	0.0954651	-1.25538	0.20934	0.373404	ENSMUSG00000005846.12	ENSMUSG00000005846	Rsl1d1	16	11192970	11203331	11203331	-1	ribosomal L1 domain containing 1 [Source:MGI Symbol;Acc:MGI:1913659]
ENSMUSG00000005871.15	2352.12	0.0980942	0.166431	0.589397	0.555595	0.715702	ENSMUSG00000005871.15	ENSMUSG00000005871	Apc	18	34220924	34322552	34220924	1	APC, WNT signaling pathway regulator [Source:MGI Symbol;Acc:MGI:88039]
ENSMUSG00000005873.6	10024	0.259305	0.115122	2.25243	0.0242949	0.0752841	ENSMUSG00000005873.6	ENSMUSG00000005873	Reep5	18	34344885	34374070	34373369	-1	receptor accessory protein 5 [Source:MGI Symbol;Acc:MGI:1270152]
ENSMUSG00000005881.13	3925.41	-0.291439	0.111885	-2.60481	0.00919251	0.0351569	ENSMUSG00000005881.13	ENSMUSG00000005881	Ergic3	2	156008045	156018279	156008045	1	ERGIC and golgi 3 [Source:MGI Symbol;Acc:MGI:1913616]
ENSMUSG00000005882.18	1564.44	-0.245834	0.153951	-1.59683	0.110304	0.23696	ENSMUSG00000005882.18	ENSMUSG00000005882	Uqcc1	2	155846894	155930310	155930060	-1	ubiquinol-cytochrome c reductase complex assembly factor 1 [Source:MGI Symbol;Acc:MGI:1929472]
ENSMUSG00000005883.15	2.09883	1.58401	2.47211	0.640752	0.521684	NA	ENSMUSG00000005883.15	ENSMUSG00000005883	Spo11	2	172977700	172993576	172979849	1	SPO11 meiotic protein covalently bound to DSB [Source:MGI Symbol;Acc:MGI:1349669]
ENSMUSG00000005886.14	1805.91	-0.00922594	0.166891	-0.0552812	0.955914	0.976898	ENSMUSG00000005886.14	ENSMUSG00000005886	Ncoa2	1	13139105	13374083	13372439	-1	nuclear receptor coactivator 2 [Source:MGI Symbol;Acc:MGI:1276533]
ENSMUSG00000005893.14	1818.99	0.84406	0.145708	5.7928	6.92e-09	2.02e-07	ENSMUSG00000005893.14	ENSMUSG00000005893	Nr2c2	6	92091390	92174294	92091390	1	nuclear receptor subfamily 2, group C, member 2 [Source:MGI Symbol;Acc:MGI:1352466]
ENSMUSG00000005897.14	442.286	0.0992496	0.239996	0.413547	0.679206	0.806682	ENSMUSG00000005897.14	ENSMUSG00000005897	Nr2c1	10	94148023	94197211	94148023	1	nuclear receptor subfamily 2, group C, member 1 [Source:MGI Symbol;Acc:MGI:1352465]
ENSMUSG00000005899.14	1028.82	-0.579703	0.20164	-2.87494	0.00404104	0.0183185	ENSMUSG00000005899.14	ENSMUSG00000005899	Smpd4	16	17619354	17644828	17619354	1	sphingomyelin phosphodiesterase 4 [Source:MGI Symbol;Acc:MGI:1924876]
ENSMUSG00000005907.14	589.938	0.30763	0.177727	1.73091	0.0834676	0.192628	ENSMUSG00000005907.14	ENSMUSG00000005907	Pex1	5	3596066	3637232	3596066	1	peroxisomal biogenesis factor 1 [Source:MGI Symbol;Acc:MGI:1918632]
ENSMUSG00000005936.19	3785.59	-0.619213	0.222208	-2.78664	0.00532576	0.0227455	ENSMUSG00000005936.19	ENSMUSG00000005936	Kctd20	17	28951950	28969549	28951950	1	potassium channel tetramerisation domain containing 20 [Source:MGI Symbol;Acc:MGI:1914239]
ENSMUSG00000005947.11	25.4845	1.12133	0.912307	1.22912	0.219028	0.385464	ENSMUSG00000005947.11	ENSMUSG00000005947	Itgae	11	73090583	73147446	73090583	1	integrin alpha E, epithelial-associated [Source:MGI Symbol;Acc:MGI:1298377]
ENSMUSG00000005949.9	2379.93	-0.358299	0.153038	-2.34125	0.0192195	0.062702	ENSMUSG00000005949.9	ENSMUSG00000005949	Ctns	11	73183596	73199042	73199042	-1	cystinosis, nephropathic [Source:MGI Symbol;Acc:MGI:1932872]
ENSMUSG00000005950.14	14.7954	-0.0194208	0.814424	-0.0238461	0.980975	0.989158	ENSMUSG00000005950.14	ENSMUSG00000005950	P2rx5	11	73160421	73172685	73160421	1	purinergic receptor P2X, ligand-gated ion channel, 5 [Source:MGI Symbol;Acc:MGI:2137026]
ENSMUSG00000005951.13	108.418	-0.175448	0.253831	-0.691199	0.48944	0.660193	ENSMUSG00000005951.13	ENSMUSG00000005951	Shpk	11	73199460	73224511	73199460	1	sedoheptulokinase [Source:MGI Symbol;Acc:MGI:1921887]
ENSMUSG00000005958.15	8.51042	-2.08433	1.35704	-1.53594	0.124552	0.259243	ENSMUSG00000005958.15	ENSMUSG00000005958	Ephb3	16	21204755	21223305	21204755	1	Eph receptor B3 [Source:MGI Symbol;Acc:MGI:104770]
ENSMUSG00000005968.14	919.021	-0.0406695	0.190674	-0.213293	0.831098	0.905047	ENSMUSG00000005968.14	ENSMUSG00000005968	Tuft1	3	94612757	94658872	94658871	-1	tuftelin 1 [Source:MGI Symbol;Acc:MGI:109572]
ENSMUSG00000005973.6	114.939	-1.26783	0.34842	-3.63881	0.000273896	0.002033	ENSMUSG00000005973.6	ENSMUSG00000005973	Rcn1	2	105386291	105399319	105399319	-1	reticulocalbin 1 [Source:MGI Symbol;Acc:MGI:104559]
ENSMUSG00000005980.15	92.1246	-0.490749	0.498958	-0.983547	0.325338	0.504763	ENSMUSG00000005980.15	ENSMUSG00000005980	Dnase1	16	4036942	4040024	4036942	1	deoxyribonuclease I [Source:MGI Symbol;Acc:MGI:103157]
ENSMUSG00000005981.11	3155.94	-0.309577	0.10968	-2.82255	0.0047644	0.0208267	ENSMUSG00000005981.11	ENSMUSG00000005981	Trap1	16	4039971	4077827	4077827	-1	TNF receptor-associated protein 1 [Source:MGI Symbol;Acc:MGI:1915265]
ENSMUSG00000005982.14	2596.73	-0.598	0.209786	-2.85052	0.00436472	0.0194867	ENSMUSG00000005982.14	ENSMUSG00000005982	Naa60	16	3872375	3904770	3872375	1	N(alpha)-acetyltransferase 60, NatF catalytic subunit [Source:MGI Symbol;Acc:MGI:1922013]
ENSMUSG00000005983.15	218.178	-0.377948	0.254007	-1.48794	0.136766	0.277379	ENSMUSG00000005983.15	ENSMUSG00000005983	1700037C18Rik	16	3895179	3908689	3908653	-1	RIKEN cDNA 1700037C18 gene [Source:MGI Symbol;Acc:MGI:1920511]
ENSMUSG00000005986.16	408.544	-0.442137	0.301799	-1.46501	0.142919	0.285718	ENSMUSG00000005986.16	ENSMUSG00000005986	Ankrd13d	19	4270180	4283137	4283135	-1	ankyrin repeat domain 13 family, member D [Source:MGI Symbol;Acc:MGI:1915673]
ENSMUSG00000006005.18	13071.7	0.372606	0.120071	3.10323	0.00191424	0.0100515	ENSMUSG00000006005.18	ENSMUSG00000006005	Tpr	1	150392838	150449935	150392838	1	translocated promoter region, nuclear basket protein [Source:MGI Symbol;Acc:MGI:1922066]
ENSMUSG00000006007.14	1.27121	3.76614	3.12374	1.20565	0.227953	NA	ENSMUSG00000006007.14	ENSMUSG00000006007	Pdc	1	150319417	150333906	150319417	1	phosducin [Source:MGI Symbol;Acc:MGI:98090]
ENSMUSG00000006010.14	2540.45	0.00610776	0.108361	0.0563646	0.955051	0.976638	ENSMUSG00000006010.14	ENSMUSG00000006010	Odr4	1	150361305	150393080	150393080	-1	odr4 GPCR localization factor homolog [Source:MGI Symbol;Acc:MGI:2385108]
ENSMUSG00000006014.16	59.7394	0.511042	0.405904	1.25902	0.208022	0.371923	ENSMUSG00000006014.16	ENSMUSG00000006014	Prg4	1	150449412	150466165	150466165	-1	proteoglycan 4 (megakaryocyte stimulating factor, articular superficial zone protein) [Source:MGI Symbol;Acc:MGI:1891344]
ENSMUSG00000006019.15	581.769	-0.374238	0.300798	-1.24415	0.213445	0.378573	ENSMUSG00000006019.15	ENSMUSG00000006019	Dhx34	7	16197147	16222037	16204201	-1	DEAH (Asp-Glu-Ala-His) box polypeptide 34 [Source:MGI Symbol;Acc:MGI:1918973]
ENSMUSG00000006021.5	551.494	0.108344	0.167696	0.646077	0.51823	0.685093	ENSMUSG00000006021.5	ENSMUSG00000006021	Kptn	7	16119895	16127516	16119895	1	kaptin [Source:MGI Symbol;Acc:MGI:1890380]
ENSMUSG00000006024.13	6522.81	-0.234486	0.132582	-1.76861	0.0769596	0.180974	ENSMUSG00000006024.13	ENSMUSG00000006024	Napa	7	16098458	16117975	16098458	1	N-ethylmaleimide sensitive fusion protein attachment protein alpha [Source:MGI Symbol;Acc:MGI:104563]
ENSMUSG00000006050.12	2558.4	0.384142	0.170695	2.25046	0.0244195	0.0756486	ENSMUSG00000006050.12	ENSMUSG00000006050	Sra1	18	36666681	36670815	36670815	-1	steroid receptor RNA activator 1 [Source:MGI Symbol;Acc:MGI:1344414]
ENSMUSG00000006057.15	3513.21	0.449282	0.139391	3.22317	0.00126782	0.00724494	ENSMUSG00000006057.15	ENSMUSG00000006057	Atp5g1	11	96068852	96075670	96075670	-1	ATP synthase, H+ transporting, mitochondrial F0 complex, subunit C1 (subunit 9) [Source:MGI Symbol;Acc:MGI:107653]
ENSMUSG00000006058.10	330.148	0.764693	0.189687	4.03134	5.55e-05	0.000529649	ENSMUSG00000006058.10	ENSMUSG00000006058	Snf8	11	96034885	96047430	96034885	1	SNF8, ESCRT-II complex subunit, homolog (S. cerevisiae) [Source:MGI Symbol;Acc:MGI:1343161]
ENSMUSG00000006095.12	3516.23	0.410977	0.116592	3.52491	0.000423623	0.00292105	ENSMUSG00000006095.12	ENSMUSG00000006095	Tbcb	7	30224131	30232272	30232272	-1	tubulin folding cofactor B [Source:MGI Symbol;Acc:MGI:1913661]
ENSMUSG00000006127.9	5117.16	-0.109659	0.111264	-0.985574	0.324342	0.503761	ENSMUSG00000006127.9	ENSMUSG00000006127	Inpp5k	11	75630988	75648871	75630988	1	inositol polyphosphate 5-phosphatase K [Source:MGI Symbol;Acc:MGI:1194899]
ENSMUSG00000006134.4	1915.26	-0.649037	0.218293	-2.97324	0.00294671	0.0141936	ENSMUSG00000006134.4	ENSMUSG00000006134	Crkl	16	17451987	17487434	17451987	1	v-crk avian sarcoma virus CT10 oncogene homolog-like [Source:MGI Symbol;Acc:MGI:104686]
ENSMUSG00000006154.13	273.527	-0.736487	0.381967	-1.92814	0.0538372	0.138134	ENSMUSG00000006154.13	ENSMUSG00000006154	Eps8l1	7	4460674	4480487	4460674	1	EPS8-like 1 [Source:MGI Symbol;Acc:MGI:1914675]
ENSMUSG00000006169.20	1781.68	0.190988	0.16981	1.12471	0.260711	0.434585	ENSMUSG00000006169.20	ENSMUSG00000006169	Clint1	11	45851964	45910625	45851964	1	clathrin interactor 1 [Source:MGI Symbol;Acc:MGI:2144243]
ENSMUSG00000006179.9	11.4436	0.217927	0.783991	0.277972	0.781034	0.874277	ENSMUSG00000006179.9	ENSMUSG00000006179	Prss16	13	22002173	22009742	22009741	-1	protease, serine 16 (thymus) [Source:MGI Symbol;Acc:MGI:1859181]
ENSMUSG00000006191.17	1027.62	0.149757	0.135129	1.10825	0.267754	0.442391	ENSMUSG00000006191.17	ENSMUSG00000006191	Cdkal1	13	29191746	29855674	29855647	-1	CDK5 regulatory subunit associated protein 1-like 1 [Source:MGI Symbol;Acc:MGI:1921765]
ENSMUSG00000006205.13	23.4233	1.05373	0.547669	1.92403	0.0543507	0.138938	ENSMUSG00000006205.13	ENSMUSG00000006205	Htra1	7	130936111	130985660	130936111	1	HtrA serine peptidase 1 [Source:MGI Symbol;Acc:MGI:1929076]
ENSMUSG00000006215.12	666.28	-0.346936	0.179969	-1.92775	0.0538858	0.138192	ENSMUSG00000006215.12	ENSMUSG00000006215	Zbtb17	4	141444654	141467930	141444654	1	zinc finger and BTB domain containing 17 [Source:MGI Symbol;Acc:MGI:107410]
ENSMUSG00000006219.12	1214.63	-1.06403	0.273382	-3.89208	9.94e-05	0.000873699	ENSMUSG00000006219.12	ENSMUSG00000006219	Fblim1	4	141576062	141606096	141598224	-1	filamin binding LIM protein 1 [Source:MGI Symbol;Acc:MGI:1921452]
ENSMUSG00000006221.7	49.9415	-0.212324	0.495204	-0.42876	0.668098	0.798494	ENSMUSG00000006221.7	ENSMUSG00000006221	Hspb7	4	141420779	141425311	141420779	1	heat shock protein family, member 7 (cardiovascular) [Source:MGI Symbol;Acc:MGI:1352494]
ENSMUSG00000006235.6	950.935	-0.549994	0.252553	-2.17774	0.0294258	0.0873412	ENSMUSG00000006235.6	ENSMUSG00000006235	Epor	9	21958897	21963506	21963506	-1	erythropoietin receptor [Source:MGI Symbol;Acc:MGI:95408]
ENSMUSG00000006241.16	26.3185	-0.607749	0.465524	-1.30552	0.191717	0.351821	ENSMUSG00000006241.16	ENSMUSG00000006241	Ccdc159	9	21927471	21935872	21927471	1	coiled-coil domain containing 159 [Source:MGI Symbol;Acc:MGI:1914369]
ENSMUSG00000006262.15	1215.25	0.178354	0.151062	1.18066	0.237736	0.407767	ENSMUSG00000006262.15	ENSMUSG00000006262	Mob1b	5	88720855	88764220	88720855	1	MOB kinase activator 1B [Source:MGI Symbol;Acc:MGI:1915723]
ENSMUSG00000006273.14	12936.3	0.109944	0.138083	0.796215	0.425907	0.603034	ENSMUSG00000006273.14	ENSMUSG00000006273	Atp6v1b2	8	69088646	69113711	69088646	1	ATPase, H+ transporting, lysosomal V1 subunit B2 [Source:MGI Symbol;Acc:MGI:109618]
ENSMUSG00000006276.10	2223.14	-0.344264	0.174611	-1.97161	0.0486543	0.128224	ENSMUSG00000006276.10	ENSMUSG00000006276	Eps15l1	8	72340999	72421460	72421460	-1	epidermal growth factor receptor pathway substrate 15-like 1 [Source:MGI Symbol;Acc:MGI:104582]
ENSMUSG00000006281.8	7657.06	1.03383	0.170988	6.04623	1.48e-09	4.78e-08	ENSMUSG00000006281.8	ENSMUSG00000006281	Tep1	14	50824059	50870560	50870560	-1	telomerase associated protein 1 [Source:MGI Symbol;Acc:MGI:109573]
ENSMUSG00000006288.8	3019.9	0.125057	0.142261	0.879066	0.379366	0.558745	ENSMUSG00000006288.8	ENSMUSG00000006288	Ttc5	14	50765415	50785519	50785519	-1	tetratricopeptide repeat domain 5 [Source:MGI Symbol;Acc:MGI:2683584]
ENSMUSG00000006289.14	2912.71	-0.0158636	0.135189	-0.117343	0.906588	0.949723	ENSMUSG00000006289.14	ENSMUSG00000006289	Osgep	14	50906478	50924893	50924834	-1	O-sialoglycoprotein endopeptidase [Source:MGI Symbol;Acc:MGI:1913496]
ENSMUSG00000006299.13	7855.65	-0.27778	0.126338	-2.19871	0.0278989	0.0838923	ENSMUSG00000006299.13	ENSMUSG00000006299	Aamp	1	74279840	74284738	74284738	-1	angio-associated migratory protein [Source:MGI Symbol;Acc:MGI:107809]
ENSMUSG00000006301.17	5016.39	-0.544398	0.200011	-2.72185	0.00649185	0.0266791	ENSMUSG00000006301.17	ENSMUSG00000006301	Tmbim1	1	74288247	74305622	74304405	-1	transmembrane BAX inhibitor motif containing 1 [Source:MGI Symbol;Acc:MGI:1916910]
ENSMUSG00000006304.14	42987	-0.223527	0.106839	-2.0922	0.0364207	0.102971	ENSMUSG00000006304.14	ENSMUSG00000006304	Arpc2	1	74236084	74268209	74236084	1	actin related protein 2/3 complex, subunit 2 [Source:MGI Symbol;Acc:MGI:1923959]
ENSMUSG00000006307.16	467.189	0.279696	0.272604	1.02601	0.304885	0.483911	ENSMUSG00000006307.16	ENSMUSG00000006307	Kmt2b	7	30568858	30588726	30588717	-1	lysine (K)-specific methyltransferase 2B [Source:MGI Symbol;Acc:MGI:109565]
ENSMUSG00000006310.10	74.1384	3.53366	0.567616	6.22544	4.8e-10	1.71e-08	ENSMUSG00000006310.10	ENSMUSG00000006310	Zbtb32	7	30589681	30598909	30592942	-1	zinc finger and BTB domain containing 32 [Source:MGI Symbol;Acc:MGI:1891838]
ENSMUSG00000006313.5	13.4189	-0.493443	0.857315	-0.575568	0.564907	0.723031	ENSMUSG00000006313.5	ENSMUSG00000006313	Upk1a	7	30603092	30612847	30612847	-1	uroplakin 1A [Source:MGI Symbol;Acc:MGI:98911]
ENSMUSG00000006315.9	1701.53	0.386143	0.134254	2.87622	0.00402468	0.0182671	ENSMUSG00000006315.9	ENSMUSG00000006315	Tmem147	7	30727701	30729540	30728484	-1	transmembrane protein 147 [Source:MGI Symbol;Acc:MGI:1915011]
ENSMUSG00000006333.14	21500.8	0.372267	0.146434	2.54222	0.0110152	0.040569	ENSMUSG00000006333.14	ENSMUSG00000006333	Rps9	7	3703993	3706897	3703993	1	ribosomal protein S9 [Source:MGI Symbol;Acc:MGI:1924096]
ENSMUSG00000006335.16	662.245	0.513487	0.136412	3.76424	0.000167053	0.00134964	ENSMUSG00000006335.16	ENSMUSG00000006335	Tfpt	7	3620324	3629929	3629884	-1	TCF3 (E2A) fusion partner [Source:MGI Symbol;Acc:MGI:1916964]
ENSMUSG00000006342.15	16.5554	-0.107698	0.775723	-0.138835	0.88958	0.93967	ENSMUSG00000006342.15	ENSMUSG00000006342	Susd2	10	75636706	75644008	75643991	-1	sushi domain containing 2 [Source:MGI Symbol;Acc:MGI:1918983]
ENSMUSG00000006344.17	992.468	-0.193963	0.199019	-0.974597	0.32976	0.508767	ENSMUSG00000006344.17	ENSMUSG00000006344	Ggt5	10	75589340	75617200	75589340	1	gamma-glutamyltransferase 5 [Source:MGI Symbol;Acc:MGI:1346063]
ENSMUSG00000006356.10	1250.73	1.28633	0.230522	5.58007	2.4e-08	6.25e-07	ENSMUSG00000006356.10	ENSMUSG00000006356	Crip2	12	113140236	113145506	113140236	1	cysteine rich protein 2 [Source:MGI Symbol;Acc:MGI:1915587]
ENSMUSG00000006360.11	61102.7	1.52833	0.180954	8.44596	3.02e-17	2.93e-15	ENSMUSG00000006360.11	ENSMUSG00000006360	Crip1	12	113146316	113153879	113146316	1	cysteine-rich protein 1 (intestinal) [Source:MGI Symbol;Acc:MGI:88501]
ENSMUSG00000006362.16	2181.51	0.991107	0.163442	6.06396	1.33e-09	4.34e-08	ENSMUSG00000006362.16	ENSMUSG00000006362	Cbfa2t3	8	122625141	122699109	122699109	-1	CBFA2/RUNX1 translocation partner 3 [Source:MGI Symbol;Acc:MGI:1338013]
ENSMUSG00000006369.14	32.8339	-1.18156	0.857235	-1.37834	0.168098	0.320197	ENSMUSG00000006369.14	ENSMUSG00000006369	Fbln1	15	85205949	85286535	85205949	1	fibulin 1 [Source:MGI Symbol;Acc:MGI:95487]
ENSMUSG00000006373.10	4123.57	-0.484728	0.165068	-2.93653	0.00331905	0.0156001	ENSMUSG00000006373.10	ENSMUSG00000006373	Pgrmc1	X	36598206	36606079	36598206	1	progesterone receptor membrane component 1 [Source:MGI Symbol;Acc:MGI:1858305]
ENSMUSG00000006378.15	395.692	-0.534069	0.25644	-2.08263	0.0372848	0.104809	ENSMUSG00000006378.15	ENSMUSG00000006378	Gcat	15	79030874	79038353	79030874	1	glycine C-acetyltransferase (2-amino-3-ketobutyrate-coenzyme A ligase) [Source:MGI Symbol;Acc:MGI:1349389]
ENSMUSG00000006386.15	139.967	-0.54664	0.9238	-0.59173	0.554031	0.714585	ENSMUSG00000006386.15	ENSMUSG00000006386	Tek	4	94739289	94874976	94739289	1	TEK receptor tyrosine kinase [Source:MGI Symbol;Acc:MGI:98664]
ENSMUSG00000006389.13	1.65439	-0.660933	1.88967	-0.349762	0.726517	NA	ENSMUSG00000006389.13	ENSMUSG00000006389	Mpl	4	118442415	118457513	118457513	-1	myeloproliferative leukemia virus oncogene [Source:MGI Symbol;Acc:MGI:97076]
ENSMUSG00000006390.15	4196.47	-0.0693071	0.127167	-0.545008	0.585748	0.738816	ENSMUSG00000006390.15	ENSMUSG00000006390	Elovl1	4	118428093	118432953	118428093	1	elongation of very long chain fatty acids (FEN1/Elo2, SUR4/Elo3, yeast)-like 1 [Source:MGI Symbol;Acc:MGI:1858959]
ENSMUSG00000006392.16	1482.68	0.296726	0.141328	2.09955	0.0357681	0.101498	ENSMUSG00000006392.16	ENSMUSG00000006392	Med8	4	118409337	118415782	118409337	1	mediator complex subunit 8 [Source:MGI Symbol;Acc:MGI:1915269]
ENSMUSG00000006395.16	857.416	0.402125	0.137276	2.92931	0.00339713	0.0158909	ENSMUSG00000006395.16	ENSMUSG00000006395	Hyi	4	118359990	118362744	118359990	1	hydroxypyruvate isomerase (putative) [Source:MGI Symbol;Acc:MGI:1915430]
ENSMUSG00000006398.15	375.987	-1.05458	0.169688	-6.21486	5.14e-10	1.82e-08	ENSMUSG00000006398.15	ENSMUSG00000006398	Cdc20	4	118432901	118437352	118437352	-1	cell division cycle 20 [Source:MGI Symbol;Acc:MGI:1859866]
ENSMUSG00000006403.13	14.3898	-2.4898	1.13531	-2.19306	0.0283031	0.0847796	ENSMUSG00000006403.13	ENSMUSG00000006403	Adamts4	1	171250421	171260637	171250421	1	a disintegrin-like and metallopeptidase (reprolysin type) with thrombospondin type 1 motif, 4 [Source:MGI Symbol;Acc:MGI:1339949]
ENSMUSG00000006411.12	625.758	-1.32588	0.217185	-6.10486	1.03e-09	3.47e-08	ENSMUSG00000006411.12	ENSMUSG00000006411	Nectin4	1	171370099	171388598	171370099	1	nectin cell adhesion molecule 4 [Source:MGI Symbol;Acc:MGI:1918990]
ENSMUSG00000006412.10	1737.94	0.160296	0.131257	1.22124	0.221997	0.389067	ENSMUSG00000006412.10	ENSMUSG00000006412	Pfdn2	1	171345670	171359254	171345670	1	prefoldin 2 [Source:MGI Symbol;Acc:MGI:1276111]
ENSMUSG00000006418.17	5570.36	-0.603544	0.14296	-4.22176	2.42e-05	0.000265093	ENSMUSG00000006418.17	ENSMUSG00000006418	Rnf114	2	167492645	167516173	167492645	1	ring finger protein 114 [Source:MGI Symbol;Acc:MGI:1933159]
ENSMUSG00000006423.15	1743.7	-0.43545	0.158117	-2.75397	0.00588774	0.0246811	ENSMUSG00000006423.15	ENSMUSG00000006423	C330007P06Rik	X	36823737	36874111	36874111	-1	RIKEN cDNA C330007P06 gene [Source:MGI Symbol;Acc:MGI:1924894]
ENSMUSG00000006435.16	782.593	-0.886498	0.255089	-3.47525	0.000510379	0.00340068	ENSMUSG00000006435.16	ENSMUSG00000006435	Neurl1a	19	47178820	47259441	47178820	1	neuralized E3 ubiquitin protein ligase 1A [Source:MGI Symbol;Acc:MGI:1334263]
ENSMUSG00000006442.10	423.91	-0.436555	0.296501	-1.47236	0.140924	0.282885	ENSMUSG00000006442.10	ENSMUSG00000006442	Srm	4	148591503	148594993	148591503	1	spermidine synthase [Source:MGI Symbol;Acc:MGI:102690]
ENSMUSG00000006445.3	133.349	-3.16361	0.52839	-5.98726	2.13e-09	6.76e-08	ENSMUSG00000006445.3	ENSMUSG00000006445	Epha2	4	141301240	141329384	141301240	1	Eph receptor A2 [Source:MGI Symbol;Acc:MGI:95278]
ENSMUSG00000006456.10	730.527	-1.01731	0.338112	-3.00879	0.00262288	0.0128813	ENSMUSG00000006456.10	ENSMUSG00000006456	Rbm14	19	4800569	4811634	4811634	-1	RNA binding motif protein 14 [Source:MGI Symbol;Acc:MGI:1929092]
ENSMUSG00000006457.4	209.847	6.38223	0.559518	11.4067	3.87e-30	1.28e-27	ENSMUSG00000006457.4	ENSMUSG00000006457	Actn3	19	4861216	4877909	4877909	-1	actinin alpha 3 [Source:MGI Symbol;Acc:MGI:99678]
ENSMUSG00000006462.6	78.7616	-0.772178	0.27537	-2.80415	0.00504489	0.0218271	ENSMUSG00000006462.6	ENSMUSG00000006462	A530013C23Rik	2	167691177	167729172	167691177	1	RIKEN cDNA A530013C23 gene [Source:MGI Symbol;Acc:MGI:3041178]
ENSMUSG00000006463.13	446.356	-0.294595	0.217527	-1.35429	0.175643	0.330498	ENSMUSG00000006463.13	ENSMUSG00000006463	Zdhhc24	19	4878668	4885397	4878668	1	zinc finger, DHHC domain containing 24 [Source:MGI Symbol;Acc:MGI:1917855]
ENSMUSG00000006464.9	112.119	0.278708	0.291703	0.95545	0.33935	0.518138	ENSMUSG00000006464.9	ENSMUSG00000006464	Bbs1	19	4886878	4906628	4906628	-1	Bardet-Biedl syndrome 1 (human) [Source:MGI Symbol;Acc:MGI:1277215]
ENSMUSG00000006471.18	720.483	-0.211187	0.188533	-1.12016	0.262644	0.436746	ENSMUSG00000006471.18	ENSMUSG00000006471	Ndor1	2	25244821	25256022	25255383	-1	NADPH dependent diflavin oxidoreductase 1 [Source:MGI Symbol;Acc:MGI:1926047]
ENSMUSG00000006476.19	1182.9	0.501772	0.311156	1.61261	0.10683	0.231639	ENSMUSG00000006476.19	ENSMUSG00000006476	Nsmf	2	25054355	25062881	25054355	1	NMDA receptor synaptonuclear signaling and neuronal migration factor [Source:MGI Symbol;Acc:MGI:1861755]
ENSMUSG00000006494.11	837.079	-0.895628	0.221931	-4.03561	5.45e-05	0.000522198	ENSMUSG00000006494.11	ENSMUSG00000006494	Pdk1	2	71873224	71903858	71873224	1	pyruvate dehydrogenase kinase, isoenzyme 1 [Source:MGI Symbol;Acc:MGI:1926119]
ENSMUSG00000006498.16	4080.12	-0.65466	0.122068	-5.36307	8.18e-08	1.88e-06	ENSMUSG00000006498.16	ENSMUSG00000006498	Ptbp1	10	79854427	79864771	79854427	1	polypyrimidine tract binding protein 1 [Source:MGI Symbol;Acc:MGI:97791]
ENSMUSG00000006517.5	351.214	0.658434	0.222276	2.96224	0.00305414	0.0146156	ENSMUSG00000006517.5	ENSMUSG00000006517	Mvd	8	122433601	122443422	122443396	-1	mevalonate (diphospho) decarboxylase [Source:MGI Symbol;Acc:MGI:2179327]
ENSMUSG00000006519.11	36379.2	0.557201	0.141697	3.93236	8.41e-05	0.000762467	ENSMUSG00000006519.11	ENSMUSG00000006519	Cyba	8	122424776	122432930	122432908	-1	cytochrome b-245, alpha polypeptide [Source:MGI Symbol;Acc:MGI:1316658]
ENSMUSG00000006526.13	120.133	0.467961	0.282224	1.65812	0.0972934	0.216224	ENSMUSG00000006526.13	ENSMUSG00000006526	Stimate	14	30825590	30877210	30825590	1	STIM activating enhancer [Source:MGI Symbol;Acc:MGI:1921500]
ENSMUSG00000006527.16	2288.05	-1.07289	0.176398	-6.08222	1.19e-09	3.92e-08	ENSMUSG00000006527.16	ENSMUSG00000006527	Sfmbt1	14	30714849	30822721	30714849	1	Scm-like with four mbt domains 1 [Source:MGI Symbol;Acc:MGI:1859609]
ENSMUSG00000006538.12	2.31613	-0.725919	2.12908	-0.340954	0.733138	NA	ENSMUSG00000006538.12	ENSMUSG00000006538	Ihh	1	74945315	74951672	74951672	-1	Indian hedgehog [Source:MGI Symbol;Acc:MGI:96533]
ENSMUSG00000006542.13	9.54968	0.66137	0.82272	0.803882	0.421465	0.59874	ENSMUSG00000006542.13	ENSMUSG00000006542	Prkag3	1	74738922	74749221	74748955	-1	protein kinase, AMP-activated, gamma 3 non-catalytic subunit [Source:MGI Symbol;Acc:MGI:1891343]
ENSMUSG00000006567.11	2.8847	0.958404	1.73868	0.551226	0.581479	0.735896	ENSMUSG00000006567.11	ENSMUSG00000006567	Atp7b	8	21992785	22060305	22060305	-1	ATPase, Cu++ transporting, beta polypeptide [Source:MGI Symbol;Acc:MGI:103297]
ENSMUSG00000006575.14	22.7525	-0.0927388	0.49045	-0.189089	0.850023	0.915883	ENSMUSG00000006575.14	ENSMUSG00000006575	Rundc3a	11	102393403	102402555	102393403	1	RUN domain containing 3A [Source:MGI Symbol;Acc:MGI:1858752]
ENSMUSG00000006576.16	19.9254	-0.941963	0.855214	-1.10144	0.270707	0.445904	ENSMUSG00000006576.16	ENSMUSG00000006576	Slc4a3	1	75546266	75562172	75546266	1	solute carrier family 4 (anion exchanger), member 3 [Source:MGI Symbol;Acc:MGI:109350]
ENSMUSG00000006585.3	490.646	-0.942367	0.236341	-3.98732	6.68e-05	0.000622994	ENSMUSG00000006585.3	ENSMUSG00000006585	Cdt1	8	122568015	122573554	122568015	1	chromatin licensing and DNA replication factor 1 [Source:MGI Symbol;Acc:MGI:1914427]
ENSMUSG00000006586.15	18.516	-0.679626	0.523856	-1.29735	0.194509	0.355249	ENSMUSG00000006586.15	ENSMUSG00000006586	Runx1t1	4	13743436	13893649	13743436	1	RUNX1 translocation partner 1 [Source:MGI Symbol;Acc:MGI:104793]
ENSMUSG00000006589.8	1239.62	0.472978	0.122692	3.85501	0.000115724	0.000989999	ENSMUSG00000006589.8	ENSMUSG00000006589	Aprt	8	122574635	122576909	122575489	-1	adenine phosphoribosyl transferase [Source:MGI Symbol;Acc:MGI:88061]
ENSMUSG00000006599.13	1437.65	-0.287002	0.171308	-1.67536	0.0938637	0.210582	ENSMUSG00000006599.13	ENSMUSG00000006599	Gtf2h1	7	46796103	46823800	46796103	1	general transcription factor II H, polypeptide 1 [Source:MGI Symbol;Acc:MGI:1277216]
ENSMUSG00000006611.15	11123.2	-0.56906	0.13528	-4.20654	2.59e-05	0.000280596	ENSMUSG00000006611.15	ENSMUSG00000006611	Hfe	13	23702034	23710854	23705688	-1	homeostatic iron regulator [Source:MGI Symbol;Acc:MGI:109191]
ENSMUSG00000006638.15	104.447	0.481232	0.334367	1.43923	0.150085	0.295548	ENSMUSG00000006638.15	ENSMUSG00000006638	Abhd1	5	30950066	30955091	30950066	1	abhydrolase domain containing 1 [Source:MGI Symbol;Acc:MGI:1931013]
ENSMUSG00000006641.12	455.992	-0.47145	0.243863	-1.93326	0.0532039	0.136891	ENSMUSG00000006641.12	ENSMUSG00000006641	Slc5a6	5	31036036	31048924	31048002	-1	solute carrier family 5 (sodium-dependent vitamin transporter), member 6 [Source:MGI Symbol;Acc:MGI:2660847]
ENSMUSG00000006642.3	3.6691	-5.33885	1.61647	-3.30279	0.000957292	0.0057622	ENSMUSG00000006642.3	ENSMUSG00000006642	Tcf23	5	30968662	30977018	30968662	1	transcription factor 23 [Source:MGI Symbol;Acc:MGI:1934960]
ENSMUSG00000006649.17	39.9967	0.433587	0.36728	1.18053	0.237788	0.407822	ENSMUSG00000006649.17	ENSMUSG00000006649	Nphs1	7	30458315	30487223	30458315	1	nephrosis 1, nephrin [Source:MGI Symbol;Acc:MGI:1859637]
ENSMUSG00000006651.8	39.7915	-1.18963	0.699853	-1.69984	0.0891619	0.202343	ENSMUSG00000006651.8	ENSMUSG00000006651	Aplp1	7	30434982	30445535	30445535	-1	amyloid beta (A4) precursor-like protein 1 [Source:MGI Symbol;Acc:MGI:88046]
ENSMUSG00000006673.14	4747.34	-0.412066	0.11755	-3.50546	0.000455816	0.0030955	ENSMUSG00000006673.14	ENSMUSG00000006673	Qrich1	9	108516806	108560163	108516806	1	glutamine-rich 1 [Source:MGI Symbol;Acc:MGI:1916482]
ENSMUSG00000006675.10	51.1974	-2.25229	0.553084	-4.07224	4.66e-05	0.000457257	ENSMUSG00000006675.10	ENSMUSG00000006675	P4htm	9	108578862	108597667	108597667	-1	prolyl 4-hydroxylase, transmembrane (endoplasmic reticulum) [Source:MGI Symbol;Acc:MGI:1921693]
ENSMUSG00000006676.16	1928.64	-0.794077	0.248464	-3.19594	0.00139375	0.00781333	ENSMUSG00000006676.16	ENSMUSG00000006676	Usp19	9	108490602	108502337	108490602	1	ubiquitin specific peptidase 19 [Source:MGI Symbol;Acc:MGI:1918722]
ENSMUSG00000006678.6	1814.71	-0.307112	0.134315	-2.28649	0.0222254	0.0703271	ENSMUSG00000006678.6	ENSMUSG00000006678	Pola1	X	93304767	93632155	93632155	-1	polymerase (DNA directed), alpha 1 [Source:MGI Symbol;Acc:MGI:99660]
ENSMUSG00000006699.17	40760.7	-0.383436	0.114659	-3.34415	0.000825355	0.00508301	ENSMUSG00000006699.17	ENSMUSG00000006699	Cdc42	4	137319696	137357720	137357720	-1	cell division cycle 42 [Source:MGI Symbol;Acc:MGI:106211]
ENSMUSG00000006705.13	2307.83	-0.565575	0.184313	-3.06856	0.00215094	0.0110048	ENSMUSG00000006705.13	ENSMUSG00000006705	Pknox1	17	31564734	31607693	31564734	1	Pbx/knotted 1 homeobox [Source:MGI Symbol;Acc:MGI:1201409]
ENSMUSG00000006711.15	2.38066	0.369802	1.52413	0.242631	0.808291	NA	ENSMUSG00000006711.15	ENSMUSG00000006711	D130043K22Rik	13	24845135	24901270	24845135	1	RIKEN cDNA D130043K22 gene [Source:MGI Symbol;Acc:MGI:3036268]
ENSMUSG00000006715.11	392.974	-0.166492	0.161451	-1.03123	0.302435	0.481441	ENSMUSG00000006715.11	ENSMUSG00000006715	Gmnn	13	24751845	24761923	24761861	-1	geminin [Source:MGI Symbol;Acc:MGI:1927344]
ENSMUSG00000006717.7	1195.63	0.332905	0.173292	1.92107	0.0547233	0.139768	ENSMUSG00000006717.7	ENSMUSG00000006717	Acot13	13	24817948	24831540	24831517	-1	acyl-CoA thioesterase 13 [Source:MGI Symbol;Acc:MGI:1914084]
ENSMUSG00000006720.16	9.08567	1.42692	1.48922	0.958167	0.337978	0.51678	ENSMUSG00000006720.16	ENSMUSG00000006720	Zfp184	13	21945094	21960779	21945094	1	zinc finger protein 184 (Kruppel-like) [Source:MGI Symbol;Acc:MGI:1922244]
ENSMUSG00000006724.12	2.46909	-0.264302	1.8477	-0.143044	0.886256	NA	ENSMUSG00000006724.12	ENSMUSG00000006724	Cyp27b1	10	127048250	127053006	127048250	1	cytochrome P450, family 27, subfamily b, polypeptide 1 [Source:MGI Symbol;Acc:MGI:1098274]
ENSMUSG00000006728.12	3416.49	-0.22431	0.129625	-1.73045	0.0835504	0.192737	ENSMUSG00000006728.12	ENSMUSG00000006728	Cdk4	10	127063534	127067920	127063534	1	cyclin-dependent kinase 4 [Source:MGI Symbol;Acc:MGI:88357]
ENSMUSG00000006731.10	1645.12	0.420225	0.247254	1.69957	0.0892122	0.202397	ENSMUSG00000006731.10	ENSMUSG00000006731	B4galnt1	10	127165225	127172330	127165225	1	beta-1,4-N-acetyl-galactosaminyl transferase 1 [Source:MGI Symbol;Acc:MGI:1342057]
ENSMUSG00000006732.14	388.396	0.0337731	0.189691	0.178043	0.85869	0.921595	ENSMUSG00000006732.14	ENSMUSG00000006732	Mettl1	10	127041414	127046365	127041414	1	methyltransferase like 1 [Source:MGI Symbol;Acc:MGI:1339986]
ENSMUSG00000006736.9	6771.34	-0.303463	0.12765	-2.3773	0.0174398	0.0580294	ENSMUSG00000006736.9	ENSMUSG00000006736	Tspan31	10	127067280	127070264	127070264	-1	tetraspanin 31 [Source:MGI Symbol;Acc:MGI:1914375]
ENSMUSG00000006740.14	13783.7	0.0577273	0.103258	0.559061	0.57612	0.731982	ENSMUSG00000006740.14	ENSMUSG00000006740	Kif5b	18	6201002	6242174	6241523	-1	kinesin family member 5B [Source:MGI Symbol;Acc:MGI:1098268]
ENSMUSG00000006763.14	457.153	-0.00526281	0.195858	-0.0268705	0.978563	0.988002	ENSMUSG00000006763.14	ENSMUSG00000006763	Saal1	7	46686108	46710680	46710680	-1	serum amyloid A-like 1 [Source:MGI Symbol;Acc:MGI:1926185]
ENSMUSG00000006777.7	1.53596	4.03542	3.40817	1.18404	0.236396	NA	ENSMUSG00000006777.7	ENSMUSG00000006777	Krt23	11	99477974	99493137	99493137	-1	keratin 23 [Source:MGI Symbol;Acc:MGI:2148866]
ENSMUSG00000006782.16	3376.53	-0.617116	0.208199	-2.96406	0.00303608	0.0145493	ENSMUSG00000006782.16	ENSMUSG00000006782	Cnp	11	100574904	100591729	100574904	1	2',3'-cyclic nucleotide 3' phosphodiesterase [Source:MGI Symbol;Acc:MGI:88437]
ENSMUSG00000006784.14	69.6406	0.525373	0.377847	1.39044	0.164395	0.31529	ENSMUSG00000006784.14	ENSMUSG00000006784	Ttc25	11	100545607	100572568	100545607	1	tetratricopeptide repeat domain 25 [Source:MGI Symbol;Acc:MGI:1921657]
ENSMUSG00000006800.14	6987.11	0.0679214	0.20238	0.335613	0.737163	0.848121	ENSMUSG00000006800.14	ENSMUSG00000006800	Sulf2	2	166073089	166155663	166155663	-1	sulfatase 2 [Source:MGI Symbol;Acc:MGI:1919293]
ENSMUSG00000006818.5	4524.94	-0.0802355	0.155646	-0.5155	0.606204	0.753256	ENSMUSG00000006818.5	ENSMUSG00000006818	Sod2	17	13006846	13040063	13006846	1	superoxide dismutase 2, mitochondrial [Source:MGI Symbol;Acc:MGI:98352]
ENSMUSG00000006850.8	365.032	-0.201291	0.225605	-0.892226	0.372272	0.552373	ENSMUSG00000006850.8	ENSMUSG00000006850	Tmco6	18	36735039	36742397	36735039	1	transmembrane and coiled-coil domains 6 [Source:MGI Symbol;Acc:MGI:1919233]
ENSMUSG00000006906.10	1191.14	-0.357645	0.130848	-2.73328	0.00627068	0.0259333	ENSMUSG00000006906.10	ENSMUSG00000006906	Stambp	6	83543211	83572729	83572427	-1	STAM binding protein [Source:MGI Symbol;Acc:MGI:1917777]
ENSMUSG00000006920.14	3360.36	-0.701093	0.171014	-4.09961	4.14e-05	0.000416448	ENSMUSG00000006920.14	ENSMUSG00000006920	Ezh1	11	101191115	101226463	101226463	-1	enhancer of zeste 1 polycomb repressive complex 2 subunit [Source:MGI Symbol;Acc:MGI:1097695]
ENSMUSG00000006930.15	26.9857	-2.45982	0.869696	-2.82837	0.00467856	0.0205599	ENSMUSG00000006930.15	ENSMUSG00000006930	Hap1	11	100347327	100356128	100356128	-1	huntingtin-associated protein 1 [Source:MGI Symbol;Acc:MGI:1261831]
ENSMUSG00000006931.15	25.3604	-1.02302	0.597584	-1.71193	0.0869103	0.198469	ENSMUSG00000006931.15	ENSMUSG00000006931	P3h4	11	100408456	100414836	100414836	-1	prolyl 3-hydroxylase family member 4 (non-enzymatic) [Source:MGI Symbol;Acc:MGI:1913430]
ENSMUSG00000006932.17	3953.56	-0.467552	0.133319	-3.50701	0.000453164	0.0030804	ENSMUSG00000006932.17	ENSMUSG00000006932	Ctnnb1	9	120929216	120960507	120929216	1	catenin (cadherin associated protein), beta 1 [Source:MGI Symbol;Acc:MGI:88276]
ENSMUSG00000006941.5	1196.74	-0.0694713	0.130635	-0.531796	0.594867	0.74553	ENSMUSG00000006941.5	ENSMUSG00000006941	Eif1b	9	120492232	120495330	120492232	1	eukaryotic translation initiation factor 1B [Source:MGI Symbol;Acc:MGI:1916219]
ENSMUSG00000006958.14	1.85524	-2.82823	1.81165	-1.56113	0.118493	NA	ENSMUSG00000006958.14	ENSMUSG00000006958	Chrd	16	20733127	20742384	20733127	1	chordin [Source:MGI Symbol;Acc:MGI:1313268]
ENSMUSG00000006998.16	10098.3	-0.439223	0.137499	-3.19437	0.00140137	0.00784586	ENSMUSG00000006998.16	ENSMUSG00000006998	Psmd2	16	20651652	20663414	20651652	1	proteasome (prosome, macropain) 26S subunit, non-ATPase, 2 [Source:MGI Symbol;Acc:MGI:1096584]
ENSMUSG00000007021.5	20.3463	1.65201	0.646694	2.55455	0.0106324	0.039446	ENSMUSG00000007021.5	ENSMUSG00000007021	Syngr3	17	24685092	24689955	24688199	-1	synaptogyrin 3 [Source:MGI Symbol;Acc:MGI:1341881]
ENSMUSG00000007029.16	893.832	-0.56103	0.255328	-2.19729	0.028	0.0841141	ENSMUSG00000007029.16	ENSMUSG00000007029	Vars	17	35000987	35016322	35000987	1	valyl-tRNA synthetase [Source:MGI Symbol;Acc:MGI:90675]
ENSMUSG00000007030.8	44.9285	0.573793	0.457096	1.2553	0.20937	0.373404	ENSMUSG00000007030.8	ENSMUSG00000007030	Vwa7	17	35016579	35026741	35016579	1	von Willebrand factor A domain containing 7 [Source:MGI Symbol;Acc:MGI:1306798]
ENSMUSG00000007033.4	182.16	-1.1839	0.38869	-3.04586	0.00232016	0.0116821	ENSMUSG00000007033.4	ENSMUSG00000007033	Hspa1l	17	34972703	34979285	34972703	1	heat shock protein 1-like [Source:MGI Symbol;Acc:MGI:96231]
ENSMUSG00000007034.15	2.05965	-0.903985	1.83136	-0.493614	0.621579	NA	ENSMUSG00000007034.15	ENSMUSG00000007034	Slc44a4	17	34914466	34930436	34914466	1	solute carrier family 44, member 4 [Source:MGI Symbol;Acc:MGI:1917379]
ENSMUSG00000007035.15	191.261	-0.0381051	0.242677	-0.15702	0.875229	0.931495	ENSMUSG00000007035.15	ENSMUSG00000007035	Msh5	17	35028605	35046745	35029868	-1	mutS homolog 5 [Source:MGI Symbol;Acc:MGI:1329021]
ENSMUSG00000007036.15	3104.28	-0.630557	0.219265	-2.87577	0.00403042	0.0182819	ENSMUSG00000007036.15	ENSMUSG00000007036	Abhd16a	17	35089263	35102987	35089263	1	abhydrolase domain containing 16A [Source:MGI Symbol;Acc:MGI:99476]
ENSMUSG00000007038.5	3750.69	-0.394658	0.153424	-2.57233	0.0101016	0.0378154	ENSMUSG00000007038.5	ENSMUSG00000007038	Neu1	17	34931253	34935953	34931253	1	neuraminidase 1 [Source:MGI Symbol;Acc:MGI:97305]
ENSMUSG00000007039.12	650.523	-0.205564	0.137301	-1.49718	0.134346	0.274226	ENSMUSG00000007039.12	ENSMUSG00000007039	Ddah2	17	35059035	35062095	35059035	1	dimethylarginine dimethylaminohydrolase 2 [Source:MGI Symbol;Acc:MGI:1859016]
ENSMUSG00000007041.9	19875.8	-0.0840529	0.111877	-0.751297	0.452474	0.628096	ENSMUSG00000007041.9	ENSMUSG00000007041	Clic1	17	35049966	35058749	35049966	1	chloride intracellular channel 1 [Source:MGI Symbol;Acc:MGI:2148924]
ENSMUSG00000007050.17	900.15	-0.478555	0.127505	-3.75323	0.000174569	0.00139778	ENSMUSG00000007050.17	ENSMUSG00000007050	Lsm2	17	34981862	34985891	34981862	1	LSM2 homolog, U6 small nuclear RNA and mRNA degradation associated [Source:MGI Symbol;Acc:MGI:90676]
ENSMUSG00000007080.14	175.615	-1.45635	0.360523	-4.03954	5.36e-05	0.000515361	ENSMUSG00000007080.14	ENSMUSG00000007080	Pole	5	110286306	110337474	110286306	1	polymerase (DNA directed), epsilon [Source:MGI Symbol;Acc:MGI:1196391]
ENSMUSG00000007097.14	57.1716	0.865133	0.358216	2.41511	0.0157303	0.0535482	ENSMUSG00000007097.14	ENSMUSG00000007097	Atp1a2	1	172271709	172298064	172298064	-1	ATPase, Na+/K+ transporting, alpha 2 polypeptide [Source:MGI Symbol;Acc:MGI:88106]
ENSMUSG00000007122.11	32.9431	4.56184	0.667352	6.83573	8.16e-12	3.91e-10	ENSMUSG00000007122.11	ENSMUSG00000007122	Casq1	1	172209894	172219868	172219868	-1	calsequestrin 1 [Source:MGI Symbol;Acc:MGI:1309468]
ENSMUSG00000007207.10	46.0186	-0.483579	0.486611	-0.993769	0.320335	0.499807	ENSMUSG00000007207.10	ENSMUSG00000007207	Stx1a	5	135023482	135051100	135023482	1	syntaxin 1A (brain) [Source:MGI Symbol;Acc:MGI:109355]
ENSMUSG00000007216.6	244.907	-0.402893	0.312914	-1.28755	0.197903	0.359497	ENSMUSG00000007216.6	ENSMUSG00000007216	Zfp775	6	48602063	48623227	48602063	1	zinc finger protein 775 [Source:MGI Symbol;Acc:MGI:2683557]
ENSMUSG00000007279.14	4.35392	-0.982385	1.17607	-0.835309	0.403544	0.582626	ENSMUSG00000007279.14	ENSMUSG00000007279	Scube2	7	109798676	109865679	109865586	-1	signal peptide, CUB domain, EGF-like 2 [Source:MGI Symbol;Acc:MGI:1928765]
ENSMUSG00000007338.10	1009.76	-0.0477859	0.160521	-0.297693	0.765938	0.864832	ENSMUSG00000007338.10	ENSMUSG00000007338	Mrpl49	19	6053622	6057785	6057785	-1	mitochondrial ribosomal protein L49 [Source:MGI Symbol;Acc:MGI:108180]
ENSMUSG00000007379.15	996.589	-1.00211	0.161164	-6.21797	5.04e-10	1.79e-08	ENSMUSG00000007379.15	ENSMUSG00000007379	Dennd2c	3	103102604	103169769	103102604	1	DENN/MADD domain containing 2C [Source:MGI Symbol;Acc:MGI:3036254]
ENSMUSG00000007411.16	1026.78	1.15682	0.17495	6.61226	3.78e-11	1.64e-09	ENSMUSG00000007411.16	ENSMUSG00000007411	Mark3	12	111574523	111656221	111574523	1	MAP/microtubule affinity regulating kinase 3 [Source:MGI Symbol;Acc:MGI:1341865]
ENSMUSG00000007415.15	1390.43	0.0872379	0.137064	0.636478	0.524465	0.690667	ENSMUSG00000007415.15	ENSMUSG00000007415	Gatad1	5	3632932	3657185	3641539	-1	GATA zinc finger domain containing 1 [Source:MGI Symbol;Acc:MGI:1914460]
ENSMUSG00000007458.14	12845.3	-0.449992	0.112189	-4.011	6.05e-05	0.000571358	ENSMUSG00000007458.14	ENSMUSG00000007458	M6pr	6	122308720	122317680	122308720	1	mannose-6-phosphate receptor, cation dependent [Source:MGI Symbol;Acc:MGI:96904]
ENSMUSG00000007476.18	3052.4	0.0242736	0.158867	0.152793	0.878562	0.933751	ENSMUSG00000007476.18	ENSMUSG00000007476	Lrrc8a	2	30237715	30263790	30237715	1	leucine rich repeat containing 8A VRAC subunit A [Source:MGI Symbol;Acc:MGI:2652847]
ENSMUSG00000007480.5	8.13245	-2.78439	0.942666	-2.95374	0.00313946	0.0149384	ENSMUSG00000007480.5	ENSMUSG00000007480	Mc5r	18	68337596	68342446	68337596	1	melanocortin 5 receptor [Source:MGI Symbol;Acc:MGI:99420]
ENSMUSG00000007564.15	5747.03	-0.229846	0.125786	-1.82728	0.0676576	0.163824	ENSMUSG00000007564.15	ENSMUSG00000007564	Ppp2r1a	17	20945311	20965916	20945311	1	protein phosphatase 2, regulatory subunit A, alpha [Source:MGI Symbol;Acc:MGI:1926334]
ENSMUSG00000007570.16	254.856	0.303736	0.279967	1.0849	0.277966	0.454216	ENSMUSG00000007570.16	ENSMUSG00000007570	Fance	17	28313519	28326572	28313519	1	Fanconi anemia, complementation group E [Source:MGI Symbol;Acc:MGI:1920025]
ENSMUSG00000007589.9	1289.33	-0.339138	0.118625	-2.85891	0.00425103	0.0190739	ENSMUSG00000007589.9	ENSMUSG00000007589	Tinf2	14	55674689	55681820	55680075	-1	Terf1 (TRF1)-interacting nuclear factor 2 [Source:MGI Symbol;Acc:MGI:107246]
ENSMUSG00000007591.15	19.6562	0.293782	0.788665	0.372505	0.709517	0.827667	ENSMUSG00000007591.15	ENSMUSG00000007591	Tssk4	14	55650184	55652539	55650184	1	testis-specific serine kinase 4 [Source:MGI Symbol;Acc:MGI:1918349]
ENSMUSG00000007594.10	3.43877	0.113943	2.02823	0.0561787	0.955199	0.976638	ENSMUSG00000007594.10	ENSMUSG00000007594	Hapln4	8	70083457	70090862	70083457	1	hyaluronan and proteoglycan link protein 4 [Source:MGI Symbol;Acc:MGI:2679531]
ENSMUSG00000007603.9	1398.35	-0.376067	0.151302	-2.48554	0.0129354	0.045995	ENSMUSG00000007603.9	ENSMUSG00000007603	Dus3l	17	56764757	56770093	56764757	1	dihydrouridine synthase 3-like (S. cerevisiae) [Source:MGI Symbol;Acc:MGI:2147092]
ENSMUSG00000007610.15	319.86	-0.13399	0.222609	-0.601906	0.547237	0.708836	ENSMUSG00000007610.15	ENSMUSG00000007610	Gtpbp3	8	71488103	71499583	71488103	1	GTP binding protein 3 [Source:MGI Symbol;Acc:MGI:1917609]
ENSMUSG00000007613.15	11577.5	-2.06364	0.196824	-10.4847	1.02e-25	2.33e-23	ENSMUSG00000007613.15	ENSMUSG00000007613	Tgfbr1	4	47353222	47414931	47353222	1	transforming growth factor, beta receptor I [Source:MGI Symbol;Acc:MGI:98728]
ENSMUSG00000007617.18	557.607	0.704396	0.220734	3.19115	0.0014171	0.00790925	ENSMUSG00000007617.18	ENSMUSG00000007617	Homer1	13	93299635	93405129	93299635	1	homer scaffolding protein 1 [Source:MGI Symbol;Acc:MGI:1347345]
ENSMUSG00000007646.13	76.7982	-0.304897	0.319949	-0.952953	0.340614	0.519595	ENSMUSG00000007646.13	ENSMUSG00000007646	Rad51c	11	87376645	87404954	87404523	-1	RAD51 paralog C [Source:MGI Symbol;Acc:MGI:2150020]
ENSMUSG00000007655.16	560.967	-0.506774	0.335686	-1.50967	0.131129	0.269221	ENSMUSG00000007655.16	ENSMUSG00000007655	Cav1	6	17306335	17341452	17306335	1	caveolin 1, caveolae protein [Source:MGI Symbol;Acc:MGI:102709]
ENSMUSG00000007656.13	4356.3	0.597533	0.165181	3.61743	0.000297539	0.00217996	ENSMUSG00000007656.13	ENSMUSG00000007656	Arpp19	9	75037614	75060313	75037614	1	cAMP-regulated phosphoprotein 19 [Source:MGI Symbol;Acc:MGI:1891691]
ENSMUSG00000007659.18	5328.13	-1.77022	0.290919	-6.08493	1.17e-09	3.86e-08	ENSMUSG00000007659.18	ENSMUSG00000007659	Bcl2l1	2	152780668	152831728	152831728	-1	BCL2-like 1 [Source:MGI Symbol;Acc:MGI:88139]
ENSMUSG00000007670.10	603.007	-0.0178704	0.185022	-0.0965852	0.923056	0.959282	ENSMUSG00000007670.10	ENSMUSG00000007670	Khsrp	17	57021051	57031522	57031488	-1	KH-type splicing regulatory protein [Source:MGI Symbol;Acc:MGI:1336214]
ENSMUSG00000007682.6	14.3744	2.52451	0.74921	3.36957	0.000752858	0.0047188	ENSMUSG00000007682.6	ENSMUSG00000007682	Dio2	12	90724552	90738438	90738438	-1	deiodinase, iodothyronine, type II [Source:MGI Symbol;Acc:MGI:1338833]
ENSMUSG00000007721.6	2866.74	0.368293	0.0907599	4.05789	4.95e-05	0.000482324	ENSMUSG00000007721.6	ENSMUSG00000007721	Ccdc124	8	70868227	70873935	70873935	-1	coiled-coil domain containing 124 [Source:MGI Symbol;Acc:MGI:1916403]
ENSMUSG00000007739.10	7806.61	-0.279955	0.148135	-1.88986	0.0587761	0.147385	ENSMUSG00000007739.10	ENSMUSG00000007739	Cct4	11	22990519	23003780	22990519	1	chaperonin containing Tcp1, subunit 4 (delta) [Source:MGI Symbol;Acc:MGI:104689]
ENSMUSG00000007777.9	798.293	0.440409	0.129292	3.40632	0.000658445	0.00419905	ENSMUSG00000007777.9	ENSMUSG00000007777	0610009B22Rik	11	51685386	51688874	51688653	-1	RIKEN cDNA 0610009B22 gene [Source:MGI Symbol;Acc:MGI:1913300]
ENSMUSG00000007783.10	77.1134	0.191715	0.324847	0.590171	0.555076	0.715419	ENSMUSG00000007783.10	ENSMUSG00000007783	Cpt1c	7	44959372	44974851	44967731	-1	carnitine palmitoyltransferase 1c [Source:MGI Symbol;Acc:MGI:2446526]
ENSMUSG00000007805.4	1.50957	0.877657	2.7354	0.320852	0.748323	NA	ENSMUSG00000007805.4	ENSMUSG00000007805	Twist2	1	91801461	91848028	91801461	1	twist basic helix-loop-helix transcription factor 2 [Source:MGI Symbol;Acc:MGI:104685]
ENSMUSG00000007812.16	1894.18	-0.290411	0.140067	-2.07337	0.0381375	0.106663	ENSMUSG00000007812.16	ENSMUSG00000007812	Zfp655	5	145231715	145247302	145231715	1	zinc finger protein 655 [Source:MGI Symbol;Acc:MGI:1919861]
ENSMUSG00000007815.13	24069.2	-0.314783	0.109156	-2.8838	0.0039291	0.0179204	ENSMUSG00000007815.13	ENSMUSG00000007815	Rhoa	9	108306129	108337934	108306129	1	ras homolog family member A [Source:MGI Symbol;Acc:MGI:1096342]
ENSMUSG00000007817.15	5556.17	0.278445	0.173846	1.60167	0.109228	0.235557	ENSMUSG00000007817.15	ENSMUSG00000007817	Zmiz1	14	25459185	25666743	25459185	1	zinc finger, MIZ-type containing 1 [Source:MGI Symbol;Acc:MGI:3040693]
ENSMUSG00000007827.10	865.411	-0.399283	0.156396	-2.55303	0.0106789	0.0395716	ENSMUSG00000007827.10	ENSMUSG00000007827	Ankrd26	6	118501308	118562226	118562226	-1	ankyrin repeat domain 26 [Source:MGI Symbol;Acc:MGI:1917887]
ENSMUSG00000007833.15	958.754	-0.233753	0.236634	-0.987825	0.323238	0.502597	ENSMUSG00000007833.15	ENSMUSG00000007833	Aldh16a1	7	45140684	45154584	45154526	-1	aldehyde dehydrogenase 16 family, member A1 [Source:MGI Symbol;Acc:MGI:1916998]
ENSMUSG00000007836.6	729.199	0.427321	0.181038	2.36039	0.0182556	0.0602771	ENSMUSG00000007836.6	ENSMUSG00000007836	Hnrnpa0	13	58125879	58128556	58128556	-1	heterogeneous nuclear ribonucleoprotein A0 [Source:MGI Symbol;Acc:MGI:1924384]
ENSMUSG00000007837.11	781.438	-0.0955825	0.143601	-0.66561	0.50566	0.674391	ENSMUSG00000007837.11	ENSMUSG00000007837	Prrg2	7	45053584	45062677	45062677	-1	proline-rich Gla (G-carboxyglutamic acid) polypeptide 2 [Source:MGI Symbol;Acc:MGI:1929596]
ENSMUSG00000007850.16	6775.41	0.299986	0.232221	1.29181	0.196422	0.357894	ENSMUSG00000007850.16	ENSMUSG00000007850	Hnrnph1	11	50376990	50386528	50376990	1	heterogeneous nuclear ribonucleoprotein H1 [Source:MGI Symbol;Acc:MGI:1891925]
ENSMUSG00000007867.9	269.42	-0.00870326	0.168379	-0.0516884	0.958777	0.978108	ENSMUSG00000007867.9	ENSMUSG00000007867	Ift43	12	86082541	86162459	86082541	1	intraflagellar transport 43 [Source:MGI Symbol;Acc:MGI:1923661]
ENSMUSG00000007872.3	1674.25	-1.16602	0.336342	-3.46678	0.000526732	0.00349991	ENSMUSG00000007872.3	ENSMUSG00000007872	Id3	4	136143497	136145755	136143497	1	inhibitor of DNA binding 3 [Source:MGI Symbol;Acc:MGI:96398]
ENSMUSG00000007877.2	267.335	1.77767	0.236945	7.50246	6.26e-14	4.08e-12	ENSMUSG00000007877.2	ENSMUSG00000007877	Tcap	11	98383811	98384953	98383811	1	titin-cap [Source:MGI Symbol;Acc:MGI:1330233]
ENSMUSG00000007880.16	4353.77	-0.0661772	0.108568	-0.609547	0.542162	0.704468	ENSMUSG00000007880.16	ENSMUSG00000007880	Arid1a	4	133679008	133756769	133753611	-1	AT rich interactive domain 1A (SWI-like) [Source:MGI Symbol;Acc:MGI:1935147]
ENSMUSG00000007891.16	21981.1	-0.375215	0.194086	-1.93324	0.0532069	0.136891	ENSMUSG00000007891.16	ENSMUSG00000007891	Ctsd	7	142375911	142388038	142388038	-1	cathepsin D [Source:MGI Symbol;Acc:MGI:88562]
ENSMUSG00000007892.8	7226.01	0.549298	0.154922	3.54565	0.000391652	0.00274004	ENSMUSG00000007892.8	ENSMUSG00000007892	Rplp1	9	61913284	61914542	61914542	-1	ribosomal protein, large, P1 [Source:MGI Symbol;Acc:MGI:1927099]
ENSMUSG00000007908.14	3.07192	5.03791	3.22142	1.56388	0.117846	0.248184	ENSMUSG00000007908.14	ENSMUSG00000007908	Hmgcll1	9	76014855	76136350	76014855	1	3-hydroxymethyl-3-methylglutaryl-Coenzyme A lyase-like 1 [Source:MGI Symbol;Acc:MGI:2446108]
ENSMUSG00000007944.8	2.75666	1.39089	1.75322	0.793334	0.427583	0.604585	ENSMUSG00000007944.8	ENSMUSG00000007944	Ttc9b	7	27653915	27657346	27653915	1	tetratricopeptide repeat domain 9B [Source:MGI Symbol;Acc:MGI:1920282]
ENSMUSG00000007950.9	409.795	-0.718966	0.419643	-1.71328	0.0866608	0.198172	ENSMUSG00000007950.9	ENSMUSG00000007950	Abhd8	8	71456705	71463655	71463655	-1	abhydrolase domain containing 8 [Source:MGI Symbol;Acc:MGI:1918946]
ENSMUSG00000007987.12	612.303	0.375225	0.162109	2.31464	0.0206324	0.0663085	ENSMUSG00000007987.12	ENSMUSG00000007987	Ift22	5	136908150	136915404	136908150	1	intraflagellar transport 22 [Source:MGI Symbol;Acc:MGI:1914536]
ENSMUSG00000007989.7	1.73608	-2.64147	1.61258	-1.63804	0.101413	NA	ENSMUSG00000007989.7	ENSMUSG00000007989	Fzd3	14	65192449	65262463	65262463	-1	frizzled class receptor 3 [Source:MGI Symbol;Acc:MGI:108476]
ENSMUSG00000008028.15	20.4703	0.829468	0.65961	1.25751	0.208568	0.372529	ENSMUSG00000008028.15	ENSMUSG00000008028	1700008O03Rik	7	44360043	44385820	44375030	-1	RIKEN cDNA 1700008O03 gene [Source:MGI Symbol;Acc:MGI:1916599]
ENSMUSG00000008035.12	3449.6	-0.380283	0.184952	-2.05612	0.0397706	0.110173	ENSMUSG00000008035.12	ENSMUSG00000008035	Mid1ip1	X	10715013	10719690	10715013	1	Mid1 interacting protein 1 (gastrulation specific G12-like (zebrafish)) [Source:MGI Symbol;Acc:MGI:1915291]
ENSMUSG00000008036.11	3996.7	0.137564	0.110788	1.24169	0.214353	0.37984	ENSMUSG00000008036.11	ENSMUSG00000008036	Ap2s1	7	16738410	16749294	16738410	1	adaptor-related protein complex 2, sigma 1 subunit [Source:MGI Symbol;Acc:MGI:2141861]
ENSMUSG00000008090.14	31.7708	0.824093	0.621616	1.32573	0.18493	0.342602	ENSMUSG00000008090.14	ENSMUSG00000008090	Fgfrl1	5	108692382	108706924	108692382	1	fibroblast growth factor receptor-like 1 [Source:MGI Symbol;Acc:MGI:2150920]
ENSMUSG00000008129.14	34.676	-1.15255	0.576502	-1.99921	0.0455862	0.122109	ENSMUSG00000008129.14	ENSMUSG00000008129	4930432K21Rik	8	84148025	84172590	84148025	1	RIKEN cDNA 4930432K21 gene [Source:MGI Symbol;Acc:MGI:1921916]
ENSMUSG00000008136.14	47.0475	-4.61517	0.728962	-6.33115	2.43e-10	9.27e-09	ENSMUSG00000008136.14	ENSMUSG00000008136	Fhl2	1	43123074	43196984	43163961	-1	four and a half LIM domains 2 [Source:MGI Symbol;Acc:MGI:1338762]
ENSMUSG00000008140.18	2022.26	-0.423307	0.163882	-2.583	0.00979449	0.036864	ENSMUSG00000008140.18	ENSMUSG00000008140	Emc10	7	44489937	44496529	44496529	-1	ER membrane protein complex subunit 10 [Source:MGI Symbol;Acc:MGI:1916933]
ENSMUSG00000008153.12	1.95436	-0.56416	2.56083	-0.220303	0.825635	NA	ENSMUSG00000008153.12	ENSMUSG00000008153	Clstn3	6	124430581	124464794	124433500	-1	calsyntenin 3 [Source:MGI Symbol;Acc:MGI:2178323]
ENSMUSG00000008167.14	235.397	-0.1127	0.207967	-0.541912	0.587879	0.740344	ENSMUSG00000008167.14	ENSMUSG00000008167	Fbxw9	8	85060055	85067124	85060055	1	F-box and WD-40 domain protein 9 [Source:MGI Symbol;Acc:MGI:1915878]
ENSMUSG00000008193.13	7.74496	-0.122377	1.3817	-0.08857	0.929424	0.963253	ENSMUSG00000008193.13	ENSMUSG00000008193	Spib	7	44525993	44532071	44532071	-1	Spi-B transcription factor (Spi-1/PU.1 related) [Source:MGI Symbol;Acc:MGI:892986]
ENSMUSG00000008200.15	3373.53	0.0935185	0.11251	0.831203	0.405859	0.584388	ENSMUSG00000008200.15	ENSMUSG00000008200	Fnbp4	2	90745370	90781021	90745370	1	formin binding protein 4 [Source:MGI Symbol;Acc:MGI:1860513]
ENSMUSG00000008206.16	510.96	0.407558	0.206079	1.97768	0.0479652	0.126858	ENSMUSG00000008206.16	ENSMUSG00000008206	Cers4	8	4493026	4531680	4493026	1	ceramide synthase 4 [Source:MGI Symbol;Acc:MGI:1914510]
ENSMUSG00000008226.14	548.545	-0.727816	0.269362	-2.702	0.0068924	0.0279416	ENSMUSG00000008226.14	ENSMUSG00000008226	Scrn3	2	73312601	73337818	73312601	1	secernin 3 [Source:MGI Symbol;Acc:MGI:1921866]
ENSMUSG00000008301.11	1798.87	0.0824563	0.111153	0.741825	0.458193	0.633542	ENSMUSG00000008301.11	ENSMUSG00000008301	Phax	18	56562443	56587712	56562443	1	phosphorylated adaptor for RNA export [Source:MGI Symbol;Acc:MGI:1891839]
ENSMUSG00000008305.18	350.564	0.288731	0.275146	1.04937	0.294008	0.471423	ENSMUSG00000008305.18	ENSMUSG00000008305	Tle1	4	72117142	72200919	72200857	-1	transducin-like enhancer of split 1 [Source:MGI Symbol;Acc:MGI:104636]
ENSMUSG00000008307.11	184.505	-0.29886	0.206513	-1.44718	0.147848	0.292686	ENSMUSG00000008307.11	ENSMUSG00000008307	1700109H08Rik	5	3571566	3584356	3571566	1	RIKEN cDNA 1700109H08 gene [Source:MGI Symbol;Acc:MGI:1924286]
ENSMUSG00000008318.10	997.562	0.0681212	0.245152	0.277873	0.78111	0.874277	ENSMUSG00000008318.10	ENSMUSG00000008318	Relt	7	100845847	100863446	100863446	-1	RELT tumor necrosis factor receptor [Source:MGI Symbol;Acc:MGI:2443373]
ENSMUSG00000008333.12	2261.9	0.198723	0.132242	1.50272	0.132911	0.272018	ENSMUSG00000008333.12	ENSMUSG00000008333	Snrpb2	2	143063039	143072853	143063039	1	U2 small nuclear ribonucleoprotein B [Source:MGI Symbol;Acc:MGI:104805]
ENSMUSG00000008348.9	216292	-0.912323	0.11853	-7.69695	1.39e-14	9.85e-13	ENSMUSG00000008348.9	ENSMUSG00000008348	Ubc	5	125385965	125390202	125390014	-1	ubiquitin C [Source:MGI Symbol;Acc:MGI:98889]
ENSMUSG00000008373.16	2132.72	-0.234936	0.11113	-2.11407	0.0345094	0.0989161	ENSMUSG00000008373.16	ENSMUSG00000008373	Prpf31	7	3629985	3642486	3629985	1	pre-mRNA processing factor 31 [Source:MGI Symbol;Acc:MGI:1916238]
ENSMUSG00000008384.8	2261.83	-0.375997	0.272471	-1.37995	0.167601	0.319532	ENSMUSG00000008384.8	ENSMUSG00000008384	Sertad1	7	27486910	27490316	27486910	1	SERTA domain containing 1 [Source:MGI Symbol;Acc:MGI:1913438]
ENSMUSG00000008393.9	6356.54	-1.01535	0.167335	-6.06779	1.3e-09	4.24e-08	ENSMUSG00000008393.9	ENSMUSG00000008393	Carhsp1	16	8658580	8672155	8672155	-1	calcium regulated heat stable protein 1 [Source:MGI Symbol;Acc:MGI:1196368]
ENSMUSG00000008398.16	1325.87	0.424424	0.259867	1.63324	0.102419	0.224641	ENSMUSG00000008398.16	ENSMUSG00000008398	Elk3	10	93247414	93311135	93311135	-1	ELK3, member of ETS oncogene family [Source:MGI Symbol;Acc:MGI:101762]
ENSMUSG00000008429.8	815.228	0.279028	0.144276	1.93399	0.0531147	0.136736	ENSMUSG00000008429.8	ENSMUSG00000008429	Herpud2	9	25108132	25151820	25151820	-1	HERPUD family member 2 [Source:MGI Symbol;Acc:MGI:1915393]
ENSMUSG00000008435.15	862.179	0.809297	0.144244	5.61062	2.02e-08	5.35e-07	ENSMUSG00000008435.15	ENSMUSG00000008435	Rdh13	7	4424770	4445649	4445601	-1	retinol dehydrogenase 13 (all-trans and 9-cis) [Source:MGI Symbol;Acc:MGI:1918732]
ENSMUSG00000008438.3	9.07305	-0.760551	1.11178	-0.684086	0.493921	0.664739	ENSMUSG00000008438.3	ENSMUSG00000008438	Adam21	12	81558584	81568474	81568474	-1	a disintegrin and metallopeptidase domain 21 [Source:MGI Symbol;Acc:MGI:1861229]
ENSMUSG00000008450.8	446.428	-0.0203499	0.128779	-0.158022	0.87444	0.931168	ENSMUSG00000008450.8	ENSMUSG00000008450	Nutf2	8	105860580	105879330	105860580	1	nuclear transport factor 2 [Source:MGI Symbol;Acc:MGI:1915301]
ENSMUSG00000008475.13	31475.6	0.196809	0.147482	1.33446	0.182052	0.338981	ENSMUSG00000008475.13	ENSMUSG00000008475	Arpc5	1	152766542	152775597	152766542	1	actin related protein 2/3 complex, subunit 5 [Source:MGI Symbol;Acc:MGI:1915021]
ENSMUSG00000008482.9	1.09297	-3.60509	2.6612	-1.35469	0.175517	NA	ENSMUSG00000008482.9	ENSMUSG00000008482	Rnf151	17	24715839	24718063	24718063	-1	ring finger protein 151 [Source:MGI Symbol;Acc:MGI:1914754]
ENSMUSG00000008496.19	2128.65	-0.858891	0.223082	-3.8501	0.000118067	0.0010079	ENSMUSG00000008496.19	ENSMUSG00000008496	Pou2f2	7	25087344	25179726	25132488	-1	POU domain, class 2, transcription factor 2 [Source:MGI Symbol;Acc:MGI:101897]
ENSMUSG00000008540.11	1726.78	1.75044	0.233686	7.49056	6.86e-14	4.41e-12	ENSMUSG00000008540.11	ENSMUSG00000008540	Mgst1	6	138140316	138156755	138140316	1	microsomal glutathione S-transferase 1 [Source:MGI Symbol;Acc:MGI:1913850]
ENSMUSG00000008575.17	201.378	0.0230466	0.382212	0.0602979	0.951918	0.975392	ENSMUSG00000008575.17	ENSMUSG00000008575	Nfib	4	82290173	82705750	82505770	-1	nuclear factor I/B [Source:MGI Symbol;Acc:MGI:103188]
ENSMUSG00000008601.12	9.9324	-1.09124	0.968297	-1.12697	0.259755	0.433394	ENSMUSG00000008601.12	ENSMUSG00000008601	Rab25	3	88542029	88548300	88548300	-1	RAB25, member RAS oncogene family [Source:MGI Symbol;Acc:MGI:1858203]
ENSMUSG00000008604.11	1155.97	-1.11285	0.310252	-3.58693	0.000334592	0.00240555	ENSMUSG00000008604.11	ENSMUSG00000008604	Ubqln4	3	88553758	88569725	88553758	1	ubiquilin 4 [Source:MGI Symbol;Acc:MGI:2150152]
ENSMUSG00000008658.16	12.3599	1.18354	0.754625	1.56839	0.116791	0.246807	ENSMUSG00000008658.16	ENSMUSG00000008658	Rbfox1	16	5885355	7411526	5885355	1	RNA binding protein, fox-1 homolog (C. elegans) 1 [Source:MGI Symbol;Acc:MGI:1926224]
ENSMUSG00000008668.15	12258.1	0.578122	0.126182	4.58166	4.61e-06	6.42e-05	ENSMUSG00000008668.15	ENSMUSG00000008668	Rps18	17	33951999	33956001	33952689	-1	ribosomal protein S18 [Source:MGI Symbol;Acc:MGI:98146]
ENSMUSG00000008682.13	15066.8	0.204101	0.114271	1.78611	0.0740809	0.175689	ENSMUSG00000008682.13	ENSMUSG00000008682	Rpl10	X	74270812	74273135	74270812	1	ribosomal protein L10 [Source:MGI Symbol;Acc:MGI:105943]
ENSMUSG00000008683.16	2836.42	0.50634	0.142407	3.55558	0.000377148	0.00266015	ENSMUSG00000008683.16	ENSMUSG00000008683	Rps15a	7	118104372	118116188	118116188	-1	ribosomal protein S15A [Source:MGI Symbol;Acc:MGI:2389091]
ENSMUSG00000008690.15	3857.32	-0.208525	0.132259	-1.57664	0.114879	0.243842	ENSMUSG00000008690.15	ENSMUSG00000008690	Ncaph2	15	89355719	89372826	89355719	1	non-SMC condensin II complex, subunit H2 [Source:MGI Symbol;Acc:MGI:1289164]
ENSMUSG00000008730.17	3320.09	0.189523	0.174916	1.08351	0.278584	0.454904	ENSMUSG00000008730.17	ENSMUSG00000008730	Hipk1	3	103739815	103791563	103791563	-1	homeodomain interacting protein kinase 1 [Source:MGI Symbol;Acc:MGI:1314873]
ENSMUSG00000008734.9	528.093	1.35365	0.437941	3.09094	0.00199527	0.0103622	ENSMUSG00000008734.9	ENSMUSG00000008734	Gprc5b	7	118972047	118995211	118995211	-1	G protein-coupled receptor, family C, group 5, member B [Source:MGI Symbol;Acc:MGI:1927596]
ENSMUSG00000008763.16	3438.03	0.0572475	0.131104	0.436659	0.662359	0.79441	ENSMUSG00000008763.16	ENSMUSG00000008763	Man1a2	3	100562208	100685503	100685503	-1	mannosidase, alpha, class 1A, member 2 [Source:MGI Symbol;Acc:MGI:104676]
ENSMUSG00000008822.15	232.51	0.65183	0.209538	3.1108	0.00186583	0.00986458	ENSMUSG00000008822.15	ENSMUSG00000008822	Acyp1	12	85272398	85288438	85280435	-1	acylphosphatase 1, erythrocyte (common) type [Source:MGI Symbol;Acc:MGI:1913454]
ENSMUSG00000008845.9	59951.7	-0.184959	0.184218	-1.00402	0.315368	0.494971	ENSMUSG00000008845.9	ENSMUSG00000008845	Cd163	6	124304656	124330527	124304656	1	CD163 antigen [Source:MGI Symbol;Acc:MGI:2135946]
ENSMUSG00000008855.17	1371.75	0.108983	0.254809	0.427704	0.668867	0.799192	ENSMUSG00000008855.17	ENSMUSG00000008855	Hdac5	11	102194432	102230166	102230166	-1	histone deacetylase 5 [Source:MGI Symbol;Acc:MGI:1333784]
ENSMUSG00000008859.8	2456.54	0.0766967	0.368397	0.20819	0.835081	0.90793	ENSMUSG00000008859.8	ENSMUSG00000008859	Rala	13	17880571	17944239	17944239	-1	v-ral simian leukemia viral oncogene A (ras related) [Source:MGI Symbol;Acc:MGI:1927243]
ENSMUSG00000008892.12	5661.74	0.123	0.136523	0.900953	0.367613	0.547874	ENSMUSG00000008892.12	ENSMUSG00000008892	Vdac3	8	22577075	22593813	22593758	-1	voltage-dependent anion channel 3 [Source:MGI Symbol;Acc:MGI:106922]
ENSMUSG00000008958.14	1951.79	-0.364924	0.180538	-2.02132	0.043247	0.117493	ENSMUSG00000008958.14	ENSMUSG00000008958	Vps72	3	95111022	95123051	95111022	1	vacuolar protein sorting 72 [Source:MGI Symbol;Acc:MGI:1202305]
ENSMUSG00000008976.16	2718.24	-0.619578	0.194168	-3.19093	0.00141815	0.00791306	ENSMUSG00000008976.16	ENSMUSG00000008976	Gabpa	16	84834925	84863779	84834925	1	GA repeat binding protein, alpha [Source:MGI Symbol;Acc:MGI:95610]
ENSMUSG00000009013.5	5568.57	0.125339	0.179988	0.696372	0.486196	0.657792	ENSMUSG00000009013.5	ENSMUSG00000009013	Dynll1	5	115297110	115300999	115300999	-1	dynein light chain LC8-type 1 [Source:MGI Symbol;Acc:MGI:1861457]
ENSMUSG00000009030.14	1229.8	-0.516634	0.133544	-3.86866	0.000109436	0.000945479	ENSMUSG00000009030.14	ENSMUSG00000009030	Pdcl	2	37350074	37359332	37359332	-1	phosducin-like [Source:MGI Symbol;Acc:MGI:1914716]
ENSMUSG00000009035.15	951.383	-1.08303	0.336479	-3.21871	0.00128767	0.00733016	ENSMUSG00000009035.15	ENSMUSG00000009035	Tmem184b	15	79360684	79403569	79403569	-1	transmembrane protein 184b [Source:MGI Symbol;Acc:MGI:2445179]
ENSMUSG00000009073.16	946.43	-0.963603	0.267542	-3.60169	0.000316159	0.00229455	ENSMUSG00000009073.16	ENSMUSG00000009073	Nf2	11	4765845	4849536	4849536	-1	neurofibromin 2 [Source:MGI Symbol;Acc:MGI:97307]
ENSMUSG00000009075.2	32.9898	0.628137	0.397234	1.58128	0.113814	0.242203	ENSMUSG00000009075.2	ENSMUSG00000009075	Cabp7	11	4736892	4746778	4746778	-1	calcium binding protein 7 [Source:MGI Symbol;Acc:MGI:2183437]
ENSMUSG00000009076.10	1885.18	0.408299	0.16181	2.52332	0.0116252	0.0422493	ENSMUSG00000009076.10	ENSMUSG00000009076	Zmat5	11	4704678	4737669	4704678	1	zinc finger, matrin type 5 [Source:MGI Symbol;Acc:MGI:1914428]
ENSMUSG00000009079.16	17154.7	-0.424927	0.115833	-3.66844	0.000244037	0.00184764	ENSMUSG00000009079.16	ENSMUSG00000009079	Ewsr1	11	5069689	5099266	5078521	-1	Ewing sarcoma breakpoint region 1 [Source:MGI Symbol;Acc:MGI:99960]
ENSMUSG00000009090.17	8848.35	-0.877494	0.296813	-2.95639	0.00311262	0.0148304	ENSMUSG00000009090.17	ENSMUSG00000009090	Ap1b1	11	4986824	5042791	4986824	1	adaptor protein complex AP-1, beta 1 subunit [Source:MGI Symbol;Acc:MGI:1096368]
ENSMUSG00000009092.5	14.6039	-1.09692	0.909559	-1.20599	0.227823	0.39593	ENSMUSG00000009092.5	ENSMUSG00000009092	Derl3	10	75893413	75895941	75893413	1	Der1-like domain family, member 3 [Source:MGI Symbol;Acc:MGI:1917627]
ENSMUSG00000009108.15	5.76303	0.85932	1.27568	0.673617	0.500555	0.669896	ENSMUSG00000009108.15	ENSMUSG00000009108	Gnat2	3	108092789	108101432	108092789	1	guanine nucleotide binding protein, alpha transducing 2 [Source:MGI Symbol;Acc:MGI:95779]
ENSMUSG00000009112.4	1026.44	-0.761551	0.246107	-3.09439	0.00197216	0.010278	ENSMUSG00000009112.4	ENSMUSG00000009112	Bcl2l13	6	120836212	120892842	120836212	1	BCL2-like 13 (apoptosis facilitator) [Source:MGI Symbol;Acc:MGI:2136959]
ENSMUSG00000009114.17	3.6938	1.73298	2.09168	0.828512	0.40738	0.585629	ENSMUSG00000009114.17	ENSMUSG00000009114	2610028H24Rik	10	76449081	76461110	76449081	1	RIKEN cDNA 2610028H24 gene [Source:MGI Symbol;Acc:MGI:1924214]
ENSMUSG00000009115.5	1.40222	1.46885	2.65518	0.553202	0.580125	NA	ENSMUSG00000009115.5	ENSMUSG00000009115	Spatc1l	10	76562272	76570201	76562272	1	spermatogenesis and centriole associated 1 like [Source:MGI Symbol;Acc:MGI:1923823]
ENSMUSG00000009145.6	53.8965	-0.906307	0.502534	-1.80348	0.0713136	0.170493	ENSMUSG00000009145.6	ENSMUSG00000009145	Dqx1	6	83057844	83067318	83057844	1	DEAQ RNA-dependent ATPase [Source:MGI Symbol;Acc:MGI:2136388]
ENSMUSG00000009185.2	1882.41	0.106674	0.339172	0.314514	0.753131	0.85753	ENSMUSG00000009185.2	ENSMUSG00000009185	Ccl8	11	82115185	82116799	82115185	1	chemokine (C-C motif) ligand 8 [Source:MGI Symbol;Acc:MGI:101878]
ENSMUSG00000009207.15	908.479	-0.288838	0.133089	-2.17026	0.0299873	0.0885812	ENSMUSG00000009207.15	ENSMUSG00000009207	Lnpk	2	74520291	74579435	74578948	-1	lunapark, ER junction formation factor [Source:MGI Symbol;Acc:MGI:1918115]
ENSMUSG00000009246.14	25.7549	-2.48528	0.575937	-4.3152	1.59e-05	0.000185686	ENSMUSG00000009246.14	ENSMUSG00000009246	Trpm5	7	143069153	143094642	143074561	-1	transient receptor potential cation channel, subfamily M, member 5 [Source:MGI Symbol;Acc:MGI:1861718]
ENSMUSG00000009248.6	28.0523	-0.688271	0.549049	-1.25357	0.209998	0.374061	ENSMUSG00000009248.6	ENSMUSG00000009248	Ascl2	7	142966829	142969264	142969264	-1	achaete-scute family bHLH transcription factor 2 [Source:MGI Symbol;Acc:MGI:96920]
ENSMUSG00000009281.6	80.996	1.65342	0.414579	3.9882	6.66e-05	0.000621506	ENSMUSG00000009281.6	ENSMUSG00000009281	Rarres2	6	48569696	48572789	48572646	-1	retinoic acid receptor responder (tazarotene induced) 2 [Source:MGI Symbol;Acc:MGI:1918910]
ENSMUSG00000009291.13	10351	-0.0223792	0.153938	-0.145378	0.884413	0.937012	ENSMUSG00000009291.13	ENSMUSG00000009291	Pttg1ip	10	77581720	77598732	77581720	1	pituitary tumor-transforming 1 interacting protein [Source:MGI Symbol;Acc:MGI:2652132]
ENSMUSG00000009292.18	654.392	-1.30717	0.304745	-4.28939	1.79e-05	0.000205094	ENSMUSG00000009292.18	ENSMUSG00000009292	Trpm2	10	77907722	77970563	77969854	-1	transient receptor potential cation channel, subfamily M, member 2 [Source:MGI Symbol;Acc:MGI:1351901]
ENSMUSG00000009293.17	4923.2	-0.542482	0.161339	-3.36237	0.000772758	0.0048155	ENSMUSG00000009293.17	ENSMUSG00000009293	Ube2g2	10	77622275	77645993	77622275	1	ubiquitin-conjugating enzyme E2G 2 [Source:MGI Symbol;Acc:MGI:1343188]
ENSMUSG00000009350.13	4.46887	-4.98924	1.76514	-2.82654	0.00470544	0.0206444	ENSMUSG00000009350.13	ENSMUSG00000009350	Mpo	11	87793581	87804413	87793581	1	myeloperoxidase [Source:MGI Symbol;Acc:MGI:97137]
ENSMUSG00000009356.12	1.56769	-4.10876	2.38078	-1.72581	0.0843824	NA	ENSMUSG00000009356.12	ENSMUSG00000009356	Lpo	11	87806428	87828289	87826113	-1	lactoperoxidase [Source:MGI Symbol;Acc:MGI:1923363]
ENSMUSG00000009376.15	37.2868	2.38096	0.76957	3.09389	0.00197554	0.0102906	ENSMUSG00000009376.15	ENSMUSG00000009376	Met	6	17463800	17573980	17463800	1	met proto-oncogene [Source:MGI Symbol;Acc:MGI:96969]
ENSMUSG00000009378.4	27.2739	0.355264	0.517161	0.68695	0.492114	0.662846	ENSMUSG00000009378.4	ENSMUSG00000009378	Slc16a12	19	34668403	34747289	34747289	-1	solute carrier family 16 (monocarboxylic acid transporters), member 12 [Source:MGI Symbol;Acc:MGI:2147716]
ENSMUSG00000009394.13	9.75287	0.538778	1.3358	0.403337	0.6867	0.81226	ENSMUSG00000009394.13	ENSMUSG00000009394	Syn2	6	115134902	115282006	115134902	1	synapsin II [Source:MGI Symbol;Acc:MGI:103020]
ENSMUSG00000009406.13	256.076	-0.489076	0.294319	-1.66172	0.0965686	0.215101	ENSMUSG00000009406.13	ENSMUSG00000009406	Elk1	X	20933395	20950608	20950608	-1	ELK1, member of ETS oncogene family [Source:MGI Symbol;Acc:MGI:101833]
ENSMUSG00000009418.16	8912.56	0.501055	0.160436	3.12308	0.0017897	0.00956296	ENSMUSG00000009418.16	ENSMUSG00000009418	Nav1	1	135434580	135688105	135585705	-1	neuron navigator 1 [Source:MGI Symbol;Acc:MGI:2183683]
ENSMUSG00000009470.17	2729.13	-0.276517	0.140942	-1.96192	0.0497712	0.130244	ENSMUSG00000009470.17	ENSMUSG00000009470	Tnpo1	13	98839019	98926384	98891040	-1	transportin 1 [Source:MGI Symbol;Acc:MGI:2681523]
ENSMUSG00000009535.13	1716.99	0.0304282	0.148289	0.205195	0.837419	0.909441	ENSMUSG00000009535.13	ENSMUSG00000009535	Rnmt	18	68300355	68324852	68300355	1	RNA (guanine-7-) methyltransferase [Source:MGI Symbol;Acc:MGI:1915147]
ENSMUSG00000009545.14	326.761	3.31973	0.398164	8.3376	7.58e-17	7.01e-15	ENSMUSG00000009545.14	ENSMUSG00000009545	Kcnq1	7	143106362	143427042	143106362	1	potassium voltage-gated channel, subfamily Q, member 1 [Source:MGI Symbol;Acc:MGI:108083]
ENSMUSG00000009549.14	3540.32	0.390122	0.132902	2.93541	0.00333108	0.0156464	ENSMUSG00000009549.14	ENSMUSG00000009549	Srp14	2	118475850	118479711	118479711	-1	signal recognition particle 14 [Source:MGI Symbol;Acc:MGI:107169]
ENSMUSG00000009555.16	1283.68	0.644175	0.149392	4.31199	1.62e-05	0.000188205	ENSMUSG00000009555.16	ENSMUSG00000009555	Cdk9	2	32705784	32713076	32711047	-1	cyclin-dependent kinase 9 (CDC2-related kinase) [Source:MGI Symbol;Acc:MGI:1328368]
ENSMUSG00000009563.16	2254.5	-0.245378	0.14682	-1.67128	0.0946657	0.21196	ENSMUSG00000009563.16	ENSMUSG00000009563	Tor2a	2	32757234	32762244	32757234	1	torsin family 2, member A [Source:MGI Symbol;Acc:MGI:1353596]
ENSMUSG00000009566.12	489.483	-0.444879	0.192048	-2.31649	0.0205313	0.066013	ENSMUSG00000009566.12	ENSMUSG00000009566	Fpgs	2	32682609	32704145	32694185	-1	folylpolyglutamyl synthetase [Source:MGI Symbol;Acc:MGI:95576]
ENSMUSG00000009569.14	1695.33	0.474957	0.163524	2.90452	0.00367817	0.0170026	ENSMUSG00000009569.14	ENSMUSG00000009569	Mrtfb	16	13256481	13417529	13256481	1	myocardin related transcription factor B [Source:MGI Symbol;Acc:MGI:3050795]
ENSMUSG00000009575.14	1911.49	-0.278574	0.120904	-2.30409	0.0212175	0.0677967	ENSMUSG00000009575.14	ENSMUSG00000009575	Cbx5	15	103191544	103239816	103239816	-1	chromobox 5 [Source:MGI Symbol;Acc:MGI:109372]
ENSMUSG00000009585.18	8214.82	-0.934818	0.168165	-5.55894	2.71e-08	6.96e-07	ENSMUSG00000009585.18	ENSMUSG00000009585	Apobec3	15	79891659	79915906	79891659	1	apolipoprotein B mRNA editing enzyme, catalytic polypeptide 3 [Source:MGI Symbol;Acc:MGI:1933111]
ENSMUSG00000009614.16	158.271	-1.06742	0.422846	-2.52437	0.0115906	0.0421451	ENSMUSG00000009614.16	ENSMUSG00000009614	Sardh	2	27188393	27248337	27232697	-1	sarcosine dehydrogenase [Source:MGI Symbol;Acc:MGI:2183102]
ENSMUSG00000009621.18	887.552	-0.669954	0.232591	-2.88039	0.00397183	0.018071	ENSMUSG00000009621.18	ENSMUSG00000009621	Vav2	2	27262104	27427033	27426912	-1	vav 2 oncogene [Source:MGI Symbol;Acc:MGI:102718]
ENSMUSG00000009628.14	12.7729	-1.31255	1.11086	-1.18156	0.23738	0.407416	ENSMUSG00000009628.14	ENSMUSG00000009628	Tex15	8	33516738	33585582	33516738	1	testis expressed gene 15 [Source:MGI Symbol;Acc:MGI:1934816]
ENSMUSG00000009630.10	174.269	0.685896	0.326006	2.10394	0.0353836	0.100699	ENSMUSG00000009630.10	ENSMUSG00000009630	Ppp2cb	8	33599625	33619441	33599625	1	protein phosphatase 2 (formerly 2A), catalytic subunit, beta isoform [Source:MGI Symbol;Acc:MGI:1321161]
ENSMUSG00000009633.3	277.48	3.85062	1.0176	3.78402	NA	NA	ENSMUSG00000009633.3	ENSMUSG00000009633	G0s2	1	193272161	193273217	193273217	-1	G0/G1 switch gene 2 [Source:MGI Symbol;Acc:MGI:1316737]
ENSMUSG00000009640.11	692.564	-0.0258402	0.14804	-0.174549	0.861434	0.923149	ENSMUSG00000009640.11	ENSMUSG00000009640	Dmap1	4	117674681	117682273	117682253	-1	DNA methyltransferase 1-associated protein 1 [Source:MGI Symbol;Acc:MGI:1913483]
ENSMUSG00000009647.13	763.952	0.622732	0.191397	3.25361	0.00113948	0.00661679	ENSMUSG00000009647.13	ENSMUSG00000009647	Mcu	10	59446984	59616692	59616679	-1	mitochondrial calcium uniporter [Source:MGI Symbol;Acc:MGI:3026965]
ENSMUSG00000009654.4	15.31	4.55283	1.51025	3.01462	NA	NA	ENSMUSG00000009654.4	ENSMUSG00000009654	Oit3	10	59422958	59441778	59441778	-1	oncoprotein induced transcript 3 [Source:MGI Symbol;Acc:MGI:1201782]
ENSMUSG00000009670.11	14.9714	-6.63604	1.17843	-5.63127	1.79e-08	4.81e-07	ENSMUSG00000009670.11	ENSMUSG00000009670	Tex11	X	100838648	101059667	101059667	-1	testis expressed gene 11 [Source:MGI Symbol;Acc:MGI:1933237]
ENSMUSG00000009681.10	131.884	0.939696	0.23032	4.07996	4.5e-05	0.00044619	ENSMUSG00000009681.10	ENSMUSG00000009681	Bcr	10	75060592	75184921	75060592	1	BCR activator of RhoGEF and GTPase [Source:MGI Symbol;Acc:MGI:88141]
ENSMUSG00000009687.14	15529.3	0.33872	0.11545	2.9339	0.00334731	0.0156987	ENSMUSG00000009687.14	ENSMUSG00000009687	Fxyd5	7	31032722	31042481	31041839	-1	FXYD domain-containing ion transport regulator 5 [Source:MGI Symbol;Acc:MGI:1201785]
ENSMUSG00000009731.4	31.0572	1.13109	0.509717	2.21905	0.026483	0.0806354	ENSMUSG00000009731.4	ENSMUSG00000009731	Kcnd1	X	7822289	7838280	7822289	1	potassium voltage-gated channel, Shal-related family, member 1 [Source:MGI Symbol;Acc:MGI:96671]
ENSMUSG00000009733.9	541.756	-0.054008	0.183191	-0.294818	0.768133	0.866044	ENSMUSG00000009733.9	ENSMUSG00000009733	Tfcp2	15	100498012	100552008	100512244	-1	transcription factor CP2 [Source:MGI Symbol;Acc:MGI:98509]
ENSMUSG00000009739.17	257.509	-0.216151	0.39158	-0.551997	0.580951	0.735438	ENSMUSG00000009739.17	ENSMUSG00000009739	Pou6f1	15	100575318	100599984	100586365	-1	POU domain, class 6, transcription factor 1 [Source:MGI Symbol;Acc:MGI:102935]
ENSMUSG00000009741.15	2438.03	0.652805	0.113717	5.7406	9.43e-09	2.69e-07	ENSMUSG00000009741.15	ENSMUSG00000009741	Ubp1	9	113930934	113977202	113931435	1	upstream binding protein 1 [Source:MGI Symbol;Acc:MGI:104889]
ENSMUSG00000009772.15	2888.97	-1.18128	0.239151	-4.93949	7.83e-07	1.38e-05	ENSMUSG00000009772.15	ENSMUSG00000009772	Nuak2	1	132316126	132333488	132316126	1	NUAK family, SNF1-like kinase, 2 [Source:MGI Symbol;Acc:MGI:1921387]
ENSMUSG00000009828.15	486.141	-0.356831	0.172412	-2.06964	0.0384862	0.107471	ENSMUSG00000009828.15	ENSMUSG00000009828	Cilk1	9	78109192	78172107	78113315	1	ciliogenesis associated kinase 1 [Source:MGI Symbol;Acc:MGI:1934157]
ENSMUSG00000009863.14	8906.63	0.223167	0.144218	1.54743	0.12176	0.25471	ENSMUSG00000009863.14	ENSMUSG00000009863	Sdhb	4	140961203	140979193	140961203	1	succinate dehydrogenase complex, subunit B, iron sulfur (Ip) [Source:MGI Symbol;Acc:MGI:1914930]
ENSMUSG00000009876.13	31.2058	-1.39122	0.431061	-3.22743	0.00124908	0.00715678	ENSMUSG00000009876.13	ENSMUSG00000009876	Cox4i2	2	152754173	152765037	152754173	1	cytochrome c oxidase subunit 4I2 [Source:MGI Symbol;Acc:MGI:2135755]
ENSMUSG00000009894.15	788.575	-0.669473	0.161613	-4.14243	3.44e-05	0.000355943	ENSMUSG00000009894.15	ENSMUSG00000009894	Snap47	11	59407134	59451186	59449999	-1	synaptosomal-associated protein, 47 [Source:MGI Symbol;Acc:MGI:1915076]
ENSMUSG00000009905.5	1063.09	-0.0528836	0.144423	-0.366173	0.714236	0.831387	ENSMUSG00000009905.5	ENSMUSG00000009905	Kdsr	1	106720459	106759727	106759727	-1	3-ketodihydrosphingosine reductase [Source:MGI Symbol;Acc:MGI:1918000]
ENSMUSG00000009907.17	7201.5	-0.423606	0.12681	-3.34048	0.000836327	0.00514177	ENSMUSG00000009907.17	ENSMUSG00000009907	Vps4b	1	106764071	106796728	106796667	-1	vacuolar protein sorting 4B [Source:MGI Symbol;Acc:MGI:1100499]
ENSMUSG00000009927.9	8813.95	0.764769	0.15974	4.78759	1.69e-06	2.67e-05	ENSMUSG00000009927.9	ENSMUSG00000009927	Rps25	9	44407139	44410427	44407139	1	ribosomal protein S25 [Source:MGI Symbol;Acc:MGI:1922867]
ENSMUSG00000009941.10	32.8165	-0.781277	0.849992	-0.919159	0.358012	0.537355	ENSMUSG00000009941.10	ENSMUSG00000009941	Nxf2	X	134944526	134964754	134964754	-1	nuclear RNA export factor 2 [Source:MGI Symbol;Acc:MGI:1933192]
ENSMUSG00000009995.17	3152.09	-0.000557459	0.115219	-0.00483823	0.99614	0.997809	ENSMUSG00000009995.17	ENSMUSG00000009995	Taz	X	74281912	74290151	74281912	1	tafazzin [Source:MGI Symbol;Acc:MGI:109626]
ENSMUSG00000010021.13	119.984	0.677755	0.393496	1.72239	0.0849984	0.195199	ENSMUSG00000010021.13	ENSMUSG00000010021	Kif19a	11	114765388	114790739	114765388	1	kinesin family member 19A [Source:MGI Symbol;Acc:MGI:2447024]
ENSMUSG00000010025.19	2653.85	-0.721999	0.152747	-4.72677	2.28e-06	3.48e-05	ENSMUSG00000010025.19	ENSMUSG00000010025	Aldh3a2	11	61223417	61267464	61267185	-1	aldehyde dehydrogenase family 3, subfamily A2 [Source:MGI Symbol;Acc:MGI:1353452]
ENSMUSG00000010044.12	4.05692	-0.992787	1.14978	-0.863455	0.387887	0.567341	ENSMUSG00000010044.12	ENSMUSG00000010044	Zmynd10	9	107547298	107551319	107547298	1	zinc finger, MYND domain containing 10 [Source:MGI Symbol;Acc:MGI:2387863]
ENSMUSG00000010045.2	1010.87	-0.635536	0.325136	-1.95468	0.0506212	0.13203	ENSMUSG00000010045.2	ENSMUSG00000010045	Tmem115	9	107533945	107538673	107533945	1	transmembrane protein 115 [Source:MGI Symbol;Acc:MGI:1930765]
ENSMUSG00000010047.12	1686.57	-0.24957	0.239767	-1.04088	0.297929	0.475906	ENSMUSG00000010047.12	ENSMUSG00000010047	Hyal2	9	107567945	107572779	107567945	1	hyaluronoglucosaminidase 2 [Source:MGI Symbol;Acc:MGI:1196334]
ENSMUSG00000010048.10	586.888	-0.216982	0.233736	-0.92832	0.353241	0.532493	ENSMUSG00000010048.10	ENSMUSG00000010048	Ifrd2	9	107587642	107593385	107587642	1	interferon-related developmental regulator 2 [Source:MGI Symbol;Acc:MGI:1316708]
ENSMUSG00000010051.15	505.119	0.966618	0.171033	5.65164	1.59e-08	4.34e-07	ENSMUSG00000010051.15	ENSMUSG00000010051	Hyal1	9	107576927	107581710	107576927	1	hyaluronoglucosaminidase 1 [Source:MGI Symbol;Acc:MGI:96298]
ENSMUSG00000010054.4	925.769	-0.363132	0.244009	-1.48819	0.136701	0.277274	ENSMUSG00000010054.4	ENSMUSG00000010054	Tusc2	9	107563255	107566112	107563255	1	tumor suppressor 2, mitochondrial calcium regulator [Source:MGI Symbol;Acc:MGI:1931086]
ENSMUSG00000010057.8	726.555	0.0151533	0.188916	0.0802117	0.936069	0.96721	ENSMUSG00000010057.8	ENSMUSG00000010057	Nprl2	9	107542226	107545706	107542226	1	NPR2 like, GATOR1 complex subunit [Source:MGI Symbol;Acc:MGI:1914482]
ENSMUSG00000010067.13	5969.9	0.431296	0.121791	3.54129	0.00039817	0.00277933	ENSMUSG00000010067.13	ENSMUSG00000010067	Rassf1	9	107551555	107562267	107551555	1	Ras association (RalGDS/AF-6) domain family member 1 [Source:MGI Symbol;Acc:MGI:1928386]
ENSMUSG00000010095.13	20167.1	-0.66448	0.161015	-4.12683	3.68e-05	0.000376628	ENSMUSG00000010095.13	ENSMUSG00000010095	Slc3a2	19	8706882	8723369	8723369	-1	solute carrier family 3 (activators of dibasic and neutral amino acid transport), member 2 [Source:MGI Symbol;Acc:MGI:96955]
ENSMUSG00000010097.15	6990.56	-0.0845759	0.113033	-0.748238	0.454316	0.629761	ENSMUSG00000010097.15	ENSMUSG00000010097	Nxf1	19	8757073	8770922	8757073	1	nuclear RNA export factor 1 [Source:MGI Symbol;Acc:MGI:1858330]
ENSMUSG00000010110.17	4138.48	-0.056456	0.10424	-0.541598	0.588096	0.740487	ENSMUSG00000010110.17	ENSMUSG00000010110	Stx5a	19	8741413	8756069	8741413	1	syntaxin 5A [Source:MGI Symbol;Acc:MGI:1928483]
ENSMUSG00000010142.12	3388.65	-0.231752	0.127248	-1.82127	0.0685666	0.165486	ENSMUSG00000010142.12	ENSMUSG00000010142	Tnfrsf13b	11	61126755	61149372	61126755	1	tumor necrosis factor receptor superfamily, member 13b [Source:MGI Symbol;Acc:MGI:1889411]
ENSMUSG00000010175.13	131.854	-1.65031	0.252772	-6.52885	6.63e-11	2.76e-09	ENSMUSG00000010175.13	ENSMUSG00000010175	Prox1	1	190118035	190170714	190170714	-1	prospero homeobox 1 [Source:MGI Symbol;Acc:MGI:97772]
ENSMUSG00000010205.11	571.783	-1.07778	0.412758	-2.61116	0.00902368	0.0346095	ENSMUSG00000010205.11	ENSMUSG00000010205	Raver1	9	21074158	21092008	21092008	-1	ribonucleoprotein, PTB-binding 1 [Source:MGI Symbol;Acc:MGI:1919016]
ENSMUSG00000010277.7	6134.95	-0.593315	0.1732	-3.42561	0.000613411	0.00395856	ENSMUSG00000010277.7	ENSMUSG00000010277	2610507B11Rik	11	78261752	78290623	78261752	1	RIKEN cDNA 2610507B11 gene [Source:MGI Symbol;Acc:MGI:1919753]
ENSMUSG00000010290.7	589.514	-0.504908	0.168159	-3.00256	0.00267719	0.0131003	ENSMUSG00000010290.7	ENSMUSG00000010290	AI597479	1	43098710	43115947	43098710	1	expressed sequence AI597479 [Source:MGI Symbol;Acc:MGI:2138299]
ENSMUSG00000010307.7	1669	-1.31576	0.211379	-6.22466	4.83e-10	1.72e-08	ENSMUSG00000010307.7	ENSMUSG00000010307	Tmem86a	7	47050601	47054777	47050601	1	transmembrane protein 86A [Source:MGI Symbol;Acc:MGI:1915143]
ENSMUSG00000010311.15	2.00123	4.42649	3.4023	1.30103	0.193249	NA	ENSMUSG00000010311.15	ENSMUSG00000010311	Optc	1	133897199	133907999	133907172	-1	opticin [Source:MGI Symbol;Acc:MGI:2151113]
ENSMUSG00000010342.16	92.9923	0.0105274	0.372297	0.0282769	0.977441	0.987335	ENSMUSG00000010342.16	ENSMUSG00000010342	Tex14	11	87405065	87555823	87405065	1	testis expressed gene 14 [Source:MGI Symbol;Acc:MGI:1933227]
ENSMUSG00000010358.13	3742.21	-0.160614	0.117276	-1.36953	0.170833	0.323805	ENSMUSG00000010358.13	ENSMUSG00000010358	Ifi35	11	101448407	101458698	101448407	1	interferon-induced protein 35 [Source:MGI Symbol;Acc:MGI:1917360]
ENSMUSG00000010362.9	975.001	-0.15615	0.129782	-1.20317	0.228909	0.397139	ENSMUSG00000010362.9	ENSMUSG00000010362	Rdm1	11	101627195	101636100	101627195	1	RAD52 motif 1 [Source:MGI Symbol;Acc:MGI:1913849]
ENSMUSG00000010376.15	5597.27	0.349177	0.149822	2.33061	0.0197737	0.0640915	ENSMUSG00000010376.15	ENSMUSG00000010376	Nedd8	14	55662263	55672124	55672124	-1	neural precursor cell expressed, developmentally down-regulated gene 8 [Source:MGI Symbol;Acc:MGI:97301]
ENSMUSG00000010392.8	2000.88	-0.378761	0.139367	-2.71772	0.00657331	0.0269317	ENSMUSG00000010392.8	ENSMUSG00000010392	Gosr1	11	76726602	76763579	76763579	-1	golgi SNAP receptor complex member 1 [Source:MGI Symbol;Acc:MGI:1858260]
ENSMUSG00000010406.12	767.375	0.579517	0.14274	4.05996	4.91e-05	0.000478718	ENSMUSG00000010406.12	ENSMUSG00000010406	Mrpl52	14	54426909	54429756	54426909	1	mitochondrial ribosomal protein L52 [Source:MGI Symbol;Acc:MGI:1916086]
ENSMUSG00000010453.12	1604.48	-0.0455115	0.177626	-0.25622	0.797781	0.884713	ENSMUSG00000010453.12	ENSMUSG00000010453	Kansl3	1	36335730	36369181	36369157	-1	KAT8 regulatory NSL complex subunit 3 [Source:MGI Symbol;Acc:MGI:1918055]
ENSMUSG00000010461.15	184.241	-0.86657	0.49464	-1.75192	0.0797874	0.186208	ENSMUSG00000010461.15	ENSMUSG00000010461	Eya4	10	23102963	23350786	23349903	-1	EYA transcriptional coactivator and phosphatase 4 [Source:MGI Symbol;Acc:MGI:1337104]
ENSMUSG00000010476.14	10.9323	-1.87378	0.862279	-2.17305	0.0297763	0.0881028	ENSMUSG00000010476.14	ENSMUSG00000010476	Ebf3	7	137193673	137314445	137314445	-1	early B cell factor 3 [Source:MGI Symbol;Acc:MGI:894289]
ENSMUSG00000010492.10	40.9529	0.279841	0.697448	0.401236	0.688247	0.81342	ENSMUSG00000010492.10	ENSMUSG00000010492	Uckl1os	2	181578480	181585170	181578480	1	uridine-cytidine kinase 1-like 1, opposite strand [Source:MGI Symbol;Acc:MGI:3801877]
ENSMUSG00000010517.7	286.381	0.0622356	0.270461	0.230109	0.818007	0.897127	ENSMUSG00000010517.7	ENSMUSG00000010517	Faf1	4	109676588	109963960	109676588	1	Fas-associated factor 1 [Source:MGI Symbol;Acc:MGI:109419]
ENSMUSG00000010538.14	80.0493	0.664944	0.287975	2.30903	0.0209418	0.0671128	ENSMUSG00000010538.14	ENSMUSG00000010538	Tsacc	3	88282757	88296999	88296999	-1	TSSK6 activating co-chaperone [Source:MGI Symbol;Acc:MGI:1924177]
ENSMUSG00000010554.14	1361.75	-0.0195533	0.142319	-0.13739	0.890722	0.940323	ENSMUSG00000010554.14	ENSMUSG00000010554	Mettl16	11	74770830	74828525	74770830	1	methyltransferase like 16 [Source:MGI Symbol;Acc:MGI:1914743]
ENSMUSG00000010592.9	1.38361	-0.619167	2.76574	-0.223871	0.822858	NA	ENSMUSG00000010592.9	ENSMUSG00000010592	Dazl	17	50279395	50293636	50292892	-1	deleted in azoospermia-like [Source:MGI Symbol;Acc:MGI:1342328]
ENSMUSG00000010607.8	640.093	0.804536	0.191573	4.19964	2.67e-05	0.00028812	ENSMUSG00000010607.8	ENSMUSG00000010607	Pigyl	9	22156846	22158358	22156846	1	phosphatidylinositol glycan anchor biosynthesis, class Y-like [Source:MGI Symbol;Acc:MGI:1913518]
ENSMUSG00000010608.15	8539.48	0.320106	0.0972798	3.29057	0.000999846	0.00597994	ENSMUSG00000010608.15	ENSMUSG00000010608	Rbm25	12	83631236	83683123	83631236	1	RNA binding motif protein 25 [Source:MGI Symbol;Acc:MGI:1914289]
ENSMUSG00000010609.15	1149.27	0.440589	0.116483	3.78242	0.000155313	0.0012705	ENSMUSG00000010609.15	ENSMUSG00000010609	Psen2	1	180227004	180263438	180230065	-1	presenilin 2 [Source:MGI Symbol;Acc:MGI:109284]
ENSMUSG00000010651.4	11.5246	0.166416	0.648952	0.256437	0.797613	0.884572	ENSMUSG00000010651.4	ENSMUSG00000010651	Acaa1b	9	119148023	119157093	119157093	-1	acetyl-Coenzyme A acyltransferase 1B [Source:MGI Symbol;Acc:MGI:3605455]
ENSMUSG00000010660.3	222.336	-0.984289	0.263873	-3.73016	0.000191361	0.00150925	ENSMUSG00000010660.3	ENSMUSG00000010660	Plcd1	9	119071527	119093502	119088261	-1	phospholipase C, delta 1 [Source:MGI Symbol;Acc:MGI:97614]
ENSMUSG00000010663.5	2788.99	-1.12225	0.280368	-4.00277	6.26e-05	0.000589015	ENSMUSG00000010663.5	ENSMUSG00000010663	Fads1	19	10182888	10196877	10182888	1	fatty acid desaturase 1 [Source:MGI Symbol;Acc:MGI:1923517]
ENSMUSG00000010721.15	244.827	0.0445141	0.182677	0.243676	0.807482	0.890705	ENSMUSG00000010721.15	ENSMUSG00000010721	Lmbr1	5	29229802	29378390	29378384	-1	limb region 1 [Source:MGI Symbol;Acc:MGI:1861746]
ENSMUSG00000010751.15	148.908	0.217144	0.416214	0.521713	0.601871	0.750293	ENSMUSG00000010751.15	ENSMUSG00000010751	Tnfrsf22	7	143634806	143649661	143649661	-1	tumor necrosis factor receptor superfamily, member 22 [Source:MGI Symbol;Acc:MGI:1930270]
ENSMUSG00000010755.17	2323.91	-0.128507	0.124364	-1.03331	0.301459	0.480085	ENSMUSG00000010755.17	ENSMUSG00000010755	Cars	7	143557230	143600090	143599681	-1	cysteinyl-tRNA synthetase [Source:MGI Symbol;Acc:MGI:1351477]
ENSMUSG00000010797.6	1.81523	4.2773	3.40435	1.25642	0.208964	NA	ENSMUSG00000010797.6	ENSMUSG00000010797	Wnt2	6	17988940	18030585	18030585	-1	wingless-type MMTV integration site family, member 2 [Source:MGI Symbol;Acc:MGI:98954]
ENSMUSG00000010830.8	21.4966	-0.107586	0.458142	-0.234831	0.81434	0.894765	ENSMUSG00000010830.8	ENSMUSG00000010830	Kdelr3	15	79516411	79527739	79516411	1	KDEL (Lys-Asp-Glu-Leu) endoplasmic reticulum protein retention receptor 3 [Source:MGI Symbol;Acc:MGI:2145953]
ENSMUSG00000010841.13	6.88646	-0.302546	0.866387	-0.349204	0.726936	0.841114	ENSMUSG00000010841.13	ENSMUSG00000010841	Cfap97d1	11	101984279	101992264	101984279	1	CFAP97 domain containing 1 [Source:MGI Symbol;Acc:MGI:1922687]
ENSMUSG00000010911.12	1040.58	0.256519	0.207263	1.23765	0.215846	0.38162	ENSMUSG00000010911.12	ENSMUSG00000010911	Apip	2	103073675	103092644	103073675	1	APAF1 interacting protein [Source:MGI Symbol;Acc:MGI:1926788]
ENSMUSG00000010914.10	961.11	0.174026	0.179021	0.972099	0.331001	0.509853	ENSMUSG00000010914.10	ENSMUSG00000010914	Pdhx	2	103021075	103073513	103073513	-1	pyruvate dehydrogenase complex, component X [Source:MGI Symbol;Acc:MGI:1351627]
ENSMUSG00000010936.11	582.977	-0.170576	0.141998	-1.20126	0.229651	0.397792	ENSMUSG00000010936.11	ENSMUSG00000010936	Vac14	8	110618585	110720398	110618585	1	Vac14 homolog (S. cerevisiae) [Source:MGI Symbol;Acc:MGI:2157980]
ENSMUSG00000011008.13	230.746	1.39281	0.236102	5.89918	3.65e-09	1.13e-07	ENSMUSG00000011008.13	ENSMUSG00000011008	Mcoln2	3	146149833	146195513	146149833	1	mucolipin 2 [Source:MGI Symbol;Acc:MGI:1915529]
ENSMUSG00000011096.17	1034.43	-0.725268	0.286104	-2.53499	0.0112452	0.0412158	ENSMUSG00000011096.17	ENSMUSG00000011096	Akt1s1	7	44848991	44855421	44848991	1	AKT1 substrate 1 (proline-rich) [Source:MGI Symbol;Acc:MGI:1914855]
ENSMUSG00000011114.18	2631.5	0.2278	0.121759	1.87091	0.0613579	0.152247	ENSMUSG00000011114.18	ENSMUSG00000011114	Tbrg1	9	37648763	37657312	37657312	-1	transforming growth factor beta regulated gene 1 [Source:MGI Symbol;Acc:MGI:1100877]
ENSMUSG00000011148.14	3390.56	1.29212	0.153274	8.43014	3.45e-17	3.34e-15	ENSMUSG00000011148.14	ENSMUSG00000011148	Adssl1	12	112620045	112641360	112620045	1	adenylosuccinate synthetase like 1 [Source:MGI Symbol;Acc:MGI:87947]
ENSMUSG00000011154.17	2.78146	0.244844	1.31811	0.185754	0.852638	0.917781	ENSMUSG00000011154.17	ENSMUSG00000011154	Cfap161	7	83774101	83794880	83794819	-1	cilia and flagella associated protein 161 [Source:MGI Symbol;Acc:MGI:1922806]
ENSMUSG00000011158.8	1597.84	0.236959	0.152848	1.5503	0.121071	0.253515	ENSMUSG00000011158.8	ENSMUSG00000011158	Brf1	12	112960085	113000704	113000704	-1	BRF1, RNA polymerase III transcription initiation factor 90 kDa subunit [Source:MGI Symbol;Acc:MGI:1919558]
ENSMUSG00000011171.11	6.86458	6.1966	3.38914	1.82837	NA	NA	ENSMUSG00000011171.11	ENSMUSG00000011171	Vipr2	12	116077726	116146261	116077726	1	vasoactive intestinal peptide receptor 2 [Source:MGI Symbol;Acc:MGI:107166]
ENSMUSG00000011179.8	631.513	-0.176013	0.375301	-0.46899	0.639076	0.777505	ENSMUSG00000011179.8	ENSMUSG00000011179	Odc1	12	17544794	17551505	17544794	1	ornithine decarboxylase, structural 1 [Source:MGI Symbol;Acc:MGI:97402]
ENSMUSG00000011254.16	187.435	-0.256288	0.196535	-1.30403	0.192224	0.352388	ENSMUSG00000011254.16	ENSMUSG00000011254	Thg1l	11	45946843	45955494	45955494	-1	tRNA-histidine guanylyltransferase 1-like (S. cerevisiae) [Source:MGI Symbol;Acc:MGI:1913878]
ENSMUSG00000011256.16	5812.98	-0.0961324	0.229831	-0.418275	0.675746	0.804394	ENSMUSG00000011256.16	ENSMUSG00000011256	Adam19	11	46055992	46147343	46055992	1	a disintegrin and metallopeptidase domain 19 (meltrin beta) [Source:MGI Symbol;Acc:MGI:105377]
ENSMUSG00000011257.19	315.368	0.0250409	0.203058	0.123319	0.901855	0.947204	ENSMUSG00000011257.19	ENSMUSG00000011257	Pabpc4	4	123262351	123298925	123262351	1	poly(A) binding protein, cytoplasmic 4 [Source:MGI Symbol;Acc:MGI:2385206]
ENSMUSG00000011263.16	4.20596	0.817155	1.6377	0.498964	0.617805	0.761213	ENSMUSG00000011263.16	ENSMUSG00000011263	Exoc3l2	7	19463331	19496762	19463331	1	exocyst complex component 3-like 2 [Source:MGI Symbol;Acc:MGI:1921713]
ENSMUSG00000011267.8	38.1965	1.06891	0.387264	2.76016	0.00577728	0.0242842	ENSMUSG00000011267.8	ENSMUSG00000011267	Zfp296	7	19577287	19580656	19577287	1	zinc finger protein 296 [Source:MGI Symbol;Acc:MGI:1926956]
ENSMUSG00000011305.11	7.4331	-1.76609	1.44408	-1.22299	0.221335	0.388191	ENSMUSG00000011305.11	ENSMUSG00000011305	Plin5	17	56111601	56117596	56117596	-1	perilipin 5 [Source:MGI Symbol;Acc:MGI:1914218]
ENSMUSG00000011306.7	2098.03	-0.121559	0.140435	-0.865593	0.386713	0.566124	ENSMUSG00000011306.7	ENSMUSG00000011306	Sugp1	8	70042813	70072347	70042813	1	SURP and G patch domain containing 1 [Source:MGI Symbol;Acc:MGI:1917866]
ENSMUSG00000011382.8	915.481	0.199392	0.191596	1.04069	0.298017	0.475951	ENSMUSG00000011382.8	ENSMUSG00000011382	Dhdh	7	45470987	45488805	45488805	-1	dihydrodiol dehydrogenase (dimeric) [Source:MGI Symbol;Acc:MGI:1919005]
ENSMUSG00000011427.16	721.147	-0.492418	0.177314	-2.7771	0.00548463	0.0233132	ENSMUSG00000011427.16	ENSMUSG00000011427	Zfp790	7	29816114	29831005	29816114	1	zinc finger protein 790 [Source:MGI Symbol;Acc:MGI:1923431]
ENSMUSG00000011486.14	1.49889	-2.42407	1.82702	-1.32678	0.18458	NA	ENSMUSG00000011486.14	ENSMUSG00000011486	Slc25a41	17	57032773	57041654	57041654	-1	solute carrier family 25, member 41 [Source:MGI Symbol;Acc:MGI:2144215]
ENSMUSG00000011658.16	453.956	-0.360742	0.275695	-1.30848	0.190711	0.350569	ENSMUSG00000011658.16	ENSMUSG00000011658	Fuz	7	44896079	44902631	44896079	1	fuzzy planar cell polarity protein [Source:MGI Symbol;Acc:MGI:1917550]
ENSMUSG00000011751.16	34.4884	0.862551	0.414216	2.08237	0.0373087	0.104849	ENSMUSG00000011751.16	ENSMUSG00000011751	Sptbn4	7	27356383	27447686	27394506	-1	spectrin beta, non-erythrocytic 4 [Source:MGI Symbol;Acc:MGI:1890574]
ENSMUSG00000011752.7	4484.7	0.0367234	0.142009	0.258599	0.795945	0.88345	ENSMUSG00000011752.7	ENSMUSG00000011752	Pgam1	19	41911923	41918660	41911923	1	phosphoglycerate mutase 1 [Source:MGI Symbol;Acc:MGI:97552]
ENSMUSG00000011831.16	1637.8	1.03367	0.214907	4.80986	1.51e-06	2.43e-05	ENSMUSG00000011831.16	ENSMUSG00000011831	Evi5	5	107744795	107875107	107875107	-1	ecotropic viral integration site 5 [Source:MGI Symbol;Acc:MGI:104736]
ENSMUSG00000011832.16	313.62	-0.274394	0.320543	-0.85603	0.391981	0.570888	ENSMUSG00000011832.16	ENSMUSG00000011832	Evi5l	8	4166567	4211257	4166567	1	ecotropic viral integration site 5 like [Source:MGI Symbol;Acc:MGI:2442167]
ENSMUSG00000011837.4	554.447	-0.0969592	0.193021	-0.502324	0.61544	0.759701	ENSMUSG00000011837.4	ENSMUSG00000011837	Snapc2	8	4253080	4256220	4253080	1	small nuclear RNA activating complex, polypeptide 2 [Source:MGI Symbol;Acc:MGI:1914861]
ENSMUSG00000011877.13	427.712	-0.314676	0.183858	-1.71152	0.086986	0.198579	ENSMUSG00000011877.13	ENSMUSG00000011877	Git1	11	77493562	77507786	77493562	1	GIT ArfGAP 1 [Source:MGI Symbol;Acc:MGI:1927140]
ENSMUSG00000011884.13	16837.3	-0.279695	0.145182	-1.92652	0.05404	0.138473	ENSMUSG00000011884.13	ENSMUSG00000011884	Gltp	5	114669398	114690984	114690984	-1	glycolipid transfer protein [Source:MGI Symbol;Acc:MGI:1929253]
ENSMUSG00000011958.17	6980.33	-0.455026	0.127919	-3.55716	0.000374891	0.00264683	ENSMUSG00000011958.17	ENSMUSG00000011958	Bnip2	9	69989466	70008317	69989466	1	BCL2/adenovirus E1B interacting protein 2 [Source:MGI Symbol;Acc:MGI:109327]
ENSMUSG00000011960.12	2280.28	-0.0787645	0.112157	-0.702273	0.482509	0.654489	ENSMUSG00000011960.12	ENSMUSG00000011960	Ccnt1	15	98538689	98570923	98570923	-1	cyclin T1 [Source:MGI Symbol;Acc:MGI:1328363]
ENSMUSG00000012017.4	2.6643	-2.53105	1.39233	-1.81785	0.0690869	0.166417	ENSMUSG00000012017.4	ENSMUSG00000012017	Scarf2	16	17797282	17808293	17797282	1	scavenger receptor class F, member 2 [Source:MGI Symbol;Acc:MGI:1858430]
ENSMUSG00000012076.8	599.474	0.426717	0.12463	3.42386	0.000617389	0.00397723	ENSMUSG00000012076.8	ENSMUSG00000012076	Brms1l	12	55836324	55869736	55836324	1	breast cancer metastasis-suppressor 1-like [Source:MGI Symbol;Acc:MGI:1196337]
ENSMUSG00000012114.17	3135.72	0.114404	0.177691	0.64384	0.519679	0.686588	ENSMUSG00000012114.17	ENSMUSG00000012114	Med15	16	17651208	17732891	17722900	-1	mediator complex subunit 15 [Source:MGI Symbol;Acc:MGI:2137379]
ENSMUSG00000012117.13	1031.22	-0.43699	0.168621	-2.59156	0.00955432	0.0361743	ENSMUSG00000012117.13	ENSMUSG00000012117	Dhdds	4	133969028	134000918	134000890	-1	dehydrodolichyl diphosphate synthase [Source:MGI Symbol;Acc:MGI:1914672]
ENSMUSG00000012123.17	9.97319	0.431946	1.28494	0.336161	0.736749	0.847948	ENSMUSG00000012123.17	ENSMUSG00000012123	Crybg2	4	134060815	134092504	134060815	1	crystallin beta-gamma domain containing 2 [Source:MGI Symbol;Acc:MGI:1334463]
ENSMUSG00000012126.16	162.881	0.481483	0.295738	1.62807	0.10351	0.226161	ENSMUSG00000012126.16	ENSMUSG00000012126	Ubxn11	4	134102570	134127593	134102570	1	UBX domain protein 11 [Source:MGI Symbol;Acc:MGI:1914836]
ENSMUSG00000012187.13	1.91488	2.42147	1.53546	1.57703	0.114788	NA	ENSMUSG00000012187.13	ENSMUSG00000012187	Mogat1	1	78510991	78538173	78511169	1	monoacylglycerol O-acyltransferase 1 [Source:MGI Symbol;Acc:MGI:1915643]
ENSMUSG00000012211.13	2.93826	-0.589719	1.74568	-0.337816	0.735502	0.847159	ENSMUSG00000012211.13	ENSMUSG00000012211	Tex22	12	113074502	113088917	113074502	1	testis expressed gene 22 [Source:MGI Symbol;Acc:MGI:1922921]
ENSMUSG00000012282.2	4.31261	2.56354	1.95905	1.30856	0.190682	0.350547	ENSMUSG00000012282.2	ENSMUSG00000012282	Wnt8a	18	34542313	34548273	34542313	1	wingless-type MMTV integration site family, member 8A [Source:MGI Symbol;Acc:MGI:107924]
ENSMUSG00000012296.16	654.471	-0.767549	0.21879	-3.50815	0.000451232	0.00307434	ENSMUSG00000012296.16	ENSMUSG00000012296	Tjap1	17	46257851	46283026	46283010	-1	tight junction associated protein 1 [Source:MGI Symbol;Acc:MGI:1921344]
ENSMUSG00000012350.15	41.1976	1.55485	0.745112	2.08674	NA	NA	ENSMUSG00000012350.15	ENSMUSG00000012350	Ehf	2	103263433	103303278	103303278	-1	ets homologous factor [Source:MGI Symbol;Acc:MGI:1270840]
ENSMUSG00000012396.12	1.7288	-1.30738	1.94751	-0.671308	0.502024	NA	ENSMUSG00000012396.12	ENSMUSG00000012396	Nanog	6	122707489	122714633	122707489	1	Nanog homeobox [Source:MGI Symbol;Acc:MGI:1919200]
ENSMUSG00000012405.16	9693.82	0.425692	0.126111	3.37554	0.000736715	0.00463241	ENSMUSG00000012405.16	ENSMUSG00000012405	Rpl15	14	18267823	18271391	18271067	-1	ribosomal protein L15 [Source:MGI Symbol;Acc:MGI:1913730]
ENSMUSG00000012422.14	3049.02	0.295333	0.129181	2.28619	0.0222431	0.0703624	ENSMUSG00000012422.14	ENSMUSG00000012422	Tmem167	13	90089123	90143907	90089123	1	transmembrane protein 167 [Source:MGI Symbol;Acc:MGI:1913324]
ENSMUSG00000012428.9	260.562	0.200183	0.319962	0.625646	0.531547	0.69652	ENSMUSG00000012428.9	ENSMUSG00000012428	Steap4	5	7960457	7982213	7960457	1	STEAP family member 4 [Source:MGI Symbol;Acc:MGI:1923560]
ENSMUSG00000012429.9	635.984	-0.16246	0.253212	-0.641598	0.521134	0.687759	ENSMUSG00000012429.9	ENSMUSG00000012429	Mplkip	13	17695192	17699748	17695192	1	M-phase specific PLK1 intereacting protein [Source:MGI Symbol;Acc:MGI:1913558]
ENSMUSG00000012443.4	574.151	-1.33569	0.24837	-5.37782	7.54e-08	1.74e-06	ENSMUSG00000012443.4	ENSMUSG00000012443	Kif11	19	37376403	37421859	37376403	1	kinesin family member 11 [Source:MGI Symbol;Acc:MGI:1098231]
ENSMUSG00000012483.4	631.731	0.667837	0.21658	3.08356	0.00204539	0.0105626	ENSMUSG00000012483.4	ENSMUSG00000012483	Rpa3	6	8255936	8259173	8259173	-1	replication protein A3 [Source:MGI Symbol;Acc:MGI:1915490]
ENSMUSG00000012519.14	403.923	-0.00960894	0.215916	-0.0445032	0.964503	0.98033	ENSMUSG00000012519.14	ENSMUSG00000012519	Mlkl	8	111311797	111338177	111338177	-1	mixed lineage kinase domain-like [Source:MGI Symbol;Acc:MGI:1921818]
ENSMUSG00000012535.14	4009.11	-0.0900171	0.0882904	-1.01956	0.307938	0.487092	ENSMUSG00000012535.14	ENSMUSG00000012535	Tnpo3	6	29540827	29609887	29609887	-1	transportin 3 [Source:MGI Symbol;Acc:MGI:1196412]
ENSMUSG00000012609.19	415.217	0.135145	0.223889	0.603622	0.546095	0.70812	ENSMUSG00000012609.19	ENSMUSG00000012609	Ttll5	12	85824659	86061893	85824659	1	tubulin tyrosine ligase-like family, member 5 [Source:MGI Symbol;Acc:MGI:2443657]
ENSMUSG00000012640.16	1456.22	-0.333121	0.11075	-3.00787	0.00263087	0.0129088	ENSMUSG00000012640.16	ENSMUSG00000012640	Zfp715	7	43296197	43313294	43313247	-1	zinc finger protein 715 [Source:MGI Symbol;Acc:MGI:1917180]
ENSMUSG00000012705.16	2.5171	0.355714	1.87802	0.189409	0.849772	NA	ENSMUSG00000012705.16	ENSMUSG00000012705	Retn	8	3655770	3660110	3655770	1	resistin [Source:MGI Symbol;Acc:MGI:1888506]
ENSMUSG00000012777.14	9.28009	-2.56516	0.868527	-2.95346	0.00314228	0.0149477	ENSMUSG00000012777.14	ENSMUSG00000012777	Acp4	7	44252148	44257378	44257378	-1	acid phosphatase 4 [Source:MGI Symbol;Acc:MGI:3644563]
ENSMUSG00000012819.15	372.783	-1.44574	0.326634	-4.42617	9.59e-06	0.000119862	ENSMUSG00000012819.15	ENSMUSG00000012819	Cdh23	10	60302748	60696490	60657333	-1	cadherin 23 (otocadherin) [Source:MGI Symbol;Acc:MGI:1890219]
ENSMUSG00000012848.15	10893.7	0.434104	0.154382	2.81188	0.00492536	0.0213872	ENSMUSG00000012848.15	ENSMUSG00000012848	Rps5	7	12922290	12926686	12922290	1	ribosomal protein S5 [Source:MGI Symbol;Acc:MGI:1097682]
ENSMUSG00000012889.8	15.2237	0.309808	1.21492	0.255003	0.798721	0.885104	ENSMUSG00000012889.8	ENSMUSG00000012889	Podnl1	8	84125989	84132527	84125989	1	podocan-like 1 [Source:MGI Symbol;Acc:MGI:2685352]
ENSMUSG00000013033.16	85.8073	0.183476	0.396171	0.463124	0.643275	0.780606	ENSMUSG00000013033.16	ENSMUSG00000013033	Adgrl1	8	83900105	83941954	83900105	1	adhesion G protein-coupled receptor L1 [Source:MGI Symbol;Acc:MGI:1929461]
ENSMUSG00000013076.17	156.619	-0.118451	0.341451	-0.346904	0.728663	0.842524	ENSMUSG00000013076.17	ENSMUSG00000013076	Amotl1	9	14541966	14645056	14615006	-1	angiomotin-like 1 [Source:MGI Symbol;Acc:MGI:1922973]
ENSMUSG00000013089.15	3340.45	-1.2672	0.343011	-3.69433	0.000220464	0.00169536	ENSMUSG00000013089.15	ENSMUSG00000013089	Etv5	16	22381309	22439719	22439719	-1	ets variant 5 [Source:MGI Symbol;Acc:MGI:1096867]
ENSMUSG00000013091.5	2.06253	3.66246	2.09104	1.75151	0.0798589	NA	ENSMUSG00000013091.5	ENSMUSG00000013091	Tmem190	7	4782937	4784341	4782937	1	transmembrane protein 190 [Source:MGI Symbol;Acc:MGI:1925302]
ENSMUSG00000013150.15	71.5855	0.199475	0.409155	0.487528	0.625884	0.767369	ENSMUSG00000013150.15	ENSMUSG00000013150	Gfod2	8	105713854	105758664	105758664	-1	glucose-fructose oxidoreductase domain containing 2 [Source:MGI Symbol;Acc:MGI:1917825]
ENSMUSG00000013155.10	85.2713	0.170249	0.369473	0.46079	0.644949	0.781707	ENSMUSG00000013155.10	ENSMUSG00000013155	Enkd1	8	105703651	105708210	105708025	-1	enkurin domain containing 1 [Source:MGI Symbol;Acc:MGI:2142593]
ENSMUSG00000013160.7	7893.33	-0.206383	0.118164	-1.74658	0.0807104	0.187782	ENSMUSG00000013160.7	ENSMUSG00000013160	Atp6v0d1	8	105524465	105566047	105566047	-1	ATPase, H+ transporting, lysosomal V0 subunit D1 [Source:MGI Symbol;Acc:MGI:1201778]
ENSMUSG00000013236.17	909.654	0.285269	0.197093	1.44738	0.14779	0.292633	ENSMUSG00000013236.17	ENSMUSG00000013236	Ptprs	17	56412426	56476483	56476439	-1	protein tyrosine phosphatase, receptor type, S [Source:MGI Symbol;Acc:MGI:97815]
ENSMUSG00000013275.9	363.551	-0.905546	0.267137	-3.38982	0.000699374	0.00442476	ENSMUSG00000013275.9	ENSMUSG00000013275	Slc41a1	1	131827493	131848865	131827493	1	solute carrier family 41, member 1 [Source:MGI Symbol;Acc:MGI:2444823]
ENSMUSG00000013353.10	9.6813	-1.58946	1.13953	-1.39483	0.163066	0.313438	ENSMUSG00000013353.10	ENSMUSG00000013353	4931406B18Rik	7	43492044	43505940	43505938	-1	RIKEN cDNA 4931406B18 gene [Source:MGI Symbol;Acc:MGI:1921304]
ENSMUSG00000013418.8	5.53378	-0.586926	0.967025	-0.60694	0.543891	0.705941	ENSMUSG00000013418.8	ENSMUSG00000013418	B4galnt2	11	95865943	95914891	95914891	-1	beta-1,4-N-acetyl-galactosaminyl transferase 2 [Source:MGI Symbol;Acc:MGI:1342058]
ENSMUSG00000013419.7	47.9566	-0.915462	0.461569	-1.98337	0.0473262	0.125692	ENSMUSG00000013419.7	ENSMUSG00000013419	Zfp651	9	121759330	121771742	121759330	1	zinc finger protein 651 [Source:MGI Symbol;Acc:MGI:2670992]
ENSMUSG00000013465.19	3479.35	-0.648946	0.204198	-3.17802	0.00148285	0.00819559	ENSMUSG00000013465.19	ENSMUSG00000013465	Nelfb	2	25199712	25211489	25211489	-1	negative elongation factor complex member B [Source:MGI Symbol;Acc:MGI:1931035]
ENSMUSG00000013483.14	5.64633	-0.29422	1.11199	-0.264589	0.791326	0.880646	ENSMUSG00000013483.14	ENSMUSG00000013483	Card14	11	119307768	119345375	119307768	1	caspase recruitment domain family, member 14 [Source:MGI Symbol;Acc:MGI:2386258]
ENSMUSG00000013495.15	2056.84	-0.616338	0.146946	-4.19431	2.74e-05	0.000293668	ENSMUSG00000013495.15	ENSMUSG00000013495	Tmem175	5	108629770	108648782	108629770	1	transmembrane protein 175 [Source:MGI Symbol;Acc:MGI:1919642]
ENSMUSG00000013523.13	23.4829	3.48196	0.628345	5.54147	3e-08	7.61e-07	ENSMUSG00000013523.13	ENSMUSG00000013523	Bcas1	2	170346991	170427845	170406509	-1	breast carcinoma amplified sequence 1 [Source:MGI Symbol;Acc:MGI:1924210]
ENSMUSG00000013539.14	2369.01	0.103703	0.128664	0.805996	0.420245	0.597795	ENSMUSG00000013539.14	ENSMUSG00000013539	Tango2	16	18300825	18348103	18324450	-1	transport and golgi organization 2 [Source:MGI Symbol;Acc:MGI:101825]
ENSMUSG00000013562.12	22.5103	-0.447879	0.498283	-0.898844	0.368736	0.548902	ENSMUSG00000013562.12	ENSMUSG00000013562	4833413E03Rik	17	31557126	31559113	31557126	1	RIKEN cDNA 4833413E03 gene [Source:MGI Symbol;Acc:MGI:1925354]
ENSMUSG00000013584.5	536.277	5.04081	0.314374	16.0345	7.34e-58	1.13e-54	ENSMUSG00000013584.5	ENSMUSG00000013584	Aldh1a2	9	71215789	71296243	71215789	1	aldehyde dehydrogenase family 1, subfamily A2 [Source:MGI Symbol;Acc:MGI:107928]
ENSMUSG00000013593.12	6031.45	-0.0911157	0.109611	-0.831264	0.405825	0.584378	ENSMUSG00000013593.12	ENSMUSG00000013593	Ndufs2	1	171234853	171251388	171235540	-1	NADH:ubiquinone oxidoreductase core subunit S2 [Source:MGI Symbol;Acc:MGI:2385112]
ENSMUSG00000013622.15	3730.54	0.189236	0.118936	1.59107	0.111593	0.238822	ENSMUSG00000013622.15	ENSMUSG00000013622	Atraid	5	31048312	31054623	31048312	1	all-trans retinoic acid induced differentiation factor [Source:MGI Symbol;Acc:MGI:1918918]
ENSMUSG00000013629.16	187.397	-1.17107	0.399193	-2.9336	0.00335052	0.0157035	ENSMUSG00000013629.16	ENSMUSG00000013629	Cad	5	31054780	31078479	31054780	1	carbamoyl-phosphate synthetase 2, aspartate transcarbamylase, and dihydroorotase [Source:MGI Symbol;Acc:MGI:1916969]
ENSMUSG00000013646.17	642.613	-1.05991	0.356198	-2.97563	0.0029239	0.0141089	ENSMUSG00000013646.17	ENSMUSG00000013646	Sh3bp5l	11	58330724	58347728	58330750	1	SH3 binding domain protein 5 like [Source:MGI Symbol;Acc:MGI:1933124]
ENSMUSG00000013662.6	2656.89	-0.350172	0.115583	-3.02962	0.00244859	0.0121948	ENSMUSG00000013662.6	ENSMUSG00000013662	Atad1	19	32671638	32739786	32712331	-1	ATPase family, AAA domain containing 1 [Source:MGI Symbol;Acc:MGI:1915229]
ENSMUSG00000013663.7	2427.68	0.23425	0.130673	1.79265	0.0730294	0.173709	ENSMUSG00000013663.7	ENSMUSG00000013663	Pten	19	32757497	32826160	32757497	1	phosphatase and tensin homolog [Source:MGI Symbol;Acc:MGI:109583]
ENSMUSG00000013698.12	31770.5	-1.01668	0.192207	-5.28953	1.23e-07	2.7e-06	ENSMUSG00000013698.12	ENSMUSG00000013698	Pea15a	1	172196728	172206804	172206804	-1	phosphoprotein enriched in astrocytes 15A [Source:MGI Symbol;Acc:MGI:104799]
ENSMUSG00000013701.13	3861.75	0.429908	0.149206	2.8813	0.00396042	0.0180327	ENSMUSG00000013701.13	ENSMUSG00000013701	Timm23	14	32180162	32201898	32201898	-1	translocase of inner mitochondrial membrane 23 [Source:MGI Symbol;Acc:MGI:1858317]
ENSMUSG00000013707.3	3267.71	-0.12944	0.189625	-0.682609	0.494854	0.665414	ENSMUSG00000013707.3	ENSMUSG00000013707	Tnfaip8l2	3	95139521	95142360	95142360	-1	tumor necrosis factor, alpha-induced protein 8-like 2 [Source:MGI Symbol;Acc:MGI:1917019]
ENSMUSG00000013736.16	2042.65	-0.0665253	0.126849	-0.524445	0.599969	0.749006	ENSMUSG00000013736.16	ENSMUSG00000013736	Trnt1	6	106769120	106782474	106769120	1	tRNA nucleotidyl transferase, CCA-adding, 1 [Source:MGI Symbol;Acc:MGI:1917297]
ENSMUSG00000013766.11	27.5725	-0.515209	0.558877	-0.921864	0.356599	0.535981	ENSMUSG00000013766.11	ENSMUSG00000013766	Ly6g6e	17	35076902	35078804	35076902	1	lymphocyte antigen 6 complex, locus G6E [Source:MGI Symbol;Acc:MGI:1917524]
ENSMUSG00000013787.15	1651.76	0.379269	0.161169	2.35323	0.0186112	0.0611694	ENSMUSG00000013787.15	ENSMUSG00000013787	Ehmt2	17	34898469	34914052	34898469	1	euchromatic histone lysine N-methyltransferase 2 [Source:MGI Symbol;Acc:MGI:2148922]
ENSMUSG00000013822.7	1637.87	0.42231	0.119355	3.53827	0.000402763	0.00280271	ENSMUSG00000013822.7	ENSMUSG00000013822	Elof1	9	22112989	22117172	22114169	-1	ELF1 homolog, elongation factor 1 [Source:MGI Symbol;Acc:MGI:1913376]
ENSMUSG00000013833.15	784.003	-1.20971	0.281572	-4.29628	1.74e-05	0.000199776	ENSMUSG00000013833.15	ENSMUSG00000013833	Med16	10	79894708	79908923	79908921	-1	mediator complex subunit 16 [Source:MGI Symbol;Acc:MGI:2158394]
ENSMUSG00000013846.10	1342.88	0.0423115	0.194339	0.21772	0.827647	0.902922	ENSMUSG00000013846.10	ENSMUSG00000013846	St3gal1	15	67102875	67176830	67176830	-1	ST3 beta-galactoside alpha-2,3-sialyltransferase 1 [Source:MGI Symbol;Acc:MGI:98304]
ENSMUSG00000013858.14	525.443	0.255453	0.228475	1.11808	0.263534	0.437767	ENSMUSG00000013858.14	ENSMUSG00000013858	Tmem259	10	79974948	79984330	79978773	-1	transmembrane protein 259 [Source:MGI Symbol;Acc:MGI:2177957]
ENSMUSG00000013878.18	965.037	-0.137536	0.154953	-0.887603	0.374754	0.554643	ENSMUSG00000013878.18	ENSMUSG00000013878	Rnf170	8	26119368	26151790	26119368	1	ring finger protein 170 [Source:MGI Symbol;Acc:MGI:1924983]
ENSMUSG00000013921.15	8.21533	-0.308849	1.24906	-0.247266	0.804702	0.888867	ENSMUSG00000013921.15	ENSMUSG00000013921	Clip3	7	30291728	30308367	30291728	1	CAP-GLY domain containing linker protein 3 [Source:MGI Symbol;Acc:MGI:1923936]
ENSMUSG00000013928.13	172.784	0.151987	0.184894	0.822021	0.411065	0.588894	ENSMUSG00000013928.13	ENSMUSG00000013928	Thap8	7	30280094	30290237	30280094	1	THAP domain containing 8 [Source:MGI Symbol;Acc:MGI:1922879]
ENSMUSG00000013936.12	101.9	-2.12099	0.38735	-5.47564	4.36e-08	1.06e-06	ENSMUSG00000013936.12	ENSMUSG00000013936	Myl2	5	122100951	122113472	122100951	1	myosin, light polypeptide 2, regulatory, cardiac, slow [Source:MGI Symbol;Acc:MGI:97272]
ENSMUSG00000013973.12	961.058	-0.369998	0.181628	-2.03712	0.0416382	0.114173	ENSMUSG00000013973.12	ENSMUSG00000013973	Dedd	1	171329145	171342331	171329145	1	death effector domain-containing [Source:MGI Symbol;Acc:MGI:1333874]
ENSMUSG00000013974.3	320.654	3.49535	0.410049	8.52422	1.54e-17	1.55e-15	ENSMUSG00000013974.3	ENSMUSG00000013974	Mcemp1	8	3665754	3669259	3665754	1	mast cell expressed membrane protein 1 [Source:MGI Symbol;Acc:MGI:1916439]
ENSMUSG00000013997.10	674.642	-0.0962755	0.159176	-0.604836	0.545288	0.707286	ENSMUSG00000013997.10	ENSMUSG00000013997	Nit1	1	171338008	171345646	171345646	-1	nitrilase 1 [Source:MGI Symbol;Acc:MGI:1350916]
ENSMUSG00000014030.15	18.0956	1.58981	2.36821	0.671314	NA	NA	ENSMUSG00000014030.15	ENSMUSG00000014030	Pax5	4	44524757	44710487	44710487	-1	paired box 5 [Source:MGI Symbol;Acc:MGI:97489]
ENSMUSG00000014039.18	650.033	0.349629	0.185689	1.88287	0.0597174	0.14912	ENSMUSG00000014039.18	ENSMUSG00000014039	Prdm15	16	97791467	97851850	97851850	-1	PR domain containing 15 [Source:MGI Symbol;Acc:MGI:1930121]
ENSMUSG00000014074.17	1382.53	-0.22416	0.150731	-1.48716	0.136973	0.277645	ENSMUSG00000014074.17	ENSMUSG00000014074	Rnf168	16	32277459	32301434	32277459	1	ring finger protein 168 [Source:MGI Symbol;Acc:MGI:1917488]
ENSMUSG00000014075.15	470.131	0.0212561	0.208684	0.101858	0.91887	0.95728	ENSMUSG00000014075.15	ENSMUSG00000014075	Tctex1d2	16	32419702	32429099	32419702	1	Tctex1 domain containing 2 [Source:MGI Symbol;Acc:MGI:1913311]
ENSMUSG00000014077.13	2109.15	-0.389427	0.171878	-2.26572	0.0234688	0.0733997	ENSMUSG00000014077.13	ENSMUSG00000014077	Chp1	2	119547697	119587027	119547697	1	calcineurin-like EF hand protein 1 [Source:MGI Symbol;Acc:MGI:1927185]
ENSMUSG00000014158.12	3935.08	-1.01669	0.317506	-3.20211	0.00136427	0.00768604	ENSMUSG00000014158.12	ENSMUSG00000014158	Trpv4	5	114622152	114658421	114658421	-1	transient receptor potential cation channel, subfamily V, member 4 [Source:MGI Symbol;Acc:MGI:1926945]
ENSMUSG00000014164.15	144.082	1.47715	0.308778	4.78386	1.72e-06	2.71e-05	ENSMUSG00000014164.15	ENSMUSG00000014164	Klhl3	13	58000228	58113592	58102428	-1	kelch-like 3 [Source:MGI Symbol;Acc:MGI:2445185]
ENSMUSG00000014177.10	1421.16	-0.264924	0.12489	-2.12126	0.0339002	0.0976375	ENSMUSG00000014177.10	ENSMUSG00000014177	Tvp23b	11	62879455	62916780	62879455	1	trans-golgi network vesicle protein 23B [Source:MGI Symbol;Acc:MGI:1914760]
ENSMUSG00000014195.16	6478.97	-0.0282675	0.085876	-0.329167	0.742029	0.850904	ENSMUSG00000014195.16	ENSMUSG00000014195	Dnajc7	11	100582818	100620188	100619631	-1	DnaJ heat shock protein family (Hsp40) member C7 [Source:MGI Symbol;Acc:MGI:1928373]
ENSMUSG00000014198.15	29.4847	0.492458	0.446181	1.10372	0.269716	0.444645	ENSMUSG00000014198.15	ENSMUSG00000014198	Zfp385c	11	100627543	100692455	100650693	-1	zinc finger protein 385C [Source:MGI Symbol;Acc:MGI:3608347]
ENSMUSG00000014226.10	3809.81	-0.160908	0.188536	-0.853462	0.393403	0.572341	ENSMUSG00000014226.10	ENSMUSG00000014226	Cacybp	1	160202367	160212875	160212875	-1	calcyclin binding protein [Source:MGI Symbol;Acc:MGI:1270839]
ENSMUSG00000014232.14	352.525	0.39129	0.250629	1.56123	0.118468	0.249227	ENSMUSG00000014232.14	ENSMUSG00000014232	Cluap1	16	3908801	3941147	3908801	1	clusterin associated protein 1 [Source:MGI Symbol;Acc:MGI:1924029]
ENSMUSG00000014243.5	173.623	0.240674	0.182077	1.32183	0.186225	0.344586	ENSMUSG00000014243.5	ENSMUSG00000014243	Zswim7	11	62267224	62281375	62281375	-1	zinc finger SWIM-type containing 7 [Source:MGI Symbol;Acc:MGI:1916997]
ENSMUSG00000014245.8	209.042	0.176154	0.237474	0.741782	0.458219	0.633542	ENSMUSG00000014245.8	ENSMUSG00000014245	Pigl	11	62458460	62514417	62458460	1	phosphatidylinositol glycan anchor biosynthesis, class L [Source:MGI Symbol;Acc:MGI:2681271]
ENSMUSG00000014294.4	4204.48	0.548923	0.137814	3.98308	6.8e-05	0.000633134	ENSMUSG00000014294.4	ENSMUSG00000014294	Ndufa2	18	36742332	36744557	36744557	-1	NADH:ubiquinone oxidoreductase subunit A2 [Source:MGI Symbol;Acc:MGI:1343103]
ENSMUSG00000014301.13	312.548	0.684015	0.203631	3.3591	0.000781964	0.00485602	ENSMUSG00000014301.13	ENSMUSG00000014301	Pam16	16	4616464	4624988	4616988	-1	presequence translocase-asssociated motor 16 homolog (S. cerevisiae) [Source:MGI Symbol;Acc:MGI:1913699]
ENSMUSG00000014303.13	66.801	-0.490264	0.392625	-1.24868	0.211781	0.37618	ENSMUSG00000014303.13	ENSMUSG00000014303	Glis2	16	4594713	4624924	4594713	1	GLIS family zinc finger 2 [Source:MGI Symbol;Acc:MGI:1932535]
ENSMUSG00000014313.15	3315.21	0.802346	0.169115	4.74439	2.09e-06	3.24e-05	ENSMUSG00000014313.15	ENSMUSG00000014313	Cox6c	15	35925886	35938246	35935331	-1	cytochrome c oxidase subunit 6C [Source:MGI Symbol;Acc:MGI:104614]
ENSMUSG00000014329.14	25.4077	-0.972294	0.418937	-2.32086	0.0202945	0.0654175	ENSMUSG00000014329.14	ENSMUSG00000014329	Bicc1	10	70922832	71159700	71159700	-1	BicC family RNA binding protein 1 [Source:MGI Symbol;Acc:MGI:1933388]
ENSMUSG00000014349.7	782.477	-0.229516	0.122363	-1.87569	0.0606975	0.151026	ENSMUSG00000014349.7	ENSMUSG00000014349	Ube2z	11	96047432	96065388	96065388	-1	ubiquitin-conjugating enzyme E2Z [Source:MGI Symbol;Acc:MGI:1343160]
ENSMUSG00000014353.15	3780.37	-0.172049	0.155074	-1.10946	0.26723	0.441966	ENSMUSG00000014353.15	ENSMUSG00000014353	Tmem87b	2	128818118	128854261	128818118	1	transmembrane protein 87B [Source:MGI Symbol;Acc:MGI:1919727]
ENSMUSG00000014355.10	3171.73	-0.609654	0.160257	-3.80423	0.000142247	0.00118019	ENSMUSG00000014355.10	ENSMUSG00000014355	Anapc1	2	128610104	128687391	128687391	-1	anaphase promoting complex subunit 1 [Source:MGI Symbol;Acc:MGI:103097]
ENSMUSG00000014361.5	2804.85	-0.501379	0.196397	-2.55288	0.0106836	0.0395748	ENSMUSG00000014361.5	ENSMUSG00000014361	Mertk	2	128698956	128802894	128698956	1	MER proto-oncogene tyrosine kinase [Source:MGI Symbol;Acc:MGI:96965]
ENSMUSG00000014402.15	3464.4	-0.188265	0.141182	-1.33349	0.18237	0.339394	ENSMUSG00000014402.15	ENSMUSG00000014402	Tsg101	7	46888949	46919969	46919969	-1	tumor susceptibility gene 101 [Source:MGI Symbol;Acc:MGI:106581]
ENSMUSG00000014418.16	2076.19	-0.185191	0.148076	-1.25065	0.211063	0.375492	ENSMUSG00000014418.16	ENSMUSG00000014418	Hps5	7	46760466	46796064	46795678	-1	HPS5, biogenesis of lysosomal organelles complex 2 subunit 2 [Source:MGI Symbol;Acc:MGI:2180307]
ENSMUSG00000014426.9	1188.44	0.544742	0.228393	2.3851	0.0170743	0.0571272	ENSMUSG00000014426.9	ENSMUSG00000014426	Map3k4	17	12227621	12318796	12318748	-1	mitogen-activated protein kinase kinase kinase 4 [Source:MGI Symbol;Acc:MGI:1346875]
ENSMUSG00000014444.17	650.523	0.384644	0.235654	1.63224	0.102629	0.224927	ENSMUSG00000014444.17	ENSMUSG00000014444	Piezo1	8	122481698	122551329	122551329	-1	piezo-type mechanosensitive ion channel component 1 [Source:MGI Symbol;Acc:MGI:3603204]
ENSMUSG00000014453.4	4.03962	-1.36812	1.77263	-0.771806	0.44023	0.616739	ENSMUSG00000014453.4	ENSMUSG00000014453	Blk	14	63372836	63417037	63417037	-1	B lymphoid kinase [Source:MGI Symbol;Acc:MGI:88169]
ENSMUSG00000014470.4	1019.2	0.448685	0.124749	3.5967	0.000322275	0.00233236	ENSMUSG00000014470.4	ENSMUSG00000014470	Rnf166	8	122466147	122476064	122476064	-1	ring finger protein 166 [Source:MGI Symbol;Acc:MGI:1915968]
ENSMUSG00000014496.8	64.2934	0.593765	0.43264	1.37242	0.169932	0.322586	ENSMUSG00000014496.8	ENSMUSG00000014496	Ankrd28	14	31698768	31830651	31780393	-1	ankyrin repeat domain 28 [Source:MGI Symbol;Acc:MGI:2145661]
ENSMUSG00000014498.9	209.102	0.464256	0.3046	1.52415	0.127471	0.263537	ENSMUSG00000014498.9	ENSMUSG00000014498	Ankrd52	10	128377115	128408704	128377115	1	ankyrin repeat domain 52 [Source:MGI Symbol;Acc:MGI:2444029]
ENSMUSG00000014503.15	171.828	0.187335	0.166253	1.12681	0.259823	0.433474	ENSMUSG00000014503.15	ENSMUSG00000014503	Pkd2l2	18	34408489	34444116	34408489	1	polycystic kidney disease 2-like 2 [Source:MGI Symbol;Acc:MGI:1858231]
ENSMUSG00000014504.16	1586.78	0.620182	0.15004	4.13345	3.57e-05	0.000368564	ENSMUSG00000014504.16	ENSMUSG00000014504	Srp19	18	34330847	34336599	34330847	1	signal recognition particle 19 [Source:MGI Symbol;Acc:MGI:1913634]
ENSMUSG00000014529.9	2.05884	-0.415267	1.83737	-0.226012	0.821192	NA	ENSMUSG00000014529.9	ENSMUSG00000014529	Tmbim7	5	3651181	3680325	3651181	1	transmembrane BAX inhibitor motif containing 7 [Source:MGI Symbol;Acc:MGI:1922305]
ENSMUSG00000014542.3	14.0564	-7.27584	2.58346	-2.81631	0.00485785	0.0211452	ENSMUSG00000014542.3	ENSMUSG00000014542	Clec4f	6	83644542	83656187	83656187	-1	C-type lectin domain family 4, member f [Source:MGI Symbol;Acc:MGI:1859834]
ENSMUSG00000014543.14	27.5756	3.66149	0.760084	4.81722	1.46e-06	2.36e-05	ENSMUSG00000014543.14	ENSMUSG00000014543	Klra17	6	129831154	129876672	129876670	-1	killer cell lectin-like receptor, subfamily A, member 17 [Source:MGI Symbol;Acc:MGI:2180674]
ENSMUSG00000014547.10	3563.75	-0.543463	0.226419	-2.40026	0.0163836	0.0553611	ENSMUSG00000014547.10	ENSMUSG00000014547	Wdfy2	14	62837678	62961509	62837678	1	WD repeat and FYVE domain containing 2 [Source:MGI Symbol;Acc:MGI:2442811]
ENSMUSG00000014550.14	2042.24	-0.595617	0.184928	-3.22081	0.0012783	0.00729318	ENSMUSG00000014550.14	ENSMUSG00000014550	Rbsn	6	92186712	92214925	92214925	-1	rabenosyn, RAB effector [Source:MGI Symbol;Acc:MGI:1925537]
ENSMUSG00000014551.8	1844.56	0.488853	0.150511	3.24795	0.00116238	0.00673346	ENSMUSG00000014551.8	ENSMUSG00000014551	Mrps25	6	92169525	92184033	92184033	-1	mitochondrial ribosomal protein S25 [Source:MGI Symbol;Acc:MGI:1928140]
ENSMUSG00000014554.13	2945.57	0.12531	0.0894918	1.40024	0.161441	0.311398	ENSMUSG00000014554.13	ENSMUSG00000014554	Dguok	6	83480217	83506969	83506969	-1	deoxyguanosine kinase [Source:MGI Symbol;Acc:MGI:1351602]
ENSMUSG00000014592.21	434.806	0.369989	0.192655	1.92047	0.0547981	0.139883	ENSMUSG00000014592.21	ENSMUSG00000014592	Camta1	4	150917322	151861876	151861876	-1	calmodulin binding transcription activator 1 [Source:MGI Symbol;Acc:MGI:2140230]
ENSMUSG00000014599.10	223.804	-1.55154	0.284024	-5.46271	4.69e-08	1.14e-06	ENSMUSG00000014599.10	ENSMUSG00000014599	Csf1	3	107741048	107760469	107760236	-1	colony stimulating factor 1 (macrophage) [Source:MGI Symbol;Acc:MGI:1339753]
ENSMUSG00000014601.13	1809.35	-0.432133	0.199114	-2.17027	0.0299861	0.0885812	ENSMUSG00000014601.13	ENSMUSG00000014601	Strip1	3	107612532	107631694	107614081	-1	striatin interacting protein 1 [Source:MGI Symbol;Acc:MGI:2443884]
ENSMUSG00000014602.15	19.5098	0.19616	0.929387	0.211063	0.832838	0.9062	ENSMUSG00000014602.15	ENSMUSG00000014602	Kif1a	1	93015464	93101951	93101822	-1	kinesin family member 1A [Source:MGI Symbol;Acc:MGI:108391]
ENSMUSG00000014606.14	2997.14	-0.515039	0.14086	-3.6564	0.000255783	0.0019157	ENSMUSG00000014606.14	ENSMUSG00000014606	Slc25a11	11	70644196	70647479	70647058	-1	solute carrier family 25 (mitochondrial carrier oxoglutarate carrier), member 11 [Source:MGI Symbol;Acc:MGI:1915113]
ENSMUSG00000014609.16	1.98726	2.42779	1.67996	1.44515	0.148416	NA	ENSMUSG00000014609.16	ENSMUSG00000014609	Chrne	11	70614883	70619216	70619194	-1	cholinergic receptor, nicotinic, epsilon polypeptide [Source:MGI Symbol;Acc:MGI:87894]
ENSMUSG00000014633.15	451.742	0.22494	0.149552	1.50409	0.132558	0.271451	ENSMUSG00000014633.15	ENSMUSG00000014633	Cmc2	8	116888685	116921455	116894524	-1	COX assembly mitochondrial protein 2 [Source:MGI Symbol;Acc:MGI:1913781]
ENSMUSG00000014668.15	2171.31	0.251947	0.106987	2.35492	0.0185266	0.060962	ENSMUSG00000014668.15	ENSMUSG00000014668	Chfr	5	110135842	110171972	110135842	1	checkpoint with forkhead and ring finger domains [Source:MGI Symbol;Acc:MGI:2444898]
ENSMUSG00000014686.8	5.53868	-0.0142309	0.891029	-0.0159713	0.987257	0.992599	ENSMUSG00000014686.8	ENSMUSG00000014686	Ceacam16	7	19852097	19861299	19861299	-1	carcinoembryonic antigen-related cell adhesion molecule 16 [Source:MGI Symbol;Acc:MGI:2685615]
ENSMUSG00000014725.16	44.66	0.317225	0.296297	1.07063	0.284335	0.460815	ENSMUSG00000014725.16	ENSMUSG00000014725	Adam28	14	68606027	68655842	68655842	-1	a disintegrin and metallopeptidase domain 28 [Source:MGI Symbol;Acc:MGI:105988]
ENSMUSG00000014747.6	1.52503	0.338203	1.74615	0.193685	0.846422	NA	ENSMUSG00000014747.6	ENSMUSG00000014747	Ankrd53	6	83762644	83768326	83762644	1	ankyrin repeat domain 53 [Source:MGI Symbol;Acc:MGI:1922555]
ENSMUSG00000014748.13	7026.62	-0.36346	0.14027	-2.59115	0.00956559	0.0361879	ENSMUSG00000014748.13	ENSMUSG00000014748	Tex261	6	83768885	83775813	83775813	-1	testis expressed gene 261 [Source:MGI Symbol;Acc:MGI:1096575]
ENSMUSG00000014763.8	2760.81	-0.216955	0.138721	-1.56396	0.117826	0.248167	ENSMUSG00000014763.8	ENSMUSG00000014763	Fam120b	17	15396202	15433583	15396202	1	family with sequence similarity 120, member B [Source:MGI Symbol;Acc:MGI:1914794]
ENSMUSG00000014767.17	1273.86	-0.11878	0.103582	-1.14672	0.251496	0.423581	ENSMUSG00000014767.17	ENSMUSG00000014767	Tbp	17	15499888	15528379	15499888	1	TATA box binding protein [Source:MGI Symbol;Acc:MGI:101838]
ENSMUSG00000014769.10	5701.57	0.413737	0.125805	3.28872	0.00100643	0.00600749	ENSMUSG00000014769.10	ENSMUSG00000014769	Psmb1	17	15475021	15499751	15498298	-1	proteasome (prosome, macropain) subunit, beta type 1 [Source:MGI Symbol;Acc:MGI:104884]
ENSMUSG00000014771.13	296.274	-0.0235844	0.343874	-0.0685844	0.94532	0.972217	ENSMUSG00000014771.13	ENSMUSG00000014771	Pdcd2	17	15519208	15527301	15527281	-1	programmed cell death 2 [Source:MGI Symbol;Acc:MGI:104643]
ENSMUSG00000014773.13	7.14747	-4.03009	1.36942	-2.94292	0.00325129	0.0153419	ENSMUSG00000014773.13	ENSMUSG00000014773	Dll1	17	15367354	15376872	15375976	-1	delta like canonical Notch ligand 1 [Source:MGI Symbol;Acc:MGI:104659]
ENSMUSG00000014776.7	14.437	1.14954	0.837722	1.37222	0.169996	0.322643	ENSMUSG00000014776.7	ENSMUSG00000014776	Nol3	8	105276140	105281939	105276140	1	nucleolar protein 3 (apoptosis repressor with CARD domain) [Source:MGI Symbol;Acc:MGI:1925938]
ENSMUSG00000014778.10	384.289	-0.0566564	0.254367	-0.222735	0.823742	0.900652	ENSMUSG00000014778.10	ENSMUSG00000014778	Fhod1	8	105329163	105347953	105347909	-1	formin homology 2 domain containing 1 [Source:MGI Symbol;Acc:MGI:2679008]
ENSMUSG00000014782.16	1.37398	-2.71011	2.59215	-1.04551	0.295789	NA	ENSMUSG00000014782.16	ENSMUSG00000014782	Plekhg4	8	105373274	105382862	105373274	1	pleckstrin homology domain containing, family G (with RhoGef domain) member 4 [Source:MGI Symbol;Acc:MGI:2142544]
ENSMUSG00000014786.8	34.0228	-0.920368	0.439123	-2.09592	0.036089	0.102247	ENSMUSG00000014786.8	ENSMUSG00000014786	Slc9a5	8	105348843	105369881	105348843	1	solute carrier family 9 (sodium/hydrogen exchanger), member 5 [Source:MGI Symbol;Acc:MGI:2685542]
ENSMUSG00000014791.10	26.5753	0.0342939	0.580525	0.0590741	0.952893	0.975775	ENSMUSG00000014791.10	ENSMUSG00000014791	Elmo3	8	105305601	105310760	105305601	1	engulfment and cell motility 3 [Source:MGI Symbol;Acc:MGI:2679007]
ENSMUSG00000014813.9	19.8067	-0.511035	1.01732	-0.502334	0.615433	0.759701	ENSMUSG00000014813.9	ENSMUSG00000014813	Stc1	14	69029238	69041804	69029238	1	stanniocalcin 1 [Source:MGI Symbol;Acc:MGI:109131]
ENSMUSG00000014837.15	51.5006	-0.852819	0.435568	-1.95795	0.0502362	0.131206	ENSMUSG00000014837.15	ENSMUSG00000014837	4931428F04Rik	8	105280409	105289864	105289050	-1	RIKEN cDNA 4931428F04 gene [Source:MGI Symbol;Acc:MGI:1921606]
ENSMUSG00000014846.12	7504.53	2.46514	0.229022	10.7638	5.1e-27	1.31e-24	ENSMUSG00000014846.12	ENSMUSG00000014846	Tppp3	8	105467493	105471526	105471526	-1	tubulin polymerization-promoting protein family member 3 [Source:MGI Symbol;Acc:MGI:1915221]
ENSMUSG00000014850.15	680.418	0.56968	0.227018	2.5094	0.0120936	0.0436375	ENSMUSG00000014850.15	ENSMUSG00000014850	Msh3	13	92211872	92355003	92354995	-1	mutS homolog 3 [Source:MGI Symbol;Acc:MGI:109519]
ENSMUSG00000014852.16	9.71805	-0.933248	0.61776	-1.5107	0.130865	0.268955	ENSMUSG00000014852.16	ENSMUSG00000014852	Adamts13	2	26973416	27009628	26973416	1	a disintegrin-like and metallopeptidase (reprolysin type) with thrombospondin type 1 motif, 13 [Source:MGI Symbol;Acc:MGI:2685556]
ENSMUSG00000014856.12	1527.24	0.545116	0.144936	3.76108	0.000169182	0.00136377	ENSMUSG00000014856.12	ENSMUSG00000014856	Tmem208	8	105326354	105335219	105326354	1	transmembrane protein 208 [Source:MGI Symbol;Acc:MGI:1913570]
ENSMUSG00000014859.9	593.022	0.0045005	0.151849	0.029638	0.976356	0.986794	ENSMUSG00000014859.9	ENSMUSG00000014859	E2f4	8	105297663	105305370	105297663	1	E2F transcription factor 4 [Source:MGI Symbol;Acc:MGI:103012]
ENSMUSG00000014867.9	7230.32	-0.586359	0.161286	-3.63554	0.000277404	0.00205479	ENSMUSG00000014867.9	ENSMUSG00000014867	Surf4	2	26920040	26933928	26933928	-1	surfeit gene 4 [Source:MGI Symbol;Acc:MGI:98445]
ENSMUSG00000014873.15	1154.18	0.133497	0.131343	1.0164	0.30944	0.48893	ENSMUSG00000014873.15	ENSMUSG00000014873	Surf2	2	26916367	26920183	26916367	1	surfeit gene 2 [Source:MGI Symbol;Acc:MGI:98444]
ENSMUSG00000014905.4	8237.77	-1.04126	0.266319	-3.90984	9.24e-05	0.000822376	ENSMUSG00000014905.4	ENSMUSG00000014905	Dnajb9	12	44205559	44210326	44210326	-1	DnaJ heat shock protein family (Hsp40) member B9 [Source:MGI Symbol;Acc:MGI:1351618]
ENSMUSG00000014907.10	82.6261	-0.251826	0.337008	-0.747241	0.454918	0.630393	ENSMUSG00000014907.10	ENSMUSG00000014907	Naf1	8	66860217	66890564	66860217	1	nuclear assembly factor 1 ribonucleoprotein [Source:MGI Symbol;Acc:MGI:2682306]
ENSMUSG00000014932.15	50.6756	-0.265727	0.417908	-0.63585	0.524874	0.690869	ENSMUSG00000014932.15	ENSMUSG00000014932	Yes1	5	32611171	32687057	32611171	1	YES proto-oncogene 1, Src family tyrosine kinase [Source:MGI Symbol;Acc:MGI:99147]
ENSMUSG00000014956.15	2445.15	0.0018991	0.163362	0.0116251	0.990725	0.994415	ENSMUSG00000014956.15	ENSMUSG00000014956	Ppp1cb	5	32458843	32517433	32458843	1	protein phosphatase 1 catalytic subunit beta [Source:MGI Symbol;Acc:MGI:104871]
ENSMUSG00000014959.12	3463.89	-0.249645	0.169516	-1.47269	0.140834	0.28281	ENSMUSG00000014959.12	ENSMUSG00000014959	Gorasp2	2	70661576	70712636	70661576	1	golgi reassembly stacking protein 2 [Source:MGI Symbol;Acc:MGI:2135962]
ENSMUSG00000014980.14	530.481	0.0791161	0.159288	0.496687	0.61941	0.762065	ENSMUSG00000014980.14	ENSMUSG00000014980	Tsen15	1	152370735	152386688	152386682	-1	tRNA splicing endonuclease subunit 15 [Source:MGI Symbol;Acc:MGI:1913887]
ENSMUSG00000015002.18	6713.31	-0.586164	0.154847	-3.78543	0.000153442	0.00125663	ENSMUSG00000015002.18	ENSMUSG00000015002	Efr3a	15	65787034	65873816	65787034	1	EFR3 homolog A [Source:MGI Symbol;Acc:MGI:1923990]
ENSMUSG00000015013.9	1273.14	0.295891	0.109116	2.71172	0.0066936	0.0273259	ENSMUSG00000015013.9	ENSMUSG00000015013	Trappc2l	8	122611640	122616660	122611640	1	trafficking protein particle complex 2-like [Source:MGI Symbol;Acc:MGI:1916295]
ENSMUSG00000015016.8	90.0403	0.247816	0.447109	0.554264	0.579398	0.734384	ENSMUSG00000015016.8	ENSMUSG00000015016	Acsf3	8	122775486	122817880	122775486	1	acyl-CoA synthetase family member 3 [Source:MGI Symbol;Acc:MGI:2182591]
ENSMUSG00000015023.7	608.007	-0.60313	0.146552	-4.11548	3.86e-05	0.000392663	ENSMUSG00000015023.7	ENSMUSG00000015023	Ddx19a	8	110974996	110997800	110997800	-1	DEAD (Asp-Glu-Ala-Asp) box polypeptide 19a [Source:MGI Symbol;Acc:MGI:99526]
ENSMUSG00000015027.11	476.31	-0.513382	0.227779	-2.25386	0.0242051	0.0750963	ENSMUSG00000015027.11	ENSMUSG00000015027	Galns	8	122578242	122611463	122611463	-1	galactosamine (N-acetyl)-6-sulfate sulfatase [Source:MGI Symbol;Acc:MGI:1355303]
ENSMUSG00000015053.14	12.9359	-0.264809	0.94086	-0.281454	0.778362	0.872473	ENSMUSG00000015053.14	ENSMUSG00000015053	Gata2	6	88193891	88207032	88193891	1	GATA binding protein 2 [Source:MGI Symbol;Acc:MGI:95662]
ENSMUSG00000015083.11	13.2432	-0.52614	0.689807	-0.762735	0.445621	0.621894	ENSMUSG00000015083.11	ENSMUSG00000015083	C8g	2	25498651	25501719	25500613	-1	complement component 8, gamma polypeptide [Source:MGI Symbol;Acc:MGI:88237]
ENSMUSG00000015085.8	19.5881	-0.133823	0.496337	-0.26962	0.787452	0.878501	ENSMUSG00000015085.8	ENSMUSG00000015085	Entpd2	2	25395874	25401321	25395874	1	ectonucleoside triphosphate diphosphohydrolase 2 [Source:MGI Symbol;Acc:MGI:1096863]
ENSMUSG00000015087.14	1918.73	0.140568	0.179259	0.784164	0.432944	0.609543	ENSMUSG00000015087.14	ENSMUSG00000015087	Rabl6	2	25583018	25608521	25608521	-1	RAB, member RAS oncogene family-like 6 [Source:MGI Symbol;Acc:MGI:2442633]
ENSMUSG00000015090.13	7.54003	-6.37508	1.26679	-5.03246	4.84e-07	9.09e-06	ENSMUSG00000015090.13	ENSMUSG00000015090	Ptgds	2	25466709	25470046	25470046	-1	prostaglandin D2 synthase (brain) [Source:MGI Symbol;Acc:MGI:99261]
ENSMUSG00000015092.9	3929.7	0.338113	0.130347	2.59395	0.00948795	0.0360058	ENSMUSG00000015092.9	ENSMUSG00000015092	Edf1	2	25557847	25562082	25557847	1	endothelial differentiation-related factor 1 [Source:MGI Symbol;Acc:MGI:1891227]
ENSMUSG00000015093.15	3.18238	-1.3687	1.21302	-1.12835	0.259173	0.432791	ENSMUSG00000015093.15	ENSMUSG00000015093	Clic3	2	25456838	25458776	25456838	1	chloride intracellular channel 3 [Source:MGI Symbol;Acc:MGI:1916704]
ENSMUSG00000015094.16	68.3853	0.458387	0.327189	1.40099	0.161218	0.311042	ENSMUSG00000015094.16	ENSMUSG00000015094	Npdc1	2	25399351	25409494	25403071	1	neural proliferation, differentiation and control 1 [Source:MGI Symbol;Acc:MGI:1099802]
ENSMUSG00000015095.12	1672.4	-0.597758	0.306786	-1.94846	0.0513605	0.133371	ENSMUSG00000015095.12	ENSMUSG00000015095	Fbxw5	2	25500750	25505471	25500750	1	F-box and WD-40 domain protein 5 [Source:MGI Symbol;Acc:MGI:1354731]
ENSMUSG00000015112.15	546.76	0.547565	0.250439	2.18642	0.028785	0.0858888	ENSMUSG00000015112.15	ENSMUSG00000015112	Slc25a13	6	6041218	6217173	6217118	-1	solute carrier family 25 (mitochondrial carrier, adenine nucleotide translocator), member 13 [Source:MGI Symbol;Acc:MGI:1354721]
ENSMUSG00000015120.15	8996.76	0.0166799	0.105883	0.157531	0.874826	0.931388	ENSMUSG00000015120.15	ENSMUSG00000015120	Ube2i	17	25261916	25274622	25274310	-1	ubiquitin-conjugating enzyme E2I [Source:MGI Symbol;Acc:MGI:107365]
ENSMUSG00000015126.9	918.06	0.465778	0.152884	3.04662	0.0023143	0.0116615	ENSMUSG00000015126.9	ENSMUSG00000015126	Tsr3	17	25240170	25242798	25240170	1	TSR3 20S rRNA accumulation [Source:MGI Symbol;Acc:MGI:1915577]
ENSMUSG00000015127.14	632.003	-0.860073	0.223526	-3.84775	0.000119205	0.0010152	ENSMUSG00000015127.14	ENSMUSG00000015127	Unkl	17	25188397	25234443	25188397	1	unkempt family like zinc finger [Source:MGI Symbol;Acc:MGI:1921404]
ENSMUSG00000015133.17	2016.99	0.270152	0.218075	1.2388	0.215418	0.381227	ENSMUSG00000015133.17	ENSMUSG00000015133	Lrrk1	7	66226912	66388350	66262470	-1	leucine-rich repeat kinase 1 [Source:MGI Symbol;Acc:MGI:2142227]
ENSMUSG00000015134.15	13.9628	2.13346	0.690991	3.08754	0.00201819	0.0104597	ENSMUSG00000015134.15	ENSMUSG00000015134	Aldh1a3	7	66390890	66427517	66427517	-1	aldehyde dehydrogenase family 1, subfamily A3 [Source:MGI Symbol;Acc:MGI:1861722]
ENSMUSG00000015143.15	139.867	-0.287845	0.262051	-1.09843	0.272016	0.447499	ENSMUSG00000015143.15	ENSMUSG00000015143	Actn1	12	80167547	80260371	80260371	-1	actinin, alpha 1 [Source:MGI Symbol;Acc:MGI:2137706]
ENSMUSG00000015149.14	5761.01	-0.416449	0.148288	-2.80838	0.00497922	0.0215733	ENSMUSG00000015149.14	ENSMUSG00000015149	Sirt2	7	28766735	28788661	28766735	1	sirtuin 2 [Source:MGI Symbol;Acc:MGI:1927664]
ENSMUSG00000015165.16	2448.51	0.692939	0.140227	4.94154	7.75e-07	1.37e-05	ENSMUSG00000015165.16	ENSMUSG00000015165	Hnrnpl	7	28808541	28822266	28808541	1	heterogeneous nuclear ribonucleoprotein L [Source:MGI Symbol;Acc:MGI:104816]
ENSMUSG00000015176.11	1939.94	-0.44011	0.173319	-2.5393	0.0111073	0.0408222	ENSMUSG00000015176.11	ENSMUSG00000015176	Nolc1	19	46075863	46085530	46075880	1	nucleolar and coiled-body phosphoprotein 1 [Source:MGI Symbol;Acc:MGI:1918019]
ENSMUSG00000015189.12	455.657	-0.0696405	0.204241	-0.340973	0.733124	0.845731	ENSMUSG00000015189.12	ENSMUSG00000015189	Casd1	6	4600839	4643355	4600839	1	CAS1 domain containing 1 [Source:MGI Symbol;Acc:MGI:2384865]
ENSMUSG00000015202.13	359.421	-1.15355	0.156337	-7.37858	1.6e-13	9.88e-12	ENSMUSG00000015202.13	ENSMUSG00000015202	Cnksr3	10	7119063	7212237	7212237	-1	Cnksr family member 3 [Source:MGI Symbol;Acc:MGI:2674130]
ENSMUSG00000015214.14	400.536	0.133781	0.133251	1.00398	0.31539	0.494971	ENSMUSG00000015214.14	ENSMUSG00000015214	Mtmr1	X	71364760	71419196	71364760	1	myotubularin related protein 1 [Source:MGI Symbol;Acc:MGI:1858271]
ENSMUSG00000015217.11	227.483	0.12401	0.227413	0.545307	0.585542	0.73874	ENSMUSG00000015217.11	ENSMUSG00000015217	Hmgb3	X	71555918	71560676	71555918	1	high mobility group box 3 [Source:MGI Symbol;Acc:MGI:1098219]
ENSMUSG00000015222.18	9.31024	-1.08913	1.54531	-0.704794	0.480938	0.653304	ENSMUSG00000015222.18	ENSMUSG00000015222	Map2	1	66175273	66442583	66175273	1	microtubule-associated protein 2 [Source:MGI Symbol;Acc:MGI:97175]
ENSMUSG00000015224.10	37.1295	1.32612	0.554807	2.39024	0.0168373	0.0565045	ENSMUSG00000015224.10	ENSMUSG00000015224	Cyp2j9	4	96568429	96591578	96591578	-1	cytochrome P450, family 2, subfamily j, polypeptide 9 [Source:MGI Symbol;Acc:MGI:1921769]
ENSMUSG00000015243.4	7981.28	-0.923853	0.230276	-4.01193	6.02e-05	0.000569356	ENSMUSG00000015243.4	ENSMUSG00000015243	Abca1	4	53030787	53159895	53159895	-1	ATP-binding cassette, sub-family A (ABC1), member 1 [Source:MGI Symbol;Acc:MGI:99607]
ENSMUSG00000015247.10	2644.24	-0.217632	0.119171	-1.82623	0.0678163	0.164116	ENSMUSG00000015247.10	ENSMUSG00000015247	Nipsnap3b	4	53011880	53022060	53011880	1	nipsnap homolog 3B [Source:MGI Symbol;Acc:MGI:1913786]
ENSMUSG00000015289.4	876.478	0.507689	0.118621	4.27992	1.87e-05	0.000212771	ENSMUSG00000015289.4	ENSMUSG00000015289	Lage3	X	74351276	74353618	74353594	-1	L antigen family, member 3 [Source:MGI Symbol;Acc:MGI:1913442]
ENSMUSG00000015290.15	1703.9	0.295143	0.12328	2.39408	0.0166622	0.0561002	ENSMUSG00000015290.15	ENSMUSG00000015290	Ubl4a	X	74365718	74373218	74368673	-1	ubiquitin-like 4A [Source:MGI Symbol;Acc:MGI:95049]
ENSMUSG00000015291.10	11979.9	0.113441	0.105537	1.07489	0.282423	0.458785	ENSMUSG00000015291.10	ENSMUSG00000015291	Gdi1	X	74304998	74311862	74304998	1	guanosine diphosphate (GDP) dissociation inhibitor 1 [Source:MGI Symbol;Acc:MGI:99846]
ENSMUSG00000015305.6	725.135	0.215641	0.228863	0.942228	0.346076	0.525255	ENSMUSG00000015305.6	ENSMUSG00000015305	Sash1	10	8722219	8886070	8886070	-1	SAM and SH3 domain containing 1 [Source:MGI Symbol;Acc:MGI:1917347]
ENSMUSG00000015312.9	4663.45	-0.903391	0.1795	-5.03283	4.83e-07	9.08e-06	ENSMUSG00000015312.9	ENSMUSG00000015312	Gadd45b	10	80930073	80932204	80930073	1	growth arrest and DNA-damage-inducible 45 beta [Source:MGI Symbol;Acc:MGI:107776]
ENSMUSG00000015314.10	183.568	-0.631827	0.256668	-2.46165	0.0138301	0.0484334	ENSMUSG00000015314.10	ENSMUSG00000015314	Slamf6	1	171917515	171953170	171917515	1	SLAM family member 6 [Source:MGI Symbol;Acc:MGI:1353620]
ENSMUSG00000015316.11	19.2227	-0.981216	0.718697	-1.36527	0.172168	0.325754	ENSMUSG00000015316.11	ENSMUSG00000015316	Slamf1	1	171767127	171801184	171767127	1	signaling lymphocytic activation molecule family member 1 [Source:MGI Symbol;Acc:MGI:1351314]
ENSMUSG00000015335.16	421.162	-0.131812	0.167343	-0.787676	0.430886	0.607981	ENSMUSG00000015335.16	ENSMUSG00000015335	Zdhhc12	2	30090944	30093648	30093019	-1	zinc finger, DHHC domain containing 12 [Source:MGI Symbol;Acc:MGI:1913470]
ENSMUSG00000015337.5	24.7478	-0.385451	0.624044	-0.617667	0.536795	0.700401	ENSMUSG00000015337.5	ENSMUSG00000015337	Endog	2	30171493	30174069	30171493	1	endonuclease G [Source:MGI Symbol;Acc:MGI:1261433]
ENSMUSG00000015340.10	46070.8	-0.365461	0.155682	-2.34749	0.0189003	0.0619238	ENSMUSG00000015340.10	ENSMUSG00000015340	Cybb	X	9435252	9487771	9469324	-1	cytochrome b-245, beta polypeptide [Source:MGI Symbol;Acc:MGI:88574]
ENSMUSG00000015341.17	5405.52	-0.0521597	0.138921	-0.375462	0.707317	0.826614	ENSMUSG00000015341.17	ENSMUSG00000015341	Golga7	8	23241346	23257074	23257074	-1	golgi autoantigen, golgin subfamily a, 7 [Source:MGI Symbol;Acc:MGI:1931029]
ENSMUSG00000015342.6	40.9373	-1.00105	0.361165	-2.77173	0.00557598	0.0235991	ENSMUSG00000015342.6	ENSMUSG00000015342	Xk	X	9272756	9313250	9272756	1	X-linked Kx blood group [Source:MGI Symbol;Acc:MGI:103569]
ENSMUSG00000015354.8	36.5998	2.89869	0.894421	3.24085	0.00119172	0.00687751	ENSMUSG00000015354.8	ENSMUSG00000015354	Pcolce2	9	95637601	95698096	95637601	1	procollagen C-endopeptidase enhancer 2 [Source:MGI Symbol;Acc:MGI:1923727]
ENSMUSG00000015355.13	9213.12	0.0650664	0.129283	0.503286	0.614763	0.759469	ENSMUSG00000015355.13	ENSMUSG00000015355	Cd48	1	171682009	171705258	171682009	1	CD48 antigen [Source:MGI Symbol;Acc:MGI:88339]
ENSMUSG00000015357.10	2718.75	-0.176841	0.171532	-1.03095	0.302563	0.481448	ENSMUSG00000015357.10	ENSMUSG00000015357	Clpx	9	65294260	65330658	65294260	1	caseinolytic mitochondrial matrix peptidase chaperone subunit [Source:MGI Symbol;Acc:MGI:1346017]
ENSMUSG00000015363.13	888.088	-0.572075	0.277512	-2.06144	0.0392609	0.109069	ENSMUSG00000015363.13	ENSMUSG00000015363	Trabd	15	89075124	89087077	89075124	1	TraB domain containing [Source:MGI Symbol;Acc:MGI:1915226]
ENSMUSG00000015365.15	2.71495	-4.9015	1.75746	-2.78896	0.00528773	0.022619	ENSMUSG00000015365.15	ENSMUSG00000015365	Mov10l1	15	88982909	89055152	88982909	1	Mov10 like RISC complex RNA helicase 1 [Source:MGI Symbol;Acc:MGI:1891384]
ENSMUSG00000015377.10	158.546	-0.0463877	0.238865	-0.194201	0.846019	0.913635	ENSMUSG00000015377.10	ENSMUSG00000015377	Dennd6b	15	89182213	89196496	89196448	-1	DENN/MADD domain containing 6B [Source:MGI Symbol;Acc:MGI:1916690]
ENSMUSG00000015396.4	143450	-1.23155	0.324213	-3.79857	0.000145532	0.00120281	ENSMUSG00000015396.4	ENSMUSG00000015396	Cd83	13	43784775	43803132	43784775	1	CD83 antigen [Source:MGI Symbol;Acc:MGI:1328316]
ENSMUSG00000015405.15	4.72538	-5.7027	1.52181	-3.74732	0.000178731	0.00142634	ENSMUSG00000015405.15	ENSMUSG00000015405	Ace2	X	164139332	164188420	164139332	1	angiotensin I converting enzyme (peptidyl-dipeptidase A) 2 [Source:MGI Symbol;Acc:MGI:1917258]
ENSMUSG00000015437.5	21.5012	5.78379	1.07028	5.40401	6.52e-08	1.53e-06	ENSMUSG00000015437.5	ENSMUSG00000015437	Gzmb	14	56258838	56262260	56262260	-1	granzyme B [Source:MGI Symbol;Acc:MGI:109267]
ENSMUSG00000015451.16	26.3373	1.17224	0.494566	2.37024	0.0177766	0.0589682	ENSMUSG00000015451.16	ENSMUSG00000015451	C4a	17	34809092	34823464	34809754	-1	complement component 4A (Rodgers blood group) [Source:MGI Symbol;Acc:MGI:98320]
ENSMUSG00000015452.14	39.6636	1.06066	0.46914	2.26086	0.0237679	0.0741306	ENSMUSG00000015452.14	ENSMUSG00000015452	Ager	17	34597862	34600936	34597862	1	advanced glycosylation end product-specific receptor [Source:MGI Symbol;Acc:MGI:893592]
ENSMUSG00000015461.15	1871.81	-1.08449	0.29636	-3.65938	0.00025283	0.00190085	ENSMUSG00000015461.15	ENSMUSG00000015461	Atf6b	17	34647146	34655074	34647146	1	activating transcription factor 6 beta [Source:MGI Symbol;Acc:MGI:105121]
ENSMUSG00000015467.14	51.2974	0.361098	0.369732	0.976649	0.328743	0.507865	ENSMUSG00000015467.14	ENSMUSG00000015467	Egfl8	17	34613349	34615971	34615320	-1	EGF-like domain 8 [Source:MGI Symbol;Acc:MGI:1932094]
ENSMUSG00000015468.14	22.6531	0.504509	1.00986	0.499584	0.617368	0.760986	ENSMUSG00000015468.14	ENSMUSG00000015468	Notch4	17	34564268	34588503	34564268	1	notch 4 [Source:MGI Symbol;Acc:MGI:107471]
ENSMUSG00000015474.16	1598.11	-0.549076	0.158647	-3.46098	0.000538207	0.00356654	ENSMUSG00000015474.16	ENSMUSG00000015474	Ppt2	17	34616662	34628510	34627435	-1	palmitoyl-protein thioesterase 2 [Source:MGI Symbol;Acc:MGI:1860075]
ENSMUSG00000015476.6	9.07587	0.205286	1.04393	0.196646	0.844104	0.912413	ENSMUSG00000015476.6	ENSMUSG00000015476	Prrt1	17	34629533	34633126	34629533	1	proline-rich transmembrane protein 1 [Source:MGI Symbol;Acc:MGI:1932118]
ENSMUSG00000015478.13	2138.35	-0.0276021	0.163801	-0.16851	0.866182	0.925935	ENSMUSG00000015478.13	ENSMUSG00000015478	Rnf5	17	34601091	34603690	34603690	-1	ring finger protein 5 [Source:MGI Symbol;Acc:MGI:1860076]
ENSMUSG00000015484.3	1.88153	-4.37604	2.27239	-1.92574	0.0541364	NA	ENSMUSG00000015484.3	ENSMUSG00000015484	Fam163a	1	156075966	156205026	156205026	-1	family with sequence similarity 163, member A [Source:MGI Symbol;Acc:MGI:3618859]
ENSMUSG00000015488.14	463.609	0.0778835	0.175953	0.442637	0.658028	0.791506	ENSMUSG00000015488.14	ENSMUSG00000015488	Cacfd1	2	27009926	27021089	27009926	1	calcium channel flower domain containing 1 [Source:MGI Symbol;Acc:MGI:1924317]
ENSMUSG00000015501.10	2042.15	-0.744998	0.24103	-3.0909	0.00199553	0.0103622	ENSMUSG00000015501.10	ENSMUSG00000015501	Hivep2	10	13966075	14151374	13966075	1	human immunodeficiency virus type I enhancer binding protein 2 [Source:MGI Symbol;Acc:MGI:1338076]
ENSMUSG00000015522.18	2473.58	-0.293271	0.180637	-1.62354	0.104474	0.227607	ENSMUSG00000015522.18	ENSMUSG00000015522	Arnt	3	95434388	95497240	95434388	1	aryl hydrocarbon receptor nuclear translocator [Source:MGI Symbol;Acc:MGI:88071]
ENSMUSG00000015533.9	121.857	5.58683	0.569319	9.81319	9.88e-23	1.77e-20	ENSMUSG00000015533.9	ENSMUSG00000015533	Itga2	13	114833081	114932100	114932100	-1	integrin alpha 2 [Source:MGI Symbol;Acc:MGI:96600]
ENSMUSG00000015536.14	1179.05	0.494743	0.127883	3.86871	0.000109412	0.000945479	ENSMUSG00000015536.14	ENSMUSG00000015536	Mocs2	13	114818236	114832275	114818236	1	molybdenum cofactor synthesis 2 [Source:MGI Symbol;Acc:MGI:1336894]
ENSMUSG00000015542.17	700.88	0.252758	0.125847	2.00846	0.0445943	0.120229	ENSMUSG00000015542.17	ENSMUSG00000015542	Nat9	11	115182832	115187859	115187390	-1	N-acetyltransferase 9 (GCN5-related, putative) [Source:MGI Symbol;Acc:MGI:1913426]
ENSMUSG00000015568.16	8585.29	0.679868	0.255676	2.6591	0.00783494	0.0309156	ENSMUSG00000015568.16	ENSMUSG00000015568	Lpl	8	68880491	68907448	68880491	1	lipoprotein lipase [Source:MGI Symbol;Acc:MGI:96820]
ENSMUSG00000015575.15	9298.02	0.330734	0.124446	2.65766	0.00786863	0.031007	ENSMUSG00000015575.15	ENSMUSG00000015575	Atp6v0e	17	26663231	26699647	26663231	1	ATPase, H+ transporting, lysosomal V0 subunit E [Source:MGI Symbol;Acc:MGI:1328318]
ENSMUSG00000015579.5	2.28546	-4.66007	2.19756	-2.12056	0.0339587	NA	ENSMUSG00000015579.5	ENSMUSG00000015579	Nkx2-5	17	26838664	26845009	26841565	-1	NK2 homeobox 5 [Source:MGI Symbol;Acc:MGI:97350]
ENSMUSG00000015597.17	1084.49	0.169421	0.203674	0.831825	0.405508	0.584117	ENSMUSG00000015597.17	ENSMUSG00000015597	Zfp318	17	46383731	46420920	46383731	1	zinc finger protein 318 [Source:MGI Symbol;Acc:MGI:1889348]
ENSMUSG00000015599.9	34.1828	0.565303	0.39032	1.4483	0.147532	0.29223	ENSMUSG00000015599.9	ENSMUSG00000015599	Ttbk1	17	46442448	46487675	46487675	-1	tau tubulin kinase 1 [Source:MGI Symbol;Acc:MGI:2147036]
ENSMUSG00000015605.6	153.593	-0.228207	0.359051	-0.635584	0.525048	0.691019	ENSMUSG00000015605.6	ENSMUSG00000015605	Srf	17	46548329	46556175	46556175	-1	serum response factor [Source:MGI Symbol;Acc:MGI:106658]
ENSMUSG00000015619.10	8.16599	-1.49397	1.13937	-1.31123	0.189781	0.349336	ENSMUSG00000015619.10	ENSMUSG00000015619	Gata3	2	9857078	9890034	9878600	-1	GATA binding protein 3 [Source:MGI Symbol;Acc:MGI:95663]
ENSMUSG00000015647.9	18.0509	0.874703	0.952851	0.917985	0.358627	0.538127	ENSMUSG00000015647.9	ENSMUSG00000015647	Lama5	2	180176373	180225859	180179643	-1	laminin, alpha 5 [Source:MGI Symbol;Acc:MGI:105382]
ENSMUSG00000015656.17	208458	-0.660287	0.268287	-2.46113	0.0138501	0.0484957	ENSMUSG00000015656.17	ENSMUSG00000015656	Hspa8	9	40800984	40810087	40800984	1	heat shock protein 8 [Source:MGI Symbol;Acc:MGI:105384]
ENSMUSG00000015659.12	197.452	-0.768364	0.367749	-2.08937	0.0366744	0.103552	ENSMUSG00000015659.12	ENSMUSG00000015659	Serac1	17	6042196	6079741	6079741	-1	serine active site containing 1 [Source:MGI Symbol;Acc:MGI:2447813]
ENSMUSG00000015668.13	873.223	0.0909207	0.14316	0.6351	0.525363	0.691259	ENSMUSG00000015668.13	ENSMUSG00000015668	Pdzd11	X	100622883	100626568	100625938	-1	PDZ domain containing 11 [Source:MGI Symbol;Acc:MGI:1919871]
ENSMUSG00000015671.11	4332.43	0.294719	0.149055	1.97725	0.0480135	0.126939	ENSMUSG00000015671.11	ENSMUSG00000015671	Psma2	13	14613240	14674236	14613240	1	proteasome subunit alpha 2 [Source:MGI Symbol;Acc:MGI:104885]
ENSMUSG00000015672.4	959.46	0.58605	0.169634	3.45479	0.000550728	0.00363025	ENSMUSG00000015672.4	ENSMUSG00000015672	Mrpl32	13	14608184	14613165	14613165	-1	mitochondrial ribosomal protein L32 [Source:MGI Symbol;Acc:MGI:2137226]
ENSMUSG00000015697.14	1618.11	-0.23792	0.159422	-1.4924	0.135595	0.275887	ENSMUSG00000015697.14	ENSMUSG00000015697	Setdb1	3	95323525	95357202	95357155	-1	SET domain, bifurcated 1 [Source:MGI Symbol;Acc:MGI:1934229]
ENSMUSG00000015702.13	137.955	0.00570667	0.275193	0.020737	0.983455	0.990369	ENSMUSG00000015702.13	ENSMUSG00000015702	Anxa9	3	95296096	95307176	95306804	-1	annexin A9 [Source:MGI Symbol;Acc:MGI:1923711]
ENSMUSG00000015711.8	496.492	-0.256037	0.208785	-1.22632	0.220079	0.386555	ENSMUSG00000015711.8	ENSMUSG00000015711	Prune1	3	95253674	95282076	95282076	-1	prune exopolyphosphatase [Source:MGI Symbol;Acc:MGI:1925152]
ENSMUSG00000015714.11	8515.16	-0.104626	0.129717	-0.806571	0.419913	0.597362	ENSMUSG00000015714.11	ENSMUSG00000015714	Cers2	3	95314791	95323599	95314791	1	ceramide synthase 2 [Source:MGI Symbol;Acc:MGI:1924143]
ENSMUSG00000015733.13	38004.8	-0.328302	0.123934	-2.649	0.00807301	0.0316762	ENSMUSG00000015733.13	ENSMUSG00000015733	Capza2	6	17636234	17666972	17636234	1	capping protein (actin filament) muscle Z-line, alpha 2 [Source:MGI Symbol;Acc:MGI:106222]
ENSMUSG00000015745.9	5470.53	0.0856638	0.123508	0.693587	0.487941	0.659018	ENSMUSG00000015745.9	ENSMUSG00000015745	Plekho1	3	95988429	95996001	95996001	-1	pleckstrin homology domain containing, family O member 1 [Source:MGI Symbol;Acc:MGI:1914470]
ENSMUSG00000015747.5	1096.5	0.207741	0.133344	1.55793	0.119249	0.250553	ENSMUSG00000015747.5	ENSMUSG00000015747	Vps45	3	95999832	96058466	96058466	-1	vacuolar protein sorting 45 [Source:MGI Symbol;Acc:MGI:891965]
ENSMUSG00000015748.13	1210.24	-0.466829	0.133922	-3.48583	0.000490615	0.00328857	ENSMUSG00000015748.13	ENSMUSG00000015748	Prpf3	3	95830124	95855885	95855885	-1	pre-mRNA processing factor 3 [Source:MGI Symbol;Acc:MGI:1918017]
ENSMUSG00000015749.12	4251.51	-0.227261	0.126618	-1.79485	0.0726773	0.173024	ENSMUSG00000015749.12	ENSMUSG00000015749	Anp32e	3	95929246	95947390	95929246	1	acidic (leucine-rich) nuclear phosphoprotein 32 family, member E [Source:MGI Symbol;Acc:MGI:1913721]
ENSMUSG00000015750.15	1785.64	-0.589491	0.331965	-1.77576	0.075772	0.178675	ENSMUSG00000015750.15	ENSMUSG00000015750	Aph1a	3	95893969	95898288	95893969	1	aph1 homolog A, gamma secretase subunit [Source:MGI Symbol;Acc:MGI:2385110]
ENSMUSG00000015755.16	2222	0.0768395	0.132858	0.578357	0.563023	0.721681	ENSMUSG00000015755.16	ENSMUSG00000015755	Tab2	10	7905653	7956230	7924260	-1	TGF-beta activated kinase 1/MAP3K7 binding protein 2 [Source:MGI Symbol;Acc:MGI:1915902]
ENSMUSG00000015757.10	2309.08	0.155876	0.105997	1.47057	0.141407	0.283451	ENSMUSG00000015757.10	ENSMUSG00000015757	Ppil4	10	7792891	7823135	7792891	1	peptidylprolyl isomerase (cyclophilin)-like 4 [Source:MGI Symbol;Acc:MGI:1914668]
ENSMUSG00000015759.11	1429.04	0.233958	0.13706	1.70698	0.0878261	0.199988	ENSMUSG00000015759.11	ENSMUSG00000015759	Cnih1	14	46775567	46788411	46788411	-1	cornichon family AMPA receptor auxiliary protein 1 [Source:MGI Symbol;Acc:MGI:1277202]
ENSMUSG00000015766.14	11354.3	0.501243	0.116544	4.30091	1.7e-05	0.000196386	ENSMUSG00000015766.14	ENSMUSG00000015766	Eps8	6	137477245	137654876	137649285	-1	epidermal growth factor receptor pathway substrate 8 [Source:MGI Symbol;Acc:MGI:104684]
ENSMUSG00000015776.12	924.66	-0.783843	0.256247	-3.05894	0.00222123	0.011286	ENSMUSG00000015776.12	ENSMUSG00000015776	Med22	2	26905262	26910677	26910677	-1	mediator complex subunit 22 [Source:MGI Symbol;Acc:MGI:98446]
ENSMUSG00000015790.16	949.235	0.0995982	0.103869	0.958885	0.337616	0.516382	ENSMUSG00000015790.16	ENSMUSG00000015790	Surf1	2	26913381	26916530	26914759	-1	surfeit gene 1 [Source:MGI Symbol;Acc:MGI:98443]
ENSMUSG00000015804.14	6734.16	0.124511	0.146333	0.850873	0.39484	0.573549	ENSMUSG00000015804.14	ENSMUSG00000015804	Med28	5	45520229	45529276	45520229	1	mediator complex subunit 28 [Source:MGI Symbol;Acc:MGI:1914249]
ENSMUSG00000015806.12	2648.12	-0.120702	0.122637	-0.984217	0.325009	0.504578	ENSMUSG00000015806.12	ENSMUSG00000015806	Qdpr	5	45434021	45450236	45450176	-1	quinoid dihydropteridine reductase [Source:MGI Symbol;Acc:MGI:97836]
ENSMUSG00000015812.8	11.6394	2.15981	0.731292	2.95341	0.00314279	0.0149477	ENSMUSG00000015812.8	ENSMUSG00000015812	Gnrh1	14	67745181	67749439	67745181	1	gonadotropin releasing hormone 1 [Source:MGI Symbol;Acc:MGI:95789]
ENSMUSG00000015837.15	26201.6	-0.616221	0.178862	-3.44522	0.000570586	0.00374057	ENSMUSG00000015837.15	ENSMUSG00000015837	Sqstm1	11	50199366	50210827	50210791	-1	sequestosome 1 [Source:MGI Symbol;Acc:MGI:107931]
ENSMUSG00000015839.6	11950.4	-0.799956	0.168003	-4.76156	1.92e-06	2.99e-05	ENSMUSG00000015839.6	ENSMUSG00000015839	Nfe2l2	2	75675513	75704641	75704641	-1	nuclear factor, erythroid derived 2, like 2 [Source:MGI Symbol;Acc:MGI:108420]
ENSMUSG00000015843.10	11.6421	1.45433	1.1616	1.252	0.210568	0.374859	ENSMUSG00000015843.10	ENSMUSG00000015843	Rxrg	1	167598384	167639623	167598384	1	retinoid X receptor gamma [Source:MGI Symbol;Acc:MGI:98216]
ENSMUSG00000015846.15	728.832	-0.510957	0.178786	-2.85792	0.00426421	0.0191171	ENSMUSG00000015846.15	ENSMUSG00000015846	Rxra	2	27676440	27762957	27676440	1	retinoid X receptor alpha [Source:MGI Symbol;Acc:MGI:98214]
ENSMUSG00000015850.11	398.484	-0.081463	0.414301	-0.196627	0.844119	0.912413	ENSMUSG00000015850.11	ENSMUSG00000015850	Adamtsl4	3	95676201	95687917	95687917	-1	ADAMTS-like 4 [Source:MGI Symbol;Acc:MGI:2389008]
ENSMUSG00000015852.13	29384.8	-0.560065	0.218606	-2.56199	0.0104075	0.0387518	ENSMUSG00000015852.13	ENSMUSG00000015852	Fcrls	3	87250758	87263738	87263599	-1	Fc receptor-like S, scavenger receptor [Source:MGI Symbol;Acc:MGI:1933397]
ENSMUSG00000015854.7	9.72776	0.166401	0.952282	0.17474	0.861284	0.923129	ENSMUSG00000015854.7	ENSMUSG00000015854	Cd5l	3	87357881	87371073	87357881	1	CD5 antigen-like [Source:MGI Symbol;Acc:MGI:1334419]
ENSMUSG00000015869.16	2909.18	-0.229684	0.14888	-1.54275	0.122892	0.256555	ENSMUSG00000015869.16	ENSMUSG00000015869	Prpsap1	11	116470845	116494202	116490314	-1	phosphoribosyl pyrophosphate synthetase-associated protein 1 [Source:MGI Symbol;Acc:MGI:1915013]
ENSMUSG00000015879.8	37.9955	-0.637672	0.519607	-1.22722	0.21974	0.38618	ENSMUSG00000015879.8	ENSMUSG00000015879	Fam184b	5	45529705	45639614	45536542	-1	family with sequence similarity 184, member B [Source:MGI Symbol;Acc:MGI:2442958]
ENSMUSG00000015880.13	191.886	-0.901667	0.275238	-3.27595	0.00105307	0.00621207	ENSMUSG00000015880.13	ENSMUSG00000015880	Ncapg	5	45669919	45700546	45669919	1	non-SMC condensin I complex, subunit G [Source:MGI Symbol;Acc:MGI:1930197]
ENSMUSG00000015882.18	2197.64	0.00222839	0.179979	0.0123814	0.990121	0.994251	ENSMUSG00000015882.18	ENSMUSG00000015882	Lcorl	5	45697181	45857615	45857615	-1	ligand dependent nuclear receptor corepressor-like [Source:MGI Symbol;Acc:MGI:2651932]
ENSMUSG00000015889.8	3731.47	0.301527	0.19873	1.51727	0.129199	0.266088	ENSMUSG00000015889.8	ENSMUSG00000015889	Lta4h	10	93453411	93484875	93453411	1	leukotriene A4 hydrolase [Source:MGI Symbol;Acc:MGI:96836]
ENSMUSG00000015890.2	3.40228	0.294903	1.74486	0.169012	0.865787	0.92586	ENSMUSG00000015890.2	ENSMUSG00000015890	Amdhd1	10	93523338	93540033	93540033	-1	amidohydrolase domain containing 1 [Source:MGI Symbol;Acc:MGI:1919011]
ENSMUSG00000015932.8	8544.43	-0.0251764	0.152396	-0.165204	0.868783	0.927539	ENSMUSG00000015932.8	ENSMUSG00000015932	Dstn	2	143915320	143943324	143915320	1	destrin [Source:MGI Symbol;Acc:MGI:1929270]
ENSMUSG00000015937.15	3100.12	0.970459	0.171265	5.66641	1.46e-08	4.01e-07	ENSMUSG00000015937.15	ENSMUSG00000015937	Macroh2a1	13	56073619	56136361	56135631	-1	macroH2A.1 histone [Source:MGI Symbol;Acc:MGI:1349392]
ENSMUSG00000015942.9	1004.09	0.148545	0.144641	1.02699	0.304423	0.48346	ENSMUSG00000015942.9	ENSMUSG00000015942	Gtf2ird2	5	134184019	134224355	134184019	1	GTF2I repeat domain containing 2 [Source:MGI Symbol;Acc:MGI:2149780]
ENSMUSG00000015943.11	464.321	0.85346	0.204529	4.17281	3.01e-05	0.000318523	ENSMUSG00000015943.11	ENSMUSG00000015943	Bola1	3	96196588	96219709	96198489	-1	bolA-like 1 (E. coli) [Source:MGI Symbol;Acc:MGI:1916418]
ENSMUSG00000015944.9	537.111	-0.0524704	0.214376	-0.244758	0.806643	0.890054	ENSMUSG00000015944.9	ENSMUSG00000015944	Castor2	5	134099711	134144343	134099711	1	cytosolic arginine sensor for mTORC1 subunit 2 [Source:MGI Symbol;Acc:MGI:1933384]
ENSMUSG00000015947.10	5018.75	-1.31513	0.194406	-6.76486	1.33e-11	6.16e-10	ENSMUSG00000015947.10	ENSMUSG00000015947	Fcgr1	3	96282909	96293969	96293969	-1	Fc receptor, IgG, high affinity I [Source:MGI Symbol;Acc:MGI:95498]
ENSMUSG00000015950.13	6199.37	-0.456567	0.139025	-3.28407	0.00102321	0.00607416	ENSMUSG00000015950.13	ENSMUSG00000015950	Ncf1	5	134220053	134229625	134229625	-1	neutrophil cytosolic factor 1 [Source:MGI Symbol;Acc:MGI:97283]
ENSMUSG00000015957.12	38.2198	4.93956	0.692586	7.13205	9.89e-13	5.42e-11	ENSMUSG00000015957.12	ENSMUSG00000015957	Wnt11	7	98835112	98855195	98835112	1	wingless-type MMTV integration site family, member 11 [Source:MGI Symbol;Acc:MGI:101948]
ENSMUSG00000015961.8	1927.25	0.676141	0.197912	3.41637	0.000634631	0.00407006	ENSMUSG00000015961.8	ENSMUSG00000015961	Adss	1	177762962	177796511	177796511	-1	adenylosuccinate synthetase, non muscle [Source:MGI Symbol;Acc:MGI:87948]
ENSMUSG00000015966.17	16.5632	-0.964279	0.849815	-1.13469	0.256504	0.429533	ENSMUSG00000015966.17	ENSMUSG00000015966	Il17rb	14	29996135	30008896	30008896	-1	interleukin 17 receptor B [Source:MGI Symbol;Acc:MGI:1355292]
ENSMUSG00000015968.18	401.429	0.201048	0.269105	0.747097	0.455005	0.630421	ENSMUSG00000015968.18	ENSMUSG00000015968	Cacna1d	14	30039939	30491455	30082758	-1	calcium channel, voltage-dependent, L type, alpha 1D subunit [Source:MGI Symbol;Acc:MGI:88293]
ENSMUSG00000015970.19	21.8215	0.917999	0.869766	1.05545	0.291217	0.468412	ENSMUSG00000015970.19	ENSMUSG00000015970	Chdh	14	30009023	30040527	30009023	1	choline dehydrogenase [Source:MGI Symbol;Acc:MGI:1860776]
ENSMUSG00000015971.5	1722.99	-0.0134486	0.152482	-0.0881979	0.929719	0.963374	ENSMUSG00000015971.5	ENSMUSG00000015971	Actr8	14	29978337	30006354	29978337	1	ARP8 actin-related protein 8 [Source:MGI Symbol;Acc:MGI:1860775]
ENSMUSG00000015980.14	28.2813	-0.445651	0.579125	-0.769525	0.441582	0.617831	ENSMUSG00000015980.14	ENSMUSG00000015980	Lrrc27	7	139212988	139242979	139212988	1	leucine rich repeat containing 27 [Source:MGI Symbol;Acc:MGI:1923862]
ENSMUSG00000015981.12	8.23468	4.42067	1.45156	3.04546	0.00232324	0.0116921	ENSMUSG00000015981.12	ENSMUSG00000015981	Stk32c	7	139103638	139213307	139188517	-1	serine/threonine kinase 32C [Source:MGI Symbol;Acc:MGI:2385336]
ENSMUSG00000015994.10	3152.8	-0.235712	0.118376	-1.99122	0.0464564	0.123855	ENSMUSG00000015994.10	ENSMUSG00000015994	Fnta	8	25998722	26015650	26015650	-1	farnesyltransferase, CAAX box, alpha [Source:MGI Symbol;Acc:MGI:104683]
ENSMUSG00000016018.4	2488.4	-0.546424	0.138795	-3.9369	8.25e-05	0.000749438	ENSMUSG00000016018.4	ENSMUSG00000016018	Mtrex	13	112867418	112927398	112927398	-1	Mtr4 exosome RNA helicase [Source:MGI Symbol;Acc:MGI:1919448]
ENSMUSG00000016024.9	23.3321	1.44226	0.752792	1.91588	0.0553804	0.140852	ENSMUSG00000016024.9	ENSMUSG00000016024	Lbp	2	158306493	158332852	158306493	1	lipopolysaccharide binding protein [Source:MGI Symbol;Acc:MGI:1098776]
ENSMUSG00000016028.11	5.86081	2.09931	1.26271	1.66254	0.0964042	0.214846	ENSMUSG00000016028.11	ENSMUSG00000016028	Celsr1	15	85898929	86034203	86034203	-1	cadherin, EGF LAG seven-pass G-type receptor 1 [Source:MGI Symbol;Acc:MGI:1100883]
ENSMUSG00000016087.13	8895.06	-0.316561	0.140165	-2.25849	0.0239148	0.0744704	ENSMUSG00000016087.13	ENSMUSG00000016087	Fli1	9	32422204	32542861	32541595	-1	Friend leukemia integration 1 [Source:MGI Symbol;Acc:MGI:95554]
ENSMUSG00000016128.14	234.902	-1.48977	0.23867	-6.24198	4.32e-10	1.56e-08	ENSMUSG00000016128.14	ENSMUSG00000016128	Stard13	5	151037510	151233836	151190269	-1	StAR-related lipid transfer (START) domain containing 13 [Source:MGI Symbol;Acc:MGI:2385331]
ENSMUSG00000016181.9	355.154	0.0915064	0.210545	0.434617	0.663841	0.795387	ENSMUSG00000016181.9	ENSMUSG00000016181	Utp25	1	193091104	193130272	193114675	-1	UTP25 small subunit processome component [Source:MGI Symbol;Acc:MGI:2138080]
ENSMUSG00000016194.14	119.515	3.00526	0.38505	7.80486	5.96e-15	4.4e-13	ENSMUSG00000016194.14	ENSMUSG00000016194	Hsd11b1	1	193221634	193264075	193242629	-1	hydroxysteroid 11-beta dehydrogenase 1 [Source:MGI Symbol;Acc:MGI:103562]
ENSMUSG00000016200.14	3.66508	0.683914	2.11336	0.323614	0.74623	0.852944	ENSMUSG00000016200.14	ENSMUSG00000016200	Syt14	1	192891233	193035775	193035775	-1	synaptotagmin XIV [Source:MGI Symbol;Acc:MGI:2444490]
ENSMUSG00000016206.6	4749.54	-0.514859	0.11696	-4.40201	1.07e-05	0.000132258	ENSMUSG00000016206.6	ENSMUSG00000016206	H2-M3	17	37270220	37274484	37270220	1	histocompatibility 2, M region locus 3 [Source:MGI Symbol;Acc:MGI:95915]
ENSMUSG00000016239.11	259.167	-1.26273	0.439915	-2.87041	0.00409943	0.0185403	ENSMUSG00000016239.11	ENSMUSG00000016239	Lonrf3	X	36328353	36362341	36328353	1	LON peptidase N-terminal domain and ring finger 3 [Source:MGI Symbol;Acc:MGI:1921615]
ENSMUSG00000016252.7	2451.57	0.914213	0.157894	5.79005	7.04e-09	2.05e-07	ENSMUSG00000016252.7	ENSMUSG00000016252	Atp5e	2	174461072	174464105	174464105	-1	ATP synthase, H+ transporting, mitochondrial F1 complex, epsilon subunit [Source:MGI Symbol;Acc:MGI:1855697]
ENSMUSG00000016253.12	1688.6	-0.255941	0.186948	-1.36905	0.170983	0.324004	ENSMUSG00000016253.12	ENSMUSG00000016253	Nelfcd	2	174415804	174427502	174415804	1	negative elongation factor complex member C/D, Th1l [Source:MGI Symbol;Acc:MGI:1926424]
ENSMUSG00000016255.5	1.91664	-4.40052	1.92623	-2.28452	0.0223407	NA	ENSMUSG00000016255.5	ENSMUSG00000016255	Tubb1	2	174450695	174457882	174450695	1	tubulin, beta 1 class VI [Source:MGI Symbol;Acc:MGI:107814]
ENSMUSG00000016256.10	29660.7	-0.462183	0.114142	-4.0492	5.14e-05	0.00049742	ENSMUSG00000016256.10	ENSMUSG00000016256	Ctsz	2	174427493	174439039	174439039	-1	cathepsin Z [Source:MGI Symbol;Acc:MGI:1891190]
ENSMUSG00000016257.15	1687.43	0.0446242	0.135352	0.329689	0.741635	0.850904	ENSMUSG00000016257.15	ENSMUSG00000016257	Prelid3b	2	174465067	174473081	174473081	-1	PRELI domain containing 3B [Source:MGI Symbol;Acc:MGI:1913640]
ENSMUSG00000016262.14	3.29515	0.643117	1.80291	0.356711	0.721308	0.836488	ENSMUSG00000016262.14	ENSMUSG00000016262	Sertad4	1	192844488	192855756	192855756	-1	SERTA domain containing 4 [Source:MGI Symbol;Acc:MGI:2443496]
ENSMUSG00000016283.13	37.5042	0.655434	0.562189	1.16586	0.243671	0.414594	ENSMUSG00000016283.13	ENSMUSG00000016283	H2-M2	17	37480851	37483552	37483551	-1	histocompatibility 2, M region locus 2 [Source:MGI Symbol;Acc:MGI:95914]
ENSMUSG00000016308.12	1826.91	0.113994	0.126025	0.90454	0.365709	0.546093	ENSMUSG00000016308.12	ENSMUSG00000016308	Ube2a	X	36873900	36884222	36873900	1	ubiquitin-conjugating enzyme E2A [Source:MGI Symbol;Acc:MGI:102959]
ENSMUSG00000016319.3	29790.4	0.232636	0.181026	1.28509	0.19876	0.360568	ENSMUSG00000016319.3	ENSMUSG00000016319	Slc25a5	X	36795651	36798807	36795651	1	solute carrier family 25 (mitochondrial carrier, adenine nucleotide translocator), member 5 [Source:MGI Symbol;Acc:MGI:1353496]
ENSMUSG00000016327.9	23.8214	0.6439	0.436224	1.47608	0.139923	0.281663	ENSMUSG00000016327.9	ENSMUSG00000016327	Atp1b4	X	38316184	38336769	38316184	1	ATPase, (Na+)/K+ transporting, beta 4 polypeptide [Source:MGI Symbol;Acc:MGI:1915071]
ENSMUSG00000016344.14	910.57	0.75227	0.199938	3.76252	0.000168211	0.00135747	ENSMUSG00000016344.14	ENSMUSG00000016344	Ppdpf	2	181187247	181188771	181187247	1	pancreatic progenitor cell differentiation and proliferation factor [Source:MGI Symbol;Acc:MGI:1913746]
ENSMUSG00000016349.10	1.40608	-3.08699	2.21799	-1.3918	0.163984	NA	ENSMUSG00000016349.10	ENSMUSG00000016349	Eef1a2	2	181147653	181157014	181157014	-1	eukaryotic translation elongation factor 1 alpha 2 [Source:MGI Symbol;Acc:MGI:1096317]
ENSMUSG00000016356.18	51.8062	1.09551	0.754261	1.45244	0.146381	0.290604	ENSMUSG00000016356.18	ENSMUSG00000016356	Col20a1	2	180986535	181018363	180986535	1	collagen, type XX, alpha 1 [Source:MGI Symbol;Acc:MGI:1920618]
ENSMUSG00000016382.15	1937.47	-0.748574	0.160237	-4.67167	2.99e-06	4.42e-05	ENSMUSG00000016382.15	ENSMUSG00000016382	Pls3	X	75785654	75875182	75875182	-1	plastin 3 (T-isoform) [Source:MGI Symbol;Acc:MGI:104807]
ENSMUSG00000016409.4	1075.54	0.05056	0.20641	0.244949	0.806496	0.889982	ENSMUSG00000016409.4	ENSMUSG00000016409	Nkap	X	37126795	37150746	37126795	1	NFKB activating protein [Source:MGI Symbol;Acc:MGI:1914300]
ENSMUSG00000016427.7	2112.67	0.980899	0.162346	6.04201	1.52e-09	4.89e-08	ENSMUSG00000016427.7	ENSMUSG00000016427	Ndufa1	X	37187588	37191163	37191163	-1	NADH:ubiquinone oxidoreductase subunit A1 [Source:MGI Symbol;Acc:MGI:1929511]
ENSMUSG00000016458.15	5.48725	-5.91046	1.44575	-4.08815	4.35e-05	0.000433526	ENSMUSG00000016458.15	ENSMUSG00000016458	Wt1	2	105126529	105173616	105126529	1	Wilms tumor 1 homolog [Source:MGI Symbol;Acc:MGI:98968]
ENSMUSG00000016477.18	167.043	-0.201868	0.260645	-0.774495	0.438638	0.615309	ENSMUSG00000016477.18	ENSMUSG00000016477	E2f3	13	29906575	29986063	29984391	-1	E2F transcription factor 3 [Source:MGI Symbol;Acc:MGI:1096340]
ENSMUSG00000016481.15	5335.37	-0.0953898	0.132984	-0.717304	0.473187	0.646563	ENSMUSG00000016481.15	ENSMUSG00000016481	Cr1l	1	195097382	195131586	195131344	-1	complement component (3b/4b) receptor 1-like [Source:MGI Symbol;Acc:MGI:88513]
ENSMUSG00000016487.15	1542.15	-0.673551	0.197636	-3.40803	0.000654332	0.004179	ENSMUSG00000016487.15	ENSMUSG00000016487	Ppfibp1	6	146888487	147032025	146888487	1	PTPRF interacting protein, binding protein 1 (liprin beta 1) [Source:MGI Symbol;Acc:MGI:1914783]
ENSMUSG00000016493.13	145.737	-0.132051	0.248335	-0.531746	0.594902	0.74553	ENSMUSG00000016493.13	ENSMUSG00000016493	Cd46	1	195036826	195092249	195092249	-1	CD46 antigen, complement regulatory protein [Source:MGI Symbol;Acc:MGI:1203290]
ENSMUSG00000016494.9	269.222	-1.04823	0.313523	-3.34338	0.00082766	0.00509574	ENSMUSG00000016494.9	ENSMUSG00000016494	Cd34	1	194938819	194961279	194938819	1	CD34 antigen [Source:MGI Symbol;Acc:MGI:88329]
ENSMUSG00000016495.12	1832.51	0.684603	0.148088	4.62295	3.78e-06	5.41e-05	ENSMUSG00000016495.12	ENSMUSG00000016495	Plgrkt	19	29348599	29367390	29361970	-1	plasminogen receptor, C-terminal lysine transmembrane protein [Source:MGI Symbol;Acc:MGI:1915009]
ENSMUSG00000016496.7	444.971	0.782321	0.268959	2.9087	0.00362932	0.0168128	ENSMUSG00000016496.7	ENSMUSG00000016496	Cd274	19	29367455	29388095	29367455	1	CD274 antigen [Source:MGI Symbol;Acc:MGI:1926446]
ENSMUSG00000016498.10	22.3155	2.85915	0.862968	3.31315	0.000922502	0.00559812	ENSMUSG00000016498.10	ENSMUSG00000016498	Pdcd1lg2	19	29410919	29471161	29410919	1	programmed cell death 1 ligand 2 [Source:MGI Symbol;Acc:MGI:1930125]
ENSMUSG00000016503.18	1284.23	0.116424	0.126567	0.919862	0.357645	0.537065	ENSMUSG00000016503.18	ENSMUSG00000016503	Gtf3a	5	146948657	146955614	146948657	1	general transcription factor III A [Source:MGI Symbol;Acc:MGI:1913846]
ENSMUSG00000016510.11	813.827	-0.0660764	0.165206	-0.399964	0.689183	0.813735	ENSMUSG00000016510.11	ENSMUSG00000016510	Mtif3	5	146951573	146963800	146963785	-1	mitochondrial translational initiation factor 3 [Source:MGI Symbol;Acc:MGI:1923616]
ENSMUSG00000016520.7	454.578	-0.291598	0.413898	-0.704516	0.481111	0.653374	ENSMUSG00000016520.7	ENSMUSG00000016520	Lnx2	5	147016655	147076586	147076586	-1	ligand of numb-protein X 2 [Source:MGI Symbol;Acc:MGI:2155959]
ENSMUSG00000016526.8	81.2525	2.22003	0.398323	5.57343	2.5e-08	6.47e-07	ENSMUSG00000016526.8	ENSMUSG00000016526	Dyrk3	1	131127455	131138340	131138340	-1	dual-specificity tyrosine-(Y)-phosphorylation regulated kinase 3 [Source:MGI Symbol;Acc:MGI:1330300]
ENSMUSG00000016528.10	1977.34	-0.271771	0.203028	-1.33859	0.180704	0.337208	ENSMUSG00000016528.10	ENSMUSG00000016528	Mapkapk2	1	131053700	131097826	131097826	-1	MAP kinase-activated protein kinase 2 [Source:MGI Symbol;Acc:MGI:109298]
ENSMUSG00000016529.5	512.569	-0.580109	0.286196	-2.02696	0.0426662	0.116164	ENSMUSG00000016529.5	ENSMUSG00000016529	Il10	1	131019845	131024974	131019845	1	interleukin 10 [Source:MGI Symbol;Acc:MGI:96537]
ENSMUSG00000016534.15	38634.2	-0.554437	0.130429	-4.25086	2.13e-05	0.000237338	ENSMUSG00000016534.15	ENSMUSG00000016534	Lamp2	X	38401357	38456454	38456454	-1	lysosomal-associated membrane protein 2 [Source:MGI Symbol;Acc:MGI:96748]
ENSMUSG00000016541.10	2258.38	-0.32686	0.128732	-2.53908	0.0111144	0.0408335	ENSMUSG00000016541.10	ENSMUSG00000016541	Atxn10	15	85336245	85463212	85336245	1	ataxin 10 [Source:MGI Symbol;Acc:MGI:1859293]
ENSMUSG00000016552.13	1643.98	1.01006	0.326896	3.08984	0.00200261	0.0103915	ENSMUSG00000016552.13	ENSMUSG00000016552	Foxred2	15	77940522	77956722	77956722	-1	FAD-dependent oxidoreductase domain containing 2 [Source:MGI Symbol;Acc:MGI:106315]
ENSMUSG00000016554.9	3129.14	-0.295918	0.151442	-1.95399	0.0507018	0.132198	ENSMUSG00000016554.9	ENSMUSG00000016554	Eif3d	15	77958998	77970813	77970813	-1	eukaryotic translation initiation factor 3, subunit D [Source:MGI Symbol;Acc:MGI:1933181]
ENSMUSG00000016559.14	184656	-0.601348	0.210064	-2.86269	0.00420064	0.0189256	ENSMUSG00000016559.14	ENSMUSG00000016559	H3f3b	11	116021912	116027962	116027962	-1	H3.3 histone B [Source:MGI Symbol;Acc:MGI:1101768]
ENSMUSG00000016619.10	1819.43	-0.217473	0.158466	-1.37236	0.169951	0.322586	ENSMUSG00000016619.10	ENSMUSG00000016619	Nup50	15	84923411	84942963	84923411	1	nucleoporin 50 [Source:MGI Symbol;Acc:MGI:1351502]
ENSMUSG00000016624.15	16.8389	0.273445	0.798898	0.342277	0.732142	0.845096	ENSMUSG00000016624.15	ENSMUSG00000016624	Phf21b	15	84785381	84856049	84855110	-1	PHD finger protein 21B [Source:MGI Symbol;Acc:MGI:2443812]
ENSMUSG00000016637.7	653.548	0.361645	0.136682	2.64589	0.00814764	0.0318676	ENSMUSG00000016637.7	ENSMUSG00000016637	Ift27	15	78159463	78174107	78173473	-1	intraflagellar transport 27 [Source:MGI Symbol;Acc:MGI:1914292]
ENSMUSG00000016664.16	9441.79	-0.362119	0.172721	-2.09656	0.0360324	0.102114	ENSMUSG00000016664.16	ENSMUSG00000016664	Pacsin2	15	83375607	83464606	83432815	-1	protein kinase C and casein kinase substrate in neurons 2 [Source:MGI Symbol;Acc:MGI:1345153]
ENSMUSG00000016756.17	8262.16	-0.50741	0.201942	-2.51265	0.0119829	0.0433156	ENSMUSG00000016756.17	ENSMUSG00000016756	Cmah	13	24327404	24477377	24327404	1	cytidine monophospho-N-acetylneuraminic acid hydroxylase [Source:MGI Symbol;Acc:MGI:103227]
ENSMUSG00000016757.11	732.619	-0.884839	0.354437	-2.49646	0.0125439	0.0449141	ENSMUSG00000016757.11	ENSMUSG00000016757	Ttll12	15	83575090	83595157	83595157	-1	tubulin tyrosine ligase-like family, member 12 [Source:MGI Symbol;Acc:MGI:3039573]
ENSMUSG00000016758.4	79.5851	-1.60311	0.330136	-4.85591	1.2e-06	1.99e-05	ENSMUSG00000016758.4	ENSMUSG00000016758	Bik	15	83526862	83544634	83526862	1	BCL2-interacting killer [Source:MGI Symbol;Acc:MGI:1206591]
ENSMUSG00000016763.15	1.63544	-0.140619	2.20749	-0.0637009	0.949208	NA	ENSMUSG00000016763.15	ENSMUSG00000016763	Scube1	15	83604999	83725021	83725021	-1	signal peptide, CUB domain, EGF-like 1 [Source:MGI Symbol;Acc:MGI:1890616]
ENSMUSG00000016831.12	4961.73	-0.710017	0.157782	-4.49999	6.8e-06	8.96e-05	ENSMUSG00000016831.12	ENSMUSG00000016831	Tox4	14	52279146	52296401	52279146	1	TOX high mobility group box family member 4 [Source:MGI Symbol;Acc:MGI:1915389]
ENSMUSG00000016833.14	1175.19	0.767023	0.168184	4.56062	5.1e-06	6.99e-05	ENSMUSG00000016833.14	ENSMUSG00000016833	Mrps18c	5	100798627	100804471	100798627	1	mitochondrial ribosomal protein S18C [Source:MGI Symbol;Acc:MGI:1915985]
ENSMUSG00000016918.15	18.0649	-1.45584	0.800862	-1.81784	0.0690888	0.166417	ENSMUSG00000016918.15	ENSMUSG00000016918	Sulf1	1	12692277	12861192	12692277	1	sulfatase 1 [Source:MGI Symbol;Acc:MGI:2138563]
ENSMUSG00000016921.14	4573.81	-0.0552186	0.184118	-0.299908	0.764247	0.863972	ENSMUSG00000016921.14	ENSMUSG00000016921	Srsf6	2	162931528	162937121	162931528	1	serine and arginine-rich splicing factor 6 [Source:MGI Symbol;Acc:MGI:1915246]
ENSMUSG00000016933.17	183.656	-0.296126	0.333862	-0.886969	0.375095	0.554914	ENSMUSG00000016933.17	ENSMUSG00000016933	Plcg1	2	160731300	160775760	160731300	1	phospholipase C, gamma 1 [Source:MGI Symbol;Acc:MGI:97615]
ENSMUSG00000016940.18	260.025	1.01402	0.269366	3.76446	0.000166909	0.00134898	ENSMUSG00000016940.18	ENSMUSG00000016940	Kctd2	11	115420128	115431274	115420128	1	potassium channel tetramerisation domain containing 2 [Source:MGI Symbol;Acc:MGI:1917632]
ENSMUSG00000016946.6	1287.88	-0.399379	0.15381	-2.59658	0.00941566	0.0358075	ENSMUSG00000016946.6	ENSMUSG00000016946	Kctd5	17	24047734	24073485	24073485	-1	potassium channel tetramerisation domain containing 5 [Source:MGI Symbol;Acc:MGI:1916509]
ENSMUSG00000016984.7	178.79	-0.0367485	0.232816	-0.157844	0.87458	0.931217	ENSMUSG00000016984.7	ENSMUSG00000016984	Etaa1	11	17938756	17953875	17953875	-1	Ewing tumor-associated antigen 1 [Source:MGI Symbol;Acc:MGI:1915395]
ENSMUSG00000016995.17	22.892	-1.71516	0.746534	-2.29749	0.0215906	0.0686917	ENSMUSG00000016995.17	ENSMUSG00000016995	Matn4	2	164389393	164405160	164404612	-1	matrilin 4 [Source:MGI Symbol;Acc:MGI:1328314]
ENSMUSG00000017002.14	237.873	3.74517	0.448301	8.35415	6.59e-17	6.15e-15	ENSMUSG00000017002.14	ENSMUSG00000017002	Slpi	2	164354070	164389095	164356507	-1	secretory leukocyte peptidase inhibitor [Source:MGI Symbol;Acc:MGI:109297]
ENSMUSG00000017007.9	123.23	-3.21487	0.491076	-6.54659	5.89e-11	2.48e-09	ENSMUSG00000017007.9	ENSMUSG00000017007	Rbpjl	2	164403141	164415448	164403141	1	recombination signal binding protein for immunoglobulin kappa J region-like [Source:MGI Symbol;Acc:MGI:1196616]
ENSMUSG00000017009.3	24409.8	-1.84298	0.208121	-8.85531	8.34e-19	9.72e-17	ENSMUSG00000017009.3	ENSMUSG00000017009	Sdc4	2	164424247	164443887	164443186	-1	syndecan 4 [Source:MGI Symbol;Acc:MGI:1349164]
ENSMUSG00000017057.9	5472.25	-0.912878	0.182258	-5.00872	5.48e-07	1.01e-05	ENSMUSG00000017057.9	ENSMUSG00000017057	Il13ra1	X	36112110	36171259	36112110	1	interleukin 13 receptor, alpha 1 [Source:MGI Symbol;Acc:MGI:105052]
ENSMUSG00000017119.19	3074.56	-0.673875	0.169009	-3.98721	6.69e-05	0.000623027	ENSMUSG00000017119.19	ENSMUSG00000017119	Nbr1	11	101552149	101581951	101552149	1	NBR1, autophagy cargo receptor [Source:MGI Symbol;Acc:MGI:108498]
ENSMUSG00000017132.17	4699.58	-1.13103	0.34294	-3.29804	0.000973613	0.00584738	ENSMUSG00000017132.17	ENSMUSG00000017132	Cyth1	11	118132019	118248592	118248560	-1	cytohesin 1 [Source:MGI Symbol;Acc:MGI:1334257]
ENSMUSG00000017144.8	7228.55	0.180576	0.268063	0.673633	0.500545	0.669896	ENSMUSG00000017144.8	ENSMUSG00000017144	Rnd3	2	51130438	51149111	51149111	-1	Rho family GTPase 3 [Source:MGI Symbol;Acc:MGI:1921444]
ENSMUSG00000017146.12	189.842	-1.90585	0.4083	-4.66776	3.04e-06	4.49e-05	ENSMUSG00000017146.12	ENSMUSG00000017146	Brca1	11	101488764	101551955	101551879	-1	breast cancer 1, early onset [Source:MGI Symbol;Acc:MGI:104537]
ENSMUSG00000017165.1	5.06003	-5.79934	1.47545	-3.93056	8.47e-05	0.00076656	ENSMUSG00000017165.1	ENSMUSG00000017165	Gast	11	100334407	100336996	100334407	1	gastrin [Source:MGI Symbol;Acc:MGI:104768]
ENSMUSG00000017167.6	62.0708	-1.06586	0.443689	-2.40226	0.0162941	0.0551107	ENSMUSG00000017167.6	ENSMUSG00000017167	Cntnap1	11	101170523	101190724	101170523	1	contactin associated protein-like 1 [Source:MGI Symbol;Acc:MGI:1858201]
ENSMUSG00000017176.17	1016.15	-0.0434276	0.126357	-0.343689	0.73108	0.844419	ENSMUSG00000017176.17	ENSMUSG00000017176	Nt5c3b	11	100422321	100441808	100441808	-1	5'-nucleotidase, cytosolic IIIB [Source:MGI Symbol;Acc:MGI:1915356]
ENSMUSG00000017188.3	3050.92	0.352702	0.142834	2.46932	0.013537	0.0476003	ENSMUSG00000017188.3	ENSMUSG00000017188	Coa3	11	101277968	101279114	101279114	-1	cytochrome C oxidase assembly factor 3 [Source:MGI Symbol;Acc:MGI:1098757]
ENSMUSG00000017195.15	6.01983	1.94832	1.15285	1.69	0.0910276	0.2058	ENSMUSG00000017195.15	ENSMUSG00000017195	Zpbp2	11	98551097	98558665	98551150	1	zona pellucida binding protein 2 [Source:MGI Symbol;Acc:MGI:1916626]
ENSMUSG00000017204.4	2.77725	2.13164	1.80948	1.17804	0.238782	0.408975	ENSMUSG00000017204.4	ENSMUSG00000017204	Gsdma	11	98664351	98677708	98664351	1	gasdermin A [Source:MGI Symbol;Acc:MGI:1889509]
ENSMUSG00000017210.14	744.136	-0.547639	0.18631	-2.9394	0.00328852	0.0154735	ENSMUSG00000017210.14	ENSMUSG00000017210	Med24	11	98704591	98729435	98728834	-1	mediator complex subunit 24 [Source:MGI Symbol;Acc:MGI:1344385]
ENSMUSG00000017221.14	2380.39	-0.462293	0.170022	-2.71902	0.00654747	0.0268477	ENSMUSG00000017221.14	ENSMUSG00000017221	Psmd3	11	98682554	98695979	98682554	1	proteasome (prosome, macropain) 26S subunit, non-ATPase, 3 [Source:MGI Symbol;Acc:MGI:98858]
ENSMUSG00000017264.16	3526.29	-0.441667	0.126842	-3.48203	0.000497621	0.00332699	ENSMUSG00000017264.16	ENSMUSG00000017264	Exosc10	4	148558429	148582401	148558429	1	exosome component 10 [Source:MGI Symbol;Acc:MGI:1355322]
ENSMUSG00000017286.15	2546.61	-0.149621	0.128743	-1.16217	0.245168	0.416503	ENSMUSG00000017286.15	ENSMUSG00000017286	Glod4	11	76120987	76243725	76243675	-1	glyoxalase domain containing 4 [Source:MGI Symbol;Acc:MGI:1914451]
ENSMUSG00000017288.15	1463.74	-0.207423	0.170662	-1.2154	0.224213	0.391753	ENSMUSG00000017288.15	ENSMUSG00000017288	Vps53	11	76046226	76179647	76179647	-1	VPS53 GARP complex subunit [Source:MGI Symbol;Acc:MGI:1915549]
ENSMUSG00000017291.13	7434	0.0244242	0.0984013	0.248211	0.803972	0.888459	ENSMUSG00000017291.13	ENSMUSG00000017291	Taok1	11	77529162	77607815	77585506	-1	TAO kinase 1 [Source:MGI Symbol;Acc:MGI:1914490]
ENSMUSG00000017299.13	131.527	0.671726	0.196867	3.41208	0.000644694	0.00412355	ENSMUSG00000017299.13	ENSMUSG00000017299	Dnttip1	2	164745983	164768607	164745983	1	deoxynucleotidyltransferase, terminal, interacting protein 1 [Source:MGI Symbol;Acc:MGI:1923483]
ENSMUSG00000017300.9	593.015	10.62	0.877686	12.1	1.06e-33	4.38e-31	ENSMUSG00000017300.9	ENSMUSG00000017300	Tnnc2	2	164777161	164779967	164779741	-1	troponin C2, fast [Source:MGI Symbol;Acc:MGI:98780]
ENSMUSG00000017307.16	343.516	0.0607145	0.149578	0.405906	0.684811	0.810827	ENSMUSG00000017307.16	ENSMUSG00000017307	Acot8	2	164792765	164804882	164804881	-1	acyl-CoA thioesterase 8 [Source:MGI Symbol;Acc:MGI:2158201]
ENSMUSG00000017309.11	957.905	1.02207	0.266124	3.84057	0.000122747	0.00103676	ENSMUSG00000017309.11	ENSMUSG00000017309	Cd300lg	11	102041509	102055620	102041509	1	CD300 molecule like family member G [Source:MGI Symbol;Acc:MGI:1289168]
ENSMUSG00000017314.12	16.6793	0.649982	0.738767	0.879821	0.378957	0.558485	ENSMUSG00000017314.12	ENSMUSG00000017314	Mpp2	11	102057015	102088515	102088515	-1	membrane protein, palmitoylated 2 (MAGUK p55 subfamily member 2) [Source:MGI Symbol;Acc:MGI:1858257]
ENSMUSG00000017344.4	48.3584	0.438306	0.476718	0.919424	0.357874	0.5372	ENSMUSG00000017344.4	ENSMUSG00000017344	Vtn	11	78499091	78502324	78499091	1	vitronectin [Source:MGI Symbol;Acc:MGI:98940]
ENSMUSG00000017376.15	262.526	0.216936	0.175282	1.23764	0.21585	0.38162	ENSMUSG00000017376.15	ENSMUSG00000017376	Nlk	11	78567168	78697373	78697373	-1	nemo like kinase [Source:MGI Symbol;Acc:MGI:1201387]
ENSMUSG00000017386.10	14.2072	-0.279314	0.929714	-0.30043	0.763849	0.863651	ENSMUSG00000017386.10	ENSMUSG00000017386	Traf4	11	78158499	78165589	78165589	-1	TNF receptor associated factor 4 [Source:MGI Symbol;Acc:MGI:1202880]
ENSMUSG00000017390.15	180.999	1.76419	0.291585	6.05036	1.45e-09	4.68e-08	ENSMUSG00000017390.15	ENSMUSG00000017390	Aldoc	11	78322968	78327781	78322968	1	aldolase C, fructose-bisphosphate [Source:MGI Symbol;Acc:MGI:101863]
ENSMUSG00000017400.10	81.0694	5.105	0.456172	11.191	4.52e-29	1.33e-26	ENSMUSG00000017400.10	ENSMUSG00000017400	Stac2	11	98036623	98053462	98053462	-1	SH3 and cysteine rich domain 2 [Source:MGI Symbol;Acc:MGI:2144518]
ENSMUSG00000017404.12	7984.17	0.467467	0.125049	3.73828	0.000185285	0.00146886	ENSMUSG00000017404.12	ENSMUSG00000017404	Rpl19	11	98026710	98030492	98026710	1	ribosomal protein L19 [Source:MGI Symbol;Acc:MGI:98020]
ENSMUSG00000017405.14	345.253	-0.253423	0.237614	-1.06653	0.286183	0.462776	ENSMUSG00000017405.14	ENSMUSG00000017405	Nek8	11	78166106	78176675	78176611	-1	NIMA (never in mitosis gene a)-related expressed kinase 8 [Source:MGI Symbol;Acc:MGI:1890646]
ENSMUSG00000017412.15	26.6128	0.599359	0.45606	1.31421	0.188775	0.347989	ENSMUSG00000017412.15	ENSMUSG00000017412	Cacnb4	2	52428320	52676831	52558560	-1	calcium channel, voltage-dependent, beta 4 subunit [Source:MGI Symbol;Acc:MGI:103301]
ENSMUSG00000017417.14	85.8014	0.792156	0.312786	2.53258	0.0113227	0.0414294	ENSMUSG00000017417.14	ENSMUSG00000017417	Plxdc1	11	97923238	97986444	97986444	-1	plexin domain containing 1 [Source:MGI Symbol;Acc:MGI:1919574]
ENSMUSG00000017418.14	2202.68	-0.356804	0.296905	-1.20175	0.229462	0.397595	ENSMUSG00000017418.14	ENSMUSG00000017418	Arl5b	2	15049395	15082456	15049395	1	ADP-ribosylation factor-like 5B [Source:MGI Symbol;Acc:MGI:1923119]
ENSMUSG00000017421.18	5615.28	-0.0485475	0.139902	-0.34701	0.728584	0.842522	ENSMUSG00000017421.18	ENSMUSG00000017421	Zfp207	11	80383279	80405733	80383279	1	zinc finger protein 207 [Source:MGI Symbol;Acc:MGI:1340045]
ENSMUSG00000017428.16	5586.45	-0.130906	0.133028	-0.98405	0.325091	0.504596	ENSMUSG00000017428.16	ENSMUSG00000017428	Psmd11	11	80428615	80473248	80428615	1	proteasome (prosome, macropain) 26S subunit, non-ATPase, 11 [Source:MGI Symbol;Acc:MGI:1916327]
ENSMUSG00000017446.14	1569.9	-0.316011	0.264404	-1.19518	0.232016	0.400633	ENSMUSG00000017446.14	ENSMUSG00000017446	C1qtnf1	11	118428203	118449963	118428203	1	C1q and tumor necrosis factor related protein 1 [Source:MGI Symbol;Acc:MGI:1919254]
ENSMUSG00000017453.4	2.62708	-0.927977	1.89231	-0.490395	0.623855	0.765424	ENSMUSG00000017453.4	ENSMUSG00000017453	Pipox	11	77880615	77894096	77894096	-1	pipecolic acid oxidase [Source:MGI Symbol;Acc:MGI:1197006]
ENSMUSG00000017466.9	6119.46	0.36525	0.165875	2.20196	0.027668	0.0834219	ENSMUSG00000017466.9	ENSMUSG00000017466	Timp2	11	118301069	118355740	118355506	-1	tissue inhibitor of metalloproteinase 2 [Source:MGI Symbol;Acc:MGI:98753]
ENSMUSG00000017478.15	1059.84	-0.288001	0.151613	-1.89958	0.0574877	0.144947	ENSMUSG00000017478.15	ENSMUSG00000017478	Zc3h18	8	122376609	122417360	122376609	1	zinc finger CCCH-type containing 18 [Source:MGI Symbol;Acc:MGI:1923264]
ENSMUSG00000017485.11	2660.74	0.115555	0.138842	0.832273	0.405255	0.583848	ENSMUSG00000017485.11	ENSMUSG00000017485	Top2b	14	16365179	16435462	16365179	1	topoisomerase (DNA) II beta [Source:MGI Symbol;Acc:MGI:98791]
ENSMUSG00000017491.9	124.62	3.54431	0.408624	8.67377	4.18e-18	4.48e-16	ENSMUSG00000017491.9	ENSMUSG00000017491	Rarb	14	16430839	16819156	16575543	-1	retinoic acid receptor, beta [Source:MGI Symbol;Acc:MGI:97857]
ENSMUSG00000017493.12	6458.43	-0.422297	0.224093	-1.88448	0.0595007	0.148786	ENSMUSG00000017493.12	ENSMUSG00000017493	Igfbp4	11	99041244	99054392	99041244	1	insulin-like growth factor binding protein 4 [Source:MGI Symbol;Acc:MGI:96439]
ENSMUSG00000017499.15	280.907	-0.639806	0.255862	-2.50059	0.0123988	0.044513	ENSMUSG00000017499.15	ENSMUSG00000017499	Cdc6	11	98907801	98923940	98907801	1	cell division cycle 6 [Source:MGI Symbol;Acc:MGI:1345150]
ENSMUSG00000017548.15	1015.72	0.178849	0.163275	1.09538	0.27335	0.448817	ENSMUSG00000017548.15	ENSMUSG00000017548	Suz12	11	79993106	80034123	79993106	1	SUZ12 polycomb repressive complex 2 subunit [Source:MGI Symbol;Acc:MGI:1261758]
ENSMUSG00000017550.14	553.917	-0.219395	0.151326	-1.44982	0.147109	0.291742	ENSMUSG00000017550.14	ENSMUSG00000017550	Atad5	11	80089400	80135794	80089400	1	ATPase family, AAA domain containing 5 [Source:MGI Symbol;Acc:MGI:2442925]
ENSMUSG00000017561.16	6228.67	-0.358441	0.0924454	-3.87733	0.000105609	0.000919384	ENSMUSG00000017561.16	ENSMUSG00000017561	Crlf3	11	80046493	80080991	80080938	-1	cytokine receptor-like factor 3 [Source:MGI Symbol;Acc:MGI:1860086]
ENSMUSG00000017607.9	1139.23	0.0140954	0.193897	0.0726951	0.942049	0.97018	ENSMUSG00000017607.9	ENSMUSG00000017607	Tns4	11	99065678	99089306	99089306	-1	tensin 4 [Source:MGI Symbol;Acc:MGI:2144377]
ENSMUSG00000017615.12	3843.86	-0.619008	0.15516	-3.98947	6.62e-05	0.000618721	ENSMUSG00000017615.12	ENSMUSG00000017615	Tnfaip1	11	78522850	78536332	78536271	-1	tumor necrosis factor, alpha-induced protein 1 (endothelial) [Source:MGI Symbol;Acc:MGI:104961]
ENSMUSG00000017631.19	1219.87	-0.907752	0.219743	-4.13098	3.61e-05	0.000371653	ENSMUSG00000017631.19	ENSMUSG00000017631	Abr	11	76416734	76623558	76509419	-1	active BCR-related gene [Source:MGI Symbol;Acc:MGI:107771]
ENSMUSG00000017639.13	84.1197	-0.0210969	0.481547	-0.0438107	0.965055	0.98066	ENSMUSG00000017639.13	ENSMUSG00000017639	Rab11fip4	11	79591212	79698023	79591212	1	RAB11 family interacting protein 4 (class II) [Source:MGI Symbol;Acc:MGI:2442920]
ENSMUSG00000017652.16	1339.05	0.187531	0.193396	0.969674	0.332209	0.510896	ENSMUSG00000017652.16	ENSMUSG00000017652	Cd40	2	165055627	165072948	165055627	1	CD40 antigen [Source:MGI Symbol;Acc:MGI:88336]
ENSMUSG00000017664.16	1207.64	-0.143463	0.173454	-0.827094	0.408184	0.586521	ENSMUSG00000017664.16	ENSMUSG00000017664	Slc35c2	2	165276554	165287869	165287772	-1	solute carrier family 35, member C2 [Source:MGI Symbol;Acc:MGI:2385166]
ENSMUSG00000017667.9	113.103	-1.38233	0.361591	-3.82289	0.000131894	0.00110279	ENSMUSG00000017667.9	ENSMUSG00000017667	Zfp334	2	165374264	165388259	165388259	-1	zinc finger protein 334 [Source:MGI Symbol;Acc:MGI:2388656]
ENSMUSG00000017670.16	3947.26	-0.613383	0.275145	-2.2293	0.0257937	0.0790534	ENSMUSG00000017670.16	ENSMUSG00000017670	Elmo2	2	165288031	165326479	165311752	-1	engulfment and cell motility 2 [Source:MGI Symbol;Acc:MGI:2153045]
ENSMUSG00000017677.11	13779.8	-0.688311	0.201442	-3.41692	0.000633346	0.00406303	ENSMUSG00000017677.11	ENSMUSG00000017677	Wsb1	11	79239372	79254671	79254671	-1	WD repeat and SOCS box-containing 1 [Source:MGI Symbol;Acc:MGI:1926139]
ENSMUSG00000017679.16	5292.23	-0.764893	0.182545	-4.19015	2.79e-05	0.000298592	ENSMUSG00000017679.16	ENSMUSG00000017679	Ttpal	2	163602314	163619013	163602322	1	tocopherol (alpha) transfer protein-like [Source:MGI Symbol;Acc:MGI:1923330]
ENSMUSG00000017686.17	3787.55	-0.341246	0.142891	-2.38815	0.0169332	0.0567644	ENSMUSG00000017686.17	ENSMUSG00000017686	Rhot1	11	80209019	80267907	80209019	1	ras homolog family member T1 [Source:MGI Symbol;Acc:MGI:1926078]
ENSMUSG00000017692.8	16.6411	-0.139618	0.864744	-0.161456	0.871734	0.929594	ENSMUSG00000017692.8	ENSMUSG00000017692	Rhbdl3	11	80300912	80355955	80300912	1	rhomboid like 3 [Source:MGI Symbol;Acc:MGI:2179276]
ENSMUSG00000017697.3	586.365	-0.920502	0.158549	-5.8058	6.41e-09	1.89e-07	ENSMUSG00000017697.3	ENSMUSG00000017697	Ada	2	163726584	163750239	163750239	-1	adenosine deaminase [Source:MGI Symbol;Acc:MGI:87916]
ENSMUSG00000017707.9	14633.8	-0.297559	0.195102	-1.52515	0.127222	0.26328	ENSMUSG00000017707.9	ENSMUSG00000017707	Serinc3	2	163623272	163645131	163645131	-1	serine incorporator 3 [Source:MGI Symbol;Acc:MGI:1349457]
ENSMUSG00000017713.9	126.789	-0.0252202	0.267691	-0.0942136	0.924939	0.960221	ENSMUSG00000017713.9	ENSMUSG00000017713	Tha1	11	117867952	117873481	117873459	-1	threonine aldolase 1 [Source:MGI Symbol;Acc:MGI:1919026]
ENSMUSG00000017715.11	975.356	-0.590504	0.225761	-2.61562	0.00890664	0.0342459	ENSMUSG00000017715.11	ENSMUSG00000017715	Pgs1	11	117986292	118024011	117986292	1	phosphatidylglycerophosphate synthase 1 [Source:MGI Symbol;Acc:MGI:1921701]
ENSMUSG00000017716.15	411.409	-0.690434	0.207417	-3.32873	0.000872421	0.00532871	ENSMUSG00000017716.15	ENSMUSG00000017716	Birc5	11	117849251	117855743	117849251	1	baculoviral IAP repeat-containing 5 [Source:MGI Symbol;Acc:MGI:1203517]
ENSMUSG00000017718.15	175.903	-0.327807	0.240999	-1.3602	0.173767	0.327867	ENSMUSG00000017718.15	ENSMUSG00000017718	Afmid	11	117825924	117839908	117825924	1	arylformamidase [Source:MGI Symbol;Acc:MGI:2448704]
ENSMUSG00000017721.15	1879.67	-0.834694	0.275615	-3.02848	0.00245787	0.0122241	ENSMUSG00000017721.15	ENSMUSG00000017721	Pigt	2	164497520	164508301	164497520	1	phosphatidylinositol glycan anchor biosynthesis, class T [Source:MGI Symbol;Acc:MGI:1926178]
ENSMUSG00000017734.15	247.031	-0.0370289	0.216176	-0.171291	0.863995	0.924698	ENSMUSG00000017734.15	ENSMUSG00000017734	Dbndd2	2	164486106	164493319	164486106	1	dysbindin (dystrobrevin binding protein 1) domain containing 2 [Source:MGI Symbol;Acc:MGI:106562]
ENSMUSG00000017737.2	3076.07	2.24977	0.310468	7.24638	4.28e-13	2.51e-11	ENSMUSG00000017737.2	ENSMUSG00000017737	Mmp9	2	164940780	164955850	164940780	1	matrix metallopeptidase 9 [Source:MGI Symbol;Acc:MGI:97011]
ENSMUSG00000017740.17	63.4628	0.981232	0.405509	2.41975	0.015531	0.0530455	ENSMUSG00000017740.17	ENSMUSG00000017740	Slc12a5	2	164960802	164999731	164960802	1	solute carrier family 12, member 5 [Source:MGI Symbol;Acc:MGI:1862037]
ENSMUSG00000017747.13	412.755	-0.173588	0.22528	-0.770544	0.440977	0.617305	ENSMUSG00000017747.13	ENSMUSG00000017747	Ghdc	11	100766032	100770957	100770957	-1	GH3 domain containing [Source:MGI Symbol;Acc:MGI:1931556]
ENSMUSG00000017754.13	24468	-0.119347	0.207667	-0.574704	0.565491	0.723436	ENSMUSG00000017754.13	ENSMUSG00000017754	Pltp	2	164839518	164857711	164857542	-1	phospholipid transfer protein [Source:MGI Symbol;Acc:MGI:103151]
ENSMUSG00000017756.9	2630.34	-1.07521	0.262531	-4.09556	4.21e-05	0.00042281	ENSMUSG00000017756.9	ENSMUSG00000017756	Slc12a7	13	73733094	73816754	73733094	1	solute carrier family 12, member 7 [Source:MGI Symbol;Acc:MGI:1342283]
ENSMUSG00000017760.16	56505.9	-0.606433	0.169324	-3.5815	0.000341627	0.00244725	ENSMUSG00000017760.16	ENSMUSG00000017760	Ctsa	2	164832873	164841032	164832873	1	cathepsin A [Source:MGI Symbol;Acc:MGI:97748]
ENSMUSG00000017764.2	428.056	-0.0628441	0.195063	-0.322173	0.747322	0.853567	ENSMUSG00000017764.2	ENSMUSG00000017764	Zswim1	2	164822686	164826871	164822686	1	zinc finger SWIM-type containing 1 [Source:MGI Symbol;Acc:MGI:1919221]
ENSMUSG00000017765.17	791.627	-0.674827	0.332023	-2.03247	0.0421059	0.115002	ENSMUSG00000017765.17	ENSMUSG00000017765	Slc12a4	8	105943590	105966097	105966044	-1	solute carrier family 12, member 4 [Source:MGI Symbol;Acc:MGI:1309465]
ENSMUSG00000017767.3	6.78058	0.717583	0.901311	0.796154	0.425942	0.603034	ENSMUSG00000017767.3	ENSMUSG00000017767	Spata25	2	164826389	164828537	164828528	-1	spermatogenesis associated 25 [Source:MGI Symbol;Acc:MGI:1922892]
ENSMUSG00000017774.19	4597.72	-0.925428	0.347785	-2.66092	0.00779273	0.0308263	ENSMUSG00000017774.19	ENSMUSG00000017774	Myo1c	11	75650504	75673910	75650504	1	myosin IC [Source:MGI Symbol;Acc:MGI:106612]
ENSMUSG00000017776.15	2731.9	0.000726593	0.131336	0.00553231	0.995586	0.997576	ENSMUSG00000017776.15	ENSMUSG00000017776	Crk	11	75679259	75706908	75679259	1	v-crk avian sarcoma virus CT10 oncogene homolog [Source:MGI Symbol;Acc:MGI:88508]
ENSMUSG00000017778.14	4945.68	0.833283	0.162565	5.12584	2.96e-07	5.93e-06	ENSMUSG00000017778.14	ENSMUSG00000017778	Cox7c	13	86044816	86046904	86046460	-1	cytochrome c oxidase subunit 7C [Source:MGI Symbol;Acc:MGI:103226]
ENSMUSG00000017781.17	3856.16	0.531503	0.122646	4.33363	1.47e-05	0.000172947	ENSMUSG00000017781.17	ENSMUSG00000017781	Pitpna	11	75588097	75628804	75588097	1	phosphatidylinositol transfer protein, alpha [Source:MGI Symbol;Acc:MGI:99887]
ENSMUSG00000017801.15	1384.6	-0.11546	0.142909	-0.807932	0.41913	0.596719	ENSMUSG00000017801.15	ENSMUSG00000017801	Mlx	11	101087277	101092207	101087277	1	MAX-like protein X [Source:MGI Symbol;Acc:MGI:108398]
ENSMUSG00000017802.14	1080.7	-0.442352	0.211088	-2.09558	0.0361199	0.102268	ENSMUSG00000017802.14	ENSMUSG00000017802	Retreg3	11	101096322	101119893	101119893	-1	reticulophagy regulator family member 3 [Source:MGI Symbol;Acc:MGI:1915248]
ENSMUSG00000017817.11	7.19407	0.0509055	0.832205	0.0611694	0.951224	0.975064	ENSMUSG00000017817.11	ENSMUSG00000017817	Jph2	2	163336242	163397993	163397949	-1	junctophilin 2 [Source:MGI Symbol;Acc:MGI:1891496]
ENSMUSG00000017830.15	1385.72	-0.348685	0.152594	-2.28506	0.0223096	0.0705004	ENSMUSG00000017830.15	ENSMUSG00000017830	Dhx58	11	100694884	100704271	100704271	-1	DEXH (Asp-Glu-X-His) box polypeptide 58 [Source:MGI Symbol;Acc:MGI:1931560]
ENSMUSG00000017831.8	2238.87	0.0384893	0.189309	0.203314	0.83889	0.909937	ENSMUSG00000017831.8	ENSMUSG00000017831	Rab5a	17	53479234	53507680	53479234	1	RAB5A, member RAS oncogene family [Source:MGI Symbol;Acc:MGI:105926]
ENSMUSG00000017832.2	14.7365	0.729213	0.566601	1.287	0.198095	0.359802	ENSMUSG00000017832.2	ENSMUSG00000017832	Hspb9	11	100713850	100714575	100713922	1	heat shock protein, alpha-crystallin-related, B9 [Source:MGI Symbol;Acc:MGI:1922732]
ENSMUSG00000017837.12	2069.6	0.229645	0.222929	1.03013	0.302951	0.48182	ENSMUSG00000017837.12	ENSMUSG00000017837	Nkiras2	11	100619244	100627607	100619244	1	NFKB inhibitor interacting Ras-like protein 2 [Source:MGI Symbol;Acc:MGI:1919216]
ENSMUSG00000017843.14	12177.9	0.0815171	0.172701	0.472014	0.636917	0.775592	ENSMUSG00000017843.14	ENSMUSG00000017843	Ppp2r5c	12	110447120	110583062	110447120	1	protein phosphatase 2, regulatory subunit B', gamma [Source:MGI Symbol;Acc:MGI:1349475]
ENSMUSG00000017858.12	1006	-0.0408681	0.131549	-0.310667	0.756054	0.859133	ENSMUSG00000017858.12	ENSMUSG00000017858	Ift52	2	163017354	163046141	163017354	1	intraflagellar transport 52 [Source:MGI Symbol;Acc:MGI:2387217]
ENSMUSG00000017861.11	46.1147	-0.942783	0.48063	-1.96156	0.049814	0.130314	ENSMUSG00000017861.11	ENSMUSG00000017861	Mybl2	2	163054687	163084688	163054687	1	myeloblastosis oncogene-like 2 [Source:MGI Symbol;Acc:MGI:101785]
ENSMUSG00000017929.13	4923.4	-1.13565	0.27947	-4.06359	4.83e-05	0.000472172	ENSMUSG00000017929.13	ENSMUSG00000017929	B4galt5	2	167298444	167349183	167349183	-1	UDP-Gal:betaGlcNAc beta 1,4-galactosyltransferase, polypeptide 5 [Source:MGI Symbol;Acc:MGI:1927169]
ENSMUSG00000017943.15	6.52427	-0.329511	1.36948	-0.240611	0.809857	0.89221	ENSMUSG00000017943.15	ENSMUSG00000017943	Gdap1l1	2	163438476	163455324	163438478	1	ganglioside-induced differentiation-associated protein 1-like 1 [Source:MGI Symbol;Acc:MGI:2385163]
ENSMUSG00000017950.16	5.47087	-2.49239	1.75404	-1.42094	0.155334	0.303059	ENSMUSG00000017950.16	ENSMUSG00000017950	Hnf4a	2	163506808	163572910	163506808	1	hepatic nuclear factor 4, alpha [Source:MGI Symbol;Acc:MGI:109128]
ENSMUSG00000017969.13	8.36364	0.471516	1.11741	0.421971	0.673046	0.802578	ENSMUSG00000017969.13	ENSMUSG00000017969	Ptgis	2	167191805	167240604	167240604	-1	prostaglandin I2 (prostacyclin) synthase [Source:MGI Symbol;Acc:MGI:1097156]
ENSMUSG00000017999.16	1337.12	-0.236864	0.12907	-1.83516	0.0664824	0.161819	ENSMUSG00000017999.16	ENSMUSG00000017999	Ddx27	2	167015193	167034947	167015193	1	DEAD (Asp-Glu-Ala-Asp) box polypeptide 27 [Source:MGI Symbol;Acc:MGI:2385884]
ENSMUSG00000018001.18	1952.86	-0.543554	0.23378	-2.32507	0.0200683	0.064834	ENSMUSG00000018001.18	ENSMUSG00000018001	Cyth3	5	143622447	143710250	143622447	1	cytohesin 3 [Source:MGI Symbol;Acc:MGI:1335107]
ENSMUSG00000018008.8	38155.6	-0.485764	0.183447	-2.64798	0.00809744	0.0317341	ENSMUSG00000018008.8	ENSMUSG00000018008	Cyth4	15	78597047	78622019	78597047	1	cytohesin 4 [Source:MGI Symbol;Acc:MGI:2441702]
ENSMUSG00000018012.11	388.759	-0.129282	0.27392	-0.471972	0.636947	0.775592	ENSMUSG00000018012.11	ENSMUSG00000018012	Rac3	11	120721470	120723969	120721470	1	Rac family small GTPase 3 [Source:MGI Symbol;Acc:MGI:2180784]
ENSMUSG00000018040.9	3673.51	-0.391866	0.13229	-2.96218	0.00305467	0.0146156	ENSMUSG00000018040.9	ENSMUSG00000018040	Rrp7a	15	83113433	83122801	83122801	-1	ribosomal RNA processing 7 homolog A (S. cerevisiae) [Source:MGI Symbol;Acc:MGI:1922028]
ENSMUSG00000018042.18	7620.68	0.104586	0.151029	0.69249	0.48863	0.659452	ENSMUSG00000018042.18	ENSMUSG00000018042	Cyb5r3	15	83153494	83172592	83170177	-1	cytochrome b5 reductase 3 [Source:MGI Symbol;Acc:MGI:94893]
ENSMUSG00000018068.13	918.737	-0.437403	0.17648	-2.47848	0.0131943	0.0466961	ENSMUSG00000018068.13	ENSMUSG00000018068	Ints2	11	86210681	86257575	86257550	-1	integrator complex subunit 2 [Source:MGI Symbol;Acc:MGI:1917672]
ENSMUSG00000018076.12	1983.51	0.0690454	0.153283	0.450442	0.652392	0.787492	ENSMUSG00000018076.12	ENSMUSG00000018076	Med13l	5	118560679	118765438	118560679	1	mediator complex subunit 13-like [Source:MGI Symbol;Acc:MGI:2670178]
ENSMUSG00000018102.5	4184.63	0.752359	0.199588	3.76956	0.000163533	0.00132816	ENSMUSG00000018102.5	ENSMUSG00000018102	H2bc4	13	23684199	23692908	23684199	1	H2B clustered histone 4 [Source:MGI Symbol;Acc:MGI:1915274]
ENSMUSG00000018143.10	2223.53	-0.362602	0.227091	-1.59673	0.110326	0.236979	ENSMUSG00000018143.10	ENSMUSG00000018143	Mafk	5	139791513	139802653	139791513	1	v-maf musculoaponeurotic fibrosarcoma oncogene family, protein K (avian) [Source:MGI Symbol;Acc:MGI:99951]
ENSMUSG00000018160.15	6286.09	-0.339413	0.120292	-2.82157	0.00477886	0.020873	ENSMUSG00000018160.15	ENSMUSG00000018160	Med1	11	98152154	98193293	98193260	-1	mediator complex subunit 1 [Source:MGI Symbol;Acc:MGI:1100846]
ENSMUSG00000018166.8	135.693	-0.193046	0.317112	-0.608762	0.542682	0.70474	ENSMUSG00000018166.8	ENSMUSG00000018166	Erbb3	10	128567523	128589652	128589652	-1	erb-b2 receptor tyrosine kinase 3 [Source:MGI Symbol;Acc:MGI:95411]
ENSMUSG00000018167.10	2798.37	-0.878423	0.235057	-3.73706	0.000186183	0.00147496	ENSMUSG00000018167.10	ENSMUSG00000018167	Stard3	11	98358368	98381112	98358368	1	START domain containing 3 [Source:MGI Symbol;Acc:MGI:1929618]
ENSMUSG00000018168.8	78.119	3.27066	0.665065	4.9178	8.75e-07	1.52e-05	ENSMUSG00000018168.8	ENSMUSG00000018168	Ikzf3	11	98464902	98546031	98545800	-1	IKAROS family zinc finger 3 [Source:MGI Symbol;Acc:MGI:1342542]
ENSMUSG00000018169.12	874.949	-0.909629	0.321659	-2.82793	0.00468495	0.0205838	ENSMUSG00000018169.12	ENSMUSG00000018169	Mfng	15	78755882	78773475	78773475	-1	MFNG O-fucosylpeptide 3-beta-N-acetylglucosaminyltransferase [Source:MGI Symbol;Acc:MGI:1095404]
ENSMUSG00000018171.9	8728.11	-0.108964	0.172395	-0.632062	0.527346	0.693038	ENSMUSG00000018171.9	ENSMUSG00000018171	Vmp1	11	86583865	86683836	86683836	-1	vacuole membrane protein 1 [Source:MGI Symbol;Acc:MGI:1923159]
ENSMUSG00000018189.12	1914.82	0.225494	0.13808	1.63306	0.102456	0.224663	ENSMUSG00000018189.12	ENSMUSG00000018189	Uchl5	1	143777272	143807466	143777272	1	ubiquitin carboxyl-terminal esterase L5 [Source:MGI Symbol;Acc:MGI:1914848]
ENSMUSG00000018196.18	989.937	0.549548	0.162463	3.38262	0.000717989	0.00452919	ENSMUSG00000018196.18	ENSMUSG00000018196	Glrx2	1	143716338	143749676	143716338	1	glutaredoxin 2 (thioltransferase) [Source:MGI Symbol;Acc:MGI:1916617]
ENSMUSG00000018199.9	946.459	-0.523003	0.131625	-3.97343	7.08e-05	0.000656518	ENSMUSG00000018199.9	ENSMUSG00000018199	Ro60	1	143750790	143777068	143777068	-1	Ro60, Y RNA binding protein [Source:MGI Symbol;Acc:MGI:106652]
ENSMUSG00000018209.15	2181.4	-0.264672	0.212819	-1.24365	0.213628	0.378774	ENSMUSG00000018209.15	ENSMUSG00000018209	Stk4	2	164070322	164155524	164074138	1	serine/threonine kinase 4 [Source:MGI Symbol;Acc:MGI:1929004]
ENSMUSG00000018217.12	18318.1	-0.513122	0.167756	-3.05874	0.0022227	0.0112863	ENSMUSG00000018217.12	ENSMUSG00000018217	Pmp22	11	63128982	63159547	63131512	1	peripheral myelin protein 22 [Source:MGI Symbol;Acc:MGI:97631]
ENSMUSG00000018238.6	99.501	-0.0878732	0.389513	-0.225598	0.821514	0.899372	ENSMUSG00000018238.6	ENSMUSG00000018238	Gdf9	11	53431023	53437904	53431023	1	growth differentiation factor 9 [Source:MGI Symbol;Acc:MGI:95692]
ENSMUSG00000018239.9	370.82	0.331909	0.182982	1.81388	0.0696954	0.167498	ENSMUSG00000018239.9	ENSMUSG00000018239	Zcchc10	11	53324679	53333301	53324679	1	zinc finger, CCHC domain containing 10 [Source:MGI Symbol;Acc:MGI:1196228]
ENSMUSG00000018286.6	7068.15	0.49852	0.169039	2.94913	0.00318666	0.0151097	ENSMUSG00000018286.6	ENSMUSG00000018286	Psmb6	11	70525367	70527858	70525367	1	proteasome (prosome, macropain) subunit, beta type 6 [Source:MGI Symbol;Acc:MGI:104880]
ENSMUSG00000018287.12	2328.22	0.0406709	0.106307	0.382581	0.702031	0.822585	ENSMUSG00000018287.12	ENSMUSG00000018287	Spag7	11	70663771	70669416	70669416	-1	sperm associated antigen 7 [Source:MGI Symbol;Acc:MGI:107380]
ENSMUSG00000018293.4	66620.1	0.0885022	0.120061	0.737142	0.461036	0.635602	ENSMUSG00000018293.4	ENSMUSG00000018293	Pfn1	11	70651850	70654644	70654644	-1	profilin 1 [Source:MGI Symbol;Acc:MGI:97549]
ENSMUSG00000018322.10	1870.52	-0.249824	0.114087	-2.18978	0.0285403	0.0853594	ENSMUSG00000018322.10	ENSMUSG00000018322	Tomm34	2	164053540	164071169	164071169	-1	translocase of outer mitochondrial membrane 34 [Source:MGI Symbol;Acc:MGI:1914395]
ENSMUSG00000018326.9	7082.21	-0.177783	0.176356	-1.00809	0.313411	0.492968	ENSMUSG00000018326.9	ENSMUSG00000018326	Ywhab	2	163994960	164018588	163994960	1	tyrosine 3-monooxygenase/tryptophan 5-monooxygenase activation protein, beta polypeptide [Source:MGI Symbol;Acc:MGI:1891917]
ENSMUSG00000018334.18	182.963	-0.10505	0.249216	-0.421523	0.673373	0.802658	ENSMUSG00000018334.18	ENSMUSG00000018334	Ksr1	11	79013440	79146407	79146407	-1	kinase suppressor of ras 1 [Source:MGI Symbol;Acc:MGI:105051]
ENSMUSG00000018339.11	1279.92	-0.00340426	0.288564	-0.0117973	0.990587	0.994324	ENSMUSG00000018339.11	ENSMUSG00000018339	Gpx3	11	54902453	54910377	54902453	1	glutathione peroxidase 3 [Source:MGI Symbol;Acc:MGI:105102]
ENSMUSG00000018340.13	9553.78	-0.0328005	0.158727	-0.206647	0.836286	0.90861	ENSMUSG00000018340.13	ENSMUSG00000018340	Anxa6	11	54979108	55033445	55033445	-1	annexin A6 [Source:MGI Symbol;Acc:MGI:88255]
ENSMUSG00000018341.12	30.7356	0.395437	0.673194	0.587404	0.556932	0.716997	ENSMUSG00000018341.12	ENSMUSG00000018341	Il12rb2	6	67291318	67376188	67339694	-1	interleukin 12 receptor, beta 2 [Source:MGI Symbol;Acc:MGI:1270861]
ENSMUSG00000018347.16	439.477	-0.156847	0.217672	-0.720563	0.471178	0.644759	ENSMUSG00000018347.16	ENSMUSG00000018347	Zkscan6	11	65807175	65829239	65807244	1	zinc finger with KRAB and SCAN domains 6 [Source:MGI Symbol;Acc:MGI:1289293]
ENSMUSG00000018362.14	1681.18	0.197257	0.205368	0.960505	0.336801	0.515644	ENSMUSG00000018362.14	ENSMUSG00000018362	Kpna2	11	106988629	106999541	106999440	-1	karyopherin (importin) alpha 2 [Source:MGI Symbol;Acc:MGI:103561]
ENSMUSG00000018363.16	970.244	0.118761	0.189155	0.627852	0.530101	0.695201	ENSMUSG00000018363.16	ENSMUSG00000018363	Smurf2	11	106820066	106920715	106920715	-1	SMAD specific E3 ubiquitin protein ligase 2 [Source:MGI Symbol;Acc:MGI:1913563]
ENSMUSG00000018372.13	537.34	0.122056	0.145466	0.839067	0.401431	0.58066	ENSMUSG00000018372.13	ENSMUSG00000018372	Cep95	11	106789252	106819930	106789275	1	centrosomal protein 95 [Source:MGI Symbol;Acc:MGI:2443502]
ENSMUSG00000018377.10	2566.36	-0.28712	0.113937	-2.51998	0.0117363	0.0425956	ENSMUSG00000018377.10	ENSMUSG00000018377	Vezf1	11	88068279	88084729	88068279	1	vascular endothelial zinc finger 1 [Source:MGI Symbol;Acc:MGI:1313291]
ENSMUSG00000018378.13	124.314	-1.11356	0.442416	-2.517	0.0118359	0.0428922	ENSMUSG00000018378.13	ENSMUSG00000018378	Cuedc1	11	88098058	88194140	88098058	1	CUE domain containing 1 [Source:MGI Symbol;Acc:MGI:2144281]
ENSMUSG00000018379.17	939.435	0.479048	0.213274	2.24617	0.0246933	0.0762794	ENSMUSG00000018379.17	ENSMUSG00000018379	Srsf1	11	88047373	88053755	88047373	1	serine and arginine-rich splicing factor 1 [Source:MGI Symbol;Acc:MGI:98283]
ENSMUSG00000018381.15	826.19	-0.568935	0.321179	-1.7714	0.076495	0.180143	ENSMUSG00000018381.15	ENSMUSG00000018381	Abi3	11	95830074	95842476	95842409	-1	ABI gene family, member 3 [Source:MGI Symbol;Acc:MGI:1913860]
ENSMUSG00000018387.12	7.65859	-4.16018	1.11451	-3.73275	0.0001894	0.00149707	ENSMUSG00000018387.12	ENSMUSG00000018387	Shroom1	11	53457205	53467766	53457205	1	shroom family member 1 [Source:MGI Symbol;Acc:MGI:1919024]
ENSMUSG00000018395.19	1295.04	-0.265935	0.187881	-1.41544	0.156939	0.30508	ENSMUSG00000018395.19	ENSMUSG00000018395	Kif3a	11	53567379	53601967	53567379	1	kinesin family member 3A [Source:MGI Symbol;Acc:MGI:107689]
ENSMUSG00000018398.18	2062.67	-0.387988	0.233659	-1.66049	0.0968165	0.21552	ENSMUSG00000018398.18	ENSMUSG00000018398	Septin8	11	53519257	53549565	53519257	1	septin 8 [Source:MGI Symbol;Acc:MGI:894310]
ENSMUSG00000018401.17	1201.65	-0.872423	0.304395	-2.86609	0.00415581	0.018756	ENSMUSG00000018401.17	ENSMUSG00000018401	Mtmr4	11	87592162	87616302	87592162	1	myotubularin related protein 4 [Source:MGI Symbol;Acc:MGI:2180699]
ENSMUSG00000018405.7	639.641	-0.279748	0.269203	-1.03917	0.298725	0.476823	ENSMUSG00000018405.7	ENSMUSG00000018405	Mrm1	11	84813061	84819515	84819515	-1	mitochondrial rRNA methyltransferase 1 [Source:MGI Symbol;Acc:MGI:2443470]
ENSMUSG00000018411.17	53.4894	-0.630725	0.383396	-1.6451	0.0999494	0.220535	ENSMUSG00000018411.17	ENSMUSG00000018411	Mapt	11	104231390	104332090	104231390	1	microtubule-associated protein tau [Source:MGI Symbol;Acc:MGI:97180]
ENSMUSG00000018412.16	2806.51	-0.431834	0.116222	-3.71559	0.00020273	0.00158156	ENSMUSG00000018412.16	ENSMUSG00000018412	Kansl1	11	104333229	104468861	104468861	-1	KAT8 regulatory NSL complex subunit 1 [Source:MGI Symbol;Acc:MGI:1923969]
ENSMUSG00000018415.14	872.13	-0.209418	0.141972	-1.47506	0.140196	0.282027	ENSMUSG00000018415.14	ENSMUSG00000018415	Gid4	11	60417145	60450927	60417145	1	GID complex subunit 4, VID24 homolog [Source:MGI Symbol;Acc:MGI:1914021]
ENSMUSG00000018417.14	170.239	-0.956129	0.363907	-2.6274	0.00860404	0.0333202	ENSMUSG00000018417.14	ENSMUSG00000018417	Myo1b	1	51749765	51916071	51916071	-1	myosin IB [Source:MGI Symbol;Acc:MGI:107752]
ENSMUSG00000018425.18	2655.64	-0.315095	0.1686	-1.86889	0.0616381	0.152731	ENSMUSG00000018425.18	ENSMUSG00000018425	Dhx40	11	86768846	86807746	86807746	-1	DEAH (Asp-Glu-Ala-His) box polypeptide 40 [Source:MGI Symbol;Acc:MGI:1914737]
ENSMUSG00000018427.8	984.657	0.0767753	0.188301	0.407726	0.683475	0.809867	ENSMUSG00000018427.8	ENSMUSG00000018427	Ypel2	11	86936425	86993707	86993707	-1	yippee like 2 [Source:MGI Symbol;Acc:MGI:1925114]
ENSMUSG00000018428.15	356.613	-0.376083	0.245005	-1.535	0.124783	0.259473	ENSMUSG00000018428.15	ENSMUSG00000018428	Akap1	11	88830792	88864586	88851503	-1	A kinase (PRKA) anchor protein 1 [Source:MGI Symbol;Acc:MGI:104729]
ENSMUSG00000018433.14	1513.93	-0.360197	0.128742	-2.79783	0.00514476	0.0221756	ENSMUSG00000018433.14	ENSMUSG00000018433	Nol11	11	107166663	107189381	107189381	-1	nucleolar protein 11 [Source:MGI Symbol;Acc:MGI:1916229]
ENSMUSG00000018442.13	4701.86	0.0621908	0.17004	0.365741	0.714558	0.831631	ENSMUSG00000018442.13	ENSMUSG00000018442	Derl2	11	71007164	71019841	71019242	-1	Der1-like domain family, member 2 [Source:MGI Symbol;Acc:MGI:2151483]
ENSMUSG00000018446.8	1153.72	0.188065	0.274987	0.683903	0.494037	0.664854	ENSMUSG00000018446.8	ENSMUSG00000018446	C1qbp	11	70977836	70983026	70983026	-1	complement component 1, q subcomponent binding protein [Source:MGI Symbol;Acc:MGI:1194505]
ENSMUSG00000018449.12	1516.73	0.555819	0.158187	3.51368	0.000441944	0.00302224	ENSMUSG00000018449.12	ENSMUSG00000018449	Rpain	11	70970213	70977833	70970213	1	RPA interacting protein [Source:MGI Symbol;Acc:MGI:1916973]
ENSMUSG00000018451.7	10.844	-2.54584	0.947423	-2.68712	0.00720715	0.0289508	ENSMUSG00000018451.7	ENSMUSG00000018451	6330403K07Rik	11	71031941	71033513	71033513	-1	RIKEN cDNA 6330403K07 gene [Source:MGI Symbol;Acc:MGI:1918001]
ENSMUSG00000018459.15	987.884	-1.03806	0.294753	-3.52181	0.000428614	0.00294886	ENSMUSG00000018459.15	ENSMUSG00000018459	Slc13a3	2	165405028	165473230	165473230	-1	solute carrier family 13 (sodium-dependent dicarboxylate transporter), member 3 [Source:MGI Symbol;Acc:MGI:2149635]
ENSMUSG00000018470.8	50.1525	-0.734263	0.496342	-1.47935	0.139047	0.280554	ENSMUSG00000018470.8	ENSMUSG00000018470	Kcnab3	11	69326258	69333042	69326258	1	potassium voltage-gated channel, shaker-related subfamily, beta member 3 [Source:MGI Symbol;Acc:MGI:1336208]
ENSMUSG00000018474.18	1255.05	0.18461	0.208492	0.885454	0.375912	0.555366	ENSMUSG00000018474.18	ENSMUSG00000018474	Chd3	11	69343273	69369406	69346019	-1	chromodomain helicase DNA binding protein 3 [Source:MGI Symbol;Acc:MGI:1344395]
ENSMUSG00000018476.7	10723.2	-0.321085	0.257115	-1.2488	0.211738	0.376135	ENSMUSG00000018476.7	ENSMUSG00000018476	Kdm6b	11	69398508	69413675	69413675	-1	KDM1 lysine (K)-specific demethylase 6B [Source:MGI Symbol;Acc:MGI:2448492]
ENSMUSG00000018479.12	1.63825	1.42936	1.92137	0.743928	0.45692	NA	ENSMUSG00000018479.12	ENSMUSG00000018479	1700125H20Rik	11	85170404	85181145	85170404	1	RIKEN cDNA 1700125H20 gene [Source:MGI Symbol;Acc:MGI:1920884]
ENSMUSG00000018481.9	2329.74	-0.434515	0.136086	-3.19294	0.00140831	0.00787449	ENSMUSG00000018481.9	ENSMUSG00000018481	Appbp2	11	85187262	85235130	85235130	-1	amyloid beta precursor protein (cytoplasmic tail) binding protein 2 [Source:MGI Symbol;Acc:MGI:1914134]
ENSMUSG00000018500.2	551.625	0.86521	0.233229	3.70969	0.000207511	0.00161012	ENSMUSG00000018500.2	ENSMUSG00000018500	Adora2b	11	62248984	62266453	62248984	1	adenosine A2b receptor [Source:MGI Symbol;Acc:MGI:99403]
ENSMUSG00000018501.17	3920.93	0.299064	0.114788	2.60536	0.00917771	0.0351066	ENSMUSG00000018501.17	ENSMUSG00000018501	Ncor1	11	62316426	62458541	62457332	-1	nuclear receptor co-repressor 1 [Source:MGI Symbol;Acc:MGI:1349717]
ENSMUSG00000018507.16	3070.97	-0.868076	0.165136	-5.25675	1.47e-07	3.17e-06	ENSMUSG00000018507.16	ENSMUSG00000018507	Trpv2	11	62574486	62600515	62574486	1	transient receptor potential cation channel, subfamily V, member 2 [Source:MGI Symbol;Acc:MGI:1341836]
ENSMUSG00000018509.8	31.5913	0.620576	0.425685	1.45783	0.144888	0.288704	ENSMUSG00000018509.8	ENSMUSG00000018509	Cenpv	11	62524946	62539261	62539261	-1	centromere protein V [Source:MGI Symbol;Acc:MGI:1920389]
ENSMUSG00000018537.16	40.9516	0.142475	0.411961	0.345846	0.729458	0.843252	ENSMUSG00000018537.16	ENSMUSG00000018537	Pcgf2	11	97688823	97700497	97700497	-1	polycomb group ring finger 2 [Source:MGI Symbol;Acc:MGI:99161]
ENSMUSG00000018541.10	1504.6	0.0791432	0.170279	0.464786	0.642084	0.779769	ENSMUSG00000018541.10	ENSMUSG00000018541	Cwc25	11	97745481	97766556	97751170	-1	CWC25 spliceosome-associated protein [Source:MGI Symbol;Acc:MGI:1914730]
ENSMUSG00000018543.8	26.6956	-1.60921	0.634231	-2.53726	0.0111724	0.0409769	ENSMUSG00000018543.8	ENSMUSG00000018543	1700001P01Rik	11	97771481	97775918	97775918	-1	RIKEN cDNA 1700001P01 gene [Source:MGI Symbol;Acc:MGI:1919465]
ENSMUSG00000018547.8	198.985	-0.0828446	0.271175	-0.305503	0.759983	0.861637	ENSMUSG00000018547.8	ENSMUSG00000018547	Pip4k2b	11	97715157	97744704	97744704	-1	phosphatidylinositol-5-phosphate 4-kinase, type II, beta [Source:MGI Symbol;Acc:MGI:1934234]
ENSMUSG00000018548.15	689.089	-0.615554	0.126821	-4.85371	1.21e-06	2.01e-05	ENSMUSG00000018548.15	ENSMUSG00000018548	Trim37	11	87127077	87220683	87127077	1	tripartite motif-containing 37 [Source:MGI Symbol;Acc:MGI:2153072]
ENSMUSG00000018554.13	2.03449	0.843181	1.869	0.451141	0.651888	NA	ENSMUSG00000018554.13	ENSMUSG00000018554	Ybx2	11	69935796	69941605	69935796	1	Y box protein 2 [Source:MGI Symbol;Acc:MGI:1096372]
ENSMUSG00000018559.16	435.219	0.635208	0.184962	3.43427	0.000594151	0.00386333	ENSMUSG00000018559.16	ENSMUSG00000018559	Ctdnep1	11	69981156	69990601	69981156	1	CTD nuclear envelope phosphatase 1 [Source:MGI Symbol;Acc:MGI:1914431]
ENSMUSG00000018565.17	1529.1	0.188721	0.160972	1.17238	0.241043	0.411827	ENSMUSG00000018565.17	ENSMUSG00000018565	Elp5	11	69968222	69982517	69980272	-1	elongator acetyltransferase complex subunit 5 [Source:MGI Symbol;Acc:MGI:1859017]
ENSMUSG00000018566.14	9.64576	1.48887	1.02195	1.45689	0.145146	0.288992	ENSMUSG00000018566.14	ENSMUSG00000018566	Slc2a4	11	69942539	69948188	69948175	-1	solute carrier family 2 (facilitated glucose transporter), member 4 [Source:MGI Symbol;Acc:MGI:95758]
ENSMUSG00000018567.14	10850.7	0.0636189	0.125651	0.506313	0.612637	0.757956	ENSMUSG00000018567.14	ENSMUSG00000018567	Gabarap	11	69991143	69994951	69991143	1	gamma-aminobutyric acid receptor associated protein [Source:MGI Symbol;Acc:MGI:1861742]
ENSMUSG00000018569.12	14.3918	0.483212	0.987829	0.489166	0.624724	0.766155	ENSMUSG00000018569.12	ENSMUSG00000018569	Cldn7	11	69964779	69967885	69964779	1	claudin 7 [Source:MGI Symbol;Acc:MGI:1859285]
ENSMUSG00000018570.17	18.1725	1.19297	0.482917	2.47034	0.0134986	0.0475041	ENSMUSG00000018570.17	ENSMUSG00000018570	2810408A11Rik	11	69897352	69900987	69900894	-1	RIKEN cDNA 2810408A11 gene [Source:MGI Symbol;Acc:MGI:1917669]
ENSMUSG00000018572.10	2661.83	0.437205	0.130804	3.34243	0.00083048	0.00511019	ENSMUSG00000018572.10	ENSMUSG00000018572	Phf23	11	69995777	70000009	69995777	1	PHD finger protein 23 [Source:MGI Symbol;Acc:MGI:1925496]
ENSMUSG00000018574.14	5161.6	-0.224612	0.0923964	-2.43096	0.0150588	0.0518189	ENSMUSG00000018574.14	ENSMUSG00000018574	Acadvl	11	70010183	70015411	70015408	-1	acyl-Coenzyme A dehydrogenase, very long chain [Source:MGI Symbol;Acc:MGI:895149]
ENSMUSG00000018583.5	7072.93	-0.638975	0.13201	-4.84034	1.3e-06	2.14e-05	ENSMUSG00000018583.5	ENSMUSG00000018583	G3bp1	11	55469685	55504838	55469685	1	GTPase activating protein (SH3 domain) binding protein 1 [Source:MGI Symbol;Acc:MGI:1351465]
ENSMUSG00000018585.9	5336.54	0.404894	0.141556	2.8603	0.00423239	0.0190061	ENSMUSG00000018585.9	ENSMUSG00000018585	Atox1	11	55446641	55461239	55461239	-1	antioxidant 1 copper chaperone [Source:MGI Symbol;Acc:MGI:1333855]
ENSMUSG00000018593.13	1065.21	0.403763	0.274826	1.46916	0.14179	0.284041	ENSMUSG00000018593.13	ENSMUSG00000018593	Sparc	11	55394500	55423183	55419898	-1	secreted acidic cysteine rich glycoprotein [Source:MGI Symbol;Acc:MGI:98373]
ENSMUSG00000018599.5	106.569	-0.181437	0.352176	-0.515188	0.606422	0.753396	ENSMUSG00000018599.5	ENSMUSG00000018599	Mief2	11	60728398	60732951	60728398	1	mitochondrial elongation factor 2 [Source:MGI Symbol;Acc:MGI:2144199]
ENSMUSG00000018604.18	33.3679	-1.62748	0.782369	-2.08019	0.0375078	0.10533	ENSMUSG00000018604.18	ENSMUSG00000018604	Tbx3	5	119670669	119684724	119670669	1	T-box 3 [Source:MGI Symbol;Acc:MGI:98495]
ENSMUSG00000018648.15	3.14429	-1.72858	1.98082	-0.872658	0.382849	0.562219	ENSMUSG00000018648.15	ENSMUSG00000018648	Dusp14	11	84048041	84069261	84068357	-1	dual specificity phosphatase 14 [Source:MGI Symbol;Acc:MGI:1927168]
ENSMUSG00000018651.14	375.946	-0.564537	0.171311	-3.29539	0.000982864	0.00589209	ENSMUSG00000018651.14	ENSMUSG00000018651	Tada2a	11	84078920	84129600	84129600	-1	transcriptional adaptor 2A [Source:MGI Symbol;Acc:MGI:2144471]
ENSMUSG00000018654.17	3956.03	-0.539334	0.142117	-3.795	0.000147641	0.00121745	ENSMUSG00000018654.17	ENSMUSG00000018654	Ikzf1	11	11685003	11772926	11685003	1	IKAROS family zinc finger 1 [Source:MGI Symbol;Acc:MGI:1342540]
ENSMUSG00000018659.12	814.603	-0.248119	0.132664	-1.87028	0.0614452	0.152393	ENSMUSG00000018659.12	ENSMUSG00000018659	Pnpo	11	96937825	96943986	96943779	-1	pyridoxine 5'-phosphate oxidase [Source:MGI Symbol;Acc:MGI:2144151]
ENSMUSG00000018661.17	1066.34	-0.62494	0.241852	-2.58397	0.00976693	0.0367778	ENSMUSG00000018661.17	ENSMUSG00000018661	Cog1	11	113649169	113667054	113649169	1	component of oligomeric golgi complex 1 [Source:MGI Symbol;Acc:MGI:1333873]
ENSMUSG00000018666.13	2336.76	0.0970282	0.141054	0.687879	0.491529	0.662306	ENSMUSG00000018666.13	ENSMUSG00000018666	Cbx1	11	96789127	96808640	96789127	1	chromobox 1 [Source:MGI Symbol;Acc:MGI:105369]
ENSMUSG00000018669.14	1782.39	0.119381	0.165809	0.71999	0.471531	0.645079	ENSMUSG00000018669.14	ENSMUSG00000018669	Cdk5rap3	11	96907426	96916496	96916496	-1	CDK5 regulatory subunit associated protein 3 [Source:MGI Symbol;Acc:MGI:1933126]
ENSMUSG00000018672.15	656.093	-0.896526	0.215075	-4.16844	3.07e-05	0.000323602	ENSMUSG00000018672.15	ENSMUSG00000018672	Copz2	11	96849870	96861203	96849870	1	coatomer protein complex, subunit zeta 2 [Source:MGI Symbol;Acc:MGI:1929008]
ENSMUSG00000018677.9	2938.52	-0.700944	0.204628	-3.42546	0.000613756	0.00395856	ENSMUSG00000018677.9	ENSMUSG00000018677	Slc25a39	11	102402985	102407946	102407489	-1	solute carrier family 25, member 39 [Source:MGI Symbol;Acc:MGI:1196386]
ENSMUSG00000018678.13	998.783	-1.08352	0.295268	-3.66962	0.000242913	0.00184106	ENSMUSG00000018678.13	ENSMUSG00000018678	Sp2	11	96953341	96982959	96977711	-1	Sp2 transcription factor [Source:MGI Symbol;Acc:MGI:1926162]
ENSMUSG00000018697.14	1593.32	-0.0825449	0.100651	-0.820111	0.412153	0.589741	ENSMUSG00000018697.14	ENSMUSG00000018697	Aatf	11	84422855	84513522	84513522	-1	apoptosis antagonizing transcription factor [Source:MGI Symbol;Acc:MGI:1929608]
ENSMUSG00000018698.15	3.29765	0.984712	1.93118	0.509901	0.610121	0.756118	ENSMUSG00000018698.15	ENSMUSG00000018698	Lhx1	11	84518284	84525535	84525535	-1	LIM homeobox protein 1 [Source:MGI Symbol;Acc:MGI:99783]
ENSMUSG00000018707.13	4273.67	-0.0286723	0.177624	-0.161421	0.871762	0.929594	ENSMUSG00000018707.13	ENSMUSG00000018707	Dync1h1	12	110601452	110666945	110601452	1	dynein cytoplasmic 1 heavy chain 1 [Source:MGI Symbol;Acc:MGI:103147]
ENSMUSG00000018727.19	5.13748	-0.407569	0.853581	-0.477481	0.633019	0.77281	ENSMUSG00000018727.19	ENSMUSG00000018727	Cpsf4l	11	113698172	113710017	113708967	-1	cleavage and polyadenylation specific factor 4-like [Source:MGI Symbol;Acc:MGI:1277182]
ENSMUSG00000018733.10	274.227	-0.582293	0.246675	-2.36057	0.0182471	0.0602598	ENSMUSG00000018733.10	ENSMUSG00000018733	Pex12	11	83294642	83302586	83298977	-1	peroxisomal biogenesis factor 12 [Source:MGI Symbol;Acc:MGI:2144177]
ENSMUSG00000018736.14	6996.12	-0.205933	0.171406	-1.20143	0.229584	0.397741	ENSMUSG00000018736.14	ENSMUSG00000018736	Ndel1	11	68821434	68871858	68853135	-1	nudE neurodevelopment protein 1 like 1 [Source:MGI Symbol;Acc:MGI:1932915]
[truncated: 22,194 more rows]

## Sheet: condition_MSMP_vs_LMP
	baseMean	log2FoldChange	lfcSE	stat	pvalue	padj	ensembl_version	ensembl_id	gene_name	chr	start_position	end_position	tss	strand	gene_des
[truncated: 23,859 more rows]

[truncated: 1 more sheets: condition_MSMP_vs_SNMP]
