# Supplementary material for: Macrophages excite muscle spindles with glutamate to bolster locomotion
Source: Nature. 2024 Dec 4;637(8046):698–707. doi: 10.1038/s41586-024-08272-5 (PMC11735391; doi:10.1038/s41586-024-08272-5)
Supplement: Supplementary file 3 — Supplementary Tables 1–7. [file 41586_2024_8272_MOESM3_ESM.zip › 2023-07-12035G-s3/2023-07-12035G-Supplementary Table 3.xlsx]

## Sheet: Cluster0
	gene	p_val	avg_log2FC	pct.1	pct.2	p_val_adj	gene_id	description
1	Rps28	2.24386e-213	-0.417415	0.992	0.991	4.94613e-209	ENSMUSG00000067288	ribosomal protein S28 [Source:MGI Symbol;Acc:MGI:1859516]
2	Rpl38	1.07152e-112	-0.315125	0.99	0.991	2.36194e-108	ENSMUSG00000057322	ribosomal protein L38 [Source:MGI Symbol;Acc:MGI:1914921]
3	Rpl41	1.21565e-100	-0.276411	0.994	0.994	2.67966e-96	ENSMUSG00000093674	ribosomal protein L41 [Source:MGI Symbol;Acc:MGI:1915195]
4	Uba52	4.12415e-91	-0.310757	0.911	0.923	9.09087e-87	ENSMUSG00000090137	ubiquitin A-52 residue ribosomal protein fusion product 1 [Source:MGI Symbol;Acc:MGI:98887]
5	Rps29	8.72324e-83	-0.289719	0.996	0.995	1.92286e-78	ENSMUSG00000034892	ribosomal protein S29 [Source:MGI Symbol;Acc:MGI:107681]
6	Rps21	5.03602e-80	-0.240632	0.993	0.993	1.11009e-75	ENSMUSG00000039001	ribosomal protein S21 [Source:MGI Symbol;Acc:MGI:1913731]
7	Sec61g	4.77365e-77	-0.282983	0.719	0.799	1.05226e-72	ENSMUSG00000078974	SEC61, gamma subunit [Source:MGI Symbol;Acc:MGI:1202066]
8	Rpl37	2.76641e-60	-0.248172	0.985	0.984	6.09801e-56	ENSMUSG00000041841	ribosomal protein L37 [Source:MGI Symbol;Acc:MGI:1914531]
9	mt-Atp8	9.0993e-56	-0.251294	0.597	0.715	2.00576e-51	ENSMUSG00000064356	mitochondrially encoded ATP synthase 8 [Source:MGI Symbol;Acc:MGI:99926]
10	Rpl39	2.49092e-55	-0.239487	0.988	0.988	5.49073e-51	ENSMUSG00000079641	ribosomal protein L39 [Source:MGI Symbol;Acc:MGI:1914498]
11	Gm11808	5.94353e-53	-0.191285	0.504	0.632	1.31013e-48	ENSMUSG00000068240	predicted gene 11808 [Source:MGI Symbol;Acc:MGI:3649356]
12	Rpl37a	2.16779e-51	-0.177429	0.996	0.996	4.77846e-47	ENSMUSG00000046330	ribosomal protein L37a [Source:MGI Symbol;Acc:MGI:98068]
13	Ndufb1	2.08048e-46	-0.214532	0.897	0.917	4.586e-42	ENSMUSG00000113902	NADH:ubiquinone oxidoreductase subunit B1 [Source:MGI Symbol;Acc:MGI:3780865]
14	Rpl35	1.193e-45	-0.235693	0.962	0.963	2.62973e-41	ENSMUSG00000062997	ribosomal protein L35 [Source:MGI Symbol;Acc:MGI:1913739]
15	Rps27	5.61214e-36	-0.18846	0.985	0.983	1.23708e-31	ENSMUSG00000090733	ribosomal protein S27 [Source:MGI Symbol;Acc:MGI:1888676]
16	Ndufa3	2.99867e-35	-0.183593	0.71	0.779	6.60998e-31	ENSMUSG00000035674	NADH:ubiquinone oxidoreductase subunit A3 [Source:MGI Symbol;Acc:MGI:1913341]
17	Rpl27a	9.90406e-33	-0.168984	0.983	0.985	2.18315e-28	ENSMUSG00000046364	ribosomal protein L27A [Source:MGI Symbol;Acc:MGI:1347076]
18	Atp5k	2.38334e-31	-0.171807	0.793	0.845	5.2536e-27	ENSMUSG00000050856	ATP synthase, H+ transporting, mitochondrial F1F0 complex, subunit E [Source:MGI Symbol;Acc:MGI:106636]
19	Retnla	1.03464e-30	0.307976	0.694	0.579	2.28067e-26	ENSMUSG00000061100	resistin like alpha [Source:MGI Symbol;Acc:MGI:1888504]
20	Atp5l	4.03159e-30	-0.158666	0.929	0.943	8.88684e-26	ENSMUSG00000038717	ATP synthase, H+ transporting, mitochondrial F0 complex, subunit G [Source:MGI Symbol;Acc:MGI:1351597]
21	Rpl36	1.18508e-29	-0.183836	0.975	0.977	2.61227e-25	ENSMUSG00000057863	ribosomal protein L36 [Source:MGI Symbol;Acc:MGI:1860603]
22	Gm2000	8.00035e-29	-0.166225	0.791	0.844	1.76352e-24	ENSMUSG00000078193	predicted gene 2000 [Source:MGI Symbol;Acc:MGI:3780170]
23	Rpl36al	2.88787e-28	-0.174074	0.901	0.925	6.36572e-24	ENSMUSG00000049751	ribosomal protein L36A-like [Source:MGI Symbol;Acc:MGI:1913733]
24	Tomm7	5.92861e-28	-0.147545	0.873	0.904	1.30684e-23	ENSMUSG00000028998	translocase of outer mitochondrial membrane 7 [Source:MGI Symbol;Acc:MGI:1913419]
25	mt-Co2	9.07141e-28	-0.215613	0.926	0.946	1.99961e-23	ENSMUSG00000064354	mitochondrially encoded cytochrome c oxidase II [Source:MGI Symbol;Acc:MGI:102503]
26	Nmt1	1.39721e-26	-0.157061	0.688	0.76	3.07987e-22	ENSMUSG00000020936	N-myristoyltransferase 1 [Source:MGI Symbol;Acc:MGI:102579]
27	Gm10736	1.62713e-26	0.0913993	0.299	0.221	3.58669e-22	ENSMUSG00000096842	predicted gene 10736 [Source:MGI Symbol;Acc:MGI:3704412]
28	Gm10076	4.05886e-26	0.173262	0.93	0.911	8.94694e-22	ENSMUSG00000060143	predicted gene 10076 [Source:MGI Symbol;Acc:MGI:3704451]
29	Gm6136	2.10313e-25	-0.0799731	0.21	0.305	4.63593e-21	ENSMUSG00000084106	predicted pseudogene 6136 [Source:MGI Symbol;Acc:MGI:3646897]
30	Snrpg	6.70586e-25	-0.147264	0.849	0.885	1.47817e-20	ENSMUSG00000057278	small nuclear ribonucleoprotein polypeptide G [Source:MGI Symbol;Acc:MGI:1915261]
31	Kdm6b	4.76123e-24	0.161051	0.973	0.96	1.04952e-19	ENSMUSG00000018476	KDM1 lysine (K)-specific demethylase 6B [Source:MGI Symbol;Acc:MGI:2448492]
32	Cox7c	5.62736e-24	-0.13321	0.945	0.946	1.24044e-19	ENSMUSG00000017778	cytochrome c oxidase subunit 7C [Source:MGI Symbol;Acc:MGI:103226]
33	Rpl6	1.34472e-23	-0.156764	0.98	0.979	2.96416e-19	ENSMUSG00000029614	ribosomal protein L6 [Source:MGI Symbol;Acc:MGI:108057]
34	Serf2	1.5414e-23	-0.165642	0.952	0.961	3.39771e-19	ENSMUSG00000074884	small EDRK-rich factor 2 [Source:MGI Symbol;Acc:MGI:1337041]
35	Pf4	1.69561e-23	0.250264	0.794	0.716	3.73763e-19	ENSMUSG00000029373	platelet factor 4 [Source:MGI Symbol;Acc:MGI:1888711]
36	Cdk8	3.02984e-23	-0.254341	0.647	0.739	6.67868e-19	ENSMUSG00000029635	cyclin-dependent kinase 8 [Source:MGI Symbol;Acc:MGI:1196224]
37	Eif1	3.42128e-23	0.116487	0.992	0.99	7.54152e-19	ENSMUSG00000035530	eukaryotic translation initiation factor 1 [Source:MGI Symbol;Acc:MGI:105125]
38	Rpl31	3.67114e-23	-0.135736	0.939	0.951	8.0923e-19	ENSMUSG00000073702	ribosomal protein L31 [Source:MGI Symbol;Acc:MGI:2149632]
39	Nup210l	3.80926e-23	0.26626	0.357	0.264	8.39675e-19	ENSMUSG00000027939	nucleoporin 210-like [Source:MGI Symbol;Acc:MGI:1924845]
40	Gm15726	9.04847e-23	0.290366	0.639	0.547	1.99455e-18	ENSMUSG00000087263	predicted gene 15726 [Source:MGI Symbol;Acc:MGI:3783169]
41	Pet100	3.98523e-22	-0.135295	0.59	0.671	8.78464e-18	ENSMUSG00000087687	PET100 homolog [Source:MGI Symbol;Acc:MGI:3615306]
42	Jund	1.46407e-21	0.17519	0.992	0.986	3.22725e-17	ENSMUSG00000071076	jun D proto-oncogene [Source:MGI Symbol;Acc:MGI:96648]
43	Malat1	1.35794e-20	-0.184966	0.999	0.999	2.99331e-16	ENSMUSG00000092341	metastasis associated lung adenocarcinoma transcript 1 (non-coding RNA) [Source:MGI Symbol;Acc:MGI:1919539]
44	Hexim1	2.61504e-20	0.173479	0.669	0.62	5.76433e-16	ENSMUSG00000048878	hexamethylene bis-acetamide inducible 1 [Source:MGI Symbol;Acc:MGI:2385923]
45	mt-Nd3	2.67361e-20	-0.186227	0.831	0.857	5.89345e-16	ENSMUSG00000064360	mitochondrially encoded NADH dehydrogenase 3 [Source:MGI Symbol;Acc:MGI:102499]
46	Atp5mpl	6.09112e-20	-0.134951	0.864	0.889	1.34266e-15	ENSMUSG00000021290	ATP synthase membrane subunit 6.8PL [Source:MGI Symbol;Acc:MGI:1917507]
47	mt-Atp6	1.32918e-19	-0.217824	0.968	0.979	2.92992e-15	ENSMUSG00000064357	mitochondrially encoded ATP synthase 6 [Source:MGI Symbol;Acc:MGI:99927]
48	Atp5e	2.35605e-19	-0.143815	0.943	0.951	5.19343e-15	ENSMUSG00000016252	ATP synthase, H+ transporting, mitochondrial F1 complex, epsilon subunit [Source:MGI Symbol;Acc:MGI:1855697]
49	Egr1	3.14288e-19	0.231368	0.81	0.734	6.92785e-15	ENSMUSG00000038418	early growth response 1 [Source:MGI Symbol;Acc:MGI:95295]
50	Rpl35a	8.18465e-19	-0.1099	0.995	0.993	1.80414e-14	ENSMUSG00000060636	ribosomal protein L35A [Source:MGI Symbol;Acc:MGI:1928894]
51	Gm826	9.75295e-19	0.150976	0.4	0.309	2.14984e-14	ENSMUSG00000074623	predicted gene 826 [Source:MGI Symbol;Acc:MGI:2685672]
52	Ndufb4	2.23585e-18	-0.104935	0.557	0.637	4.92849e-14	ENSMUSG00000022820	NADH:ubiquinone oxidoreductase subunit B4 [Source:MGI Symbol;Acc:MGI:1915444]
53	Ints6	4.37076e-18	0.213427	0.776	0.72	9.63447e-14	ENSMUSG00000035161	integrator complex subunit 6 [Source:MGI Symbol;Acc:MGI:1202397]
54	Nsa2	5.21419e-18	-0.129825	0.898	0.908	1.14936e-13	ENSMUSG00000060739	NSA2 ribosome biogenesis homolog [Source:MGI Symbol;Acc:MGI:1913883]
55	mt-Co3	5.64376e-18	-0.176253	0.941	0.955	1.24405e-13	ENSMUSG00000064358	mitochondrially encoded cytochrome c oxidase III [Source:MGI Symbol;Acc:MGI:102502]
56	Cxcl2	5.78303e-18	0.210183	0.937	0.9	1.27475e-13	ENSMUSG00000058427	chemokine (C-X-C motif) ligand 2 [Source:MGI Symbol;Acc:MGI:1340094]
57	Cmss1	3.16081e-17	-0.236098	0.925	0.938	6.96737e-13	ENSMUSG00000022748	cms small ribosomal subunit 1 [Source:MGI Symbol;Acc:MGI:1913747]
58	Cdkn1a	5.02931e-17	0.1462	0.966	0.956	1.10861e-12	ENSMUSG00000023067	cyclin-dependent kinase inhibitor 1A (P21) [Source:MGI Symbol;Acc:MGI:104556]
59	Rpl27	9.80578e-17	-0.113225	0.972	0.974	2.16149e-12	ENSMUSG00000063316	ribosomal protein L27 [Source:MGI Symbol;Acc:MGI:98036]
60	Bola2	2.57948e-16	-0.112691	0.664	0.732	5.68596e-12	ENSMUSG00000047721	bolA-like 2 (E. coli) [Source:MGI Symbol;Acc:MGI:1913412]
61	Nme2	5.25305e-16	-0.11765	0.552	0.616	1.15793e-11	ENSMUSG00000020857	NME/NM23 nucleoside diphosphate kinase 2 [Source:MGI Symbol;Acc:MGI:97356]
62	Tmsb10	1.2451e-15	-0.217057	0.93	0.937	2.74458e-11	ENSMUSG00000079523	thymosin, beta 10 [Source:MGI Symbol;Acc:MGI:109146]
63	Rps26	1.50082e-15	-0.112701	0.991	0.989	3.30826e-11	ENSMUSG00000025362	ribosomal protein S26 [Source:MGI Symbol;Acc:MGI:1351628]
64	Marcksl1	2.11425e-15	0.176459	0.833	0.792	4.66045e-11	ENSMUSG00000047945	MARCKS-like 1 [Source:MGI Symbol;Acc:MGI:97143]
65	Hbegf	2.31179e-15	0.176049	0.325	0.261	5.09588e-11	ENSMUSG00000024486	heparin-binding EGF-like growth factor [Source:MGI Symbol;Acc:MGI:96070]
66	Tsc22d4	2.50727e-15	-0.114699	0.62	0.688	5.52678e-11	NA	NA
67	Adap2os	5.22996e-15	-0.0874976	0.37	0.454	1.15284e-10	ENSMUSG00000086507	ArfGAP with dual PH domains 2, opposite strand [Source:MGI Symbol;Acc:MGI:3650197]
68	Mrc1	7.74139e-15	0.188803	0.882	0.838	1.70644e-10	ENSMUSG00000026712	mannose receptor, C type 1 [Source:MGI Symbol;Acc:MGI:97142]
69	9130230L23Rik	8.87296e-15	0.142727	0.281	0.218	1.95587e-10	ENSMUSG00000054598	RIKEN cDNA 9130230L23 gene [Source:MGI Symbol;Acc:MGI:3041166]
70	Rplp2	1.02102e-14	-0.0792281	0.996	0.994	2.25063e-10	ENSMUSG00000025508	ribosomal protein, large P2 [Source:MGI Symbol;Acc:MGI:1914436]
71	Mir22hg	1.12661e-14	0.120686	0.753	0.72	2.48339e-10	ENSMUSG00000085148	Mir22 host gene (non-protein coding) [Source:MGI Symbol;Acc:MGI:1914348]
72	Ccl7	1.42929e-14	0.369293	0.469	0.393	3.15059e-10	ENSMUSG00000035373	chemokine (C-C motif) ligand 7 [Source:MGI Symbol;Acc:MGI:99512]
73	Tpt1	2.31737e-14	0.0787313	0.999	0.998	5.10818e-10	ENSMUSG00000060126	tumor protein, translationally-controlled 1 [Source:MGI Symbol;Acc:MGI:104890]
74	Atf4	4.27833e-14	0.131799	0.909	0.893	9.43072e-10	ENSMUSG00000042406	activating transcription factor 4 [Source:MGI Symbol;Acc:MGI:88096]
75	Cops9	4.36527e-14	-0.0918361	0.769	0.827	9.62236e-10	ENSMUSG00000073616	COP9 signalosome subunit 9 [Source:MGI Symbol;Acc:MGI:1914165]
76	Hspa1a	1.16433e-13	0.0976495	0.707	0.631	2.56653e-09	ENSMUSG00000091971	heat shock protein 1A [Source:MGI Symbol;Acc:MGI:96244]
77	Jpt1	1.27684e-13	0.112216	0.903	0.891	2.81453e-09	ENSMUSG00000020737	Jupiter microtubule associated homolog 1 [Source:MGI Symbol;Acc:MGI:1096361]
78	Kctd12	1.47609e-13	0.158372	0.939	0.928	3.25375e-09	ENSMUSG00000098557	potassium channel tetramerisation domain containing 12 [Source:MGI Symbol;Acc:MGI:2145823]
79	Map2k3	2.56815e-13	0.131019	0.832	0.808	5.66097e-09	ENSMUSG00000018932	mitogen-activated protein kinase kinase 3 [Source:MGI Symbol;Acc:MGI:1346868]
80	Dynll1	2.86347e-13	0.098907	0.891	0.894	6.31195e-09	ENSMUSG00000009013	dynein light chain LC8-type 1 [Source:MGI Symbol;Acc:MGI:1861457]
81	Ndufa1	3.12651e-13	-0.104337	0.705	0.762	6.89176e-09	ENSMUSG00000016427	NADH:ubiquinone oxidoreductase subunit A1 [Source:MGI Symbol;Acc:MGI:1929511]
82	Fosb	3.26811e-13	0.189677	0.897	0.867	7.2039e-09	ENSMUSG00000003545	FBJ osteosarcoma oncogene B [Source:MGI Symbol;Acc:MGI:95575]
83	Mat2a	3.71416e-13	0.122625	0.858	0.84	8.18712e-09	ENSMUSG00000053907	methionine adenosyltransferase II, alpha [Source:MGI Symbol;Acc:MGI:2443731]
84	Gm19951	4.67014e-13	-0.117609	0.437	0.513	1.02944e-08	ENSMUSG00000113136	predicted gene, 19951 [Source:MGI Symbol;Acc:MGI:5012136]
85	Tmtc2	5.20129e-13	0.308587	0.39	0.318	1.14652e-08	ENSMUSG00000036019	transmembrane and tetratricopeptide repeat containing 2 [Source:MGI Symbol;Acc:MGI:1914057]
86	Lst1	6.41556e-13	-0.145426	0.9	0.92	1.41418e-08	ENSMUSG00000073412	leukocyte specific transcript 1 [Source:MGI Symbol;Acc:MGI:1096324]
87	Pmp22	6.68567e-13	0.18354	0.675	0.618	1.47372e-08	ENSMUSG00000018217	peripheral myelin protein 22 [Source:MGI Symbol;Acc:MGI:97631]
88	Mt1	7.22545e-13	0.164295	0.947	0.925	1.59271e-08	ENSMUSG00000031765	metallothionein 1 [Source:MGI Symbol;Acc:MGI:97171]
89	Csrnp1	8.08149e-13	0.144904	0.865	0.835	1.7814e-08	ENSMUSG00000032515	cysteine-serine-rich nuclear protein 1 [Source:MGI Symbol;Acc:MGI:2387989]
90	Psd3	1.11764e-12	0.213479	0.728	0.672	2.46362e-08	ENSMUSG00000030465	pleckstrin and Sec7 domain containing 3 [Source:MGI Symbol;Acc:MGI:1918215]
91	Cd14	1.68347e-12	0.174235	0.971	0.964	3.71087e-08	ENSMUSG00000051439	CD14 antigen [Source:MGI Symbol;Acc:MGI:88318]
92	Tmem88	1.72841e-12	0.103617	0.475	0.406	3.80993e-08	ENSMUSG00000045377	transmembrane protein 88 [Source:MGI Symbol;Acc:MGI:1914270]
93	Etv3	1.73958e-12	0.156254	0.855	0.834	3.83455e-08	ENSMUSG00000003382	ets variant 3 [Source:MGI Symbol;Acc:MGI:1350926]
94	Rpl36a	1.84674e-12	-0.0981231	0.967	0.97	4.07076e-08	ENSMUSG00000079435	ribosomal protein L36A [Source:MGI Symbol;Acc:MGI:1201789]
95	Rbis	2.2155e-12	-0.0832859	0.513	0.58	4.88362e-08	ENSMUSG00000078784	ribosomal biogenesis factor [Source:MGI Symbol;Acc:MGI:1916376]
96	Cox6c	2.37192e-12	-0.1007	0.924	0.928	5.22843e-08	ENSMUSG00000014313	cytochrome c oxidase subunit 6C [Source:MGI Symbol;Acc:MGI:104614]
97	1110004F10Rik	2.48135e-12	-0.0789297	0.555	0.626	5.46964e-08	ENSMUSG00000030663	RIKEN cDNA 1110004F10 gene [Source:MGI Symbol;Acc:MGI:1929274]
98	Gls	2.64417e-12	0.129431	0.938	0.933	5.82854e-08	ENSMUSG00000026103	glutaminase [Source:MGI Symbol;Acc:MGI:95752]
99	Raph1	2.78787e-12	0.164686	0.799	0.767	6.14529e-08	ENSMUSG00000026014	Ras association (RalGDS/AF-6) and pleckstrin homology domains 1 [Source:MGI Symbol;Acc:MGI:1924550]
100	Plaur	3.29909e-12	0.136181	0.899	0.896	7.27219e-08	ENSMUSG00000046223	plasminogen activator, urokinase receptor [Source:MGI Symbol;Acc:MGI:97612]
101	Retreg1	3.46694e-12	-0.171602	0.622	0.677	7.64218e-08	ENSMUSG00000022270	reticulophagy regulator 1 [Source:MGI Symbol;Acc:MGI:1913520]
102	H2az1	3.68395e-12	0.11399	0.972	0.966	8.12054e-08	ENSMUSG00000037894	H2A.Z variant histone 1 [Source:MGI Symbol;Acc:MGI:1888388]
103	Eif2s2	4.13319e-12	-0.105451	0.818	0.862	9.11078e-08	ENSMUSG00000074656	eukaryotic translation initiation factor 2, subunit 2 (beta) [Source:MGI Symbol;Acc:MGI:1914454]
104	Gas6	4.59085e-12	0.153856	0.328	0.272	1.01196e-07	ENSMUSG00000031451	growth arrest specific 6 [Source:MGI Symbol;Acc:MGI:95660]
105	Rpl34	5.44511e-12	-0.11777	0.98	0.981	1.20027e-07	ENSMUSG00000062006	ribosomal protein L34 [Source:MGI Symbol;Acc:MGI:1915686]
106	Fbxo42	7.57623e-12	-0.0701474	0.299	0.37	1.67003e-07	ENSMUSG00000028920	F-box protein 42 [Source:MGI Symbol;Acc:MGI:1924992]
107	Mgl2	8.09081e-12	0.179246	0.452	0.392	1.78346e-07	ENSMUSG00000040950	macrophage galactose N-acetyl-galactosamine specific lectin 2 [Source:MGI Symbol;Acc:MGI:2385729]
108	Rps3a1	1.92191e-11	0.0768602	0.994	0.991	4.23647e-07	ENSMUSG00000028081	ribosomal protein S3A1 [Source:MGI Symbol;Acc:MGI:1202063]
109	Gm11427	2.61429e-11	0.121885	0.518	0.463	5.76267e-07	ENSMUSG00000083161	predicted gene 11427 [Source:MGI Symbol;Acc:MGI:3651774]
110	Slc5a3	2.83144e-11	0.121533	0.39	0.337	6.24135e-07	ENSMUSG00000089774	solute carrier family 5 (inositol transporters), member 3 [Source:MGI Symbol;Acc:MGI:1858226]
111	Mthfs	3.02739e-11	0.176827	0.757	0.744	6.67328e-07	ENSMUSG00000066442	5, 10-methenyltetrahydrofolate synthetase [Source:MGI Symbol;Acc:MGI:1340032]
112	Pnp	3.32707e-11	0.113352	0.849	0.828	7.33386e-07	ENSMUSG00000115338	purine-nucleoside phosphorylase [Source:MGI Symbol;Acc:MGI:97365]
113	Cited2	3.633e-11	0.162189	0.705	0.657	8.00823e-07	ENSMUSG00000039910	Cbp/p300-interacting transactivator, with Glu/Asp-rich carboxy-terminal domain, 2 [Source:MGI Symbol;Acc:MGI:1306784]
114	Gm7536	3.89804e-11	-0.0716229	0.53	0.6	8.59244e-07	ENSMUSG00000057036	predicted gene 7536 [Source:MGI Symbol;Acc:MGI:3645137]
115	Nfkb1	4.13796e-11	0.134328	0.979	0.974	9.12131e-07	ENSMUSG00000028163	nuclear factor of kappa light polypeptide gene enhancer in B cells 1, p105 [Source:MGI Symbol;Acc:MGI:97312]
116	Phlda1	4.65541e-11	0.158414	0.701	0.643	1.02619e-06	ENSMUSG00000020205	pleckstrin homology like domain, family A, member 1 [Source:MGI Symbol;Acc:MGI:1096880]
117	Atp5md	5.039e-11	-0.104798	0.832	0.855	1.11075e-06	ENSMUSG00000071528	ATP synthase membrane subunit DAPIT [Source:MGI Symbol;Acc:MGI:1891435]
118	Hsp90aa1	5.20789e-11	0.107185	0.948	0.944	1.14798e-06	ENSMUSG00000021270	heat shock protein 90, alpha (cytosolic), class A member 1 [Source:MGI Symbol;Acc:MGI:96250]
119	Ccl2	5.48185e-11	0.196509	0.716	0.652	1.20836e-06	ENSMUSG00000035385	chemokine (C-C motif) ligand 2 [Source:MGI Symbol;Acc:MGI:98259]
120	Aplp2	5.8402e-11	0.112954	0.859	0.835	1.28735e-06	ENSMUSG00000031996	amyloid beta (A4) precursor-like protein 2 [Source:MGI Symbol;Acc:MGI:88047]
121	Hmox1	6.16956e-11	0.158595	0.797	0.767	1.35996e-06	ENSMUSG00000005413	heme oxygenase 1 [Source:MGI Symbol;Acc:MGI:96163]
122	Tob1	6.46164e-11	0.117645	0.54	0.484	1.42434e-06	ENSMUSG00000037573	transducer of ErbB-2.1 [Source:MGI Symbol;Acc:MGI:1349721]
123	Romo1	6.72701e-11	-0.0832545	0.691	0.747	1.48284e-06	ENSMUSG00000067847	reactive oxygen species modulator 1 [Source:MGI Symbol;Acc:MGI:1914317]
124	Mrpl52	7.73637e-11	-0.0974526	0.821	0.845	1.70533e-06	ENSMUSG00000010406	mitochondrial ribosomal protein L52 [Source:MGI Symbol;Acc:MGI:1916086]
125	Gngt2	7.84059e-11	-0.127592	0.653	0.71	1.7283e-06	ENSMUSG00000038811	guanine nucleotide binding protein (G protein), gamma transducing activity polypeptide 2 [Source:MGI Symbol;Acc:MGI:893584]
126	Batf	7.8599e-11	0.143002	0.677	0.648	1.73256e-06	ENSMUSG00000034266	basic leucine zipper transcription factor, ATF-like [Source:MGI Symbol;Acc:MGI:1859147]
127	Rgl1	1.00794e-10	0.154281	0.868	0.829	2.22179e-06	ENSMUSG00000026482	ral guanine nucleotide dissociation stimulator,-like 1 [Source:MGI Symbol;Acc:MGI:107484]
128	Havcr2	1.05267e-10	-0.149765	0.499	0.548	2.3204e-06	ENSMUSG00000020399	hepatitis A virus cellular receptor 2 [Source:MGI Symbol;Acc:MGI:2159682]
129	Baiap2	1.27748e-10	0.12818	0.564	0.532	2.81595e-06	ENSMUSG00000025372	brain-specific angiogenesis inhibitor 1-associated protein 2 [Source:MGI Symbol;Acc:MGI:2137336]
130	Taf1d	1.42511e-10	-0.0917112	0.564	0.625	3.14138e-06	ENSMUSG00000031939	TATA-box binding protein associated factor, RNA polymerase I, D [Source:MGI Symbol;Acc:MGI:1922566]
131	Tmem256	1.54444e-10	-0.0991539	0.72	0.767	3.40441e-06	ENSMUSG00000070394	transmembrane protein 256 [Source:MGI Symbol;Acc:MGI:1916436]
132	Txnrd1	2.30193e-10	0.120769	0.9	0.883	5.07413e-06	ENSMUSG00000020250	thioredoxin reductase 1 [Source:MGI Symbol;Acc:MGI:1354175]
133	Nfe2l2	2.38864e-10	-0.117906	0.98	0.975	5.26529e-06	ENSMUSG00000015839	nuclear factor, erythroid derived 2, like 2 [Source:MGI Symbol;Acc:MGI:108420]
134	Clk1	2.60558e-10	-0.113191	0.874	0.895	5.74348e-06	ENSMUSG00000026034	CDC-like kinase 1 [Source:MGI Symbol;Acc:MGI:107403]
135	Mthfsl	2.7632e-10	0.167142	0.722	0.705	6.09091e-06	ENSMUSG00000079427	5, 10-methenyltetrahydrofolate synthetase-like [Source:MGI Symbol;Acc:MGI:3780550]
136	Ets2	2.78575e-10	0.108412	0.856	0.838	6.14063e-06	ENSMUSG00000022895	E26 avian leukemia oncogene 2, 3' domain [Source:MGI Symbol;Acc:MGI:95456]
137	Grcc10	3.18647e-10	-0.0663604	0.461	0.531	7.02394e-06	ENSMUSG00000072772	gene rich cluster, C10 gene [Source:MGI Symbol;Acc:MGI:1315201]
138	Cflar	3.89424e-10	0.131666	0.924	0.909	8.58408e-06	ENSMUSG00000026031	CASP8 and FADD-like apoptosis regulator [Source:MGI Symbol;Acc:MGI:1336166]
139	Gm17749	4.38083e-10	0.149757	0.532	0.466	9.65667e-06	ENSMUSG00000111818	predicted gene, 17749 [Source:MGI Symbol;Acc:MGI:5009827]
140	Cox17	4.60154e-10	-0.0946166	0.739	0.785	1.01432e-05	ENSMUSG00000046516	cytochrome c oxidase assembly protein 17, copper chaperone [Source:MGI Symbol;Acc:MGI:1333806]
141	Ahnak	5.09312e-10	0.113748	0.976	0.967	1.12268e-05	ENSMUSG00000069833	AHNAK nucleoprotein (desmoyokin) [Source:MGI Symbol;Acc:MGI:1316648]
142	Nrp2	5.13178e-10	0.125162	0.763	0.718	1.1312e-05	ENSMUSG00000025969	neuropilin 2 [Source:MGI Symbol;Acc:MGI:1100492]
143	Gm46224	6.0672e-10	0.148547	0.727	0.708	1.33739e-05	ENSMUSG00000112843	predicted gene, 46224 [Source:MGI Symbol;Acc:MGI:5825861]
144	Bloc1s1	6.32648e-10	-0.0731112	0.445	0.51	1.39455e-05	ENSMUSG00000090247	biogenesis of lysosomal organelles complex-1, subunit 1 [Source:MGI Symbol;Acc:MGI:1195276]
145	Cdkn1b	7.32616e-10	-0.10188	0.44	0.496	1.61491e-05	ENSMUSG00000003031	cyclin-dependent kinase inhibitor 1B [Source:MGI Symbol;Acc:MGI:104565]
146	Rps14	7.87057e-10	0.072976	0.994	0.99	1.73491e-05	ENSMUSG00000024608	ribosomal protein S14 [Source:MGI Symbol;Acc:MGI:98107]
147	Dnajb1	8.78574e-10	0.116444	0.567	0.534	1.93664e-05	ENSMUSG00000005483	DnaJ heat shock protein family (Hsp40) member B1 [Source:MGI Symbol;Acc:MGI:1931874]
148	Clec4b1	9.32061e-10	0.123348	0.654	0.624	2.05454e-05	ENSMUSG00000030147	C-type lectin domain family 4, member b1 [Source:MGI Symbol;Acc:MGI:1917060]
149	Folr2	9.92259e-10	0.15419	0.35	0.304	2.18724e-05	ENSMUSG00000032725	folate receptor 2 (fetal) [Source:MGI Symbol;Acc:MGI:95569]
150	Rps8	1.01161e-09	-0.0869107	0.995	0.994	2.22989e-05	ENSMUSG00000047675	ribosomal protein S8 [Source:MGI Symbol;Acc:MGI:98166]
151	Rpl30	1.03492e-09	-0.0890729	0.986	0.982	2.28127e-05	ENSMUSG00000058600	ribosomal protein L30 [Source:MGI Symbol;Acc:MGI:98037]
152	Fxr1	1.1589e-09	-0.0864457	0.778	0.817	2.55457e-05	ENSMUSG00000027680	FMR1 autosomal homolog 1 [Source:MGI Symbol;Acc:MGI:104860]
153	Lpcat2	1.21101e-09	-0.11077	0.696	0.75	2.66942e-05	ENSMUSG00000033192	lysophosphatidylcholine acyltransferase 2 [Source:MGI Symbol;Acc:MGI:3606214]
154	H3f3a	1.55987e-09	0.0792787	0.989	0.989	3.43842e-05	ENSMUSG00000060743	H3.3 histone A [Source:MGI Symbol;Acc:MGI:1097686]
155	Polr2l	1.59639e-09	-0.0514204	0.275	0.335	3.51893e-05	ENSMUSG00000038489	polymerase (RNA) II (DNA directed) polypeptide L [Source:MGI Symbol;Acc:MGI:1913741]
156	Snrnp27	1.7544e-09	-0.0743767	0.429	0.493	3.86721e-05	ENSMUSG00000001158	small nuclear ribonucleoprotein 27 (U4/U6.U5) [Source:MGI Symbol;Acc:MGI:1913868]
157	Ddx5	1.79003e-09	0.0709798	0.99	0.989	3.94577e-05	ENSMUSG00000020719	DEAD box helicase 5 [Source:MGI Symbol;Acc:MGI:105037]
158	Clec10a	1.80545e-09	0.12317	0.352	0.308	3.97975e-05	ENSMUSG00000000318	C-type lectin domain family 10, member A [Source:MGI Symbol;Acc:MGI:96975]
159	Il1r1	1.80732e-09	0.124834	0.369	0.311	3.98388e-05	ENSMUSG00000026072	interleukin 1 receptor, type I [Source:MGI Symbol;Acc:MGI:96545]
160	Nufip2	1.84998e-09	0.0989741	0.887	0.879	4.07791e-05	ENSMUSG00000037857	nuclear FMR1 interacting protein 2 [Source:MGI Symbol;Acc:MGI:1915814]
161	Dnajb9	2.02592e-09	0.103772	0.638	0.618	4.46574e-05	ENSMUSG00000014905	DnaJ heat shock protein family (Hsp40) member B9 [Source:MGI Symbol;Acc:MGI:1351618]
162	Cwf19l2	2.05622e-09	-0.0647812	0.327	0.392	4.53252e-05	ENSMUSG00000025898	CWF19-like 2, cell cycle control (S. pombe) [Source:MGI Symbol;Acc:MGI:1918023]
163	Marchf1	2.15261e-09	-0.108555	0.533	0.592	4.745e-05	ENSMUSG00000036469	membrane associated ring-CH-type finger 1 [Source:MGI Symbol;Acc:MGI:1920175]
164	Arpp19	2.16214e-09	-0.0810006	0.687	0.739	4.766e-05	ENSMUSG00000007656	cAMP-regulated phosphoprotein 19 [Source:MGI Symbol;Acc:MGI:1891691]
165	Atp6v1h	2.55124e-09	0.111106	0.846	0.838	5.62369e-05	ENSMUSG00000033793	ATPase, H+ transporting, lysosomal V1 subunit H [Source:MGI Symbol;Acc:MGI:1914864]
166	Selenok	2.71841e-09	0.0767551	0.923	0.92	5.9922e-05	ENSMUSG00000042682	selenoprotein K [Source:MGI Symbol;Acc:MGI:1931466]
167	Atox1	3.11794e-09	-0.113757	0.937	0.95	6.87288e-05	ENSMUSG00000018585	antioxidant 1 copper chaperone [Source:MGI Symbol;Acc:MGI:1333855]
168	Metap2	3.23416e-09	-0.0605595	0.68	0.74	7.12907e-05	ENSMUSG00000036112	methionine aminopeptidase 2 [Source:MGI Symbol;Acc:MGI:1929701]
169	Ccz1	3.52542e-09	-0.0673948	0.479	0.542	7.77109e-05	ENSMUSG00000029617	CCZ1 vacuolar protein trafficking and biogenesis associated [Source:MGI Symbol;Acc:MGI:2141070]
170	Atp5j2	3.54122e-09	-0.0859064	0.884	0.9	7.80591e-05	ENSMUSG00000038690	ATP synthase, H+ transporting, mitochondrial F0 complex, subunit F2 [Source:MGI Symbol;Acc:MGI:1927558]
171	Egln2	3.6793e-09	0.0703619	0.43	0.387	8.11027e-05	ENSMUSG00000058709	egl-9 family hypoxia-inducible factor 2 [Source:MGI Symbol;Acc:MGI:1932287]
172	Tubb6	3.83185e-09	0.0889204	0.81	0.806	8.44654e-05	ENSMUSG00000001473	tubulin, beta 6 class V [Source:MGI Symbol;Acc:MGI:1915201]
173	Tnf	3.8387e-09	0.166286	0.729	0.681	8.46164e-05	ENSMUSG00000024401	tumor necrosis factor [Source:MGI Symbol;Acc:MGI:104798]
174	Mapre1	3.89321e-09	0.0845566	0.839	0.838	8.58181e-05	ENSMUSG00000027479	microtubule-associated protein, RP/EB family, member 1 [Source:MGI Symbol;Acc:MGI:891995]
175	mt-Co1	4.26849e-09	-0.0877132	0.983	0.983	9.40902e-05	ENSMUSG00000064351	mitochondrially encoded cytochrome c oxidase I [Source:MGI Symbol;Acc:MGI:102504]
176	Kitl	4.4222e-09	0.14638	0.429	0.371	9.74787e-05	ENSMUSG00000019966	kit ligand [Source:MGI Symbol;Acc:MGI:96974]
177	Gm8451	4.44177e-09	-0.0738968	0.59	0.649	9.79099e-05	ENSMUSG00000099471	predicted gene 8451 [Source:MGI Symbol;Acc:MGI:3644810]
178	Junb	4.49978e-09	0.0822709	0.997	0.993	9.91886e-05	ENSMUSG00000052837	jun B proto-oncogene [Source:MGI Symbol;Acc:MGI:96647]
179	Apobec1	4.65285e-09	-0.118773	0.94	0.95	0.000102563	ENSMUSG00000040613	apolipoprotein B mRNA editing enzyme, catalytic polypeptide 1 [Source:MGI Symbol;Acc:MGI:103298]
180	Clec7a	4.67063e-09	-0.209616	0.903	0.911	0.000102955	ENSMUSG00000079293	C-type lectin domain family 7, member a [Source:MGI Symbol;Acc:MGI:1861431]
181	Eps8	4.93189e-09	0.123719	0.772	0.735	0.000108714	ENSMUSG00000015766	epidermal growth factor receptor pathway substrate 8 [Source:MGI Symbol;Acc:MGI:104684]
182	Rpl9	5.20427e-09	0.0736549	0.987	0.984	0.000114718	ENSMUSG00000047215	ribosomal protein L9 [Source:MGI Symbol;Acc:MGI:1298373]
183	Gab2	5.45147e-09	-0.121423	0.973	0.973	0.000120167	ENSMUSG00000004508	growth factor receptor bound protein 2-associated protein 2 [Source:MGI Symbol;Acc:MGI:1333854]
184	Morf4l1	5.53821e-09	-0.0674038	0.95	0.954	0.000122079	ENSMUSG00000062270	mortality factor 4 like 1 [Source:MGI Symbol;Acc:MGI:1096551]
185	AU020206	5.88459e-09	-0.138036	0.629	0.683	0.000129714	ENSMUSG00000097415	expressed sequence AU020206 [Source:MGI Symbol;Acc:MGI:2142134]
186	Nfkbia	6.08141e-09	0.0935304	0.97	0.968	0.000134053	ENSMUSG00000021025	nuclear factor of kappa light polypeptide gene enhancer in B cells inhibitor, alpha [Source:MGI Symbol;Acc:MGI:104741]
187	Gm40645	6.69645e-09	0.0812638	0.295	0.259	0.00014761	ENSMUSG00000112766	predicted gene, 40645 [Source:MGI Symbol;Acc:MGI:5623530]
188	Selenop	6.97375e-09	0.163924	0.964	0.961	0.000153722	ENSMUSG00000064373	selenoprotein P [Source:MGI Symbol;Acc:MGI:894288]
189	Anapc13	7.51439e-09	-0.0741819	0.562	0.623	0.00016564	ENSMUSG00000035048	anaphase promoting complex subunit 13 [Source:MGI Symbol;Acc:MGI:1916260]
190	Tmem251	7.65036e-09	0.0895635	0.575	0.552	0.000168637	ENSMUSG00000046675	transmembrane protein 251 [Source:MGI Symbol;Acc:MGI:2443862]
191	Ier3	7.88537e-09	0.160064	0.823	0.796	0.000173817	ENSMUSG00000003541	immediate early response 3 [Source:MGI Symbol;Acc:MGI:104814]
192	Gm37376	7.93475e-09	-0.0698088	0.25	0.304	0.000174906	ENSMUSG00000102349	predicted gene, 37376 [Source:MGI Symbol;Acc:MGI:5610604]
193	Tubb4b	8.17054e-09	0.0815204	0.417	0.382	0.000180103	ENSMUSG00000036752	tubulin, beta 4B class IVB [Source:MGI Symbol;Acc:MGI:1915472]
194	Pdpk1	8.88574e-09	0.103262	0.676	0.673	0.000195868	ENSMUSG00000024122	3-phosphoinositide dependent protein kinase 1 [Source:MGI Symbol;Acc:MGI:1338068]
195	Sdc4	9.5136e-09	0.171061	0.838	0.808	0.000209708	ENSMUSG00000017009	syndecan 4 [Source:MGI Symbol;Acc:MGI:1349164]
196	Atp6v0b	1.05246e-08	0.0807455	0.947	0.943	0.000231995	ENSMUSG00000033379	ATPase, H+ transporting, lysosomal V0 subunit B [Source:MGI Symbol;Acc:MGI:1890510]
197	Stx11	1.08346e-08	0.124089	0.618	0.583	0.000238828	ENSMUSG00000039232	syntaxin 11 [Source:MGI Symbol;Acc:MGI:1921982]
198	Sbno2	1.11454e-08	0.115639	0.845	0.833	0.000245678	ENSMUSG00000035673	strawberry notch 2 [Source:MGI Symbol;Acc:MGI:2448490]
199	H2-T23	1.14276e-08	0.098675	0.92	0.918	0.000251898	ENSMUSG00000067212	histocompatibility 2, T region locus 23 [Source:MGI Symbol;Acc:MGI:95957]
200	Sec62	1.18095e-08	-0.0762666	0.825	0.86	0.000260317	ENSMUSG00000027706	SEC62 homolog (S. cerevisiae) [Source:MGI Symbol;Acc:MGI:1916526]
201	Abcf1	1.26899e-08	-0.065492	0.61	0.671	0.000279724	ENSMUSG00000038762	ATP-binding cassette, sub-family F (GCN20), member 1 [Source:MGI Symbol;Acc:MGI:1351658]
202	Runx3	1.30152e-08	-0.124512	0.583	0.633	0.000286894	ENSMUSG00000070691	runt related transcription factor 3 [Source:MGI Symbol;Acc:MGI:102672]
203	Ak2	1.31783e-08	-0.0484788	0.523	0.585	0.000290489	ENSMUSG00000028792	adenylate kinase 2 [Source:MGI Symbol;Acc:MGI:87978]
204	Herc4	1.32994e-08	-0.086759	0.527	0.588	0.000293159	ENSMUSG00000020064	hect domain and RLD 4 [Source:MGI Symbol;Acc:MGI:1914595]
205	Inpp5d	1.56346e-08	-0.13222	0.92	0.934	0.000344633	ENSMUSG00000026288	inositol polyphosphate-5-phosphatase D [Source:MGI Symbol;Acc:MGI:107357]
206	Usp3	1.6271e-08	-0.0943856	0.591	0.649	0.000358661	ENSMUSG00000032376	ubiquitin specific peptidase 3 [Source:MGI Symbol;Acc:MGI:2152450]
207	Cebpz	1.64187e-08	-0.0725002	0.46	0.519	0.000361918	ENSMUSG00000024081	CCAAT/enhancer binding protein zeta [Source:MGI Symbol;Acc:MGI:109386]
208	Mmp14	1.642e-08	-0.122679	0.422	0.484	0.000361946	ENSMUSG00000000957	matrix metallopeptidase 14 (membrane-inserted) [Source:MGI Symbol;Acc:MGI:101900]
209	Irf2	1.70051e-08	-0.101658	0.751	0.781	0.000374843	ENSMUSG00000031627	interferon regulatory factor 2 [Source:MGI Symbol;Acc:MGI:96591]
210	Sun2	1.80867e-08	0.0432054	0.479	0.497	0.000398684	ENSMUSG00000042524	Sad1 and UNC84 domain containing 2 [Source:MGI Symbol;Acc:MGI:2443011]
211	Slc15a3	1.82312e-08	-0.129101	0.924	0.929	0.000401871	ENSMUSG00000024737	solute carrier family 15, member 3 [Source:MGI Symbol;Acc:MGI:1929691]
212	Stk38l	1.87125e-08	-0.0858704	0.268	0.323	0.000412479	ENSMUSG00000001630	serine/threonine kinase 38 like [Source:MGI Symbol;Acc:MGI:1922250]
213	Snx9	1.92963e-08	0.119609	0.832	0.824	0.000425348	ENSMUSG00000002365	sorting nexin 9 [Source:MGI Symbol;Acc:MGI:1913866]
214	Lars2	2.0972e-08	-0.113499	0.779	0.824	0.000462285	ENSMUSG00000035202	leucyl-tRNA synthetase, mitochondrial [Source:MGI Symbol;Acc:MGI:2142973]
215	Serinc3	2.11284e-08	0.0971235	0.989	0.989	0.000465733	ENSMUSG00000017707	serine incorporator 3 [Source:MGI Symbol;Acc:MGI:1349457]
216	Ralgds	2.3369e-08	0.0953809	0.628	0.592	0.000515123	ENSMUSG00000026821	ral guanine nucleotide dissociation stimulator [Source:MGI Symbol;Acc:MGI:107485]
217	H2-DMa	2.53478e-08	0.09482	0.942	0.932	0.000558741	ENSMUSG00000037649	histocompatibility 2, class II, locus DMa [Source:MGI Symbol;Acc:MGI:95921]
218	Hexa	2.93688e-08	0.0743916	0.964	0.96	0.000647376	ENSMUSG00000025232	hexosaminidase A [Source:MGI Symbol;Acc:MGI:96073]
219	Slc11a2	3.00224e-08	0.0914356	0.728	0.681	0.000661783	ENSMUSG00000023030	solute carrier family 11 (proton-coupled divalent metal ion transporters), member 2 [Source:MGI Symbol;Acc:MGI:1345279]
220	Pik3cb	3.04171e-08	-0.107436	0.498	0.553	0.000670483	ENSMUSG00000032462	phosphatidylinositol-4,5-bisphosphate 3-kinase catalytic subunit beta [Source:MGI Symbol;Acc:MGI:1922019]
221	Neat1	3.91276e-08	0.109123	0.964	0.952	0.000862489	ENSMUSG00000092274	nuclear paraspeckle assembly transcript 1 (non-protein coding) [Source:MGI Symbol;Acc:MGI:1914211]
222	Igfbp4	4.15925e-08	0.104866	0.356	0.312	0.000916824	ENSMUSG00000017493	insulin-like growth factor binding protein 4 [Source:MGI Symbol;Acc:MGI:96439]
223	Tmem258	4.69758e-08	-0.079003	0.705	0.747	0.00103549	ENSMUSG00000036372	transmembrane protein 258 [Source:MGI Symbol;Acc:MGI:1916288]
224	Dlgap4	4.75423e-08	0.0984553	0.697	0.677	0.00104798	ENSMUSG00000061689	DLG associated protein 4 [Source:MGI Symbol;Acc:MGI:2138865]
225	Dync1i2	5.43179e-08	-0.0782804	0.759	0.801	0.00119733	ENSMUSG00000027012	dynein cytoplasmic 1 intermediate chain 2 [Source:MGI Symbol;Acc:MGI:107750]
226	Pin4	5.55319e-08	-0.0569559	0.465	0.525	0.00122409	ENSMUSG00000079480	peptidyl-prolyl cis/trans isomerase, NIMA-interacting, 4 (parvulin) [Source:MGI Symbol;Acc:MGI:1916963]
227	H3f3b	5.69804e-08	0.0676947	0.997	0.995	0.00125602	ENSMUSG00000016559	H3.3 histone B [Source:MGI Symbol;Acc:MGI:1101768]
228	Ppp1r10	5.79075e-08	0.0967858	0.769	0.742	0.00127645	ENSMUSG00000039220	protein phosphatase 1, regulatory subunit 10 [Source:MGI Symbol;Acc:MGI:1289273]
229	Marchf3	5.97746e-08	0.114119	0.74	0.696	0.00131761	ENSMUSG00000032656	membrane associated ring-CH-type finger 3 [Source:MGI Symbol;Acc:MGI:2443667]
230	Otub1	6.90644e-08	-0.0440022	0.387	0.447	0.00152239	ENSMUSG00000024767	OTU domain, ubiquitin aldehyde binding 1 [Source:MGI Symbol;Acc:MGI:2147616]
231	Sde2	6.98812e-08	0.0771622	0.834	0.829	0.00154039	ENSMUSG00000038806	SDE2 telomere maintenance homolog (S. pombe) [Source:MGI Symbol;Acc:MGI:2384788]
232	Alcam	7.41283e-08	0.134964	0.954	0.948	0.00163401	ENSMUSG00000022636	activated leukocyte cell adhesion molecule [Source:MGI Symbol;Acc:MGI:1313266]
233	A530013C23Rik	7.71147e-08	0.100595	0.352	0.308	0.00169984	ENSMUSG00000006462	RIKEN cDNA A530013C23 gene [Source:MGI Symbol;Acc:MGI:3041178]
234	5031425E22Rik	7.76265e-08	0.102302	0.66	0.631	0.00171112	ENSMUSG00000073147	RIKEN cDNA 5031425E22 gene [Source:MGI Symbol;Acc:MGI:1923227]
235	Lmna	7.78232e-08	0.117608	0.904	0.881	0.00171546	ENSMUSG00000028063	lamin A [Source:MGI Symbol;Acc:MGI:96794]
236	Cwc25	8.22966e-08	-0.0858111	0.429	0.485	0.00181406	ENSMUSG00000018541	CWC25 spliceosome-associated protein [Source:MGI Symbol;Acc:MGI:1914730]
237	Rbbp6	8.54947e-08	0.0644195	0.842	0.846	0.00188456	ENSMUSG00000030779	retinoblastoma binding protein 6, ubiquitin ligase [Source:MGI Symbol;Acc:MGI:894835]
238	Pcna	8.7362e-08	0.0793527	0.795	0.777	0.00192572	ENSMUSG00000027342	proliferating cell nuclear antigen [Source:MGI Symbol;Acc:MGI:97503]
239	Kat7	9.02283e-08	-0.0564799	0.334	0.392	0.0019889	ENSMUSG00000038909	K(lysine) acetyltransferase 7 [Source:MGI Symbol;Acc:MGI:2182799]
240	Ubb-ps	9.05327e-08	-0.0351326	0.354	0.412	0.00199561	ENSMUSG00000044285	ubiquitin B, pseudogene [Source:MGI Symbol;Acc:MGI:3037679]
241	Ptprj	9.25684e-08	0.10042	0.98	0.98	0.00204049	ENSMUSG00000025314	protein tyrosine phosphatase, receptor type, J [Source:MGI Symbol;Acc:MGI:104574]
242	Tcea1	9.98814e-08	-0.0669024	0.65	0.704	0.00220168	ENSMUSG00000033813	transcription elongation factor A (SII) 1 [Source:MGI Symbol;Acc:MGI:1196624]
243	Upf2	1.00161e-07	-0.0596721	0.311	0.364	0.00220786	ENSMUSG00000043241	UPF2 regulator of nonsense transcripts homolog (yeast) [Source:MGI Symbol;Acc:MGI:2449307]
244	Rpl12	1.01733e-07	0.0771147	0.968	0.967	0.00224249	ENSMUSG00000038900	ribosomal protein L12 [Source:MGI Symbol;Acc:MGI:98002]
245	Pepd	1.0328e-07	0.0731643	0.78	0.78	0.00227659	ENSMUSG00000063931	peptidase D [Source:MGI Symbol;Acc:MGI:97542]
246	Paxbp1	1.03542e-07	-0.0624771	0.403	0.461	0.00228237	ENSMUSG00000022974	PAX3 and PAX7 binding protein 1 [Source:MGI Symbol;Acc:MGI:1914617]
247	Slc3a2	1.0834e-07	0.072549	0.937	0.937	0.00238814	ENSMUSG00000010095	solute carrier family 3 (activators of dibasic and neutral amino acid transport), member 2 [Source:MGI Symbol;Acc:MGI:96955]
248	Slirp	1.12171e-07	-0.0596967	0.551	0.608	0.00247259	ENSMUSG00000021040	SRA stem-loop interacting RNA binding protein [Source:MGI Symbol;Acc:MGI:1916394]
249	Ptma	1.13786e-07	-0.0667928	0.998	0.994	0.00250819	ENSMUSG00000026238	prothymosin alpha [Source:MGI Symbol;Acc:MGI:97803]
250	Eif4a1	1.18866e-07	0.068985	0.967	0.964	0.00262017	ENSMUSG00000059796	eukaryotic translation initiation factor 4A1 [Source:MGI Symbol;Acc:MGI:95303]
251	Kansl1l	1.22315e-07	0.127142	0.751	0.731	0.00269619	ENSMUSG00000026004	KAT8 regulatory NSL complex subunit 1-like [Source:MGI Symbol;Acc:MGI:1915941]
252	Eif3j1	1.29754e-07	-0.0767052	0.751	0.791	0.00286017	ENSMUSG00000027236	eukaryotic translation initiation factor 3, subunit J1 [Source:MGI Symbol;Acc:MGI:1925905]
253	Hnrnph1	1.41602e-07	0.0823021	0.833	0.809	0.00312133	ENSMUSG00000007850	heterogeneous nuclear ribonucleoprotein H1 [Source:MGI Symbol;Acc:MGI:1891925]
254	Foxp1	1.45852e-07	0.0981839	0.968	0.961	0.00321501	ENSMUSG00000030067	forkhead box P1 [Source:MGI Symbol;Acc:MGI:1914004]
255	Mknk2	1.68483e-07	0.0667668	0.738	0.735	0.00371388	ENSMUSG00000020190	MAP kinase-interacting serine/threonine kinase 2 [Source:MGI Symbol;Acc:MGI:894279]
256	Socs3	1.8097e-07	0.108132	0.802	0.769	0.00398913	ENSMUSG00000053113	suppressor of cytokine signaling 3 [Source:MGI Symbol;Acc:MGI:1201791]
257	Tex261	1.84177e-07	0.0374356	0.523	0.538	0.00405982	ENSMUSG00000014748	testis expressed gene 261 [Source:MGI Symbol;Acc:MGI:1096575]
258	Ndufa2	1.85679e-07	-0.072885	0.883	0.906	0.00409292	ENSMUSG00000014294	NADH:ubiquinone oxidoreductase subunit A2 [Source:MGI Symbol;Acc:MGI:1343103]
259	Pde3b	1.87128e-07	-0.212256	0.638	0.666	0.00412486	ENSMUSG00000030671	phosphodiesterase 3B, cGMP-inhibited [Source:MGI Symbol;Acc:MGI:1333863]
260	Gm14636	1.97432e-07	0.186788	0.381	0.335	0.00435199	ENSMUSG00000073274	predicted gene 14636 [Source:MGI Symbol;Acc:MGI:3641976]
261	Tmbim1	1.98691e-07	0.0627926	0.745	0.75	0.00437974	ENSMUSG00000006301	transmembrane BAX inhibitor motif containing 1 [Source:MGI Symbol;Acc:MGI:1916910]
262	Dctn4	2.01999e-07	-0.0859774	0.57	0.615	0.00445267	ENSMUSG00000024603	dynactin 4 [Source:MGI Symbol;Acc:MGI:1914915]
263	H2-Ab1	2.10357e-07	0.0801226	0.994	0.988	0.0046369	ENSMUSG00000073421	histocompatibility 2, class II antigen A, beta 1 [Source:MGI Symbol;Acc:MGI:103070]
264	Lpar6	2.14862e-07	-0.0754195	0.326	0.381	0.00473621	ENSMUSG00000033446	lysophosphatidic acid receptor 6 [Source:MGI Symbol;Acc:MGI:1914418]
265	Smcr8	2.20426e-07	0.0552055	0.334	0.318	0.00485884	ENSMUSG00000049323	Smith-Magenis syndrome chromosome region, candidate 8 homolog (human) [Source:MGI Symbol;Acc:MGI:2444720]
266	Trib1	2.28026e-07	0.108701	0.773	0.75	0.00502638	ENSMUSG00000032501	tribbles pseudokinase 1 [Source:MGI Symbol;Acc:MGI:2443397]
267	Snx8	2.28986e-07	0.10587	0.862	0.85	0.00504754	ENSMUSG00000029560	sorting nexin 8 [Source:MGI Symbol;Acc:MGI:2443816]
268	Zcchc8	2.29923e-07	-0.0371645	0.226	0.276	0.00506818	ENSMUSG00000029427	zinc finger, CCHC domain containing 8 [Source:MGI Symbol;Acc:MGI:1917900]
269	Gtf2b	2.38588e-07	0.0769078	0.668	0.65	0.0052592	ENSMUSG00000028271	general transcription factor IIB [Source:MGI Symbol;Acc:MGI:2385191]
270	Relch	2.58894e-07	-0.0840783	0.439	0.494	0.00570681	ENSMUSG00000026319	RAB11 binding and LisH domain, coiled-coil and HEAT repeat containing [Source:MGI Symbol;Acc:MGI:1922832]
271	Oat	2.68446e-07	0.0708142	0.597	0.578	0.00591736	ENSMUSG00000030934	ornithine aminotransferase [Source:MGI Symbol;Acc:MGI:97394]
272	Abracl	2.69904e-07	0.0772908	0.841	0.835	0.00594949	ENSMUSG00000078453	ABRA C-terminal like [Source:MGI Symbol;Acc:MGI:1920362]
273	Wac	2.88882e-07	-0.10877	0.812	0.844	0.00636783	ENSMUSG00000024283	WW domain containing adaptor with coiled-coil [Source:MGI Symbol;Acc:MGI:2387357]
274	Galnt7	2.92558e-07	-0.0803073	0.503	0.558	0.00644885	ENSMUSG00000031608	polypeptide N-acetylgalactosaminyltransferase 7 [Source:MGI Symbol;Acc:MGI:1349449]
275	Hnrnpf	3.05641e-07	0.0676352	0.961	0.958	0.00673724	ENSMUSG00000042079	heterogeneous nuclear ribonucleoprotein F [Source:MGI Symbol;Acc:MGI:2138741]
276	Gm49774	3.31191e-07	0.0693036	0.264	0.233	0.00730044	ENSMUSG00000116657	predicted gene, 49774 [Source:MGI Symbol;Acc:MGI:6215288]
277	Picalm	3.55868e-07	-0.104024	0.99	0.987	0.0078444	ENSMUSG00000039361	phosphatidylinositol binding clathrin assembly protein [Source:MGI Symbol;Acc:MGI:2385902]
278	Sgk1	3.55965e-07	-0.186515	0.603	0.638	0.00784653	ENSMUSG00000019970	serum/glucocorticoid regulated kinase 1 [Source:MGI Symbol;Acc:MGI:1340062]
279	Ddx18	3.56412e-07	-0.0391235	0.263	0.315	0.0078564	ENSMUSG00000001674	DEAD box helicase 18 [Source:MGI Symbol;Acc:MGI:1914192]
280	Kdm6a	3.58692e-07	-0.0799149	0.687	0.737	0.00790665	ENSMUSG00000037369	lysine (K)-specific demethylase 6A [Source:MGI Symbol;Acc:MGI:1095419]
281	Tnpo3	3.67647e-07	-0.0428408	0.614	0.669	0.00810404	ENSMUSG00000012535	transportin 3 [Source:MGI Symbol;Acc:MGI:1196412]
282	Nfkb2	3.75569e-07	0.0676136	0.694	0.675	0.00827866	ENSMUSG00000025225	nuclear factor of kappa light polypeptide gene enhancer in B cells 2, p49/p100 [Source:MGI Symbol;Acc:MGI:1099800]
283	Gps2	3.90576e-07	-0.0523427	0.472	0.53	0.00860947	ENSMUSG00000023170	G protein pathway suppressor 2 [Source:MGI Symbol;Acc:MGI:1891751]
284	Fcho2	3.91067e-07	-0.0911026	0.807	0.842	0.00862029	ENSMUSG00000041685	FCH domain only 2 [Source:MGI Symbol;Acc:MGI:3505790]
285	Krcc1	4.21442e-07	0.0689452	0.669	0.661	0.00928985	ENSMUSG00000053012	lysine-rich coiled-coil 1 [Source:MGI Symbol;Acc:MGI:1889377]
286	Wbp11	4.23438e-07	-0.0549892	0.564	0.62	0.00933383	ENSMUSG00000030216	WW domain binding protein 11 [Source:MGI Symbol;Acc:MGI:1891823]
287	Ifngr1	4.30118e-07	-0.0957554	0.874	0.903	0.0094811	ENSMUSG00000020009	interferon gamma receptor 1 [Source:MGI Symbol;Acc:MGI:107655]
288	Dpm3	4.75137e-07	-0.0451255	0.566	0.622	0.0104734	ENSMUSG00000042737	dolichyl-phosphate mannosyltransferase polypeptide 3 [Source:MGI Symbol;Acc:MGI:1915813]
289	Rasgef1b	4.90168e-07	-0.166869	0.86	0.87	0.0108048	ENSMUSG00000089809	RasGEF domain family, member 1B [Source:MGI Symbol;Acc:MGI:2443755]
290	Snw1	5.03018e-07	-0.0718258	0.58	0.629	0.011088	ENSMUSG00000021039	SNW domain containing 1 [Source:MGI Symbol;Acc:MGI:1913604]
291	Rbm5	5.32804e-07	-0.0608456	0.642	0.695	0.0117446	ENSMUSG00000032580	RNA binding motif protein 5 [Source:MGI Symbol;Acc:MGI:1933204]
292	Nlrp3	5.34378e-07	0.116039	0.899	0.886	0.0117793	ENSMUSG00000032691	NLR family, pyrin domain containing 3 [Source:MGI Symbol;Acc:MGI:2653833]
293	Sap18	5.36451e-07	0.0776288	0.716	0.693	0.011825	ENSMUSG00000021963	Sin3-associated polypeptide 18 [Source:MGI Symbol;Acc:MGI:1277978]
294	Rhog	5.38748e-07	-0.066078	0.819	0.853	0.0118756	ENSMUSG00000073982	ras homolog family member G [Source:MGI Symbol;Acc:MGI:1928370]
295	Hmgb1	5.47296e-07	-0.0760418	0.898	0.913	0.012064	ENSMUSG00000066551	high mobility group box 1 [Source:MGI Symbol;Acc:MGI:96113]
296	Atg13	5.64782e-07	-0.0602925	0.263	0.308	0.0124495	ENSMUSG00000027244	autophagy related 13 [Source:MGI Symbol;Acc:MGI:1196429]
297	Mrps21	5.64862e-07	-0.0665537	0.673	0.715	0.0124513	ENSMUSG00000054312	mitochondrial ribosomal protein S21 [Source:MGI Symbol;Acc:MGI:1913542]
298	Gm45222	5.70754e-07	-0.0485281	0.327	0.381	0.0125811	ENSMUSG00000109498	predicted gene 45222 [Source:MGI Symbol;Acc:MGI:5753798]
299	Frmd6	5.9455e-07	0.108177	0.412	0.372	0.0131057	ENSMUSG00000048285	FERM domain containing 6 [Source:MGI Symbol;Acc:MGI:2442579]
300	Son	6.20992e-07	-0.0673651	0.936	0.942	0.0136885	ENSMUSG00000022961	Son DNA binding protein [Source:MGI Symbol;Acc:MGI:98353]
301	Prkch	6.37389e-07	-0.097906	0.584	0.636	0.01405	ENSMUSG00000021108	protein kinase C, eta [Source:MGI Symbol;Acc:MGI:97600]
302	Prcp	6.37993e-07	0.0946625	0.912	0.908	0.0140633	ENSMUSG00000061119	prolylcarboxypeptidase (angiotensinase C) [Source:MGI Symbol;Acc:MGI:1919711]
303	Hspa1b	6.53013e-07	0.110821	0.602	0.55	0.0143944	ENSMUSG00000090877	heat shock protein 1B [Source:MGI Symbol;Acc:MGI:99517]
304	Prpf38b	6.55245e-07	-0.0831031	0.745	0.779	0.0144436	ENSMUSG00000027881	PRP38 pre-mRNA processing factor 38 (yeast) domain containing B [Source:MGI Symbol;Acc:MGI:1914171]
305	Pcnx	6.73171e-07	-0.0956246	0.486	0.536	0.0148387	ENSMUSG00000021140	pecanex homolog [Source:MGI Symbol;Acc:MGI:1891924]
306	Mir155hg	7.04249e-07	0.167304	0.54	0.496	0.0155238	ENSMUSG00000097418	Mir155 host gene (non-protein coding) [Source:MGI Symbol;Acc:MGI:5477161]
307	N4bp1	7.15593e-07	-0.121565	0.683	0.727	0.0157738	ENSMUSG00000031652	NEDD4 binding protein 1 [Source:MGI Symbol;Acc:MGI:2136825]
308	Mrps6	7.22713e-07	0.0689061	0.416	0.371	0.0159308	ENSMUSG00000039680	mitochondrial ribosomal protein S6 [Source:MGI Symbol;Acc:MGI:2153111]
309	Tnfaip3	7.49222e-07	0.0832632	0.937	0.921	0.0165151	ENSMUSG00000019850	tumor necrosis factor, alpha-induced protein 3 [Source:MGI Symbol;Acc:MGI:1196377]
310	Tspan31	7.83041e-07	-0.0500323	0.522	0.576	0.0172606	ENSMUSG00000006736	tetraspanin 31 [Source:MGI Symbol;Acc:MGI:1914375]
311	Sp3	7.85234e-07	-0.0716019	0.542	0.595	0.0173089	ENSMUSG00000027109	trans-acting transcription factor 3 [Source:MGI Symbol;Acc:MGI:1277166]
312	Tut4	8.02568e-07	-0.104363	0.745	0.776	0.017691	ENSMUSG00000034610	terminal uridylyl transferase 4 [Source:MGI Symbol;Acc:MGI:2445126]
313	Bri3	8.34327e-07	0.0864211	0.959	0.953	0.0183911	ENSMUSG00000047843	brain protein I3 [Source:MGI Symbol;Acc:MGI:1933174]
314	Naaa	8.41625e-07	0.100618	0.727	0.703	0.0185519	ENSMUSG00000029413	N-acylethanolamine acid amidase [Source:MGI Symbol;Acc:MGI:1914361]
315	Chaserr	8.49293e-07	-0.049471	0.714	0.763	0.018721	ENSMUSG00000101970	CHD2 adjacent suppressive regulatory RNA [Source:MGI Symbol;Acc:MGI:1916420]
316	Snrpb2	8.65186e-07	-0.0594428	0.658	0.707	0.0190713	ENSMUSG00000008333	U2 small nuclear ribonucleoprotein B [Source:MGI Symbol;Acc:MGI:104805]
317	Ninj1	8.65908e-07	0.0861521	0.866	0.861	0.0190872	ENSMUSG00000037966	ninjurin 1 [Source:MGI Symbol;Acc:MGI:1196617]
318	H2-D1	8.73962e-07	0.0631724	0.998	0.996	0.0192647	ENSMUSG00000073411	histocompatibility 2, D region locus 1 [Source:MGI Symbol;Acc:MGI:95896]
319	Eif3c	8.78468e-07	0.0103352	0.801	0.834	0.0193641	ENSMUSG00000030738	eukaryotic translation initiation factor 3, subunit C [Source:MGI Symbol;Acc:MGI:1926966]
320	Xist	8.87858e-07	-0.0427961	0.719	0.765	0.0195711	ENSMUSG00000086503	inactive X specific transcripts [Source:MGI Symbol;Acc:MGI:98974]
321	Arap1	8.98012e-07	0.0650345	0.852	0.851	0.0197949	ENSMUSG00000032812	ArfGAP with RhoGAP domain, ankyrin repeat and PH domain 1 [Source:MGI Symbol;Acc:MGI:1916960]
322	Irf4	9.06677e-07	0.0969258	0.268	0.226	0.0199859	ENSMUSG00000021356	interferon regulatory factor 4 [Source:MGI Symbol;Acc:MGI:1096873]
323	Dab2	9.35375e-07	0.0339864	0.831	0.789	0.0206185	ENSMUSG00000022150	disabled 2, mitogen-responsive phosphoprotein [Source:MGI Symbol;Acc:MGI:109175]
324	Rpl23a	9.56298e-07	-0.0612124	0.978	0.98	0.0210797	ENSMUSG00000058546	ribosomal protein L23A [Source:MGI Symbol;Acc:MGI:3040672]
325	Ctss	9.75825e-07	-0.113644	0.997	0.997	0.0215101	ENSMUSG00000038642	cathepsin S [Source:MGI Symbol;Acc:MGI:107341]
326	Chd6	9.91518e-07	-0.0428729	0.485	0.541	0.021856	ENSMUSG00000057133	chromodomain helicase DNA binding protein 6 [Source:MGI Symbol;Acc:MGI:1918639]
327	Dhx40	9.91766e-07	0.132367	0.667	0.668	0.0218615	ENSMUSG00000018425	DEAH (Asp-Glu-Ala-His) box polypeptide 40 [Source:MGI Symbol;Acc:MGI:1914737]
328	Znhit1	9.99524e-07	-0.0575703	0.501	0.555	0.0220325	ENSMUSG00000059518	zinc finger, HIT domain containing 1 [Source:MGI Symbol;Acc:MGI:1917353]
329	Srsf10	1.04242e-06	-0.0581816	0.524	0.579	0.0229781	ENSMUSG00000028676	serine and arginine-rich splicing factor 10 [Source:MGI Symbol;Acc:MGI:1333805]
330	Stag2	1.07107e-06	-0.0620667	0.766	0.81	0.0236097	ENSMUSG00000025862	stromal antigen 2 [Source:MGI Symbol;Acc:MGI:1098583]
331	Sgpl1	1.07391e-06	0.0768903	0.936	0.935	0.0236722	ENSMUSG00000020097	sphingosine phosphate lyase 1 [Source:MGI Symbol;Acc:MGI:1261415]
332	Stk40	1.07679e-06	0.0940699	0.796	0.778	0.0237357	ENSMUSG00000042608	serine/threonine kinase 40 [Source:MGI Symbol;Acc:MGI:1921428]
333	Csnk2a1	1.10517e-06	-0.0553855	0.548	0.602	0.0243613	ENSMUSG00000074698	casein kinase 2, alpha 1 polypeptide [Source:MGI Symbol;Acc:MGI:88543]
334	Svbp	1.10834e-06	-0.0650885	0.534	0.588	0.024431	ENSMUSG00000028643	small vasohibin binding protein [Source:MGI Symbol;Acc:MGI:1916466]
335	Ier3ip1	1.16937e-06	-0.0491375	0.677	0.728	0.0257764	ENSMUSG00000090000	immediate early response 3 interacting protein 1 [Source:MGI Symbol;Acc:MGI:1913441]
336	Zfc3h1	1.17248e-06	-0.0944729	0.73	0.774	0.0258451	ENSMUSG00000034163	zinc finger, C3H1-type containing [Source:MGI Symbol;Acc:MGI:2446143]
337	Rheb	1.18404e-06	0.056164	0.807	0.814	0.0260998	ENSMUSG00000028945	Ras homolog enriched in brain [Source:MGI Symbol;Acc:MGI:97912]
338	H2-Aa	1.21705e-06	0.0846095	0.994	0.989	0.0268275	ENSMUSG00000036594	histocompatibility 2, class II antigen A, alpha [Source:MGI Symbol;Acc:MGI:95895]
339	Rps27a-ps3	1.26965e-06	-0.0412415	0.428	0.482	0.0279868	ENSMUSG00000055093	ribosomal protein S27A, pseudogene 3 [Source:MGI Symbol;Acc:MGI:3645406]
340	Mt2	1.30125e-06	0.170275	0.428	0.389	0.0286835	ENSMUSG00000031762	metallothionein 2 [Source:MGI Symbol;Acc:MGI:97172]
341	Rbm3	1.31206e-06	0.0795817	0.914	0.91	0.0289218	ENSMUSG00000031167	RNA binding motif (RNP1, RRM) protein 3 [Source:MGI Symbol;Acc:MGI:1099460]
342	Ufsp2	1.39889e-06	-0.0437724	0.336	0.388	0.0308358	ENSMUSG00000031634	UFM1-specific peptidase 2 [Source:MGI Symbol;Acc:MGI:1913679]
343	Rpl10	1.46011e-06	0.079211	0.98	0.976	0.0321851	ENSMUSG00000008682	ribosomal protein L10 [Source:MGI Symbol;Acc:MGI:105943]
344	Slc9a9	1.57948e-06	0.102139	0.897	0.879	0.0348164	ENSMUSG00000031129	solute carrier family 9 (sodium/hydrogen exchanger), member 9 [Source:MGI Symbol;Acc:MGI:2679732]
345	Nucb2	1.64205e-06	-0.0594407	0.434	0.487	0.0361957	ENSMUSG00000030659	nucleobindin 2 [Source:MGI Symbol;Acc:MGI:1858179]
346	B4galt5	1.64665e-06	0.0815007	0.961	0.956	0.036297	ENSMUSG00000017929	UDP-Gal:betaGlcNAc beta 1,4-galactosyltransferase, polypeptide 5 [Source:MGI Symbol;Acc:MGI:1927169]
347	Tnks	1.65615e-06	-0.0780943	0.542	0.586	0.0365066	ENSMUSG00000031529	tankyrase, TRF1-interacting ankyrin-related ADP-ribose polymerase [Source:MGI Symbol;Acc:MGI:1341087]
348	Gm44423	1.6779e-06	0.0545194	0.29	0.265	0.0369859	ENSMUSG00000108064	predicted gene, 44423 [Source:MGI Symbol;Acc:MGI:5690815]
349	Srsf11	1.73192e-06	-0.0420453	0.766	0.81	0.0381768	ENSMUSG00000055436	serine and arginine-rich splicing factor 11 [Source:MGI Symbol;Acc:MGI:1916457]
350	Gm48065	1.75244e-06	0.0870987	0.369	0.327	0.0386291	ENSMUSG00000111116	predicted gene, 48065 [Source:MGI Symbol;Acc:MGI:6097392]
351	Smim27	1.75607e-06	-0.0420537	0.288	0.338	0.0387091	ENSMUSG00000028407	small integral membrane protein 27 [Source:MGI Symbol;Acc:MGI:1913684]
352	Litaf	1.90044e-06	0.0682676	0.977	0.973	0.0418915	ENSMUSG00000022500	LPS-induced TN factor [Source:MGI Symbol;Acc:MGI:1929512]
353	Zbtb7a	1.97145e-06	0.0456658	0.686	0.701	0.0434566	ENSMUSG00000035011	zinc finger and BTB domain containing 7a [Source:MGI Symbol;Acc:MGI:1335091]
354	Ppard	1.98145e-06	0.103259	0.8	0.784	0.0436771	ENSMUSG00000002250	peroxisome proliferator activator receptor delta [Source:MGI Symbol;Acc:MGI:101884]
355	Slc41a2	2.05938e-06	0.112019	0.622	0.584	0.0453949	ENSMUSG00000034591	solute carrier family 41, member 2 [Source:MGI Symbol;Acc:MGI:2442940]
356	Plekhg2	2.15945e-06	0.107437	0.471	0.432	0.0476008	ENSMUSG00000037552	pleckstrin homology domain containing, family G (with RhoGef domain) member 2 [Source:MGI Symbol;Acc:MGI:2141874]
357	Tagln2	2.20325e-06	0.0789007	0.933	0.924	0.0485662	ENSMUSG00000026547	transgelin 2 [Source:MGI Symbol;Acc:MGI:1312985]
358	Map4k3	2.21382e-06	-0.113548	0.6	0.644	0.0487993	ENSMUSG00000024242	mitogen-activated protein kinase kinase kinase kinase 3 [Source:MGI Symbol;Acc:MGI:2154405]
359	mt-Nd6	2.23946e-06	-0.0552983	0.314	0.363	0.0493645	ENSMUSG00000064368	mitochondrially encoded NADH dehydrogenase 6 [Source:MGI Symbol;Acc:MGI:102495]
360	Cxcl16	2.24121e-06	-0.109056	0.924	0.927	0.0494031	ENSMUSG00000018920	chemokine (C-X-C motif) ligand 16 [Source:MGI Symbol;Acc:MGI:1932682]
361	Kptn	2.33476e-06	0.0772632	0.279	0.239	0.0514651	ENSMUSG00000006021	kaptin [Source:MGI Symbol;Acc:MGI:1890380]
362	Pbx3	2.3386e-06	0.111375	0.594	0.556	0.0515498	ENSMUSG00000038718	pre B cell leukemia homeobox 3 [Source:MGI Symbol;Acc:MGI:97496]
363	Rack1	2.33952e-06	0.0510107	0.989	0.987	0.05157	ENSMUSG00000020372	receptor for activated C kinase 1 [Source:MGI Symbol;Acc:MGI:101849]
364	St3gal1	2.34638e-06	0.0906803	0.855	0.833	0.0517213	ENSMUSG00000013846	ST3 beta-galactoside alpha-2,3-sialyltransferase 1 [Source:MGI Symbol;Acc:MGI:98304]
365	Bin2	2.34703e-06	-0.0556097	0.436	0.489	0.0517355	ENSMUSG00000098112	bridging integrator 2 [Source:MGI Symbol;Acc:MGI:3611448]
366	Rcan1	2.36298e-06	0.123454	0.411	0.367	0.0520872	ENSMUSG00000022951	regulator of calcineurin 1 [Source:MGI Symbol;Acc:MGI:1890564]
367	Wdr45b	2.38837e-06	-0.0691641	0.531	0.578	0.0526467	ENSMUSG00000025173	WD repeat domain 45B [Source:MGI Symbol;Acc:MGI:1914090]
368	Ifitm3	2.43813e-06	0.101107	0.964	0.954	0.0537437	ENSMUSG00000025492	interferon induced transmembrane protein 3 [Source:MGI Symbol;Acc:MGI:1913391]
369	Lsm8	2.44311e-06	0.0271628	0.355	0.363	0.0538535	ENSMUSG00000044155	LSM8 homolog, U6 small nuclear RNA associated [Source:MGI Symbol;Acc:MGI:1923772]
370	Csnk2b	2.51145e-06	-0.0383998	0.617	0.668	0.0553598	ENSMUSG00000024387	casein kinase 2, beta polypeptide [Source:MGI Symbol;Acc:MGI:88548]
371	Vamp4	2.51955e-06	-0.0743165	0.74	0.783	0.0555385	ENSMUSG00000026696	vesicle-associated membrane protein 4 [Source:MGI Symbol;Acc:MGI:1858730]
372	Gak	2.55684e-06	-0.055739	0.654	0.704	0.0563604	ENSMUSG00000062234	cyclin G associated kinase [Source:MGI Symbol;Acc:MGI:2442153]
373	Notch1	2.57597e-06	0.0760621	0.539	0.506	0.056782	ENSMUSG00000026923	notch 1 [Source:MGI Symbol;Acc:MGI:97363]
374	Smurf2	2.5911e-06	-0.0405296	0.662	0.712	0.0571157	ENSMUSG00000018363	SMAD specific E3 ubiquitin protein ligase 2 [Source:MGI Symbol;Acc:MGI:1913563]
375	Rps6-ps4	2.63221e-06	0.0471461	0.324	0.29	0.0580219	ENSMUSG00000081406	ribosomal protein S6, pseudogene 4 [Source:MGI Symbol;Acc:MGI:3650907]
376	Akt2	2.65536e-06	0.0786302	0.639	0.621	0.0585322	ENSMUSG00000004056	thymoma viral proto-oncogene 2 [Source:MGI Symbol;Acc:MGI:104874]
377	F13a1	2.65796e-06	0.112837	0.727	0.69	0.0585893	ENSMUSG00000039109	coagulation factor XIII, A1 subunit [Source:MGI Symbol;Acc:MGI:1921395]
378	Fos	2.70412e-06	-0.165346	0.956	0.951	0.0596069	ENSMUSG00000021250	FBJ osteosarcoma oncogene [Source:MGI Symbol;Acc:MGI:95574]
379	Atxn2l	2.71588e-06	0.0418498	0.582	0.591	0.059866	ENSMUSG00000032637	ataxin 2-like [Source:MGI Symbol;Acc:MGI:2446242]
380	Bsg	2.71895e-06	0.0270093	0.826	0.851	0.0599339	ENSMUSG00000023175	basigin [Source:MGI Symbol;Acc:MGI:88208]
381	Brd7	2.86826e-06	-0.0431883	0.504	0.558	0.063225	ENSMUSG00000031660	bromodomain containing 7 [Source:MGI Symbol;Acc:MGI:1349766]
382	Gpatch8	2.89453e-06	-0.0681086	0.605	0.656	0.0638041	ENSMUSG00000034621	G patch domain containing 8 [Source:MGI Symbol;Acc:MGI:1918667]
383	Ehd1	2.89928e-06	0.0795869	0.818	0.812	0.0639089	ENSMUSG00000024772	EH-domain containing 1 [Source:MGI Symbol;Acc:MGI:1341878]
384	Gm44649	2.94499e-06	-0.0408434	0.228	0.275	0.0649164	ENSMUSG00000108321	predicted gene 44649 [Source:MGI Symbol;Acc:MGI:5753225]
385	Zfp36	3.09003e-06	0.0924423	0.99	0.986	0.0681136	ENSMUSG00000044786	zinc finger protein 36 [Source:MGI Symbol;Acc:MGI:99180]
386	M6pr	3.25426e-06	-0.0688459	0.784	0.823	0.0717337	ENSMUSG00000007458	mannose-6-phosphate receptor, cation dependent [Source:MGI Symbol;Acc:MGI:96904]
387	Gm39469	3.37504e-06	0.075331	0.271	0.26	0.074396	ENSMUSG00000110834	predicted gene, 39469 [Source:MGI Symbol;Acc:MGI:5622354]
388	Timm17a	3.50806e-06	0.0212968	0.413	0.427	0.0773281	ENSMUSG00000062580	translocase of inner mitochondrial membrane 17a [Source:MGI Symbol;Acc:MGI:1343131]
389	Rnasel	3.52482e-06	0.0924725	0.437	0.403	0.0776977	ENSMUSG00000066800	ribonuclease L (2', 5'-oligoisoadenylate synthetase-dependent) [Source:MGI Symbol;Acc:MGI:1098272]
390	Zfp148	3.73435e-06	-0.0583282	0.615	0.663	0.0823163	ENSMUSG00000022811	zinc finger protein 148 [Source:MGI Symbol;Acc:MGI:1332234]
391	Optn	3.73465e-06	0.0875706	0.496	0.448	0.0823229	ENSMUSG00000026672	optineurin [Source:MGI Symbol;Acc:MGI:1918898]
392	G3bp1	3.76677e-06	0.0733944	0.82	0.82	0.0830309	ENSMUSG00000018583	GTPase activating protein (SH3 domain) binding protein 1 [Source:MGI Symbol;Acc:MGI:1351465]
393	G530011O06Rik	3.79677e-06	0.0881509	0.491	0.444	0.0836921	ENSMUSG00000072844	RIKEN cDNA G530011O06 gene [Source:MGI Symbol;Acc:MGI:3603513]
394	Gm31718	3.83012e-06	0.0807859	0.593	0.58	0.0844273	ENSMUSG00000110697	predicted gene, 31718 [Source:MGI Symbol;Acc:MGI:5590877]
395	Prpf39	3.93309e-06	-0.0531505	0.485	0.537	0.0866972	ENSMUSG00000035597	pre-mRNA processing factor 39 [Source:MGI Symbol;Acc:MGI:104602]
396	Otulin	4.14565e-06	-0.088431	0.697	0.734	0.0913826	ENSMUSG00000046034	OTU deubiquitinase with linear linkage specificity [Source:MGI Symbol;Acc:MGI:3577015]
397	Hspa8	4.14653e-06	0.0642691	0.99	0.986	0.091402	ENSMUSG00000015656	heat shock protein 8 [Source:MGI Symbol;Acc:MGI:105384]
398	Fxyd5	4.1651e-06	-0.080181	0.962	0.968	0.0918113	ENSMUSG00000009687	FXYD domain-containing ion transport regulator 5 [Source:MGI Symbol;Acc:MGI:1201785]
399	Ly96	4.19912e-06	0.0700579	0.512	0.488	0.0925613	ENSMUSG00000025779	lymphocyte antigen 96 [Source:MGI Symbol;Acc:MGI:1341909]
400	Snrpf	4.3756e-06	-0.0652073	0.762	0.799	0.0964513	ENSMUSG00000020018	small nuclear ribonucleoprotein polypeptide F [Source:MGI Symbol;Acc:MGI:1917128]
401	Abtb2	4.40919e-06	0.105007	0.839	0.811	0.0971917	ENSMUSG00000032724	ankyrin repeat and BTB (POZ) domain containing 2 [Source:MGI Symbol;Acc:MGI:2139365]
402	App	4.45465e-06	0.073549	0.975	0.974	0.0981939	ENSMUSG00000022892	amyloid beta (A4) precursor protein [Source:MGI Symbol;Acc:MGI:88059]
403	Srsf6	4.45499e-06	0.0646664	0.636	0.634	0.0982013	ENSMUSG00000016921	serine and arginine-rich splicing factor 6 [Source:MGI Symbol;Acc:MGI:1915246]
404	Pi4k2a	4.47529e-06	0.0759688	0.697	0.679	0.0986487	ENSMUSG00000025178	phosphatidylinositol 4-kinase type 2 alpha [Source:MGI Symbol;Acc:MGI:1934031]
405	Thbs1	4.60823e-06	-0.211343	0.446	0.45	0.101579	ENSMUSG00000040152	thrombospondin 1 [Source:MGI Symbol;Acc:MGI:98737]
406	Stap1	5.05192e-06	-0.15901	0.733	0.765	0.111359	ENSMUSG00000029254	signal transducing adaptor family member 1 [Source:MGI Symbol;Acc:MGI:1926193]
407	Slc7a8	5.09423e-06	0.118598	0.737	0.718	0.112292	ENSMUSG00000022180	solute carrier family 7 (cationic amino acid transporter, y+ system), member 8 [Source:MGI Symbol;Acc:MGI:1355323]
408	Elob	5.21743e-06	-0.0800928	0.873	0.889	0.115008	ENSMUSG00000055839	elongin B [Source:MGI Symbol;Acc:MGI:1914923]
409	Atp5g2	5.30467e-06	-0.00708606	0.315	0.356	0.116931	ENSMUSG00000062683	ATP synthase, H+ transporting, mitochondrial F0 complex, subunit C2 (subunit 9) [Source:MGI Symbol;Acc:MGI:1915192]
410	Prpf4b	5.39376e-06	-0.0700205	0.561	0.606	0.118895	ENSMUSG00000021413	pre-mRNA processing factor 4B [Source:MGI Symbol;Acc:MGI:109584]
411	Wdr61	5.47333e-06	-0.0478061	0.331	0.379	0.120649	ENSMUSG00000061559	WD repeat domain 61 [Source:MGI Symbol;Acc:MGI:1917493]
412	Pros1	5.64904e-06	0.0849681	0.547	0.519	0.124522	ENSMUSG00000022912	protein S (alpha) [Source:MGI Symbol;Acc:MGI:1095733]
413	Amz2	5.90835e-06	0.0576954	0.43	0.418	0.130238	ENSMUSG00000020610	archaelysin family metallopeptidase 2 [Source:MGI Symbol;Acc:MGI:104837]
414	Mtrex	5.98015e-06	-0.034938	0.324	0.372	0.13182	ENSMUSG00000016018	Mtr4 exosome RNA helicase [Source:MGI Symbol;Acc:MGI:1919448]
415	Dot1l	6.07395e-06	0.0813451	0.837	0.831	0.133888	ENSMUSG00000061589	DOT1-like, histone H3 methyltransferase (S. cerevisiae) [Source:MGI Symbol;Acc:MGI:2143886]
416	Ric1	6.59272e-06	-0.0976539	0.624	0.668	0.145323	ENSMUSG00000038658	RAB6A GEF complex partner 1 [Source:MGI Symbol;Acc:MGI:1924893]
417	mt-Nd4	6.60311e-06	0.11998	0.996	0.992	0.145552	ENSMUSG00000064363	mitochondrially encoded NADH dehydrogenase 4 [Source:MGI Symbol;Acc:MGI:102498]
418	Rnf187	6.70243e-06	0.0382277	0.589	0.594	0.147742	ENSMUSG00000020496	ring finger protein 187 [Source:MGI Symbol;Acc:MGI:1914224]
419	Cir1	6.76487e-06	-0.0505096	0.297	0.342	0.149118	ENSMUSG00000041777	corepressor interacting with RBPJ, 1 [Source:MGI Symbol;Acc:MGI:1914185]
420	Stat5a	7.01037e-06	0.0714833	0.269	0.258	0.15453	ENSMUSG00000004043	signal transducer and activator of transcription 5A [Source:MGI Symbol;Acc:MGI:103036]
421	Wdr43	7.02872e-06	-0.0428483	0.383	0.434	0.154934	ENSMUSG00000041057	WD repeat domain 43 [Source:MGI Symbol;Acc:MGI:1919765]
422	Bicra	7.1667e-06	-0.048501	0.243	0.287	0.157976	ENSMUSG00000070808	BRD4 interacting chromatin remodeling complex associated protein [Source:MGI Symbol;Acc:MGI:2154263]
423	Cnot3	7.20547e-06	-0.0346918	0.32	0.368	0.15883	ENSMUSG00000035632	CCR4-NOT transcription complex, subunit 3 [Source:MGI Symbol;Acc:MGI:2385261]
424	Rbpj	7.23928e-06	0.0811325	0.964	0.963	0.159576	ENSMUSG00000039191	recombination signal binding protein for immunoglobulin kappa J region [Source:MGI Symbol;Acc:MGI:96522]
425	1810037I17Rik	7.5764e-06	0.0381109	0.76	0.77	0.167007	ENSMUSG00000054091	RIKEN cDNA 1810037I17 gene [Source:MGI Symbol;Acc:MGI:1914954]
426	Mtmr3	7.73382e-06	-0.0924474	0.727	0.761	0.170477	ENSMUSG00000034354	myotubularin related protein 3 [Source:MGI Symbol;Acc:MGI:1921552]
427	Rpl7	7.80591e-06	0.058876	0.987	0.982	0.172066	ENSMUSG00000043716	ribosomal protein L7 [Source:MGI Symbol;Acc:MGI:98073]
428	Crem	7.8289e-06	0.0778477	0.741	0.702	0.172572	ENSMUSG00000063889	cAMP responsive element modulator [Source:MGI Symbol;Acc:MGI:88495]
429	Dynlt2b	7.98909e-06	0.0241326	0.503	0.523	0.176103	ENSMUSG00000014075	dynein light chain Tctex-type 2B [Source:MGI Symbol;Acc:MGI:1913311]
430	Ranbp10	8.44151e-06	-0.0433589	0.405	0.456	0.186076	ENSMUSG00000037415	RAN binding protein 10 [Source:MGI Symbol;Acc:MGI:1921584]
431	Serbp1	8.62719e-06	-0.0631499	0.917	0.925	0.190169	ENSMUSG00000036371	serpine1 mRNA binding protein 1 [Source:MGI Symbol;Acc:MGI:1914120]
432	Gm20559	8.79458e-06	0.0722931	0.554	0.528	0.193859	ENSMUSG00000106734	predicted gene, 20559 [Source:MGI Symbol;Acc:MGI:5295666]
433	Aim2	8.80249e-06	-0.0809452	0.537	0.585	0.194033	ENSMUSG00000037860	absent in melanoma 2 [Source:MGI Symbol;Acc:MGI:2686159]
434	Dync1li1	8.81154e-06	-0.0302157	0.61	0.659	0.194233	ENSMUSG00000032435	dynein cytoplasmic 1 light intermediate chain 1 [Source:MGI Symbol;Acc:MGI:2135610]
435	Stag1	8.88988e-06	-0.0713464	0.883	0.906	0.19596	ENSMUSG00000037286	stromal antigen 1 [Source:MGI Symbol;Acc:MGI:1098658]
436	Bst2	8.967e-06	0.0989469	0.933	0.93	0.19766	ENSMUSG00000046718	bone marrow stromal cell antigen 2 [Source:MGI Symbol;Acc:MGI:1916800]
437	Pitpnc1	9.06742e-06	0.0818499	0.848	0.818	0.199873	ENSMUSG00000040430	phosphatidylinositol transfer protein, cytoplasmic 1 [Source:MGI Symbol;Acc:MGI:1919045]
438	Senp5	9.42095e-06	0.0547953	0.516	0.512	0.207666	ENSMUSG00000022772	SUMO/sentrin specific peptidase 5 [Source:MGI Symbol;Acc:MGI:2443596]
439	Pnpla7	9.5257e-06	-0.0737424	0.463	0.498	0.209975	ENSMUSG00000036833	patatin-like phospholipase domain containing 7 [Source:MGI Symbol;Acc:MGI:2385325]
440	Stat3	9.75011e-06	0.0866758	0.965	0.955	0.214922	ENSMUSG00000004040	signal transducer and activator of transcription 3 [Source:MGI Symbol;Acc:MGI:103038]
441	Pfdn1	9.97325e-06	-0.0620348	0.555	0.597	0.21984	ENSMUSG00000024346	prefoldin 1 [Source:MGI Symbol;Acc:MGI:1914449]
442	Bach1	1.03298e-05	0.0745282	0.951	0.943	0.2277	ENSMUSG00000025612	BTB and CNC homology 1, basic leucine zipper transcription factor 1 [Source:MGI Symbol;Acc:MGI:894680]
443	Arhgap24	1.0439e-05	-0.132356	0.247	0.291	0.230107	ENSMUSG00000057315	Rho GTPase activating protein 24 [Source:MGI Symbol;Acc:MGI:1922647]
444	Atp6v1a	1.06927e-05	0.0723689	0.94	0.934	0.2357	ENSMUSG00000052459	ATPase, H+ transporting, lysosomal V1 subunit A [Source:MGI Symbol;Acc:MGI:1201780]
445	Ep400	1.07224e-05	0.104001	0.785	0.779	0.236355	ENSMUSG00000029505	E1A binding protein p400 [Source:MGI Symbol;Acc:MGI:1276124]
446	Churc1	1.0927e-05	0.0428417	0.519	0.521	0.240863	ENSMUSG00000090258	churchill domain containing 1 [Source:MGI Symbol;Acc:MGI:1923684]
447	Smim4	1.09552e-05	-0.00567561	0.391	0.43	0.241486	ENSMUSG00000058351	small integral membrane protein 4 [Source:MGI Symbol;Acc:MGI:1913737]
448	Klf3	1.10142e-05	0.0534801	0.644	0.642	0.242786	ENSMUSG00000029178	Kruppel-like factor 3 (basic) [Source:MGI Symbol;Acc:MGI:1342773]
449	Ankdd1a	1.12081e-05	0.0840475	0.293	0.249	0.24706	ENSMUSG00000066510	ankyrin repeat and death domain containing 1A [Source:MGI Symbol;Acc:MGI:2686319]
450	Casp4	1.12266e-05	0.0833681	0.863	0.843	0.247468	ENSMUSG00000033538	caspase 4, apoptosis-related cysteine peptidase [Source:MGI Symbol;Acc:MGI:107700]
451	Abcg1	1.12392e-05	-0.0488172	0.601	0.65	0.247747	ENSMUSG00000024030	ATP binding cassette subfamily G member 1 [Source:MGI Symbol;Acc:MGI:107704]
452	Micu1	1.15873e-05	0.0923165	0.689	0.672	0.255419	ENSMUSG00000020111	mitochondrial calcium uptake 1 [Source:MGI Symbol;Acc:MGI:2384909]
453	Ubxn7	1.18929e-05	-0.063567	0.353	0.4	0.262156	ENSMUSG00000053774	UBX domain protein 7 [Source:MGI Symbol;Acc:MGI:2146388]
454	Csnk1d	1.19144e-05	-0.00764975	0.65	0.691	0.262629	ENSMUSG00000025162	casein kinase 1, delta [Source:MGI Symbol;Acc:MGI:1355272]
455	9930120I10Rik	1.19354e-05	0.0469614	0.343	0.327	0.263092	ENSMUSG00000108120	RIKEN cDNA 9930120I10 gene [Source:MGI Symbol;Acc:MGI:1924996]
456	Mob3b	1.20832e-05	0.0766784	0.589	0.575	0.266351	ENSMUSG00000073910	MOB kinase activator 3B [Source:MGI Symbol;Acc:MGI:2664539]
457	Dock4	1.22046e-05	-0.122944	0.664	0.702	0.269027	ENSMUSG00000035954	dedicator of cytokinesis 4 [Source:MGI Symbol;Acc:MGI:1918006]
458	Eif5b	1.26615e-05	-0.0692603	0.794	0.829	0.279097	ENSMUSG00000026083	eukaryotic translation initiation factor 5B [Source:MGI Symbol;Acc:MGI:2441772]
459	Gpbp1l1	1.26912e-05	-0.0559012	0.466	0.515	0.279752	ENSMUSG00000034042	GC-rich promoter binding protein 1-like 1 [Source:MGI Symbol;Acc:MGI:1924360]
460	Furin	1.27085e-05	0.0777015	0.868	0.865	0.280133	ENSMUSG00000030530	furin (paired basic amino acid cleaving enzyme) [Source:MGI Symbol;Acc:MGI:97513]
461	2610037D02Rik	1.28365e-05	0.0675375	0.462	0.44	0.282956	ENSMUSG00000097536	RIKEN cDNA 2610037D02 gene [Source:MGI Symbol;Acc:MGI:1917290]
462	Themis2	1.28603e-05	-0.0638718	0.28	0.325	0.28348	ENSMUSG00000037731	thymocyte selection associated family member 2 [Source:MGI Symbol;Acc:MGI:2446213]
463	Pou2f1	1.2868e-05	-0.0759283	0.544	0.591	0.283649	ENSMUSG00000026565	POU domain, class 2, transcription factor 1 [Source:MGI Symbol;Acc:MGI:101898]
464	Fus	1.29488e-05	0.0735683	0.941	0.943	0.28543	ENSMUSG00000030795	fused in sarcoma [Source:MGI Symbol;Acc:MGI:1353633]
465	Vps35	1.31241e-05	0.0462286	0.743	0.754	0.289295	ENSMUSG00000031696	VPS35 retromer complex component [Source:MGI Symbol;Acc:MGI:1890467]
466	Socs6	1.31531e-05	-0.0496711	0.316	0.364	0.289934	ENSMUSG00000056153	suppressor of cytokine signaling 6 [Source:MGI Symbol;Acc:MGI:1924885]
467	Ythdf3	1.3527e-05	-0.0761764	0.847	0.873	0.298176	ENSMUSG00000047213	YTH N6-methyladenosine RNA binding protein 3 [Source:MGI Symbol;Acc:MGI:1918850]
468	Nars	1.36694e-05	-0.0732933	0.726	0.759	0.301315	ENSMUSG00000024587	asparaginyl-tRNA synthetase [Source:MGI Symbol;Acc:MGI:1917473]
469	Ndufc1	1.38679e-05	-0.0680756	0.657	0.697	0.30569	ENSMUSG00000037152	NADH:ubiquinone oxidoreductase subunit C1 [Source:MGI Symbol;Acc:MGI:1913627]
470	Snx1	1.43532e-05	-0.0175119	0.597	0.643	0.316387	ENSMUSG00000032382	sorting nexin 1 [Source:MGI Symbol;Acc:MGI:1928395]
471	Ddx21	1.48672e-05	-0.0711393	0.618	0.66	0.327718	ENSMUSG00000020075	DExD box helicase 21 [Source:MGI Symbol;Acc:MGI:1860494]
472	Arhgap10	1.50642e-05	0.0794497	0.79	0.756	0.332059	ENSMUSG00000037148	Rho GTPase activating protein 10 [Source:MGI Symbol;Acc:MGI:1925764]
473	Cbfa2t2	1.52596e-05	-0.0173199	0.231	0.271	0.336367	ENSMUSG00000038533	CBFA2/RUNX1 translocation partner 2 [Source:MGI Symbol;Acc:MGI:1333833]
474	Cd83	1.52856e-05	0.0605431	0.991	0.984	0.336941	ENSMUSG00000015396	CD83 antigen [Source:MGI Symbol;Acc:MGI:1328316]
475	Xrn2	1.54419e-05	-0.0609603	0.759	0.794	0.340386	ENSMUSG00000027433	5'-3' exoribonuclease 2 [Source:MGI Symbol;Acc:MGI:894687]
476	Hivep1	1.58134e-05	-0.0670428	0.768	0.808	0.348574	ENSMUSG00000021366	human immunodeficiency virus type I enhancer binding protein 1 [Source:MGI Symbol;Acc:MGI:96100]
477	Vps18	1.58704e-05	0.0440826	0.556	0.559	0.349832	ENSMUSG00000034216	VPS18 CORVET/HOPS core subunit [Source:MGI Symbol;Acc:MGI:2443626]
478	Pdhb	1.589e-05	0.00960762	0.432	0.467	0.350264	ENSMUSG00000021748	pyruvate dehydrogenase (lipoamide) beta [Source:MGI Symbol;Acc:MGI:1915513]
479	Dguok	1.59734e-05	0.0212087	0.417	0.43	0.352102	ENSMUSG00000014554	deoxyguanosine kinase [Source:MGI Symbol;Acc:MGI:1351602]
480	Mrps28	1.60874e-05	0.125831	0.572	0.546	0.354615	ENSMUSG00000040269	mitochondrial ribosomal protein S28 [Source:MGI Symbol;Acc:MGI:1913480]
481	Scarb2	1.65111e-05	-0.064838	0.705	0.744	0.363955	ENSMUSG00000029426	scavenger receptor class B, member 2 [Source:MGI Symbol;Acc:MGI:1196458]
482	Dnaja1	1.67736e-05	0.0762849	0.876	0.87	0.369741	ENSMUSG00000028410	DnaJ heat shock protein family (Hsp40) member A1 [Source:MGI Symbol;Acc:MGI:1270129]
483	Rpl37rt	1.67866e-05	-0.056818	0.46	0.506	0.370026	ENSMUSG00000072692	ribosomal protein L37, retrotransposed [Source:MGI Symbol;Acc:MGI:3651519]
484	Snx24	1.727e-05	-0.10573	0.75	0.746	0.380684	ENSMUSG00000024535	sorting nexing 24 [Source:MGI Symbol;Acc:MGI:1916476]
485	Kdm2a	1.76123e-05	-0.0670545	0.742	0.779	0.388227	ENSMUSG00000054611	lysine (K)-specific demethylase 2A [Source:MGI Symbol;Acc:MGI:1354736]
486	Brd2	1.76833e-05	0.0740253	0.846	0.834	0.389792	ENSMUSG00000024335	bromodomain containing 2 [Source:MGI Symbol;Acc:MGI:99495]
487	Gm43430	1.77041e-05	0.0652896	0.657	0.641	0.390252	ENSMUSG00000106149	predicted gene 43430 [Source:MGI Symbol;Acc:MGI:5663567]
488	Hbp1	1.79129e-05	-0.0551278	0.573	0.618	0.394855	ENSMUSG00000002996	high mobility group box transcription factor 1 [Source:MGI Symbol;Acc:MGI:894659]
489	Tmem86a	1.82545e-05	-0.062796	0.389	0.437	0.402384	ENSMUSG00000010307	transmembrane protein 86A [Source:MGI Symbol;Acc:MGI:1915143]
490	F11r	1.84192e-05	-0.0781265	0.381	0.428	0.406015	ENSMUSG00000038235	F11 receptor [Source:MGI Symbol;Acc:MGI:1321398]
491	Evi2a	1.8929e-05	0.0648666	0.8	0.791	0.417252	ENSMUSG00000078771	ecotropic viral integration site 2a [Source:MGI Symbol;Acc:MGI:95458]
492	Pdap1	1.92007e-05	-0.0559271	0.516	0.563	0.423241	ENSMUSG00000029623	PDGFA associated protein 1 [Source:MGI Symbol;Acc:MGI:2448536]
493	S100a10	1.92349e-05	0.0851828	0.84	0.818	0.423995	ENSMUSG00000041959	S100 calcium binding protein A10 (calpactin) [Source:MGI Symbol;Acc:MGI:1339468]
494	Banf1	1.99346e-05	-0.0080942	0.472	0.511	0.439418	ENSMUSG00000024844	BAF nuclear assembly factor 1 [Source:MGI Symbol;Acc:MGI:1346330]
495	5031439G07Rik	2.00252e-05	0.0825356	0.814	0.804	0.441415	ENSMUSG00000036046	RIKEN cDNA 5031439G07 gene [Source:MGI Symbol;Acc:MGI:2444899]
496	Dnajb12	2.00479e-05	-0.0298448	0.301	0.346	0.441916	ENSMUSG00000020109	DnaJ heat shock protein family (Hsp40) member B12 [Source:MGI Symbol;Acc:MGI:1931881]
497	Cndp2	2.02572e-05	0.0685344	0.859	0.849	0.44653	ENSMUSG00000024644	CNDP dipeptidase 2 (metallopeptidase M20 family) [Source:MGI Symbol;Acc:MGI:1913304]
498	Rsrc2	2.06105e-05	-0.0689083	0.828	0.856	0.454317	ENSMUSG00000029422	arginine/serine-rich coiled-coil 2 [Source:MGI Symbol;Acc:MGI:1913489]
499	Fip1l1	2.06126e-05	-0.0383978	0.46	0.508	0.454363	ENSMUSG00000029227	FIP1 like 1 (S. cerevisiae) [Source:MGI Symbol;Acc:MGI:1914149]
500	Lyz1	2.07417e-05	0.0822876	0.502	0.455	0.457209	ENSMUSG00000069515	lysozyme 1 [Source:MGI Symbol;Acc:MGI:96902]
501	Ik	2.11815e-05	-0.0628943	0.762	0.799	0.466905	ENSMUSG00000024474	IK cytokine [Source:MGI Symbol;Acc:MGI:1345142]
502	Pcyt1a	2.16487e-05	0.08411	0.764	0.756	0.477203	ENSMUSG00000005615	phosphate cytidylyltransferase 1, choline, alpha isoform [Source:MGI Symbol;Acc:MGI:88557]
503	Dapp1	2.19659e-05	-0.0986578	0.512	0.555	0.484194	ENSMUSG00000028159	dual adaptor for phosphotyrosine and 3-phosphoinositides 1 [Source:MGI Symbol;Acc:MGI:1347063]
504	Exosc8	2.23336e-05	-0.0133487	0.328	0.367	0.492299	ENSMUSG00000027752	exosome component 8 [Source:MGI Symbol;Acc:MGI:1916889]
505	Psmb7	2.23809e-05	0.0291118	0.673	0.691	0.493342	ENSMUSG00000026750	proteasome (prosome, macropain) subunit, beta type 7 [Source:MGI Symbol;Acc:MGI:107637]
506	Ifrd1	2.29257e-05	0.0464553	0.993	0.985	0.505351	ENSMUSG00000001627	interferon-related developmental regulator 1 [Source:MGI Symbol;Acc:MGI:1316717]
507	Gtf3c6	2.32257e-05	-0.0223592	0.294	0.333	0.511963	ENSMUSG00000019837	general transcription factor IIIC, polypeptide 6, alpha [Source:MGI Symbol;Acc:MGI:1914621]
508	Selenof	2.32346e-05	0.0178436	0.85	0.871	0.51216	ENSMUSG00000037072	selenoprotein F [Source:MGI Symbol;Acc:MGI:1927947]
509	Tbc1d23	2.33417e-05	-0.0563676	0.529	0.576	0.514521	ENSMUSG00000022749	TBC1 domain family, member 23 [Source:MGI Symbol;Acc:MGI:1914831]
510	Ccdc71l	2.33915e-05	-0.00283351	0.331	0.366	0.515618	ENSMUSG00000090946	coiled-coil domain containing 71 like [Source:MGI Symbol;Acc:MGI:1919373]
511	Nuak2	2.34419e-05	-0.0683915	0.631	0.674	0.516729	ENSMUSG00000009772	NUAK family, SNF1-like kinase, 2 [Source:MGI Symbol;Acc:MGI:1921387]
512	Ddx52	2.37707e-05	-0.00574283	0.381	0.417	0.523978	ENSMUSG00000020677	DExD box helicase 52 [Source:MGI Symbol;Acc:MGI:1925644]
513	Sh3pxd2b	2.38952e-05	0.0650264	0.884	0.88	0.526722	ENSMUSG00000040711	SH3 and PX domains 2B [Source:MGI Symbol;Acc:MGI:2442062]
514	Rfx3	2.39026e-05	0.110171	0.444	0.429	0.526885	ENSMUSG00000040929	regulatory factor X, 3 (influences HLA class II expression) [Source:MGI Symbol;Acc:MGI:106582]
515	Sh3bp2	2.42067e-05	0.0458625	0.646	0.657	0.533589	ENSMUSG00000054520	SH3-domain binding protein 2 [Source:MGI Symbol;Acc:MGI:1346349]
516	Itga4	2.4523e-05	-0.102057	0.772	0.803	0.540561	ENSMUSG00000027009	integrin alpha 4 [Source:MGI Symbol;Acc:MGI:96603]
517	Pgrmc1	2.47126e-05	0.0648972	0.542	0.515	0.544739	ENSMUSG00000006373	progesterone receptor membrane component 1 [Source:MGI Symbol;Acc:MGI:1858305]
518	Zc3h13	2.50641e-05	-0.0077081	0.49	0.527	0.552487	ENSMUSG00000022000	zinc finger CCCH type containing 13 [Source:MGI Symbol;Acc:MGI:1914552]
519	Raly	2.52117e-05	0.0479399	0.749	0.743	0.55574	ENSMUSG00000027593	hnRNP-associated with lethal yellow [Source:MGI Symbol;Acc:MGI:97850]
520	Msrb1	2.52885e-05	-0.085912	0.604	0.648	0.557435	ENSMUSG00000075705	methionine sulfoxide reductase B1 [Source:MGI Symbol;Acc:MGI:1351642]
521	Dnajc8	2.59717e-05	-0.0470157	0.719	0.76	0.572494	ENSMUSG00000054405	DnaJ heat shock protein family (Hsp40) member C8 [Source:MGI Symbol;Acc:MGI:1915848]
522	Eif5	2.61198e-05	0.0586139	0.945	0.943	0.575758	ENSMUSG00000021282	eukaryotic translation initiation factor 5 [Source:MGI Symbol;Acc:MGI:95309]
523	Mafg	2.63995e-05	0.0570577	0.656	0.646	0.581924	ENSMUSG00000051510	v-maf musculoaponeurotic fibrosarcoma oncogene family, protein G (avian) [Source:MGI Symbol;Acc:MGI:96911]
524	Ubn1	2.68115e-05	0.0461318	0.83	0.844	0.591006	ENSMUSG00000039473	ubinuclein 1 [Source:MGI Symbol;Acc:MGI:1891307]
525	Vegfa	2.73637e-05	-0.105567	0.437	0.484	0.603179	ENSMUSG00000023951	vascular endothelial growth factor A [Source:MGI Symbol;Acc:MGI:103178]
526	Bcl2a1d	2.77009e-05	0.0975138	0.841	0.817	0.610611	ENSMUSG00000099974	B cell leukemia/lymphoma 2 related protein A1d [Source:MGI Symbol;Acc:MGI:1278325]
527	Gtf2a1	2.78204e-05	0.0873014	0.668	0.653	0.613245	ENSMUSG00000020962	general transcription factor II A, 1 [Source:MGI Symbol;Acc:MGI:1933277]
528	Eif4g3	2.79367e-05	-0.0633716	0.83	0.863	0.615809	ENSMUSG00000028760	eukaryotic translation initiation factor 4 gamma, 3 [Source:MGI Symbol;Acc:MGI:1923935]
529	Tlnrd1	2.79485e-05	0.0419068	0.259	0.24	0.616069	ENSMUSG00000070462	talin rod domain containing 1 [Source:MGI Symbol;Acc:MGI:1891420]
530	Ncoa1	2.82285e-05	-0.0733632	0.767	0.801	0.622242	ENSMUSG00000020647	nuclear receptor coactivator 1 [Source:MGI Symbol;Acc:MGI:1276523]
531	4932438A13Rik	2.85116e-05	-0.0286163	0.68	0.723	0.62848	NA	NA
532	Capn2	2.9198e-05	0.0714319	0.684	0.662	0.643612	ENSMUSG00000026509	calpain 2 [Source:MGI Symbol;Acc:MGI:88264]
533	Sft2d2	2.95633e-05	0.056268	0.414	0.386	0.651663	ENSMUSG00000040848	SFT2 domain containing 2 [Source:MGI Symbol;Acc:MGI:1917362]
534	Gm36486	2.9724e-05	0.0470631	0.355	0.321	0.655206	ENSMUSG00000117575	predicted gene, 36486 [Source:MGI Symbol;Acc:MGI:5595645]
535	Cebpa	3.03242e-05	-0.0626905	0.62	0.666	0.668437	ENSMUSG00000034957	CCAAT/enhancer binding protein (C/EBP), alpha [Source:MGI Symbol;Acc:MGI:99480]
536	Lrch1	3.04035e-05	-0.0822775	0.69	0.731	0.670185	ENSMUSG00000068015	leucine-rich repeats and calponin homology (CH) domain containing 1 [Source:MGI Symbol;Acc:MGI:2443390]
537	Mrtfa	3.06718e-05	-0.138941	0.762	0.779	0.6761	ENSMUSG00000042292	myocardin related transcription factor A [Source:MGI Symbol;Acc:MGI:2384495]
538	Oasl1	3.06812e-05	0.170016	0.532	0.51	0.676307	ENSMUSG00000041827	2'-5' oligoadenylate synthetase-like 1 [Source:MGI Symbol;Acc:MGI:2180849]
539	Mrpl48	3.08623e-05	-0.0342396	0.42	0.466	0.680298	ENSMUSG00000030706	mitochondrial ribosomal protein L48 [Source:MGI Symbol;Acc:MGI:1289321]
540	Trir	3.16644e-05	-0.00478799	0.733	0.764	0.697978	ENSMUSG00000041203	telomerase RNA component interacting RNase [Source:MGI Symbol;Acc:MGI:1922833]
541	Gnas	3.21309e-05	-0.0711213	0.951	0.962	0.708261	ENSMUSG00000027523	GNAS (guanine nucleotide binding protein, alpha stimulating) complex locus [Source:MGI Symbol;Acc:MGI:95777]
542	Itgal	3.25342e-05	-0.0496939	0.233	0.275	0.717151	ENSMUSG00000030830	integrin alpha L [Source:MGI Symbol;Acc:MGI:96606]
543	Wbp1l	3.2571e-05	0.00846191	0.457	0.483	0.717962	ENSMUSG00000047731	WW domain binding protein 1 like [Source:MGI Symbol;Acc:MGI:107577]
544	Arid5b	3.30864e-05	-0.132944	0.748	0.776	0.729323	ENSMUSG00000019947	AT rich interactive domain 5B (MRF1-like) [Source:MGI Symbol;Acc:MGI:2175912]
545	Smarca4	3.31102e-05	-0.0324198	0.6	0.647	0.729849	ENSMUSG00000032187	SWI/SNF related, matrix associated, actin dependent regulator of chromatin, subfamily a, member 4 [Source:MGI Symbol;Acc:MGI:88192]
546	Osgep	3.33841e-05	0.0582064	0.599	0.59	0.735885	ENSMUSG00000006289	O-sialoglycoprotein endopeptidase [Source:MGI Symbol;Acc:MGI:1913496]
547	Traf1	3.347e-05	0.0938909	0.715	0.717	0.73778	ENSMUSG00000026875	TNF receptor-associated factor 1 [Source:MGI Symbol;Acc:MGI:101836]
548	Actn4	3.40636e-05	0.00785936	0.742	0.77	0.750864	ENSMUSG00000054808	actinin alpha 4 [Source:MGI Symbol;Acc:MGI:1890773]
549	Eif4e	3.53132e-05	0.103522	0.865	0.851	0.778409	ENSMUSG00000028156	eukaryotic translation initiation factor 4E [Source:MGI Symbol;Acc:MGI:95305]
550	Noc2l	3.54214e-05	0.0197604	0.461	0.484	0.780794	ENSMUSG00000095567	NOC2 like nucleolar associated transcriptional repressor [Source:MGI Symbol;Acc:MGI:1931051]
551	Ccdc50	3.56216e-05	-0.00368844	0.747	0.784	0.785206	ENSMUSG00000038127	coiled-coil domain containing 50 [Source:MGI Symbol;Acc:MGI:1914751]
552	Psmd12	3.56512e-05	0.00970247	0.564	0.589	0.785859	ENSMUSG00000020720	proteasome (prosome, macropain) 26S subunit, non-ATPase, 12 [Source:MGI Symbol;Acc:MGI:1914247]
553	Birc3	3.58301e-05	0.0724409	0.949	0.937	0.789802	ENSMUSG00000032000	baculoviral IAP repeat-containing 3 [Source:MGI Symbol;Acc:MGI:1197007]
554	Mrpl43	3.6543e-05	-0.0403038	0.344	0.39	0.805517	ENSMUSG00000025208	mitochondrial ribosomal protein L43 [Source:MGI Symbol;Acc:MGI:2137229]
555	Pkd1l2	3.66521e-05	0.0728429	0.342	0.309	0.807923	ENSMUSG00000034416	polycystic kidney disease 1 like 2 [Source:MGI Symbol;Acc:MGI:2664668]
556	Gm10134	3.66953e-05	0.0492364	0.38	0.374	0.808875	ENSMUSG00000063611	predicted gene 10134 [Source:MGI Symbol;Acc:MGI:3642322]
557	Ndufa5	3.72631e-05	-0.0545796	0.602	0.645	0.821389	ENSMUSG00000023089	NADH:ubiquinone oxidoreductase subunit A5 [Source:MGI Symbol;Acc:MGI:1915452]
558	Lmo4	3.85596e-05	-0.0962374	0.626	0.647	0.84997	ENSMUSG00000028266	LIM domain only 4 [Source:MGI Symbol;Acc:MGI:109360]
559	Actg1	3.86538e-05	0.067208	0.995	0.993	0.852045	ENSMUSG00000062825	actin, gamma, cytoplasmic 1 [Source:MGI Symbol;Acc:MGI:87906]
560	Daam1	3.89264e-05	-0.0432179	0.423	0.471	0.858055	ENSMUSG00000034574	dishevelled associated activator of morphogenesis 1 [Source:MGI Symbol;Acc:MGI:1914596]
561	Ccdc174	3.90528e-05	-0.0395749	0.341	0.387	0.86084	ENSMUSG00000034083	coiled-coil domain containing 174 [Source:MGI Symbol;Acc:MGI:2444652]
562	Flrt3	3.9353e-05	0.100307	0.256	0.216	0.867458	ENSMUSG00000051379	fibronectin leucine rich transmembrane protein 3 [Source:MGI Symbol;Acc:MGI:1918686]
563	Mylpf	3.94141e-05	0.13233	0.268	0.241	0.868805	ENSMUSG00000030672	myosin light chain, phosphorylatable, fast skeletal muscle [Source:MGI Symbol;Acc:MGI:97273]
564	Por	3.99677e-05	0.0657321	0.897	0.89	0.881007	ENSMUSG00000005514	cytochrome p450 oxidoreductase [Source:MGI Symbol;Acc:MGI:97744]
565	Morf4l2	4.02927e-05	0.0319819	0.67	0.681	0.888172	ENSMUSG00000031422	mortality factor 4 like 2 [Source:MGI Symbol;Acc:MGI:1927167]
566	Map2k3os	4.05988e-05	0.0481198	0.257	0.221	0.89492	ENSMUSG00000042549	mitogen-activated protein kinase kinase 3, opposite strand [Source:MGI Symbol;Acc:MGI:1344334]
567	Hsd17b10	4.07425e-05	0.0097462	0.396	0.416	0.898087	ENSMUSG00000025260	hydroxysteroid (17-beta) dehydrogenase 10 [Source:MGI Symbol;Acc:MGI:1333871]
568	Bicral	4.14544e-05	0.0503069	0.525	0.512	0.91378	ENSMUSG00000036568	BRD4 interacting chromatin remodeling complex associated protein like [Source:MGI Symbol;Acc:MGI:2673855]
569	Pcf11	4.19118e-05	0.0666313	0.841	0.83	0.923862	ENSMUSG00000041328	PCF11 cleavage and polyadenylation factor subunit [Source:MGI Symbol;Acc:MGI:1919579]
570	Rsf1	4.21652e-05	-0.0577151	0.588	0.634	0.929447	ENSMUSG00000035623	remodeling and spacing factor 1 [Source:MGI Symbol;Acc:MGI:2682305]
571	Ubr2	4.22458e-05	-0.0310862	0.603	0.647	0.931225	ENSMUSG00000023977	ubiquitin protein ligase E3 component n-recognin 2 [Source:MGI Symbol;Acc:MGI:1861099]
572	Slc25a25	4.24182e-05	-0.0421567	0.273	0.316	0.935024	ENSMUSG00000026819	solute carrier family 25 (mitochondrial carrier, phosphate carrier), member 25 [Source:MGI Symbol;Acc:MGI:1915913]
573	Pdcd4	4.27186e-05	-0.062942	0.488	0.533	0.941646	ENSMUSG00000024975	programmed cell death 4 [Source:MGI Symbol;Acc:MGI:107490]
574	Rhbdf2	4.27472e-05	0.0704269	0.643	0.62	0.942276	ENSMUSG00000020806	rhomboid 5 homolog 2 [Source:MGI Symbol;Acc:MGI:2442473]
575	Ssh2	4.2748e-05	-0.110499	0.776	0.795	0.942293	ENSMUSG00000037926	slingshot protein phosphatase 2 [Source:MGI Symbol;Acc:MGI:2679255]
576	Cse1l	4.36262e-05	-0.0444383	0.416	0.462	0.961652	ENSMUSG00000002718	chromosome segregation 1-like (S. cerevisiae) [Source:MGI Symbol;Acc:MGI:1339951]
577	Kif13b	4.42909e-05	-0.0856098	0.53	0.576	0.976304	ENSMUSG00000060012	kinesin family member 13B [Source:MGI Symbol;Acc:MGI:1098265]
578	Ankrd13a	4.46502e-05	0.0281264	0.637	0.657	0.984223	ENSMUSG00000041870	ankyrin repeat domain 13a [Source:MGI Symbol;Acc:MGI:1915670]
579	Soat1	4.49135e-05	-0.102227	0.812	0.835	0.990027	ENSMUSG00000026600	sterol O-acyltransferase 1 [Source:MGI Symbol;Acc:MGI:104665]
580	Luc7l2	4.51512e-05	-0.0759397	0.911	0.928	0.995268	ENSMUSG00000029823	LUC7-like 2 (S. cerevisiae) [Source:MGI Symbol;Acc:MGI:2183260]
581	Frrs1	4.57189e-05	-0.0402284	0.597	0.643	1	ENSMUSG00000033386	ferric-chelate reductase 1 [Source:MGI Symbol;Acc:MGI:108076]
582	Nr2c2	4.59329e-05	-0.0624046	0.427	0.472	1	ENSMUSG00000005893	nuclear receptor subfamily 2, group C, member 2 [Source:MGI Symbol;Acc:MGI:1352466]
583	Slfn2	4.65315e-05	0.0688896	0.969	0.964	1	ENSMUSG00000072620	schlafen 2 [Source:MGI Symbol;Acc:MGI:1313258]
584	Zrsr2	4.7111e-05	0.0404782	0.56	0.565	1	ENSMUSG00000031370	zinc finger (CCCH type), RNA binding motif and serine/arginine rich 2 [Source:MGI Symbol;Acc:MGI:103287]
585	Kpna1	4.71453e-05	-0.0809289	0.544	0.584	1	ENSMUSG00000022905	karyopherin (importin) alpha 1 [Source:MGI Symbol;Acc:MGI:103560]
586	Lypla2	4.72591e-05	-0.011671	0.331	0.371	1	ENSMUSG00000028670	lysophospholipase 2 [Source:MGI Symbol;Acc:MGI:1347000]
587	Cd52	4.73554e-05	-0.0886846	0.977	0.977	1	ENSMUSG00000000682	CD52 antigen [Source:MGI Symbol;Acc:MGI:1346088]
588	Slc35c2	4.74728e-05	-0.0202079	0.308	0.35	1	ENSMUSG00000017664	solute carrier family 35, member C2 [Source:MGI Symbol;Acc:MGI:2385166]
589	Fam98b	4.81128e-05	-0.0405977	0.227	0.267	1	ENSMUSG00000027349	family with sequence similarity 98, member B [Source:MGI Symbol;Acc:MGI:1915465]
590	Suds3	4.84811e-05	0.00540782	0.388	0.415	1	ENSMUSG00000066900	suppressor of defective silencing 3 homolog (S. cerevisiae) [Source:MGI Symbol;Acc:MGI:1919204]
591	Npm1	4.88941e-05	0.0584674	0.965	0.967	1	ENSMUSG00000057113	nucleophosmin 1 [Source:MGI Symbol;Acc:MGI:106184]
592	Carhsp1	4.90599e-05	0.0335587	0.283	0.28	1	ENSMUSG00000008393	calcium regulated heat stable protein 1 [Source:MGI Symbol;Acc:MGI:1196368]
593	Bcl3	4.90811e-05	0.0631003	0.757	0.747	1	ENSMUSG00000053175	B cell leukemia/lymphoma 3 [Source:MGI Symbol;Acc:MGI:88140]
594	Cst3	4.91985e-05	0.0663046	0.997	0.996	1	ENSMUSG00000027447	cystatin C [Source:MGI Symbol;Acc:MGI:102519]
595	Dock8	4.92091e-05	-0.0785265	0.859	0.88	1	ENSMUSG00000052085	dedicator of cytokinesis 8 [Source:MGI Symbol;Acc:MGI:1921396]
596	Cbr2	4.99828e-05	0.0856951	0.307	0.274	1	ENSMUSG00000025150	carbonyl reductase 2 [Source:MGI Symbol;Acc:MGI:107200]
597	Fnip2	5.09845e-05	0.0583584	0.935	0.929	1	ENSMUSG00000061175	folliculin interacting protein 2 [Source:MGI Symbol;Acc:MGI:2683054]
598	Ptpn23	5.10414e-05	0.0423864	0.454	0.449	1	ENSMUSG00000036057	protein tyrosine phosphatase, non-receptor type 23 [Source:MGI Symbol;Acc:MGI:2144837]
599	Pacs2	5.10559e-05	0.0454238	0.623	0.631	1	ENSMUSG00000021143	phosphofurin acidic cluster sorting protein 2 [Source:MGI Symbol;Acc:MGI:1924399]
600	Arl13b	5.12408e-05	0.0709464	0.513	0.488	1	ENSMUSG00000022911	ADP-ribosylation factor-like 13B [Source:MGI Symbol;Acc:MGI:1915396]
601	Zfp292	5.13178e-05	-0.0554374	0.448	0.492	1	ENSMUSG00000039967	zinc finger protein 292 [Source:MGI Symbol;Acc:MGI:1353423]
602	Cbx3	5.13476e-05	-0.0254839	0.527	0.573	1	ENSMUSG00000029836	chromobox 3 [Source:MGI Symbol;Acc:MGI:108515]
603	Haus8	5.16684e-05	-0.0294426	0.344	0.387	1	ENSMUSG00000035439	4HAUS augmin-like complex, subunit 8 [Source:MGI Symbol;Acc:MGI:1923728]
604	Ugp2	5.20716e-05	-0.0276819	0.511	0.555	1	ENSMUSG00000001891	UDP-glucose pyrophosphorylase 2 [Source:MGI Symbol;Acc:MGI:2183447]
605	Ndufa7	5.21187e-05	-0.0722486	0.827	0.848	1	ENSMUSG00000041881	NADH:ubiquinone oxidoreductase subunit A7 [Source:MGI Symbol;Acc:MGI:1913666]
606	Ubxn4	5.22772e-05	0.0049381	0.819	0.848	1	ENSMUSG00000026353	UBX domain protein 4 [Source:MGI Symbol;Acc:MGI:1915062]
607	Katna1	5.2917e-05	0.0485738	0.588	0.59	1	ENSMUSG00000019794	katanin p60 (ATPase-containing) subunit A1 [Source:MGI Symbol;Acc:MGI:1344353]
608	Runx2	5.29369e-05	-0.0802107	0.272	0.309	1	ENSMUSG00000039153	runt related transcription factor 2 [Source:MGI Symbol;Acc:MGI:99829]
609	Polr1h	5.35382e-05	0.0277092	0.44	0.451	1	ENSMUSG00000036315	RNA polymerase I subunit H [Source:MGI Symbol;Acc:MGI:1913386]
610	Clock	5.40512e-05	-0.0684302	0.535	0.571	1	ENSMUSG00000029238	circadian locomotor output cycles kaput [Source:MGI Symbol;Acc:MGI:99698]
611	Thoc7	5.52163e-05	-0.0352885	0.447	0.494	1	ENSMUSG00000053453	THO complex 7 [Source:MGI Symbol;Acc:MGI:1913481]
612	Ankrd12	5.55615e-05	0.0890663	0.781	0.77	1	ENSMUSG00000034647	ankyrin repeat domain 12 [Source:MGI Symbol;Acc:MGI:1914357]
613	Nrbp1	5.57717e-05	-0.0555983	0.467	0.513	1	ENSMUSG00000029148	nuclear receptor binding protein 1 [Source:MGI Symbol;Acc:MGI:2183436]
614	Lasp1	5.58171e-05	0.053507	0.748	0.754	1	ENSMUSG00000038366	LIM and SH3 protein 1 [Source:MGI Symbol;Acc:MGI:109656]
615	Ube2w	5.59655e-05	-0.0483313	0.39	0.435	1	ENSMUSG00000025939	ubiquitin-conjugating enzyme E2W (putative) [Source:MGI Symbol;Acc:MGI:1914049]
616	Ddx24	5.61907e-05	-0.0382403	0.715	0.756	1	ENSMUSG00000041645	DEAD box helicase 24 [Source:MGI Symbol;Acc:MGI:1351337]
617	Ifnar2	5.68164e-05	-0.0751967	0.867	0.886	1	ENSMUSG00000022971	interferon (alpha and beta) receptor 2 [Source:MGI Symbol;Acc:MGI:1098243]
618	Dctn5	5.68869e-05	-0.00952711	0.275	0.311	1	ENSMUSG00000030868	dynactin 5 [Source:MGI Symbol;Acc:MGI:1891689]
619	Gm44667	5.75232e-05	-0.0218996	0.254	0.293	1	ENSMUSG00000109539	predicted gene 44667 [Source:MGI Symbol;Acc:MGI:5753243]
620	Ifitm2	5.76298e-05	0.0862877	0.941	0.93	1	ENSMUSG00000060591	interferon induced transmembrane protein 2 [Source:MGI Symbol;Acc:MGI:1933382]
621	Lima1	5.77112e-05	0.0816745	0.485	0.453	1	ENSMUSG00000023022	LIM domain and actin binding 1 [Source:MGI Symbol;Acc:MGI:1920992]
622	Mrpl30	5.81966e-05	-0.0106739	0.599	0.639	1	ENSMUSG00000026087	mitochondrial ribosomal protein L30 [Source:MGI Symbol;Acc:MGI:1333820]
623	Hivep2	5.82804e-05	0.0580562	0.967	0.956	1	ENSMUSG00000015501	human immunodeficiency virus type I enhancer binding protein 2 [Source:MGI Symbol;Acc:MGI:1338076]
624	Prpf40a	5.83923e-05	-0.0566954	0.851	0.881	1	ENSMUSG00000061136	pre-mRNA processing factor 40A [Source:MGI Symbol;Acc:MGI:1860512]
625	Mif	5.8699e-05	-0.0460075	0.658	0.702	1	ENSMUSG00000033307	macrophage migration inhibitory factor (glycosylation-inhibiting factor) [Source:MGI Symbol;Acc:MGI:96982]
626	Klhl6	5.88891e-05	-0.0475554	0.361	0.407	1	ENSMUSG00000043008	kelch-like 6 [Source:MGI Symbol;Acc:MGI:2686922]
627	Arhgef11	5.94835e-05	-0.0727023	0.369	0.41	1	ENSMUSG00000041977	Rho guanine nucleotide exchange factor (GEF) 11 [Source:MGI Symbol;Acc:MGI:2441869]
628	Mafk	5.98567e-05	0.0482383	0.555	0.533	1	ENSMUSG00000018143	v-maf musculoaponeurotic fibrosarcoma oncogene family, protein K (avian) [Source:MGI Symbol;Acc:MGI:99951]
629	Ecpas	6.03352e-05	-0.0312168	0.568	0.613	1	ENSMUSG00000050812	Ecm29 proteasome adaptor and scaffold [Source:MGI Symbol;Acc:MGI:2140220]
630	Wwp2	6.07537e-05	-0.0427202	0.549	0.595	1	ENSMUSG00000031930	WW domain containing E3 ubiquitin protein ligase 2 [Source:MGI Symbol;Acc:MGI:1914144]
631	Dok2	6.15267e-05	0.0734882	0.527	0.506	1	ENSMUSG00000022102	docking protein 2 [Source:MGI Symbol;Acc:MGI:1332623]
632	Ddx3x	6.24072e-05	0.084592	0.924	0.917	1	ENSMUSG00000000787	DEAD box helicase 3, X-linked [Source:MGI Symbol;Acc:MGI:103064]
633	Pik3c2a	6.31414e-05	-0.0834658	0.739	0.754	1	ENSMUSG00000030660	phosphatidylinositol-4-phosphate 3-kinase catalytic subunit type 2 alpha [Source:MGI Symbol;Acc:MGI:1203729]
634	Hdac9	6.39775e-05	0.120581	0.58	0.557	1	ENSMUSG00000004698	histone deacetylase 9 [Source:MGI Symbol;Acc:MGI:1931221]
635	Nub1	6.41973e-05	-0.0463485	0.488	0.535	1	ENSMUSG00000028954	negative regulator of ubiquitin-like proteins 1 [Source:MGI Symbol;Acc:MGI:1889001]
636	Tnfsf9	6.4456e-05	0.133071	0.565	0.527	1	ENSMUSG00000035678	tumor necrosis factor (ligand) superfamily, member 9 [Source:MGI Symbol;Acc:MGI:1101058]
637	Cbx1	6.47589e-05	-0.0461633	0.408	0.453	1	ENSMUSG00000018666	chromobox 1 [Source:MGI Symbol;Acc:MGI:105369]
638	Strn	6.50426e-05	-0.0563274	0.287	0.328	1	ENSMUSG00000024077	striatin, calmodulin binding protein [Source:MGI Symbol;Acc:MGI:1333757]
639	Yipf5	6.51729e-05	0.00380771	0.339	0.368	1	ENSMUSG00000024487	Yip1 domain family, member 5 [Source:MGI Symbol;Acc:MGI:1914430]
640	Trpc4ap	6.63981e-05	-0.0394314	0.638	0.682	1	ENSMUSG00000038324	transient receptor potential cation channel, subfamily C, member 4 associated protein [Source:MGI Symbol;Acc:MGI:1930751]
641	Polr2k	6.65784e-05	-0.0378164	0.559	0.605	1	ENSMUSG00000045996	polymerase (RNA) II (DNA directed) polypeptide K [Source:MGI Symbol;Acc:MGI:102725]
642	Rnf10	6.70009e-05	0.00599547	0.625	0.655	1	ENSMUSG00000041740	ring finger protein 10 [Source:MGI Symbol;Acc:MGI:1859162]
643	Fam13b	6.7993e-05	-0.0353996	0.654	0.696	1	ENSMUSG00000036501	family with sequence similarity 13, member B [Source:MGI Symbol;Acc:MGI:2447834]
644	Psmb4	6.81881e-05	0.0434164	0.817	0.825	1	ENSMUSG00000005779	proteasome (prosome, macropain) subunit, beta type 4 [Source:MGI Symbol;Acc:MGI:1098257]
645	Rras	6.84015e-05	0.015139	0.352	0.366	1	ENSMUSG00000038387	related RAS viral (r-ras) oncogene [Source:MGI Symbol;Acc:MGI:98179]
646	Ensa	6.92271e-05	0.0426203	0.686	0.692	1	ENSMUSG00000038619	endosulfine alpha [Source:MGI Symbol;Acc:MGI:1891189]
647	Nsd1	6.95837e-05	-0.0296391	0.692	0.734	1	ENSMUSG00000021488	nuclear receptor-binding SET-domain protein 1 [Source:MGI Symbol;Acc:MGI:1276545]
648	Slc8a1	6.9641e-05	-0.109922	0.837	0.86	1	ENSMUSG00000054640	solute carrier family 8 (sodium/calcium exchanger), member 1 [Source:MGI Symbol;Acc:MGI:107956]
649	Peli1	7.04442e-05	0.0604383	0.881	0.878	1	ENSMUSG00000020134	pellino 1 [Source:MGI Symbol;Acc:MGI:1914495]
650	Zfp609	7.08449e-05	-0.0530354	0.384	0.428	1	ENSMUSG00000040524	zinc finger protein 609 [Source:MGI Symbol;Acc:MGI:2674092]
651	Fbrs	7.092e-05	-0.00137025	0.447	0.484	1	ENSMUSG00000042423	fibrosin [Source:MGI Symbol;Acc:MGI:104648]
652	Gch1	7.09916e-05	0.0486678	0.794	0.8	1	ENSMUSG00000037580	GTP cyclohydrolase 1 [Source:MGI Symbol;Acc:MGI:95675]
653	Emp1	7.1955e-05	0.129078	0.72	0.693	1	ENSMUSG00000030208	epithelial membrane protein 1 [Source:MGI Symbol;Acc:MGI:107941]
654	Tmem37	7.2081e-05	-0.0749291	0.504	0.545	1	ENSMUSG00000050777	transmembrane protein 37 [Source:MGI Symbol;Acc:MGI:2157899]
655	Rpl4	7.20944e-05	0.0486538	0.941	0.943	1	ENSMUSG00000032399	ribosomal protein L4 [Source:MGI Symbol;Acc:MGI:1915141]
656	Ptk2b	7.27888e-05	-0.0842429	0.662	0.699	1	ENSMUSG00000059456	PTK2 protein tyrosine kinase 2 beta [Source:MGI Symbol;Acc:MGI:104908]
657	Mkln1	7.32371e-05	-0.0619498	0.747	0.784	1	ENSMUSG00000025609	muskelin 1, intracellular mediator containing kelch motifs [Source:MGI Symbol;Acc:MGI:1351638]
658	Lsm5	7.46755e-05	-0.0374517	0.475	0.521	1	ENSMUSG00000091625	LSM5 homolog, U6 small nuclear RNA and mRNA degradation associated [Source:MGI Symbol;Acc:MGI:1913623]
659	Tnfrsf1b	7.47286e-05	0.0740718	0.945	0.946	1	ENSMUSG00000028599	tumor necrosis factor receptor superfamily, member 1b [Source:MGI Symbol;Acc:MGI:1314883]
660	Lpgat1	7.54591e-05	0.0440188	0.485	0.488	1	ENSMUSG00000026623	lysophosphatidylglycerol acyltransferase 1 [Source:MGI Symbol;Acc:MGI:2446186]
661	Strn3	7.57617e-05	-0.075473	0.68	0.714	1	ENSMUSG00000020954	striatin, calmodulin binding protein 3 [Source:MGI Symbol;Acc:MGI:2151064]
662	Cpsf6	7.64621e-05	-0.0477145	0.58	0.625	1	ENSMUSG00000055531	cleavage and polyadenylation specific factor 6 [Source:MGI Symbol;Acc:MGI:1913948]
663	Scamp2	7.66286e-05	0.0358369	0.816	0.828	1	ENSMUSG00000040188	secretory carrier membrane protein 2 [Source:MGI Symbol;Acc:MGI:1346518]
664	Klf2	7.70785e-05	0.115949	0.737	0.702	1	ENSMUSG00000055148	Kruppel-like factor 2 (lung) [Source:MGI Symbol;Acc:MGI:1342772]
665	U2af1	7.74051e-05	-0.0138787	0.702	0.739	1	ENSMUSG00000061613	U2 small nuclear ribonucleoprotein auxiliary factor (U2AF) 1 [Source:MGI Symbol;Acc:MGI:98884]
666	Anxa5	7.77878e-05	0.0546677	0.979	0.98	1	ENSMUSG00000027712	annexin A5 [Source:MGI Symbol;Acc:MGI:106008]
667	Etf1	7.79516e-05	0.056375	0.939	0.941	1	ENSMUSG00000024360	eukaryotic translation termination factor 1 [Source:MGI Symbol;Acc:MGI:2385071]
668	Sdhaf2	7.8949e-05	-0.0354359	0.298	0.341	1	ENSMUSG00000024668	succinate dehydrogenase complex assembly factor 2 [Source:MGI Symbol;Acc:MGI:1913322]
669	Yeats4	8.02889e-05	0.00837116	0.492	0.521	1	ENSMUSG00000020171	YEATS domain containing 4 [Source:MGI Symbol;Acc:MGI:1927224]
670	Zfp277	8.12216e-05	-0.040572	0.309	0.352	1	ENSMUSG00000055917	zinc finger protein 277 [Source:MGI Symbol;Acc:MGI:1890393]
671	Scyl2	8.15967e-05	-0.0212297	0.334	0.373	1	ENSMUSG00000069539	SCY1-like 2 (S. cerevisiae) [Source:MGI Symbol;Acc:MGI:1289172]
672	Mindy3	8.22303e-05	-0.0484964	0.507	0.553	1	ENSMUSG00000026767	MINDY lysine 48 deubiquitinase 3 [Source:MGI Symbol;Acc:MGI:1914210]
673	Arfgef2	8.26358e-05	0.0831752	0.688	0.678	1	ENSMUSG00000074582	ADP-ribosylation factor guanine nucleotide-exchange factor 2 (brefeldin A-inhibited) [Source:MGI Symbol;Acc:MGI:2139354]
674	Rab11b	8.33487e-05	0.0391089	0.744	0.754	1	ENSMUSG00000077450	RAB11B, member RAS oncogene family [Source:MGI Symbol;Acc:MGI:99425]
675	Fam53c	8.35112e-05	0.0547743	0.327	0.302	1	ENSMUSG00000034300	family with sequence similarity 53, member C [Source:MGI Symbol;Acc:MGI:1913556]
676	Rbmxl1	8.37051e-05	0.00762433	0.479	0.504	1	ENSMUSG00000037070	RNA binding motif protein, X-linked like-1 [Source:MGI Symbol;Acc:MGI:1343045]
677	Hmga1	8.37229e-05	0.00799478	0.28	0.296	1	ENSMUSG00000046711	high mobility group AT-hook 1 [Source:MGI Symbol;Acc:MGI:96160]
678	Il1rn	8.41641e-05	0.0950923	0.745	0.71	1	ENSMUSG00000026981	interleukin 1 receptor antagonist [Source:MGI Symbol;Acc:MGI:96547]
679	Mtch2	8.50119e-05	0.0326514	0.536	0.546	1	ENSMUSG00000027282	mitochondrial carrier 2 [Source:MGI Symbol;Acc:MGI:1929260]
680	Ppt1	8.53644e-05	-0.0522648	0.668	0.71	1	ENSMUSG00000028657	palmitoyl-protein thioesterase 1 [Source:MGI Symbol;Acc:MGI:1298204]
681	Plekhf2	8.57893e-05	-0.0397894	0.424	0.47	1	ENSMUSG00000049969	pleckstrin homology domain containing, family F (with FYVE domain) member 2 [Source:MGI Symbol;Acc:MGI:1919051]
682	Ckap4	8.59042e-05	-0.0507729	0.278	0.32	1	ENSMUSG00000046841	cytoskeleton-associated protein 4 [Source:MGI Symbol;Acc:MGI:2444926]
683	Rapgef2	8.60104e-05	0.0926973	0.938	0.93	1	ENSMUSG00000062232	Rap guanine nucleotide exchange factor (GEF) 2 [Source:MGI Symbol;Acc:MGI:2659071]
684	Cltc	8.61401e-05	0.0666727	0.975	0.972	1	ENSMUSG00000047126	clathrin, heavy polypeptide (Hc) [Source:MGI Symbol;Acc:MGI:2388633]
685	Xpo6	8.72956e-05	-0.0201524	0.487	0.527	1	ENSMUSG00000000131	exportin 6 [Source:MGI Symbol;Acc:MGI:2429950]
686	Lbh	8.7586e-05	0.0656242	0.58	0.547	1	ENSMUSG00000024063	limb-bud and heart [Source:MGI Symbol;Acc:MGI:1925139]
687	Sertad2	8.78458e-05	0.080932	0.743	0.712	1	ENSMUSG00000049800	SERTA domain containing 2 [Source:MGI Symbol;Acc:MGI:1931026]
688	Sub1	8.81082e-05	0.0623104	0.952	0.949	1	ENSMUSG00000022205	SUB1 homolog, transcriptional regulator [Source:MGI Symbol;Acc:MGI:104811]
689	Snrpd2	8.86252e-05	-0.0359351	0.67	0.713	1	ENSMUSG00000040824	small nuclear ribonucleoprotein D2 [Source:MGI Symbol;Acc:MGI:98345]
690	Uqcr11	8.88607e-05	-0.0607284	0.806	0.827	1	ENSMUSG00000020163	ubiquinol-cytochrome c reductase, complex III subunit XI [Source:MGI Symbol;Acc:MGI:1913844]
691	Sulf2	8.94115e-05	-0.0630789	0.496	0.539	1	ENSMUSG00000006800	sulfatase 2 [Source:MGI Symbol;Acc:MGI:1919293]
692	Ndufa12	8.95442e-05	-0.0357147	0.533	0.578	1	ENSMUSG00000020022	NADH:ubiquinone oxidoreductase subunit A12 [Source:MGI Symbol;Acc:MGI:1913664]
693	Tnrc6a	8.9568e-05	-0.0370908	0.456	0.5	1	ENSMUSG00000052707	trinucleotide repeat containing 6a [Source:MGI Symbol;Acc:MGI:2385292]
694	Cd74	9.07753e-05	0.0604983	0.999	0.997	1	ENSMUSG00000024610	CD74 antigen (invariant polypeptide of major histocompatibility complex, class II antigen-associated) [Source:MGI Symbol;Acc:MGI:96534]
695	Mctp1	9.17828e-05	0.0850466	0.854	0.838	1	ENSMUSG00000021596	multiple C2 domains, transmembrane 1 [Source:MGI Symbol;Acc:MGI:1926021]
696	Eloc	9.26703e-05	0.0421302	0.795	0.8	1	ENSMUSG00000079658	elongin C [Source:MGI Symbol;Acc:MGI:1915173]
697	Cnot6	9.31525e-05	0.0105758	0.458	0.485	1	ENSMUSG00000020362	CCR4-NOT transcription complex, subunit 6 [Source:MGI Symbol;Acc:MGI:2144529]
698	C3ar1	9.32081e-05	0.0825078	0.922	0.918	1	ENSMUSG00000040552	complement component 3a receptor 1 [Source:MGI Symbol;Acc:MGI:1097680]
699	Usp15	9.36126e-05	-0.0652156	0.678	0.719	1	ENSMUSG00000020124	ubiquitin specific peptidase 15 [Source:MGI Symbol;Acc:MGI:101857]
700	Tomm6	9.41292e-05	-0.0169408	0.245	0.281	1	ENSMUSG00000033475	translocase of outer mitochondrial membrane 6 [Source:MGI Symbol;Acc:MGI:1913369]
701	Mrps23	9.41951e-05	0.0014654	0.278	0.306	1	ENSMUSG00000023723	mitochondrial ribosomal protein S23 [Source:MGI Symbol;Acc:MGI:1928138]
702	Ugcg	9.49615e-05	0.075036	0.79	0.766	1	ENSMUSG00000028381	UDP-glucose ceramide glucosyltransferase [Source:MGI Symbol;Acc:MGI:1332243]
703	Abl2	9.53967e-05	0.0757138	0.84	0.821	1	ENSMUSG00000026596	v-abl Abelson murine leukemia viral oncogene 2 (arg, Abelson-related gene) [Source:MGI Symbol;Acc:MGI:87860]
704	Peli2	9.55675e-05	-0.0622526	0.305	0.344	1	ENSMUSG00000021846	pellino 2 [Source:MGI Symbol;Acc:MGI:1891445]
705	B4galnt1	9.60264e-05	-0.0515768	0.443	0.485	1	ENSMUSG00000006731	beta-1,4-N-acetyl-galactosaminyl transferase 1 [Source:MGI Symbol;Acc:MGI:1342057]
706	Itga5	9.60967e-05	0.0671315	0.827	0.822	1	ENSMUSG00000000555	integrin alpha 5 (fibronectin receptor alpha) [Source:MGI Symbol;Acc:MGI:96604]
707	Man1c1	9.6216e-05	0.0350259	0.669	0.686	1	ENSMUSG00000037306	mannosidase, alpha, class 1C, member 1 [Source:MGI Symbol;Acc:MGI:2446214]
708	Cd81	9.65409e-05	0.0841265	0.749	0.722	1	ENSMUSG00000037706	CD81 antigen [Source:MGI Symbol;Acc:MGI:1096398]
709	Serp1	9.83144e-05	0.0490794	0.876	0.875	1	ENSMUSG00000027808	stress-associated endoplasmic reticulum protein 1 [Source:MGI Symbol;Acc:MGI:92638]
710	Brox	0.000100394	0.00172407	0.489	0.522	1	ENSMUSG00000046836	BRO1 domain and CAAX motif containing [Source:MGI Symbol;Acc:MGI:1918928]
711	Mdm4	0.000100903	-0.0122172	0.464	0.507	1	ENSMUSG00000054387	transformed mouse 3T3 cell double minute 4 [Source:MGI Symbol;Acc:MGI:107934]
712	Dnmt3a	0.000103117	0.0152571	0.703	0.731	1	ENSMUSG00000020661	DNA methyltransferase 3A [Source:MGI Symbol;Acc:MGI:1261827]
713	Acta1	0.000104412	0.129392	0.313	0.288	1	ENSMUSG00000031972	actin alpha 1, skeletal muscle [Source:MGI Symbol;Acc:MGI:87902]
714	Btk	0.00010558	-0.0552421	0.465	0.501	1	ENSMUSG00000031264	Bruton agammaglobulinemia tyrosine kinase [Source:MGI Symbol;Acc:MGI:88216]
715	Ndufs7	0.000105998	0.0149978	0.65	0.673	1	ENSMUSG00000020153	NADH:ubiquinone oxidoreductase core subunit S7 [Source:MGI Symbol;Acc:MGI:1922656]
716	Trappc6b	0.000106666	0.00683358	0.613	0.64	1	ENSMUSG00000020993	trafficking protein particle complex 6B [Source:MGI Symbol;Acc:MGI:1925482]
717	Nedd4l	0.000109235	-0.0765308	0.606	0.646	1	ENSMUSG00000024589	neural precursor cell expressed, developmentally down-regulated gene 4-like [Source:MGI Symbol;Acc:MGI:1933754]
718	Mrfap1	0.000109705	0.0387479	0.823	0.829	1	ENSMUSG00000055302	Morf4 family associated protein 1 [Source:MGI Symbol;Acc:MGI:1914818]
719	Fes	0.000110897	0.00376812	0.669	0.699	1	ENSMUSG00000053158	feline sarcoma oncogene [Source:MGI Symbol;Acc:MGI:95514]
720	Bcl7c	0.000111263	-0.00216467	0.446	0.475	1	ENSMUSG00000030814	B cell CLL/lymphoma 7C [Source:MGI Symbol;Acc:MGI:1332237]
721	Psenen	0.000111484	0.0321052	0.804	0.817	1	ENSMUSG00000036835	presenilin enhancer gamma secretase subunit [Source:MGI Symbol;Acc:MGI:1913590]
722	Zfp217	0.000112081	-0.0377935	0.231	0.271	1	ENSMUSG00000052056	zinc finger protein 217 [Source:MGI Symbol;Acc:MGI:2685408]
723	Zfp740	0.000112384	-0.0161904	0.25	0.286	1	ENSMUSG00000046897	zinc finger protein 740 [Source:MGI Symbol;Acc:MGI:1915994]
724	Flii	0.000112985	0.0149485	0.581	0.603	1	ENSMUSG00000002812	flightless I actin binding protein [Source:MGI Symbol;Acc:MGI:1342286]
725	Cetn2	0.000113133	-0.0330423	0.296	0.338	1	ENSMUSG00000031347	centrin 2 [Source:MGI Symbol;Acc:MGI:1347085]
726	Atg2a	0.000113821	-0.0370061	0.432	0.477	1	ENSMUSG00000024773	autophagy related 2A [Source:MGI Symbol;Acc:MGI:1916291]
727	Ndufb2	0.000113954	-0.0357821	0.541	0.585	1	ENSMUSG00000002416	NADH:ubiquinone oxidoreductase subunit B2 [Source:MGI Symbol;Acc:MGI:1915448]
728	Baz1b	0.000115331	-0.0244264	0.533	0.574	1	ENSMUSG00000002748	bromodomain adjacent to zinc finger domain, 1B [Source:MGI Symbol;Acc:MGI:1353499]
729	Stk3	0.000116166	0.00843172	0.663	0.692	1	ENSMUSG00000022329	serine/threonine kinase 3 [Source:MGI Symbol;Acc:MGI:1928487]
730	Atp2a2	0.000116652	-0.0177842	0.687	0.724	1	ENSMUSG00000029467	ATPase, Ca++ transporting, cardiac muscle, slow twitch 2 [Source:MGI Symbol;Acc:MGI:88110]
731	Gpr183	0.000116806	-0.0695197	0.311	0.351	1	ENSMUSG00000051212	G protein-coupled receptor 183 [Source:MGI Symbol;Acc:MGI:2442034]
732	Hnrnpul1	0.000117716	-0.0290544	0.636	0.678	1	ENSMUSG00000040725	heterogeneous nuclear ribonucleoprotein U-like 1 [Source:MGI Symbol;Acc:MGI:2443517]
733	Lyn	0.000117959	-0.101877	0.989	0.987	1	ENSMUSG00000042228	LYN proto-oncogene, Src family tyrosine kinase [Source:MGI Symbol;Acc:MGI:96892]
734	Abr	0.000118061	-0.106401	0.764	0.792	1	ENSMUSG00000017631	active BCR-related gene [Source:MGI Symbol;Acc:MGI:107771]
735	Mafb	0.000118315	0.0996315	0.943	0.939	1	ENSMUSG00000074622	v-maf musculoaponeurotic fibrosarcoma oncogene family, protein B (avian) [Source:MGI Symbol;Acc:MGI:104555]
736	Pdcd5	0.000119506	-0.0220606	0.691	0.731	1	ENSMUSG00000030417	programmed cell death 5 [Source:MGI Symbol;Acc:MGI:1913538]
737	Smarce1	0.000120741	-0.0257867	0.529	0.573	1	ENSMUSG00000037935	SWI/SNF related, matrix associated, actin dependent regulator of chromatin, subfamily e, member 1 [Source:MGI Symbol;Acc:MGI:1927347]
738	Tpd52	0.000120846	-0.139143	0.966	0.97	1	ENSMUSG00000027506	tumor protein D52 [Source:MGI Symbol;Acc:MGI:107749]
739	Ptbp1	0.000122293	0.0466669	0.677	0.677	1	ENSMUSG00000006498	polypyrimidine tract binding protein 1 [Source:MGI Symbol;Acc:MGI:97791]
740	Sp110	0.000122746	0.0197881	0.589	0.61	1	ENSMUSG00000070034	Sp110 nuclear body protein [Source:MGI Symbol;Acc:MGI:1923364]
741	Srcap	0.000124417	0.00864643	0.313	0.337	1	ENSMUSG00000053877	Snf2-related CREBBP activator protein [Source:MGI Symbol;Acc:MGI:2444036]
742	Copb1	0.000124961	-0.031519	0.667	0.708	1	ENSMUSG00000030754	coatomer protein complex, subunit beta 1 [Source:MGI Symbol;Acc:MGI:1917599]
743	Magoh	0.000125138	0.0473937	0.549	0.535	1	ENSMUSG00000028609	mago homolog, exon junction complex core component [Source:MGI Symbol;Acc:MGI:1330312]
744	Sirpb1a	0.00012652	-0.0410241	0.253	0.293	1	ENSMUSG00000095788	signal-regulatory protein beta 1A [Source:MGI Symbol;Acc:MGI:2444824]
745	Nisch	0.00012686	-0.0409923	0.665	0.707	1	ENSMUSG00000021910	nischarin [Source:MGI Symbol;Acc:MGI:1928323]
746	Esco1	0.000128119	-0.0542574	0.411	0.454	1	ENSMUSG00000024293	establishment of sister chromatid cohesion N-acetyltransferase 1 [Source:MGI Symbol;Acc:MGI:1925055]
747	Dipk1a	0.000128318	-0.0286373	0.344	0.383	1	ENSMUSG00000029270	divergent protein kinase domain 1A [Source:MGI Symbol;Acc:MGI:1914516]
748	Gnb2	0.000128417	0.0439211	0.932	0.938	1	ENSMUSG00000029713	guanine nucleotide binding protein (G protein), beta 2 [Source:MGI Symbol;Acc:MGI:95784]
749	Zbtb7b	0.000129215	-0.0213095	0.252	0.29	1	ENSMUSG00000028042	zinc finger and BTB domain containing 7B [Source:MGI Symbol;Acc:MGI:102755]
750	Npc1	0.000129282	0.0574783	0.686	0.684	1	ENSMUSG00000024413	NPC intracellular cholesterol transporter 1 [Source:MGI Symbol;Acc:MGI:1097712]
751	Galnt2l	0.000130444	-0.0811831	0.855	0.867	1	NA	NA
752	Cxcl1	0.000130704	0.171392	0.358	0.316	1	ENSMUSG00000029380	chemokine (C-X-C motif) ligand 1 [Source:MGI Symbol;Acc:MGI:108068]
753	Tcf20	0.000131138	0.0281166	0.63	0.658	1	ENSMUSG00000041852	transcription factor 20 [Source:MGI Symbol;Acc:MGI:108399]
754	Ccl9	0.00013169	0.0953535	0.907	0.9	1	ENSMUSG00000019122	chemokine (C-C motif) ligand 9 [Source:MGI Symbol;Acc:MGI:104533]
755	Arf6	0.000131747	-0.0128673	0.539	0.579	1	ENSMUSG00000044147	ADP-ribosylation factor 6 [Source:MGI Symbol;Acc:MGI:99435]
756	Timm44	0.000134775	-0.0299012	0.297	0.338	1	ENSMUSG00000002949	translocase of inner mitochondrial membrane 44 [Source:MGI Symbol;Acc:MGI:1343262]
757	Fcrls	0.000135683	0.0797187	0.628	0.587	1	ENSMUSG00000015852	Fc receptor-like S, scavenger receptor [Source:MGI Symbol;Acc:MGI:1933397]
758	Stxbp6	0.00013715	0.0731068	0.527	0.489	1	ENSMUSG00000046314	syntaxin binding protein 6 (amisyn) [Source:MGI Symbol;Acc:MGI:2384963]
759	Selenoh	0.000137631	0.0249341	0.312	0.309	1	ENSMUSG00000076437	selenoprotein H [Source:MGI Symbol;Acc:MGI:1919907]
760	Tceanc2	0.000137974	-0.0243693	0.225	0.262	1	ENSMUSG00000028619	transcription elongation factor A (SII) N-terminal and central domain containing 2 [Source:MGI Symbol;Acc:MGI:1913776]
761	Rprd2	0.000142112	-0.0336299	0.35	0.392	1	ENSMUSG00000028106	regulation of nuclear pre-mRNA domain containing 2 [Source:MGI Symbol;Acc:MGI:1922387]
762	Marchf5	0.000142971	-0.0434251	0.528	0.572	1	ENSMUSG00000023307	membrane associated ring-CH-type finger 5 [Source:MGI Symbol;Acc:MGI:1915207]
763	Nudt21	0.000144402	0.038318	0.47	0.472	1	ENSMUSG00000031754	nudix (nucleoside diphosphate linked moiety X)-type motif 21 [Source:MGI Symbol;Acc:MGI:1915469]
764	Tomm20	0.000145838	0.0574693	0.889	0.887	1	ENSMUSG00000093904	translocase of outer mitochondrial membrane 20 [Source:MGI Symbol;Acc:MGI:1915202]
765	Stx5a	0.000147176	-0.0394443	0.506	0.551	1	ENSMUSG00000010110	syntaxin 5A [Source:MGI Symbol;Acc:MGI:1928483]
766	Ankhd1	0.000147351	0.075923	0.899	0.892	1	ENSMUSG00000024483	ankyrin repeat and KH domain containing 1 [Source:MGI Symbol;Acc:MGI:1921733]
767	Prrc2c	0.000147596	-0.0411526	0.899	0.924	1	ENSMUSG00000040225	proline-rich coiled-coil 2C [Source:MGI Symbol;Acc:MGI:1913754]
768	Pkn2	0.000148034	0.007396	0.655	0.685	1	ENSMUSG00000004591	protein kinase N2 [Source:MGI Symbol;Acc:MGI:109211]
769	Ube2a	0.000148868	-0.00377969	0.641	0.672	1	ENSMUSG00000016308	ubiquitin-conjugating enzyme E2A [Source:MGI Symbol;Acc:MGI:102959]
770	Ddx3y	0.000150607	0.0958078	0.251	0.22	1	ENSMUSG00000069045	DEAD box helicase 3, Y-linked [Source:MGI Symbol;Acc:MGI:1349406]
771	Tpm4	0.000152284	0.0506855	0.815	0.82	1	ENSMUSG00000031799	tropomyosin 4 [Source:MGI Symbol;Acc:MGI:2449202]
772	Cfl1	0.000156722	0.0554779	0.983	0.982	1	ENSMUSG00000056201	cofilin 1, non-muscle [Source:MGI Symbol;Acc:MGI:101757]
773	Srp9	0.000157424	0.0457414	0.797	0.805	1	ENSMUSG00000026511	signal recognition particle 9 [Source:MGI Symbol;Acc:MGI:1350930]
774	Ext1	0.000157733	0.0795624	0.947	0.941	1	ENSMUSG00000061731	exostosin glycosyltransferase 1 [Source:MGI Symbol;Acc:MGI:894663]
775	Ptpn6	0.000159483	-0.0572758	0.68	0.717	1	ENSMUSG00000004266	protein tyrosine phosphatase, non-receptor type 6 [Source:MGI Symbol;Acc:MGI:96055]
776	Mapkapk2	0.000159517	0.0483313	0.943	0.94	1	ENSMUSG00000016528	MAP kinase-activated protein kinase 2 [Source:MGI Symbol;Acc:MGI:109298]
777	Olfm1	0.00015987	0.049169	0.535	0.534	1	ENSMUSG00000026833	olfactomedin 1 [Source:MGI Symbol;Acc:MGI:1860437]
778	Resf1	0.00016004	-0.0694152	0.578	0.619	1	ENSMUSG00000032712	retroelement silencing factor 1 [Source:MGI Symbol;Acc:MGI:1914496]
779	Gm9385	0.000161063	-0.0283151	0.343	0.386	1	ENSMUSG00000080848	predicted pseudogene 9385 [Source:MGI Symbol;Acc:MGI:3646182]
780	Gigyf1	0.000161594	-0.0212291	0.295	0.334	1	ENSMUSG00000029714	GRB10 interacting GYF protein 1 [Source:MGI Symbol;Acc:MGI:1888677]
781	Gabarapl1	0.00016236	-0.0255443	0.419	0.462	1	ENSMUSG00000030161	gamma-aminobutyric acid (GABA) A receptor-associated protein-like 1 [Source:MGI Symbol;Acc:MGI:1914980]
782	Map3k11	0.000162799	0.0294581	0.273	0.269	1	ENSMUSG00000004054	mitogen-activated protein kinase kinase kinase 11 [Source:MGI Symbol;Acc:MGI:1346880]
783	Adam10	0.000162824	-0.0533672	0.716	0.755	1	ENSMUSG00000054693	a disintegrin and metallopeptidase domain 10 [Source:MGI Symbol;Acc:MGI:109548]
784	4931406C07Rik	0.000164068	-0.0295392	0.248	0.287	1	ENSMUSG00000031938	RIKEN cDNA 4931406C07 gene [Source:MGI Symbol;Acc:MGI:1918234]
785	Gpkow	0.000164532	-0.012682	0.236	0.27	1	ENSMUSG00000031148	G patch domain and KOW motifs [Source:MGI Symbol;Acc:MGI:1859610]
786	Ammecr1l	0.000168613	-0.00313605	0.302	0.337	1	ENSMUSG00000041915	AMME chromosomal region gene 1-like [Source:MGI Symbol;Acc:MGI:2442711]
787	Trmt112	0.000168803	0.0454621	0.712	0.712	1	ENSMUSG00000038812	tRNA methyltransferase 11-2 [Source:MGI Symbol;Acc:MGI:1914924]
788	Lypla1	0.000169736	0.0228664	0.32	0.335	1	ENSMUSG00000025903	lysophospholipase 1 [Source:MGI Symbol;Acc:MGI:1344588]
789	Cfdp1	0.00017051	-0.019401	0.542	0.582	1	ENSMUSG00000031954	craniofacial development protein 1 [Source:MGI Symbol;Acc:MGI:1344403]
790	Bcl2a1b	0.000172055	0.0870523	0.88	0.865	1	ENSMUSG00000089929	B cell leukemia/lymphoma 2 related protein A1b [Source:MGI Symbol;Acc:MGI:1278326]
791	Rps4x	0.000172934	0.0484129	0.99	0.988	1	ENSMUSG00000031320	ribosomal protein S4, X-linked [Source:MGI Symbol;Acc:MGI:98158]
792	Srsf7	0.00017426	0.0547542	0.804	0.799	1	ENSMUSG00000024097	serine and arginine-rich splicing factor 7 [Source:MGI Symbol;Acc:MGI:1926232]
793	Fgr	0.000174691	-0.046742	0.601	0.644	1	ENSMUSG00000028874	FGR proto-oncogene, Src family tyrosine kinase [Source:MGI Symbol;Acc:MGI:95527]
794	Ncor2	0.00017705	-0.014671	0.517	0.555	1	ENSMUSG00000029478	nuclear receptor co-repressor 2 [Source:MGI Symbol;Acc:MGI:1337080]
795	mt-Rnr1	0.00018037	0.0771123	0.998	0.994	1	ENSMUSG00000064337	mitochondrially encoded 12S rRNA [Source:MGI Symbol;Acc:MGI:102493]
796	Myadm	0.000182355	0.0528443	0.734	0.735	1	ENSMUSG00000068566	myeloid-associated differentiation marker [Source:MGI Symbol;Acc:MGI:1355332]
797	Arhgef7	0.000182788	-0.0276881	0.239	0.277	1	ENSMUSG00000031511	Rho guanine nucleotide exchange factor (GEF7) [Source:MGI Symbol;Acc:MGI:1860493]
798	Gm9320	0.000183218	0.0868876	0.524	0.492	1	ENSMUSG00000100865	predicted gene 9320 [Source:MGI Symbol;Acc:MGI:3645000]
799	Nfkbib	0.000183848	0.0587707	0.772	0.762	1	ENSMUSG00000030595	nuclear factor of kappa light polypeptide gene enhancer in B cells inhibitor, beta [Source:MGI Symbol;Acc:MGI:104752]
800	Fbxw4	0.000184112	0.0287612	0.476	0.489	1	ENSMUSG00000040913	F-box and WD-40 domain protein 4 [Source:MGI Symbol;Acc:MGI:1354698]
801	Ccnyl1	0.000184384	0.0581636	0.367	0.338	1	ENSMUSG00000070871	cyclin Y-like 1 [Source:MGI Symbol;Acc:MGI:2138614]
802	Sh2b3	0.000184663	0.0337554	0.502	0.505	1	ENSMUSG00000042594	SH2B adaptor protein 3 [Source:MGI Symbol;Acc:MGI:893598]
803	Arhgef2	0.000185422	-0.0455939	0.595	0.638	1	ENSMUSG00000028059	rho/rac guanine nucleotide exchange factor (GEF) 2 [Source:MGI Symbol;Acc:MGI:103264]
804	Ddx54	0.000187136	-0.0363305	0.442	0.485	1	ENSMUSG00000029599	DEAD box helicase 54 [Source:MGI Symbol;Acc:MGI:1919240]
805	Dcxr	0.000188252	0.0115181	0.296	0.316	1	ENSMUSG00000039450	dicarbonyl L-xylulose reductase [Source:MGI Symbol;Acc:MGI:1915130]
806	Gm10175	0.000188254	-0.0375927	0.379	0.422	1	ENSMUSG00000066724	predicted gene 10175 [Source:MGI Symbol;Acc:MGI:3704287]
807	Mpp7	0.000190302	-0.154443	0.757	0.782	1	ENSMUSG00000057440	membrane protein, palmitoylated 7 (MAGUK p55 subfamily member 7) [Source:MGI Symbol;Acc:MGI:1922989]
808	Mrpl12	0.000190727	-0.0182369	0.331	0.368	1	ENSMUSG00000039640	mitochondrial ribosomal protein L12 [Source:MGI Symbol;Acc:MGI:1926273]
809	Brk1	0.000191623	0.0476867	0.887	0.884	1	ENSMUSG00000033940	BRICK1, SCAR/WAVE actin-nucleating complex subunit [Source:MGI Symbol;Acc:MGI:1915406]
810	Oaz1	0.000192937	0.0533574	0.98	0.979	1	ENSMUSG00000035242	ornithine decarboxylase antizyme 1 [Source:MGI Symbol;Acc:MGI:109433]
811	Aqr	0.000193828	-0.0280876	0.278	0.317	1	ENSMUSG00000040383	aquarius [Source:MGI Symbol;Acc:MGI:1276102]
812	Nav1	0.000194789	0.0641027	0.868	0.857	1	ENSMUSG00000009418	neuron navigator 1 [Source:MGI Symbol;Acc:MGI:2183683]
813	Azi2	0.000194962	-0.0286787	0.49	0.533	1	ENSMUSG00000039285	5-azacytidine induced gene 2 [Source:MGI Symbol;Acc:MGI:1351332]
814	Ankib1	0.000196891	-0.00903933	0.416	0.453	1	ENSMUSG00000040351	ankyrin repeat and IBR domain containing 1 [Source:MGI Symbol;Acc:MGI:1918047]
815	Lsm3	0.000198916	-0.00423951	0.371	0.4	1	ENSMUSG00000034192	LSM3 homolog, U6 small nuclear RNA and mRNA degradation associated [Source:MGI Symbol;Acc:MGI:1914928]
816	Dmac1	0.000201241	0.040769	0.513	0.506	1	ENSMUSG00000028398	distal membrane arm assembly complex 1 [Source:MGI Symbol;Acc:MGI:1914178]
817	Tubb2a	0.000201333	0.0635787	0.594	0.57	1	ENSMUSG00000058672	tubulin, beta 2A class IIA [Source:MGI Symbol;Acc:MGI:107861]
818	H13	0.000201799	0.00486328	0.698	0.728	1	ENSMUSG00000019188	histocompatibility 13 [Source:MGI Symbol;Acc:MGI:95886]
819	Gm37531	0.000202389	-0.0444581	0.234	0.27	1	ENSMUSG00000103696	predicted gene, 37531 [Source:MGI Symbol;Acc:MGI:5610759]
820	Ost4	0.000204925	-0.052657	0.832	0.844	1	ENSMUSG00000038803	oligosaccharyltransferase complex subunit 4 (non-catalytic) [Source:MGI Symbol;Acc:MGI:1914945]
821	Prkar2a	0.000205126	0.0170732	0.389	0.407	1	ENSMUSG00000032601	protein kinase, cAMP dependent regulatory, type II alpha [Source:MGI Symbol;Acc:MGI:108025]
822	Eif4g2	0.000205986	0.0537716	0.951	0.95	1	ENSMUSG00000005610	eukaryotic translation initiation factor 4, gamma 2 [Source:MGI Symbol;Acc:MGI:109207]
823	Psma5	0.00020739	0.013052	0.655	0.675	1	ENSMUSG00000068749	proteasome subunit alpha 5 [Source:MGI Symbol;Acc:MGI:1347009]
824	Fxyd2	0.000207968	0.0614977	0.341	0.309	1	ENSMUSG00000059412	FXYD domain-containing ion transport regulator 2 [Source:MGI Symbol;Acc:MGI:1195260]
825	Trim30a	0.000208877	0.0712614	0.823	0.824	1	ENSMUSG00000030921	tripartite motif-containing 30A [Source:MGI Symbol;Acc:MGI:98178]
826	Synrg	0.000210126	-0.0328627	0.369	0.411	1	ENSMUSG00000034940	synergin, gamma [Source:MGI Symbol;Acc:MGI:1354742]
827	Tpp2	0.000210464	-0.0569024	0.759	0.791	1	ENSMUSG00000041763	tripeptidyl peptidase II [Source:MGI Symbol;Acc:MGI:102724]
828	Nlrp1c-ps	0.000212004	-0.0378209	0.247	0.282	1	ENSMUSG00000092528	NLR family, pyrin domain containing 1C, pseudogene [Source:MGI Symbol;Acc:MGI:3582962]
829	Nlrp1c-ps	0.000212004	-0.0378209	0.247	0.282	1	ENSMUSG00000121474	NLR family, pyrin domain containing 1C, pseudogene [Source:NCBI gene (formerly Entrezgene);Acc:627984]
830	Acaca	0.000213209	-0.0374378	0.306	0.346	1	ENSMUSG00000020532	acetyl-Coenzyme A carboxylase alpha [Source:MGI Symbol;Acc:MGI:108451]
831	Ndufb10	0.000213912	0.0389254	0.735	0.738	1	ENSMUSG00000040048	NADH:ubiquinone oxidoreductase subunit B10 [Source:MGI Symbol;Acc:MGI:1915592]
832	Smad1	0.000215806	-0.0106508	0.334	0.367	1	ENSMUSG00000031681	SMAD family member 1 [Source:MGI Symbol;Acc:MGI:109452]
833	Hmg20b	0.000217256	-0.0241265	0.381	0.421	1	ENSMUSG00000020232	high mobility group 20B [Source:MGI Symbol;Acc:MGI:1341190]
834	Adcy7	0.000218	0.0516168	0.776	0.785	1	ENSMUSG00000031659	adenylate cyclase 7 [Source:MGI Symbol;Acc:MGI:102891]
835	Ufd1	0.000220462	-0.0156219	0.367	0.405	1	ENSMUSG00000005262	ubiquitin recognition factor in ER-associated degradation 1 [Source:MGI Symbol;Acc:MGI:109353]
836	Ubr1	0.000221798	-0.0210645	0.265	0.301	1	ENSMUSG00000027272	ubiquitin protein ligase E3 component n-recognin 1 [Source:MGI Symbol;Acc:MGI:1277977]
837	Lyz2	0.000222837	0.00894389	1	0.998	1	ENSMUSG00000069516	lysozyme 2 [Source:MGI Symbol;Acc:MGI:96897]
838	Brd9	0.000223975	-0.0209691	0.28	0.316	1	ENSMUSG00000057649	bromodomain containing 9 [Source:MGI Symbol;Acc:MGI:2145317]
839	Itga6	0.000224081	-0.062595	0.313	0.351	1	ENSMUSG00000027111	integrin alpha 6 [Source:MGI Symbol;Acc:MGI:96605]
840	Thrap3	0.00022409	-0.0382141	0.774	0.809	1	ENSMUSG00000043962	thyroid hormone receptor associated protein 3 [Source:MGI Symbol;Acc:MGI:2442637]
841	Med14	0.000226005	-0.0357738	0.441	0.483	1	ENSMUSG00000064127	mediator complex subunit 14 [Source:MGI Symbol;Acc:MGI:1349442]
842	Cyc1	0.000227475	-0.0264818	0.485	0.526	1	ENSMUSG00000022551	cytochrome c-1 [Source:MGI Symbol;Acc:MGI:1913695]
843	Epc2	0.000228436	-0.0165418	0.575	0.614	1	ENSMUSG00000069495	enhancer of polycomb homolog 2 [Source:MGI Symbol;Acc:MGI:1278321]
844	Yy1	0.000229058	-0.0254833	0.736	0.77	1	ENSMUSG00000021264	YY1 transcription factor [Source:MGI Symbol;Acc:MGI:99150]
845	Zfp608	0.000229916	-0.082924	0.331	0.37	1	ENSMUSG00000052713	zinc finger protein 608 [Source:MGI Symbol;Acc:MGI:2442338]
846	Dpf2	0.000231072	-0.0168861	0.386	0.422	1	ENSMUSG00000024826	double PHD fingers 2 [Source:MGI Symbol;Acc:MGI:109529]
847	Atp6v1d	0.000231321	0.040278	0.71	0.718	1	ENSMUSG00000021114	ATPase, H+ transporting, lysosomal V1 subunit D [Source:MGI Symbol;Acc:MGI:1921084]
848	Tjap1	0.000235331	-0.0114203	0.288	0.32	1	ENSMUSG00000012296	tight junction associated protein 1 [Source:MGI Symbol;Acc:MGI:1921344]
849	Blnk	0.000235595	0.0710679	0.845	0.818	1	ENSMUSG00000061132	B cell linker [Source:MGI Symbol;Acc:MGI:96878]
850	Gpatch2l	0.000238117	-0.0426683	0.368	0.41	1	ENSMUSG00000021254	G patch domain containing 2 like [Source:MGI Symbol;Acc:MGI:1917623]
851	Cdv3	0.000239257	-0.00200934	0.607	0.639	1	ENSMUSG00000032803	carnitine deficiency-associated gene expressed in ventricle 3 [Source:MGI Symbol;Acc:MGI:2448759]
852	Naa10	0.000239334	0.010444	0.386	0.408	1	ENSMUSG00000031388	N(alpha)-acetyltransferase 10, NatA catalytic subunit [Source:MGI Symbol;Acc:MGI:1915255]
853	Atp6v1f	0.000239352	0.0294549	0.897	0.909	1	ENSMUSG00000004285	ATPase, H+ transporting, lysosomal V1 subunit F [Source:MGI Symbol;Acc:MGI:1913394]
854	Gbe1	0.000247462	0.072185	0.449	0.417	1	ENSMUSG00000022707	glucan (1,4-alpha-), branching enzyme 1 [Source:MGI Symbol;Acc:MGI:1921435]
855	Sirpb1c	0.000247904	-0.0719229	0.515	0.554	1	ENSMUSG00000074677	signal-regulatory protein beta 1C [Source:MGI Symbol;Acc:MGI:3807521]
856	Hadha	0.000248143	-0.0257293	0.559	0.601	1	ENSMUSG00000025745	hydroxyacyl-CoA dehydrogenase trifunctional multienzyme complex subunit alpha [Source:MGI Symbol;Acc:MGI:2135593]
857	Dcp2	0.000248577	-0.00984074	0.305	0.339	1	ENSMUSG00000024472	decapping mRNA 2 [Source:MGI Symbol;Acc:MGI:1917890]
858	Med7	0.000248897	-0.0269035	0.425	0.467	1	ENSMUSG00000020397	mediator complex subunit 7 [Source:MGI Symbol;Acc:MGI:1913463]
859	Ifih1	0.000249863	0.237184	0.687	0.689	1	ENSMUSG00000026896	interferon induced with helicase C domain 1 [Source:MGI Symbol;Acc:MGI:1918836]
860	Atp7a	0.000250321	-0.0279372	0.593	0.634	1	ENSMUSG00000033792	ATPase, Cu++ transporting, alpha polypeptide [Source:MGI Symbol;Acc:MGI:99400]
861	Bcl6	0.000250653	0.0687146	0.8	0.783	1	ENSMUSG00000022508	B cell leukemia/lymphoma 6 [Source:MGI Symbol;Acc:MGI:107187]
862	Cap1	0.000255833	-0.0543924	0.815	0.845	1	ENSMUSG00000028656	CAP, adenylate cyclase-associated protein 1 (yeast) [Source:MGI Symbol;Acc:MGI:88262]
863	Nfyc	0.000257696	-0.0442186	0.365	0.407	1	ENSMUSG00000032897	nuclear transcription factor-Y gamma [Source:MGI Symbol;Acc:MGI:107901]
864	Mgat5	0.000258445	-0.0759021	0.765	0.797	1	ENSMUSG00000036155	mannoside acetylglucosaminyltransferase 5 [Source:MGI Symbol;Acc:MGI:894701]
865	Gm45223	0.000259984	-0.0651776	0.684	0.721	1	ENSMUSG00000109429	predicted gene 45223 [Source:MGI Symbol;Acc:MGI:5753799]
866	Zc3h15	0.000261116	-0.0491626	0.635	0.676	1	ENSMUSG00000027091	zinc finger CCCH-type containing 15 [Source:MGI Symbol;Acc:MGI:1919747]
867	Mgrn1	0.00026164	0.00351086	0.636	0.669	1	ENSMUSG00000022517	mahogunin, ring finger 1 [Source:MGI Symbol;Acc:MGI:2447670]
868	Brd8	0.000262729	-0.0302004	0.3	0.34	1	ENSMUSG00000003778	bromodomain containing 8 [Source:MGI Symbol;Acc:MGI:1925906]
869	Fosl2	0.000264158	0.0802909	0.936	0.926	1	ENSMUSG00000029135	fos-like antigen 2 [Source:MGI Symbol;Acc:MGI:102858]
870	Pxn	0.000266348	0.0660789	0.916	0.908	1	ENSMUSG00000029528	paxillin [Source:MGI Symbol;Acc:MGI:108295]
871	Khnyn	0.000270556	-0.00514334	0.257	0.288	1	ENSMUSG00000047153	KH and NYN domain containing [Source:MGI Symbol;Acc:MGI:2451333]
872	Cnn2	0.000271205	0.0324385	0.553	0.558	1	ENSMUSG00000004665	calponin 2 [Source:MGI Symbol;Acc:MGI:105093]
873	Tbc1d14	0.00027971	-0.0678957	0.504	0.546	1	ENSMUSG00000029192	TBC1 domain family, member 14 [Source:MGI Symbol;Acc:MGI:1098708]
874	Cdk9	0.000282126	0.0151515	0.547	0.569	1	ENSMUSG00000009555	cyclin-dependent kinase 9 (CDC2-related kinase) [Source:MGI Symbol;Acc:MGI:1328368]
875	Rab11fip1	0.000282656	0.0926452	0.703	0.688	1	ENSMUSG00000031488	RAB11 family interacting protein 1 (class I) [Source:MGI Symbol;Acc:MGI:1923017]
876	Fyb	0.000285722	-0.0550712	0.96	0.971	1	ENSMUSG00000022148	FYN binding protein [Source:MGI Symbol;Acc:MGI:1346327]
877	Prpf18	0.000287766	-0.0364932	0.264	0.303	1	ENSMUSG00000039449	pre-mRNA processing factor 18 [Source:MGI Symbol;Acc:MGI:1914479]
878	Ccdc88b	0.000288147	-0.0211368	0.298	0.334	1	ENSMUSG00000047810	coiled-coil domain containing 88B [Source:MGI Symbol;Acc:MGI:1925567]
879	Imp3	0.000289027	0.0267846	0.383	0.383	1	ENSMUSG00000032288	IMP3, U3 small nucleolar ribonucleoprotein [Source:MGI Symbol;Acc:MGI:1916119]
880	Apc	0.000290033	-0.0439733	0.63	0.671	1	ENSMUSG00000005871	APC, WNT signaling pathway regulator [Source:MGI Symbol;Acc:MGI:88039]
881	Stk38	0.000292832	-0.0240022	0.517	0.557	1	ENSMUSG00000024006	serine/threonine kinase 38 [Source:MGI Symbol;Acc:MGI:2442572]
882	Klhdc10	0.000294964	-0.0310281	0.223	0.259	1	ENSMUSG00000029775	kelch domain containing 10 [Source:MGI Symbol;Acc:MGI:1924038]
883	Rtf2	0.000296734	-0.0335673	0.607	0.648	1	ENSMUSG00000027502	replication termination factor 2 [Source:MGI Symbol;Acc:MGI:1913654]
884	Nelfe	0.000300467	-0.0181747	0.251	0.285	1	ENSMUSG00000024369	negative elongation factor complex member E, Rdbp [Source:MGI Symbol;Acc:MGI:102744]
885	Map7d1	0.000302131	0.0065107	0.701	0.727	1	ENSMUSG00000028849	MAP7 domain containing 1 [Source:MGI Symbol;Acc:MGI:2384297]
886	Bbip1	0.000303997	-0.0516522	0.482	0.523	1	ENSMUSG00000084957	BBSome interacting protein 1 [Source:MGI Symbol;Acc:MGI:1913610]
887	Cybc1	0.000306594	-0.0217138	0.299	0.337	1	ENSMUSG00000039294	cytochrome b 245 chaperone 1 [Source:MGI Symbol;Acc:MGI:2384959]
888	Sar1a	0.000307684	0.0401143	0.644	0.648	1	ENSMUSG00000020088	secretion associated Ras related GTPase 1A [Source:MGI Symbol;Acc:MGI:98230]
889	Timp2	0.00031066	0.064659	0.888	0.879	1	ENSMUSG00000017466	tissue inhibitor of metalloproteinase 2 [Source:MGI Symbol;Acc:MGI:98753]
890	Ubl7	0.000311844	-0.0103697	0.231	0.264	1	ENSMUSG00000055720	ubiquitin-like 7 (bone marrow stromal cell-derived) [Source:MGI Symbol;Acc:MGI:1916709]
891	Rabac1	0.000316087	0.0492059	0.844	0.841	1	ENSMUSG00000003380	Rab acceptor 1 (prenylated) [Source:MGI Symbol;Acc:MGI:1201692]
892	Arpc4	0.00031757	-0.070213	0.928	0.941	1	ENSMUSG00000079426	actin related protein 2/3 complex, subunit 4 [Source:MGI Symbol;Acc:MGI:1915339]
893	Crtc2	0.00031766	0.0135713	0.3	0.314	1	ENSMUSG00000027936	CREB regulated transcription coactivator 2 [Source:MGI Symbol;Acc:MGI:1921593]
894	Trnau1ap	0.000320831	0.00957732	0.299	0.318	1	ENSMUSG00000028898	tRNA selenocysteine 1 associated protein 1 [Source:MGI Symbol;Acc:MGI:1919037]
895	Suz12	0.000322201	-0.0206447	0.616	0.655	1	ENSMUSG00000017548	SUZ12 polycomb repressive complex 2 subunit [Source:MGI Symbol;Acc:MGI:1261758]
896	Ebna1bp2	0.00032244	0.0256845	0.344	0.343	1	ENSMUSG00000028729	EBNA1 binding protein 2 [Source:MGI Symbol;Acc:MGI:1916322]
897	Ireb2	0.000323044	0.00766015	0.414	0.44	1	ENSMUSG00000032293	iron responsive element binding protein 2 [Source:MGI Symbol;Acc:MGI:1928268]
898	Tnrc18	0.000323199	-0.0525027	0.608	0.649	1	ENSMUSG00000039477	trinucleotide repeat containing 18 [Source:MGI Symbol;Acc:MGI:3648294]
899	Gm43984	0.000325233	-0.0374525	0.351	0.392	1	ENSMUSG00000108238	predicted gene, 43984 [Source:MGI Symbol;Acc:MGI:5690376]
900	Pgam1	0.000327067	-0.015809	0.666	0.703	1	ENSMUSG00000011752	phosphoglycerate mutase 1 [Source:MGI Symbol;Acc:MGI:97552]
901	Atp6v1c1	0.000330387	0.0463371	0.867	0.869	1	ENSMUSG00000022295	ATPase, H+ transporting, lysosomal V1 subunit C1 [Source:MGI Symbol;Acc:MGI:1913585]
902	Dusp5	0.000332725	0.0823031	0.683	0.668	1	ENSMUSG00000034765	dual specificity phosphatase 5 [Source:MGI Symbol;Acc:MGI:2685183]
903	Uqcr10	0.00033586	-0.0520206	0.778	0.803	1	ENSMUSG00000059534	ubiquinol-cytochrome c reductase, complex III subunit X [Source:MGI Symbol;Acc:MGI:1913402]
904	Samd8	0.000336383	-0.0871845	0.599	0.629	1	ENSMUSG00000021770	sterile alpha motif domain containing 8 [Source:MGI Symbol;Acc:MGI:1914880]
905	Ppp1cb	0.000341219	0.0325284	0.79	0.803	1	ENSMUSG00000014956	protein phosphatase 1 catalytic subunit beta [Source:MGI Symbol;Acc:MGI:104871]
906	Mxi1	0.000341785	-0.130665	0.636	0.651	1	ENSMUSG00000025025	MAX interactor 1, dimerization protein [Source:MGI Symbol;Acc:MGI:97245]
907	Chmp4b	0.000347322	0.0594424	0.923	0.922	1	ENSMUSG00000038467	charged multivesicular body protein 4B [Source:MGI Symbol;Acc:MGI:1922858]
908	Pin1	0.000348678	-0.00853655	0.33	0.359	1	ENSMUSG00000032171	peptidyl-prolyl cis/trans isomerase, NIMA-interacting 1 [Source:MGI Symbol;Acc:MGI:1346036]
909	Ang	0.000352029	0.0316536	0.32	0.321	1	ENSMUSG00000072115	angiogenin, ribonuclease, RNase A family, 5 [Source:MGI Symbol;Acc:MGI:88022]
910	Dhx9	0.000352551	-0.030007	0.528	0.57	1	ENSMUSG00000042699	DEAH (Asp-Glu-Ala-His) box polypeptide 9 [Source:MGI Symbol;Acc:MGI:108177]
911	Lrrc8c	0.000352881	-0.0968777	0.477	0.505	1	ENSMUSG00000054720	leucine rich repeat containing 8 family, member C [Source:MGI Symbol;Acc:MGI:2140839]
912	Idh3b	0.000353197	-0.031307	0.487	0.529	1	ENSMUSG00000027406	isocitrate dehydrogenase 3 (NAD+) beta [Source:MGI Symbol;Acc:MGI:2158650]
913	Aph1a	0.000354964	-0.00981491	0.558	0.593	1	ENSMUSG00000015750	aph1 homolog A, gamma secretase subunit [Source:MGI Symbol;Acc:MGI:2385110]
914	Cacna1d	0.000358199	0.0531163	0.576	0.59	1	ENSMUSG00000015968	calcium channel, voltage-dependent, L type, alpha 1D subunit [Source:MGI Symbol;Acc:MGI:88293]
915	Dazap2	0.000360638	0.057859	0.955	0.95	1	ENSMUSG00000000346	DAZ associated protein 2 [Source:MGI Symbol;Acc:MGI:1344344]
916	Polr1f	0.000360829	-0.0365651	0.38	0.42	1	ENSMUSG00000020561	RNA polymerase I subunit F [Source:MGI Symbol;Acc:MGI:106292]
917	Cmtm7	0.000362242	-0.03616	0.797	0.83	1	ENSMUSG00000032436	CKLF-like MARVEL transmembrane domain containing 7 [Source:MGI Symbol;Acc:MGI:2447166]
918	Ndufaf8	0.000362483	-0.0280412	0.406	0.447	1	ENSMUSG00000078572	NADH:ubiquinone oxidoreductase complex assembly factor 8 [Source:MGI Symbol;Acc:MGI:1913676]
919	Plxnb2	0.000364503	0.0150096	0.69	0.71	1	ENSMUSG00000036606	plexin B2 [Source:MGI Symbol;Acc:MGI:2154239]
920	Pdxdc1	0.000364779	-0.0261452	0.434	0.475	1	ENSMUSG00000022680	pyridoxal-dependent decarboxylase domain containing 1 [Source:MGI Symbol;Acc:MGI:1920909]
921	Eef1g	0.000370694	0.0491276	0.883	0.879	1	ENSMUSG00000071644	eukaryotic translation elongation factor 1 gamma [Source:MGI Symbol;Acc:MGI:1914410]
922	Mef2a	0.000372108	-0.0669214	0.97	0.972	1	ENSMUSG00000030557	myocyte enhancer factor 2A [Source:MGI Symbol;Acc:MGI:99532]
923	Olfml3	0.000372119	-0.0523936	0.305	0.345	1	ENSMUSG00000027848	olfactomedin-like 3 [Source:MGI Symbol;Acc:MGI:1914877]
924	Atg101	0.000373383	-0.00982588	0.335	0.368	1	ENSMUSG00000037204	autophagy related 101 [Source:MGI Symbol;Acc:MGI:1915368]
925	Mta2	0.000375828	-0.0120215	0.341	0.375	1	ENSMUSG00000071646	metastasis-associated gene family, member 2 [Source:MGI Symbol;Acc:MGI:1346340]
926	Stt3a	0.000376112	-0.0341898	0.513	0.555	1	ENSMUSG00000032116	STT3, subunit of the oligosaccharyltransferase complex, homolog A (S. cerevisiae) [Source:MGI Symbol;Acc:MGI:105124]
927	Sash3	0.000377343	-0.0154579	0.234	0.266	1	ENSMUSG00000031101	SAM and SH3 domain containing 3 [Source:MGI Symbol;Acc:MGI:1921381]
928	Ccnt2	0.000382121	-0.0470315	0.433	0.473	1	ENSMUSG00000026349	cyclin T2 [Source:MGI Symbol;Acc:MGI:1920199]
929	4930599N23Rik	0.000382718	0.0558002	0.291	0.269	1	ENSMUSG00000073144	RIKEN cDNA 4930599N23 gene [Source:MGI Symbol;Acc:MGI:1922629]
930	BC028528	0.00038309	0.0314095	0.662	0.672	1	ENSMUSG00000038543	cDNA sequence BC028528 [Source:MGI Symbol;Acc:MGI:2385885]
931	Ppia	0.000387009	0.0505916	0.987	0.985	1	ENSMUSG00000071866	peptidylprolyl isomerase A [Source:MGI Symbol;Acc:MGI:97749]
932	Sbds	0.000388223	0.0305085	0.687	0.699	1	ENSMUSG00000025337	SBDS ribosome maturation factor [Source:MGI Symbol;Acc:MGI:1913961]
933	1600020E01Rik	0.000390105	0.0618181	0.43	0.4	1	ENSMUSG00000097048	RIKEN cDNA 1600020E01 gene [Source:MGI Symbol;Acc:MGI:1919262]
934	Nasp	0.000391529	0.0620589	0.612	0.586	1	ENSMUSG00000028693	nuclear autoantigenic sperm protein (histone-binding) [Source:MGI Symbol;Acc:MGI:1355328]
935	Btg1	0.000394138	-0.0603629	0.987	0.982	1	ENSMUSG00000036478	BTG anti-proliferation factor 1 [Source:MGI Symbol;Acc:MGI:88215]
936	Mir142hg	0.000394169	-0.075629	0.868	0.861	1	ENSMUSG00000084796	Mir142 host gene (non-protein coding) [Source:MGI Symbol;Acc:MGI:1925841]
937	Dnm1l	0.000394913	-0.0453095	0.356	0.394	1	ENSMUSG00000022789	dynamin 1-like [Source:MGI Symbol;Acc:MGI:1921256]
938	Gdpd3	0.0003954	-0.0366269	0.306	0.345	1	ENSMUSG00000030703	glycerophosphodiester phosphodiesterase domain containing 3 [Source:MGI Symbol;Acc:MGI:1915866]
939	Ppp2r3c	0.000395623	-0.0302483	0.275	0.313	1	ENSMUSG00000021022	protein phosphatase 2, regulatory subunit B'', gamma [Source:MGI Symbol;Acc:MGI:1930009]
940	Vav3	0.000396656	0.063641	0.92	0.926	1	ENSMUSG00000033721	vav 3 oncogene [Source:MGI Symbol;Acc:MGI:1888518]
941	Ttc19	0.000398269	0.047716	0.48	0.482	1	ENSMUSG00000042298	tetratricopeptide repeat domain 19 [Source:MGI Symbol;Acc:MGI:1920045]
942	Ctdsp1	0.000398684	0.0121411	0.442	0.46	1	ENSMUSG00000026176	CTD (carboxy-terminal domain, RNA polymerase II, polypeptide A) small phosphatase 1 [Source:MGI Symbol;Acc:MGI:2654470]
943	Taf13	0.000398724	0.055241	0.459	0.443	1	ENSMUSG00000048100	TATA-box binding protein associated factor 13 [Source:MGI Symbol;Acc:MGI:1913500]
944	Gtf2h1	0.000401336	0.0215105	0.488	0.499	1	ENSMUSG00000006599	general transcription factor II H, polypeptide 1 [Source:MGI Symbol;Acc:MGI:1277216]
945	Zfp991	0.00040139	-0.0338797	0.27	0.307	1	ENSMUSG00000067916	zinc finger protein 991 [Source:MGI Symbol;Acc:MGI:3701604]
946	Ptms	0.00040358	-0.070074	0.925	0.936	1	ENSMUSG00000030122	parathymosin [Source:MGI Symbol;Acc:MGI:1916452]
947	Ddx1	0.000407187	-0.0134588	0.314	0.343	1	ENSMUSG00000037149	DEAD box helicase 1 [Source:MGI Symbol;Acc:MGI:2144727]
948	Hivep3	0.00040953	-0.0894032	0.61	0.645	1	ENSMUSG00000028634	human immunodeficiency virus type I enhancer binding protein 3 [Source:MGI Symbol;Acc:MGI:106589]
949	Gsto1	0.00041281	-0.0403526	0.411	0.452	1	ENSMUSG00000025068	glutathione S-transferase omega 1 [Source:MGI Symbol;Acc:MGI:1342273]
950	Glul	0.000414067	0.0570994	0.818	0.82	1	ENSMUSG00000026473	glutamate-ammonia ligase (glutamine synthetase) [Source:MGI Symbol;Acc:MGI:95739]
951	Hectd1	0.000414424	-0.031564	0.797	0.83	1	ENSMUSG00000035247	HECT domain E3 ubiquitin protein ligase 1 [Source:MGI Symbol;Acc:MGI:2384768]
952	Atp6ap2	0.000422002	0.040681	0.907	0.911	1	ENSMUSG00000031007	ATPase, H+ transporting, lysosomal accessory protein 2 [Source:MGI Symbol;Acc:MGI:1917745]
953	Zfp330	0.000425319	-0.0300424	0.319	0.359	1	ENSMUSG00000031711	zinc finger protein 330 [Source:MGI Symbol;Acc:MGI:1353574]
954	Rps10	0.000426535	-0.0575925	0.984	0.986	1	ENSMUSG00000052146	ribosomal protein S10 [Source:MGI Symbol;Acc:MGI:1914347]
955	Ndfip2	0.000426924	0.0549199	0.675	0.666	1	ENSMUSG00000053253	Nedd4 family interacting protein 2 [Source:MGI Symbol;Acc:MGI:1923523]
956	Rfc1	0.000428145	-0.040267	0.356	0.395	1	ENSMUSG00000029191	replication factor C (activator 1) 1 [Source:MGI Symbol;Acc:MGI:97891]
957	Sema4d	0.000430657	-0.0839154	0.719	0.751	1	ENSMUSG00000021451	sema domain, immunoglobulin domain (Ig), transmembrane domain (TM) and short cytoplasmic domain, (semaphorin) 4D [Source:MGI Symbol;Acc:MGI:109244]
958	Nfatc1	0.000430676	-0.00363755	0.419	0.451	1	ENSMUSG00000033016	nuclear factor of activated T cells, cytoplasmic, calcineurin dependent 1 [Source:MGI Symbol;Acc:MGI:102469]
959	Uqcrfs1	0.000430934	0.0254711	0.673	0.684	1	ENSMUSG00000038462	ubiquinol-cytochrome c reductase, Rieske iron-sulfur polypeptide 1 [Source:MGI Symbol;Acc:MGI:1913944]
960	Gatad2b	0.000431465	-0.0614003	0.747	0.78	1	ENSMUSG00000042390	GATA zinc finger domain containing 2B [Source:MGI Symbol;Acc:MGI:2443225]
961	H2-Eb1	0.000431781	0.0464627	0.991	0.989	1	ENSMUSG00000060586	histocompatibility 2, class II antigen E beta [Source:MGI Symbol;Acc:MGI:95901]
962	Prr14l	0.000433111	-0.0280824	0.276	0.313	1	ENSMUSG00000054280	proline rich 14-like [Source:MGI Symbol;Acc:MGI:2443658]
963	Wipf1	0.000433276	-0.0855726	0.788	0.816	1	ENSMUSG00000075284	WAS/WASL interacting protein family, member 1 [Source:MGI Symbol;Acc:MGI:2178801]
964	Snx12	0.000433829	0.0495981	0.421	0.409	1	ENSMUSG00000046032	sorting nexin 12 [Source:MGI Symbol;Acc:MGI:1919331]
965	Vps29	0.000434063	0.0298601	0.716	0.726	1	ENSMUSG00000029462	VPS29 retromer complex component [Source:MGI Symbol;Acc:MGI:1928344]
966	Vps37c	0.000440232	0.0114338	0.419	0.441	1	ENSMUSG00000048832	vacuolar protein sorting 37C [Source:MGI Symbol;Acc:MGI:2147661]
967	Exosc5	0.000440379	0.0103965	0.271	0.283	1	ENSMUSG00000061286	exosome component 5 [Source:MGI Symbol;Acc:MGI:107889]
968	Ube2q1	0.000442891	-0.0410066	0.563	0.604	1	ENSMUSG00000042572	ubiquitin-conjugating enzyme E2Q family member 1 [Source:MGI Symbol;Acc:MGI:1917343]
969	Ypel5	0.000443701	-0.058706	0.575	0.615	1	ENSMUSG00000039770	yippee like 5 [Source:MGI Symbol;Acc:MGI:1916937]
970	Snx17	0.000445904	-0.0312752	0.445	0.487	1	ENSMUSG00000029146	sorting nexin 17 [Source:MGI Symbol;Acc:MGI:2387801]
971	Lrp6	0.000447374	0.00770549	0.454	0.485	1	ENSMUSG00000030201	low density lipoprotein receptor-related protein 6 [Source:MGI Symbol;Acc:MGI:1298218]
972	Fgfr1op2	0.000448922	-0.0238727	0.624	0.662	1	ENSMUSG00000040242	FGFR1 oncogene partner 2 [Source:MGI Symbol;Acc:MGI:1914779]
973	Ptbp2	0.000449337	-0.0494365	0.528	0.569	1	ENSMUSG00000028134	polypyrimidine tract binding protein 2 [Source:MGI Symbol;Acc:MGI:1860489]
974	Vrk2	0.000453642	-0.0199177	0.531	0.569	1	ENSMUSG00000064090	vaccinia related kinase 2 [Source:MGI Symbol;Acc:MGI:1917172]
975	Ccnk	0.000459437	-0.0169293	0.336	0.371	1	ENSMUSG00000021258	cyclin K [Source:MGI Symbol;Acc:MGI:1276106]
976	Ptgr2	0.000462079	0.00609048	0.243	0.265	1	ENSMUSG00000072946	prostaglandin reductase 2 [Source:MGI Symbol;Acc:MGI:1916372]
977	Xaf1	0.000463538	-0.0113668	0.491	0.526	1	ENSMUSG00000040483	XIAP associated factor 1 [Source:MGI Symbol;Acc:MGI:3772572]
978	Crnkl1	0.000466218	-0.0279664	0.266	0.303	1	ENSMUSG00000001767	crooked neck pre-mRNA splicing factor 1 [Source:MGI Symbol;Acc:MGI:1914127]
979	Wdr44	0.000470808	-0.0465667	0.318	0.357	1	ENSMUSG00000036769	WD repeat domain 44 [Source:MGI Symbol;Acc:MGI:1919654]
980	Gm37399	0.000472474	0.0264441	0.274	0.264	1	ENSMUSG00000104200	predicted gene, 37399 [Source:MGI Symbol;Acc:MGI:5610627]
981	Arhgap25	0.000474994	-0.0343931	0.712	0.748	1	ENSMUSG00000030047	Rho GTPase activating protein 25 [Source:MGI Symbol;Acc:MGI:2443687]
982	Ppm1g	0.00047933	-0.0337594	0.386	0.427	1	ENSMUSG00000029147	protein phosphatase 1G (formerly 2C), magnesium-dependent, gamma isoform [Source:MGI Symbol;Acc:MGI:106065]
983	Mertk	0.000480508	-0.0947654	0.622	0.645	1	ENSMUSG00000014361	MER proto-oncogene tyrosine kinase [Source:MGI Symbol;Acc:MGI:96965]
984	Nfatc3	0.00048318	-0.029425	0.361	0.4	1	ENSMUSG00000031902	nuclear factor of activated T cells, cytoplasmic, calcineurin dependent 3 [Source:MGI Symbol;Acc:MGI:103296]
985	Arcn1	0.000485724	0.00866055	0.638	0.662	1	ENSMUSG00000032096	archain 1 [Source:MGI Symbol;Acc:MGI:2387591]
986	Rsbn1l	0.000485911	-0.0135865	0.582	0.619	1	ENSMUSG00000039968	round spermatid basic protein 1-like [Source:MGI Symbol;Acc:MGI:3036237]
987	Cyb5a	0.000486012	0.0427836	0.65	0.635	1	ENSMUSG00000024646	cytochrome b5 type A (microsomal) [Source:MGI Symbol;Acc:MGI:1926952]
988	Stard3	0.000487333	-0.00466285	0.435	0.467	1	ENSMUSG00000018167	START domain containing 3 [Source:MGI Symbol;Acc:MGI:1929618]
989	Akr1b3	0.000493349	0.0432375	0.693	0.691	1	ENSMUSG00000001642	aldo-keto reductase family 1, member B3 (aldose reductase) [Source:MGI Symbol;Acc:MGI:1353494]
990	Mthfd2	0.000494432	0.0410043	0.313	0.304	1	ENSMUSG00000005667	methylenetetrahydrofolate dehydrogenase (NAD+ dependent), methenyltetrahydrofolate cyclohydrolase [Source:MGI Symbol;Acc:MGI:1338850]
991	Pygb	0.000494528	0.0205525	0.244	0.251	1	ENSMUSG00000033059	brain glycogen phosphorylase [Source:MGI Symbol;Acc:MGI:97828]
992	Cerk	0.000495362	-0.0509749	0.775	0.809	1	ENSMUSG00000035891	ceramide kinase [Source:MGI Symbol;Acc:MGI:2386052]
993	Svil	0.000496973	-0.0723774	0.676	0.712	1	ENSMUSG00000024236	supervillin [Source:MGI Symbol;Acc:MGI:2147319]
994	Tsn	0.000497777	0.0131495	0.584	0.602	1	ENSMUSG00000026374	translin [Source:MGI Symbol;Acc:MGI:109263]
995	Gnai3	0.000498411	0.0490466	0.746	0.741	1	ENSMUSG00000000001	guanine nucleotide binding protein (G protein), alpha inhibiting 3 [Source:MGI Symbol;Acc:MGI:95773]
996	Emc3	0.000501911	-0.0285966	0.482	0.523	1	ENSMUSG00000030286	ER membrane protein complex subunit 3 [Source:MGI Symbol;Acc:MGI:1913337]
997	Rgs2	0.000502591	-0.138179	0.715	0.74	1	ENSMUSG00000026360	regulator of G-protein signaling 2 [Source:MGI Symbol;Acc:MGI:1098271]
998	Ccni	0.00050741	-0.00582045	0.625	0.658	1	ENSMUSG00000063015	cyclin I [Source:MGI Symbol;Acc:MGI:1341077]
999	Rb1	0.00050979	-0.0455633	0.708	0.745	1	ENSMUSG00000022105	RB transcriptional corepressor 1 [Source:MGI Symbol;Acc:MGI:97874]
1000	Stk10	0.000510274	-0.0521313	0.595	0.636	1	ENSMUSG00000020272	serine/threonine kinase 10 [Source:MGI Symbol;Acc:MGI:1099439]
1001	Sdc3	0.000511711	0.0640242	0.918	0.907	1	ENSMUSG00000025743	syndecan 3 [Source:MGI Symbol;Acc:MGI:1349163]
1002	Exoc3	0.000513504	-0.021283	0.443	0.481	1	ENSMUSG00000034152	exocyst complex component 3 [Source:MGI Symbol;Acc:MGI:2443972]
1003	Mbnl1	0.000513699	-0.0904499	0.967	0.972	1	ENSMUSG00000027763	muscleblind like splicing factor 1 [Source:MGI Symbol;Acc:MGI:1928482]
1004	Gga1	0.00051971	0.0268894	0.44	0.447	1	ENSMUSG00000033128	golgi associated, gamma adaptin ear containing, ARF binding protein 1 [Source:MGI Symbol;Acc:MGI:2146207]
1005	Cbfb	0.000523922	-0.0380237	0.583	0.622	1	ENSMUSG00000031885	core binding factor beta [Source:MGI Symbol;Acc:MGI:99851]
1006	Pip5k1a	0.000524763	-0.0411685	0.529	0.57	1	ENSMUSG00000028126	phosphatidylinositol-4-phosphate 5-kinase, type 1 alpha [Source:MGI Symbol;Acc:MGI:107929]
1007	Myh9	0.000525372	-0.0563042	0.883	0.904	1	ENSMUSG00000022443	myosin, heavy polypeptide 9, non-muscle [Source:MGI Symbol;Acc:MGI:107717]
1008	Ly9	0.000525689	-0.0339757	0.518	0.558	1	ENSMUSG00000004707	lymphocyte antigen 9 [Source:MGI Symbol;Acc:MGI:96885]
1009	Zfp385a	0.000531849	-0.017015	0.446	0.485	1	ENSMUSG00000000552	zinc finger protein 385A [Source:MGI Symbol;Acc:MGI:1352495]
1010	Tiam1	0.000534802	0.0521994	0.487	0.492	1	ENSMUSG00000002489	T cell lymphoma invasion and metastasis 1 [Source:MGI Symbol;Acc:MGI:103306]
1011	Alox5	0.000535707	0.0442673	0.27	0.238	1	ENSMUSG00000025701	arachidonate 5-lipoxygenase [Source:MGI Symbol;Acc:MGI:87999]
1012	Plekhm2	0.000537272	0.0426132	0.87	0.878	1	ENSMUSG00000028917	pleckstrin homology domain containing, family M (with RUN domain) member 2 [Source:MGI Symbol;Acc:MGI:1916832]
1013	Smim14	0.000537957	0.0363645	0.797	0.812	1	ENSMUSG00000037822	small integral membrane protein 14 [Source:MGI Symbol;Acc:MGI:1915802]
1014	Rnh1	0.000539602	0.0741199	0.795	0.796	1	ENSMUSG00000038650	ribonuclease/angiogenin inhibitor 1 [Source:MGI Symbol;Acc:MGI:1195456]
1015	Uqcrq	0.000540019	-0.0517976	0.827	0.853	1	ENSMUSG00000044894	ubiquinol-cytochrome c reductase, complex III subunit VII [Source:MGI Symbol;Acc:MGI:107807]
1016	Chchd3	0.000545123	-0.03168	0.56	0.6	1	ENSMUSG00000053768	coiled-coil-helix-coiled-coil-helix domain containing 3 [Source:MGI Symbol;Acc:MGI:1913325]
1017	Arrb2	0.000547135	-0.050166	0.753	0.783	1	ENSMUSG00000060216	arrestin, beta 2 [Source:MGI Symbol;Acc:MGI:99474]
1018	Ctnnb1	0.000548602	0.0472231	0.763	0.763	1	ENSMUSG00000006932	catenin (cadherin associated protein), beta 1 [Source:MGI Symbol;Acc:MGI:88276]
1019	Csk	0.000554836	-0.0515746	0.659	0.694	1	ENSMUSG00000032312	c-src tyrosine kinase [Source:MGI Symbol;Acc:MGI:88537]
1020	Ncf1	0.00055651	-0.0756235	0.787	0.811	1	ENSMUSG00000015950	neutrophil cytosolic factor 1 [Source:MGI Symbol;Acc:MGI:97283]
1021	Zkscan1	0.000558701	0.00243829	0.243	0.262	1	ENSMUSG00000029729	zinc finger with KRAB and SCAN domains 1 [Source:MGI Symbol;Acc:MGI:1921820]
1022	Anxa6	0.000558807	0.0274518	0.531	0.538	1	ENSMUSG00000018340	annexin A6 [Source:MGI Symbol;Acc:MGI:88255]
1023	Zcchc24	0.000559116	0.0420603	0.398	0.387	1	ENSMUSG00000055538	zinc finger, CCHC domain containing 24 [Source:MGI Symbol;Acc:MGI:1919168]
1024	Relb	0.000560129	0.0559092	0.811	0.809	1	ENSMUSG00000002983	avian reticuloendotheliosis viral (v-rel) oncogene related B [Source:MGI Symbol;Acc:MGI:103289]
1025	Msantd2	0.000561041	0.0311113	0.305	0.309	1	ENSMUSG00000042138	Myb/SANT-like DNA-binding domain containing 2 [Source:MGI Symbol;Acc:MGI:2384579]
1026	Fbxo38	0.000561051	-0.0336512	0.452	0.492	1	ENSMUSG00000042211	F-box protein 38 [Source:MGI Symbol;Acc:MGI:2444639]
1027	Pltp	0.00056357	0.0816371	0.921	0.911	1	ENSMUSG00000017754	phospholipid transfer protein [Source:MGI Symbol;Acc:MGI:103151]
1028	Fem1b	0.000563714	0.0762247	0.587	0.561	1	ENSMUSG00000032244	fem 1 homolog b [Source:MGI Symbol;Acc:MGI:1335087]
1029	Tlk2	0.000566585	-0.0385841	0.635	0.674	1	ENSMUSG00000020694	tousled-like kinase 2 (Arabidopsis) [Source:MGI Symbol;Acc:MGI:1346023]
1030	Lrrk1	0.000567902	-0.0310223	0.521	0.561	1	ENSMUSG00000015133	leucine-rich repeat kinase 1 [Source:MGI Symbol;Acc:MGI:2142227]
1031	Tex14	0.000570641	0.0794009	0.31	0.299	1	ENSMUSG00000010342	testis expressed gene 14 [Source:MGI Symbol;Acc:MGI:1933227]
1032	Adss	0.000570928	-0.0237232	0.614	0.65	1	ENSMUSG00000015961	adenylosuccinate synthetase, non muscle [Source:MGI Symbol;Acc:MGI:87948]
1033	Tifab	0.000571686	-0.0298237	0.264	0.3	1	ENSMUSG00000049625	TRAF-interacting protein with forkhead-associated domain, family member B [Source:MGI Symbol;Acc:MGI:2385852]
1034	Ilk	0.000574965	0.0193884	0.573	0.586	1	ENSMUSG00000030890	integrin linked kinase [Source:MGI Symbol;Acc:MGI:1195267]
1035	Tnni2	0.000580382	0.0456814	0.263	0.241	1	ENSMUSG00000031097	troponin I, skeletal, fast 2 [Source:MGI Symbol;Acc:MGI:105070]
1036	2210016F16Rik	0.000581785	-0.0216153	0.32	0.357	1	ENSMUSG00000021550	RIKEN cDNA 2210016F16 gene [Source:MGI Symbol;Acc:MGI:1917403]
1037	Rab14	0.000582792	-0.0356519	0.841	0.87	1	ENSMUSG00000026878	RAB14, member RAS oncogene family [Source:MGI Symbol;Acc:MGI:1915615]
1038	Vapa	0.000583987	-0.0244789	0.888	0.913	1	ENSMUSG00000024091	vesicle-associated membrane protein, associated protein A [Source:MGI Symbol;Acc:MGI:1353561]
1039	Itch	0.000584341	-0.0628113	0.686	0.718	1	ENSMUSG00000027598	itchy, E3 ubiquitin protein ligase [Source:MGI Symbol;Acc:MGI:1202301]
1040	Slc38a1	0.000589151	0.0721664	0.808	0.805	1	ENSMUSG00000023169	solute carrier family 38, member 1 [Source:MGI Symbol;Acc:MGI:2145895]
1041	Ube2d3	0.000590376	0.0405747	0.966	0.969	1	ENSMUSG00000078578	ubiquitin-conjugating enzyme E2D 3 [Source:MGI Symbol;Acc:MGI:1913355]
1042	Eif3d	0.000596641	-0.0145165	0.574	0.606	1	ENSMUSG00000016554	eukaryotic translation initiation factor 3, subunit D [Source:MGI Symbol;Acc:MGI:1933181]
1043	Vapb	0.000597581	0.0088241	0.51	0.53	1	ENSMUSG00000054455	vesicle-associated membrane protein, associated protein B and C [Source:MGI Symbol;Acc:MGI:1928744]
1044	Dnajc13	0.000603001	-0.0320964	0.718	0.754	1	ENSMUSG00000032560	DnaJ heat shock protein family (Hsp40) member C13 [Source:MGI Symbol;Acc:MGI:2676368]
1045	Niban2	0.000604633	0.0540805	0.869	0.868	1	ENSMUSG00000026796	niban apoptosis regulator 2 [Source:MGI Symbol;Acc:MGI:2442910]
1046	Itm2b	0.00060602	0.0558467	0.998	0.995	1	ENSMUSG00000022108	integral membrane protein 2B [Source:MGI Symbol;Acc:MGI:1309517]
1047	Ubxn2a	0.000606408	0.00455905	0.334	0.358	1	ENSMUSG00000020634	UBX domain protein 2A [Source:MGI Symbol;Acc:MGI:2442310]
1048	Lage3	0.000607534	0.0205334	0.3	0.3	1	ENSMUSG00000015289	L antigen family, member 3 [Source:MGI Symbol;Acc:MGI:1913442]
1049	Fam50a	0.000609945	-0.0239833	0.504	0.542	1	ENSMUSG00000001962	family with sequence similarity 50, member A [Source:MGI Symbol;Acc:MGI:1351626]
1050	Slc35a3	0.000612429	-0.00786225	0.281	0.314	1	ENSMUSG00000027957	solute carrier family 35 (UDP-N-acetylglucosamine (UDP-GlcNAc) transporter), member 3 [Source:MGI Symbol;Acc:MGI:1917648]
1051	Tmsb4x	0.000612826	0.03433	1	1	1	ENSMUSG00000049775	thymosin, beta 4, X chromosome [Source:MGI Symbol;Acc:MGI:99510]
1052	Rab8a	0.000614095	-0.0118824	0.563	0.597	1	ENSMUSG00000003037	RAB8A, member RAS oncogene family [Source:MGI Symbol;Acc:MGI:96960]
1053	Rbks	0.000618028	0.0581495	0.461	0.456	1	ENSMUSG00000029136	ribokinase [Source:MGI Symbol;Acc:MGI:1918586]
1054	Ppp2r2d	0.000618092	-0.0150255	0.464	0.5	1	ENSMUSG00000041769	protein phosphatase 2, regulatory subunit B, delta [Source:MGI Symbol;Acc:MGI:1289252]
1055	Aff1	0.0006181	0.0728299	0.912	0.916	1	ENSMUSG00000029313	AF4/FMR2 family, member 1 [Source:MGI Symbol;Acc:MGI:1100819]
1056	Elk3	0.000619116	-0.0579544	0.601	0.639	1	ENSMUSG00000008398	ELK3, member of ETS oncogene family [Source:MGI Symbol;Acc:MGI:101762]
1057	Rcbtb2	0.000621478	-0.0343416	0.6	0.64	1	ENSMUSG00000022106	regulator of chromosome condensation (RCC1) and BTB (POZ) domain containing protein 2 [Source:MGI Symbol;Acc:MGI:1917200]
1058	D16Ertd472e	0.000624788	0.0372823	0.33	0.34	1	ENSMUSG00000022864	DNA segment, Chr 16, ERATO Doi 472, expressed [Source:MGI Symbol;Acc:MGI:1196400]
1059	Efr3a	0.000625173	0.0357564	0.635	0.642	1	ENSMUSG00000015002	EFR3 homolog A [Source:MGI Symbol;Acc:MGI:1923990]
1060	BC005537	0.000629411	0.0545846	0.976	0.972	1	ENSMUSG00000019132	cDNA sequence BC005537 [Source:MGI Symbol;Acc:MGI:2441726]
1061	Cfp	0.0006298	0.0679514	0.599	0.578	1	ENSMUSG00000001128	complement factor properdin [Source:MGI Symbol;Acc:MGI:97545]
1062	Slc49a4	0.000630652	0.0706317	0.832	0.825	1	ENSMUSG00000022848	solute carrier family 49 member 4 [Source:MGI Symbol;Acc:MGI:2387188]
1063	Ucp2	0.00063202	-0.0508722	0.969	0.967	1	ENSMUSG00000033685	uncoupling protein 2 (mitochondrial, proton carrier) [Source:MGI Symbol;Acc:MGI:109354]
1064	Ulk2	0.000633259	0.0603544	0.565	0.552	1	ENSMUSG00000004798	unc-51 like kinase 2 [Source:MGI Symbol;Acc:MGI:1352758]
1065	Chd8	0.000633582	-0.0349956	0.377	0.417	1	ENSMUSG00000053754	chromodomain helicase DNA binding protein 8 [Source:MGI Symbol;Acc:MGI:1915022]
1066	Cox20	0.00063657	-0.0360458	0.485	0.525	1	ENSMUSG00000026500	cytochrome c oxidase assembly protein 20 [Source:MGI Symbol;Acc:MGI:1913609]
1067	Hdgf	0.000644206	0.0056142	0.66	0.688	1	ENSMUSG00000004897	heparin binding growth factor [Source:MGI Symbol;Acc:MGI:1194494]
1068	Rgcc	0.000644616	0.0639674	0.321	0.284	1	ENSMUSG00000022018	regulator of cell cycle [Source:MGI Symbol;Acc:MGI:1913464]
1069	Mrpl51	0.000644819	-0.0133561	0.334	0.368	1	ENSMUSG00000030335	mitochondrial ribosomal protein L51 [Source:MGI Symbol;Acc:MGI:1913743]
1070	Tspan3	0.000646596	0.078386	0.547	0.54	1	ENSMUSG00000032324	tetraspanin 3 [Source:MGI Symbol;Acc:MGI:1928098]
1071	Tet3	0.000648011	0.0646781	0.852	0.851	1	ENSMUSG00000034832	tet methylcytosine dioxygenase 3 [Source:MGI Symbol;Acc:MGI:2446229]
1072	Pebp1	0.000649276	-0.0471576	0.682	0.718	1	ENSMUSG00000032959	phosphatidylethanolamine binding protein 1 [Source:MGI Symbol;Acc:MGI:1344408]
1073	Babam1	0.000656401	-0.0148612	0.386	0.422	1	ENSMUSG00000031820	BRISC and BRCA1 A complex member 1 [Source:MGI Symbol;Acc:MGI:1915501]
1074	Fam193a	0.000656468	-0.0140483	0.763	0.794	1	ENSMUSG00000037210	family with sequence homology 193, member A [Source:MGI Symbol;Acc:MGI:2447768]
1075	Derl1	0.000663097	0.0287768	0.676	0.686	1	ENSMUSG00000022365	Der1-like domain family, member 1 [Source:MGI Symbol;Acc:MGI:1915069]
1076	Tjp2	0.000665525	0.0606882	0.427	0.414	1	ENSMUSG00000024812	tight junction protein 2 [Source:MGI Symbol;Acc:MGI:1341872]
1077	Trim36	0.00066556	0.0570815	0.342	0.314	1	ENSMUSG00000033949	tripartite motif-containing 36 [Source:MGI Symbol;Acc:MGI:106264]
1078	Tial1	0.000676049	-0.0127997	0.534	0.571	1	ENSMUSG00000030846	Tia1 cytotoxic granule-associated RNA binding protein-like 1 [Source:MGI Symbol;Acc:MGI:107913]
1079	Afg3l1	0.000679328	-0.0210806	0.235	0.27	1	ENSMUSG00000031967	AFG3-like AAA ATPase 1 [Source:MGI Symbol;Acc:MGI:1928277]
1080	Eif4a3	0.000684131	-0.00151539	0.481	0.512	1	ENSMUSG00000025580	eukaryotic translation initiation factor 4A3 [Source:MGI Symbol;Acc:MGI:1923731]
1081	Kxd1	0.000687918	-0.0294504	0.598	0.635	1	ENSMUSG00000055553	KxDL motif containing 1 [Source:MGI Symbol;Acc:MGI:1922870]
1082	Efhd2	0.000688948	0.0547363	0.983	0.982	1	ENSMUSG00000040659	EF hand domain containing 2 [Source:MGI Symbol;Acc:MGI:106504]
1083	Ptp4a2	0.000689301	-0.0208984	0.967	0.98	1	ENSMUSG00000028788	protein tyrosine phosphatase 4a2 [Source:MGI Symbol;Acc:MGI:1277117]
1084	Rnpep	0.000690843	-0.0235498	0.606	0.645	1	ENSMUSG00000041926	arginyl aminopeptidase (aminopeptidase B) [Source:MGI Symbol;Acc:MGI:2384902]
1085	Use1	0.000693512	0.034994	0.707	0.719	1	ENSMUSG00000002395	unconventional SNARE in the ER 1 homolog (S. cerevisiae) [Source:MGI Symbol;Acc:MGI:1914273]
1086	Zc3hav1	0.000698815	0.0604611	0.882	0.877	1	ENSMUSG00000029826	zinc finger CCCH type, antiviral 1 [Source:MGI Symbol;Acc:MGI:1926031]
1087	Mrpl2	0.000699184	0.0112952	0.286	0.301	1	ENSMUSG00000002767	mitochondrial ribosomal protein L2 [Source:MGI Symbol;Acc:MGI:1351622]
1088	Irf5	0.000701562	0.0395758	0.874	0.884	1	ENSMUSG00000029771	interferon regulatory factor 5 [Source:MGI Symbol;Acc:MGI:1350924]
1089	Nsrp1	0.000706127	-0.040089	0.346	0.385	1	ENSMUSG00000037958	nuclear speckle regulatory protein 1 [Source:MGI Symbol;Acc:MGI:2144305]
1090	Pabpn1	0.000712997	-0.020186	0.347	0.384	1	ENSMUSG00000022194	poly(A) binding protein, nuclear 1 [Source:MGI Symbol;Acc:MGI:1859158]
1091	Scmh1	0.000714906	-0.0488388	0.286	0.321	1	ENSMUSG00000000085	sex comb on midleg homolog 1 [Source:MGI Symbol;Acc:MGI:1352762]
1092	Srp72	0.000715427	-0.0204994	0.595	0.632	1	ENSMUSG00000036323	signal recognition particle 72 [Source:MGI Symbol;Acc:MGI:1333795]
1093	Sptbn1	0.000718405	-0.00836932	0.401	0.431	1	ENSMUSG00000020315	spectrin beta, non-erythrocytic 1 [Source:MGI Symbol;Acc:MGI:98388]
1094	Tm2d2	0.000720092	0.00997566	0.576	0.601	1	ENSMUSG00000031556	TM2 domain containing 2 [Source:MGI Symbol;Acc:MGI:1916992]
1095	Ambra1	0.000723966	-0.0540319	0.749	0.782	1	ENSMUSG00000040506	autophagy/beclin 1 regulator 1 [Source:MGI Symbol;Acc:MGI:2443564]
1096	Cers6	0.000725662	0.0814179	0.857	0.85	1	ENSMUSG00000027035	ceramide synthase 6 [Source:MGI Symbol;Acc:MGI:2442564]
1097	Cd36	0.000731521	0.0751609	0.765	0.745	1	ENSMUSG00000002944	CD36 molecule [Source:MGI Symbol;Acc:MGI:107899]
1098	Kdm4a	0.000733143	0.0185303	0.252	0.256	1	ENSMUSG00000033326	lysine (K)-specific demethylase 4A [Source:MGI Symbol;Acc:MGI:2446210]
1099	Gtf2a2	0.000736203	0.0194297	0.522	0.53	1	ENSMUSG00000033543	general transcription factor II A, 2 [Source:MGI Symbol;Acc:MGI:1933289]
1100	Srsf5	0.000738067	0.0582307	0.943	0.946	1	ENSMUSG00000021134	serine and arginine-rich splicing factor 5 [Source:MGI Symbol;Acc:MGI:98287]
1101	Bank1	0.000740994	0.0705163	0.251	0.219	1	ENSMUSG00000037922	B cell scaffold protein with ankyrin repeats 1 [Source:MGI Symbol;Acc:MGI:2442120]
1102	Ap2m1	0.000741585	0.0361562	0.744	0.743	1	ENSMUSG00000022841	adaptor-related protein complex 2, mu 1 subunit [Source:MGI Symbol;Acc:MGI:1298405]
1103	Eif2a	0.000745626	0.0134407	0.556	0.574	1	ENSMUSG00000027810	eukaryotic translation initiation factor 2A [Source:MGI Symbol;Acc:MGI:1098684]
1104	Mrps9	0.000745638	0.0074923	0.369	0.392	1	ENSMUSG00000060679	mitochondrial ribosomal protein S9 [Source:MGI Symbol;Acc:MGI:1916777]
1105	Jdp2	0.000755904	0.0705969	0.869	0.853	1	ENSMUSG00000034271	Jun dimerization protein 2 [Source:MGI Symbol;Acc:MGI:1932093]
1106	Hcls1	0.00075619	-0.0566546	0.872	0.89	1	ENSMUSG00000022831	hematopoietic cell specific Lyn substrate 1 [Source:MGI Symbol;Acc:MGI:104568]
1107	2610005L07Rik	0.000758133	-0.0214743	0.217	0.251	1	ENSMUSG00000121345	cadherin 11 pseudogene [Source:NCBI gene (formerly Entrezgene);Acc:381598]
1108	2610005L07Rik	0.000758133	-0.0214743	0.217	0.251	1	ENSMUSG00000071793	RIKEN cDNA 2610005L07 gene [Source:MGI Symbol;Acc:MGI:1914283]
1109	Pstpip1	0.000759163	0.0343687	0.514	0.52	1	ENSMUSG00000032322	proline-serine-threonine phosphatase-interacting protein 1 [Source:MGI Symbol;Acc:MGI:1321396]
1110	Atp5o.1	0.000762995	-0.0118694	0.736	0.765	1	NA	NA
1111	Cnbp	0.000765219	0.0441062	0.922	0.925	1	ENSMUSG00000030057	cellular nucleic acid binding protein [Source:MGI Symbol;Acc:MGI:88431]
1112	Cd63	0.000766145	0.0664896	0.846	0.826	1	ENSMUSG00000025351	CD63 antigen [Source:MGI Symbol;Acc:MGI:99529]
1113	Cblb	0.000766403	-0.0829683	0.629	0.663	1	ENSMUSG00000022637	Casitas B-lineage lymphoma b [Source:MGI Symbol;Acc:MGI:2146430]
1114	Ptpn11	0.000770905	0.0213731	0.512	0.52	1	ENSMUSG00000043733	protein tyrosine phosphatase, non-receptor type 11 [Source:MGI Symbol;Acc:MGI:99511]
1115	Smad7	0.000771342	-0.0576863	0.315	0.349	1	ENSMUSG00000025880	SMAD family member 7 [Source:MGI Symbol;Acc:MGI:1100518]
1116	Gaa	0.000771434	-0.00949985	0.226	0.254	1	ENSMUSG00000025579	glucosidase, alpha, acid [Source:MGI Symbol;Acc:MGI:95609]
1117	Mbd2	0.000772234	0.0391914	0.759	0.764	1	ENSMUSG00000024513	methyl-CpG binding domain protein 2 [Source:MGI Symbol;Acc:MGI:1333813]
1118	Btf3	0.000776235	0.0306316	0.952	0.959	1	ENSMUSG00000021660	basic transcription factor 3 [Source:MGI Symbol;Acc:MGI:1202875]
1119	1600010M07Rik	0.000776974	-0.0331135	0.308	0.346	1	ENSMUSG00000101585	RIKEN cDNA 1600010M07 gene [Source:MGI Symbol;Acc:MGI:1917031]
1120	Ube2k	0.000778907	-0.0663475	0.873	0.896	1	ENSMUSG00000029203	ubiquitin-conjugating enzyme E2K [Source:MGI Symbol;Acc:MGI:1858216]
1121	Nop10	0.000782484	-0.0439524	0.603	0.642	1	ENSMUSG00000027133	NOP10 ribonucleoprotein [Source:MGI Symbol;Acc:MGI:1913431]
1122	Sh3bgrl	0.0007839	-0.0650803	0.921	0.939	1	ENSMUSG00000031246	SH3-binding domain glutamic acid-rich protein like [Source:MGI Symbol;Acc:MGI:1930849]
1123	Utp14b	0.000786728	0.0487754	0.277	0.253	1	ENSMUSG00000079470	UTP14B small subunit processome component [Source:MGI Symbol;Acc:MGI:2445092]
1124	Eea1	0.000787413	0.0426005	0.84	0.842	1	ENSMUSG00000036499	early endosome antigen 1 [Source:MGI Symbol;Acc:MGI:2442192]
1125	Cklf	0.000793149	0.0147748	0.462	0.477	1	ENSMUSG00000054400	chemokine-like factor [Source:MGI Symbol;Acc:MGI:1922708]
1126	Copg2	0.000795397	-0.0455943	0.325	0.363	1	ENSMUSG00000025607	coatomer protein complex, subunit gamma 2 [Source:MGI Symbol;Acc:MGI:1858683]
1127	Midn	0.000799534	0.0561729	0.62	0.605	1	ENSMUSG00000035621	midnolin [Source:MGI Symbol;Acc:MGI:1890222]
1128	Leprotl1	0.00080065	0.0250014	0.584	0.599	1	ENSMUSG00000031513	leptin receptor overlapping transcript-like 1 [Source:MGI Symbol;Acc:MGI:1915442]
1129	Slc16a10	0.000801186	0.0343882	0.823	0.794	1	ENSMUSG00000019838	solute carrier family 16 (monocarboxylic acid transporters), member 10 [Source:MGI Symbol;Acc:MGI:1919722]
1130	Tuba1b	0.000803716	0.0598771	0.875	0.867	1	ENSMUSG00000023004	tubulin, alpha 1B [Source:MGI Symbol;Acc:MGI:107804]
1131	Nagpa	0.0008045	-0.0263172	0.287	0.322	1	ENSMUSG00000023143	N-acetylglucosamine-1-phosphodiester alpha-N-acetylglucosaminidase [Source:MGI Symbol;Acc:MGI:1351598]
1132	Ighm	0.000813799	0.0589379	0.639	0.632	1	ENSMUSG00000076617	immunoglobulin heavy constant mu [Source:MGI Symbol;Acc:MGI:96448]
1133	Ubap2l	0.000814974	0.0216607	0.864	0.878	1	ENSMUSG00000042520	ubiquitin-associated protein 2-like [Source:MGI Symbol;Acc:MGI:1921633]
1134	Txnip	0.000816475	-0.0689919	0.469	0.507	1	ENSMUSG00000038393	thioredoxin interacting protein [Source:MGI Symbol;Acc:MGI:1889549]
1135	Snrpd3	0.000821615	-0.0240204	0.614	0.652	1	ENSMUSG00000020180	small nuclear ribonucleoprotein D3 [Source:MGI Symbol;Acc:MGI:1914582]
1136	Tifa	0.000822163	0.0048387	0.464	0.492	1	ENSMUSG00000046688	TRAF-interacting protein with forkhead-associated domain [Source:MGI Symbol;Acc:MGI:2182965]
1137	Pde4b	0.000823665	0.0649044	0.926	0.917	1	ENSMUSG00000028525	phosphodiesterase 4B, cAMP specific [Source:MGI Symbol;Acc:MGI:99557]
1138	Rpl3	0.000825839	0.0589157	0.983	0.977	1	ENSMUSG00000060036	ribosomal protein L3 [Source:MGI Symbol;Acc:MGI:1351605]
1139	Ppp1r11	0.000828602	0.0204632	0.484	0.494	1	ENSMUSG00000036398	protein phosphatase 1, regulatory inhibitor subunit 11 [Source:MGI Symbol;Acc:MGI:1923747]
1140	Cyld	0.00083112	-0.0520544	0.442	0.479	1	ENSMUSG00000036712	CYLD lysine 63 deubiquitinase [Source:MGI Symbol;Acc:MGI:1921506]
1141	P2ry6	0.000835128	0.0364523	0.72	0.734	1	ENSMUSG00000048779	pyrimidinergic receptor P2Y, G-protein coupled, 6 [Source:MGI Symbol;Acc:MGI:2673874]
1142	Gsk3b	0.000835249	-0.0174686	0.788	0.819	1	ENSMUSG00000022812	glycogen synthase kinase 3 beta [Source:MGI Symbol;Acc:MGI:1861437]
1143	Tmem176a	0.000838881	0.0647305	0.919	0.909	1	ENSMUSG00000023367	transmembrane protein 176A [Source:MGI Symbol;Acc:MGI:1913308]
1144	Dhx15	0.000839453	-0.00649188	0.741	0.771	1	ENSMUSG00000029169	DEAH (Asp-Glu-Ala-His) box polypeptide 15 [Source:MGI Symbol;Acc:MGI:1099786]
1145	Meaf6	0.000842997	0.0269629	0.371	0.374	1	ENSMUSG00000028863	MYST/Esa1-associated factor 6 [Source:MGI Symbol;Acc:MGI:1917338]
1146	Napsa	0.000848403	-0.0295429	0.52	0.558	1	ENSMUSG00000002204	napsin A aspartic peptidase [Source:MGI Symbol;Acc:MGI:109365]
1147	Itm2c	0.000848833	0.0013723	0.828	0.852	1	ENSMUSG00000026223	integral membrane protein 2C [Source:MGI Symbol;Acc:MGI:1927594]
1148	Ube2q2	0.000849643	-0.0593511	0.551	0.59	1	ENSMUSG00000032307	ubiquitin-conjugating enzyme E2Q family member 2 [Source:MGI Symbol;Acc:MGI:2388672]
1149	Ywhab	0.000850485	-0.0370569	0.843	0.871	1	ENSMUSG00000018326	tyrosine 3-monooxygenase/tryptophan 5-monooxygenase activation protein, beta polypeptide [Source:MGI Symbol;Acc:MGI:1891917]
1150	Snrpb	0.000851279	0.0326604	0.853	0.86	1	ENSMUSG00000027404	small nuclear ribonucleoprotein B [Source:MGI Symbol;Acc:MGI:98342]
1151	Tlr8	0.000851933	-0.022976	0.262	0.296	1	ENSMUSG00000040522	toll-like receptor 8 [Source:MGI Symbol;Acc:MGI:2176887]
1152	Sertad1	0.000853087	0.0518757	0.751	0.739	1	ENSMUSG00000008384	SERTA domain containing 1 [Source:MGI Symbol;Acc:MGI:1913438]
1153	Was	0.000853604	-0.0133817	0.476	0.511	1	ENSMUSG00000031165	Wiskott-Aldrich syndrome [Source:MGI Symbol;Acc:MGI:105059]
1154	Rac1	0.000855009	0.0480001	0.94	0.941	1	ENSMUSG00000001847	Rac family small GTPase 1 [Source:MGI Symbol;Acc:MGI:97845]
1155	Ramp1	0.000855128	0.0185446	0.614	0.631	1	ENSMUSG00000034353	receptor (calcitonin) activity modifying protein 1 [Source:MGI Symbol;Acc:MGI:1858418]
1156	Srp54a	0.000861977	0.00580384	0.275	0.299	1	ENSMUSG00000073079	signal recognition particle 54A [Source:MGI Symbol;Acc:MGI:1346087]
1157	Arsb	0.000866047	0.0500715	0.426	0.427	1	ENSMUSG00000042082	arylsulfatase B [Source:MGI Symbol;Acc:MGI:88075]
1158	Fcgrt	0.000867427	0.0539144	0.665	0.655	1	ENSMUSG00000003420	Fc fragment of IgG receptor and transporter [Source:MGI Symbol;Acc:MGI:103017]
1159	Tmco3	0.000870679	0.0407956	0.315	0.311	1	ENSMUSG00000038497	transmembrane and coiled-coil domains 3 [Source:MGI Symbol;Acc:MGI:2444946]
1160	Gm45221	0.000871298	-0.0519208	0.611	0.648	1	ENSMUSG00000109005	predicted gene 45221 [Source:MGI Symbol;Acc:MGI:5753797]
1161	Snd1	0.000880668	-0.0379138	0.799	0.829	1	ENSMUSG00000001424	staphylococcal nuclease and tudor domain containing 1 [Source:MGI Symbol;Acc:MGI:1929266]
1162	Wdr81	0.000880793	0.0346908	0.293	0.278	1	ENSMUSG00000045374	WD repeat domain 81 [Source:MGI Symbol;Acc:MGI:2681828]
1163	Slc39a1	0.000883327	-0.000463347	0.643	0.672	1	ENSMUSG00000052310	solute carrier family 39 (zinc transporter), member 1 [Source:MGI Symbol;Acc:MGI:1353474]
1164	Snhg8	0.000884756	-0.0201379	0.647	0.684	1	ENSMUSG00000104960	small nucleolar RNA host gene 8 [Source:MGI Symbol;Acc:MGI:1917145]
1165	Rdx	0.000890824	-0.0459119	0.585	0.623	1	ENSMUSG00000032050	radixin [Source:MGI Symbol;Acc:MGI:97887]
1166	Rpl5	0.000900787	0.043111	0.969	0.969	1	ENSMUSG00000058558	ribosomal protein L5 [Source:MGI Symbol;Acc:MGI:102854]
1167	Rbm17	0.000903172	-0.00832743	0.462	0.494	1	ENSMUSG00000037197	RNA binding motif protein 17 [Source:MGI Symbol;Acc:MGI:1924188]
1168	Calhm6	0.000903525	-0.0319961	0.278	0.314	1	ENSMUSG00000046031	calcium homeostasis modulator family member 6 [Source:MGI Symbol;Acc:MGI:2443082]
1169	Fkbp15	0.000903813	-0.0326639	0.524	0.564	1	ENSMUSG00000066151	FK506 binding protein 15 [Source:MGI Symbol;Acc:MGI:2444782]
1170	Zcchc7	0.000906531	-0.0874581	0.721	0.749	1	ENSMUSG00000035649	zinc finger, CCHC domain containing 7 [Source:MGI Symbol;Acc:MGI:2442912]
1171	Kif1b	0.0009096	0.0513407	0.671	0.656	1	ENSMUSG00000063077	kinesin family member 1B [Source:MGI Symbol;Acc:MGI:108426]
1172	Il2rg	0.000909792	-0.0441383	0.476	0.516	1	ENSMUSG00000031304	interleukin 2 receptor, gamma chain [Source:MGI Symbol;Acc:MGI:96551]
1173	Grk3	0.000909841	-0.00174177	0.466	0.495	1	ENSMUSG00000042249	G protein-coupled receptor kinase 3 [Source:MGI Symbol;Acc:MGI:87941]
1174	Tmem167	0.000914442	-0.0218591	0.61	0.647	1	ENSMUSG00000012422	transmembrane protein 167 [Source:MGI Symbol;Acc:MGI:1913324]
1175	Atf3	0.000917562	-0.0787109	0.935	0.923	1	ENSMUSG00000026628	activating transcription factor 3 [Source:MGI Symbol;Acc:MGI:109384]
1176	Tspo	0.000918668	0.0442831	0.915	0.922	1	ENSMUSG00000041736	translocator protein [Source:MGI Symbol;Acc:MGI:88222]
1177	Psmc2	0.00091874	-0.00754241	0.509	0.54	1	ENSMUSG00000028932	proteasome (prosome, macropain) 26S subunit, ATPase 2 [Source:MGI Symbol;Acc:MGI:109555]
1178	Aip	0.000918861	-0.00427117	0.374	0.404	1	ENSMUSG00000024847	aryl-hydrocarbon receptor-interacting protein [Source:MGI Symbol;Acc:MGI:109622]
1179	Hmbox1	0.000923874	-0.0238942	0.377	0.415	1	ENSMUSG00000021972	homeobox containing 1 [Source:MGI Symbol;Acc:MGI:2445066]
1180	Mif4gd	0.000925101	-0.0238088	0.403	0.439	1	ENSMUSG00000020743	MIF4G domain containing [Source:MGI Symbol;Acc:MGI:1916924]
1181	Timm17b	0.00092563	-0.00342911	0.326	0.35	1	ENSMUSG00000031158	translocase of inner mitochondrial membrane 17b [Source:MGI Symbol;Acc:MGI:1343176]
1182	Srrd	0.000937734	0.000864428	0.233	0.255	1	ENSMUSG00000029346	SRR1 domain containing [Source:MGI Symbol;Acc:MGI:1917368]
1183	Rsu1	0.000938417	0.0326382	0.737	0.747	1	ENSMUSG00000026727	Ras suppressor protein 1 [Source:MGI Symbol;Acc:MGI:103040]
1184	Purb	0.000943391	0.0373011	0.805	0.81	1	ENSMUSG00000094483	purine rich element binding protein B [Source:MGI Symbol;Acc:MGI:1338779]
1185	Lrrc41	0.000946249	0.00972759	0.346	0.364	1	ENSMUSG00000028703	leucine rich repeat containing 41 [Source:MGI Symbol;Acc:MGI:2441984]
1186	Ndufv2	0.000947067	0.0110937	0.646	0.665	1	ENSMUSG00000024099	NADH:ubiquinone oxidoreductase core subunit V2 [Source:MGI Symbol;Acc:MGI:1920150]
1187	Mfap3	0.000947713	-0.0274492	0.241	0.275	1	ENSMUSG00000020522	microfibrillar-associated protein 3 [Source:MGI Symbol;Acc:MGI:1924068]
1188	Ppfia4	0.000953645	-0.0432329	0.459	0.499	1	ENSMUSG00000026458	protein tyrosine phosphatase, receptor type, f polypeptide (PTPRF), interacting protein (liprin), alpha 4 [Source:MGI Symbol;Acc:MGI:1915757]
1189	Vav1	0.000954335	0.0371303	0.786	0.799	1	ENSMUSG00000034116	vav 1 oncogene [Source:MGI Symbol;Acc:MGI:98923]
1190	Cops2	0.000966116	-0.0313331	0.5	0.539	1	ENSMUSG00000027206	COP9 signalosome subunit 2 [Source:MGI Symbol;Acc:MGI:1330276]
1191	Fmnl3	0.000966145	-0.0258665	0.291	0.327	1	ENSMUSG00000023008	formin-like 3 [Source:MGI Symbol;Acc:MGI:109569]
1192	Khsrp	0.000966858	-0.0041889	0.437	0.468	1	ENSMUSG00000007670	KH-type splicing regulatory protein [Source:MGI Symbol;Acc:MGI:1336214]
1193	Smchd1	0.000968363	-0.0792992	0.742	0.761	1	ENSMUSG00000024054	SMC hinge domain containing 1 [Source:MGI Symbol;Acc:MGI:1921605]
1194	Plod3	0.000969709	-0.0348619	0.396	0.435	1	ENSMUSG00000004846	procollagen-lysine, 2-oxoglutarate 5-dioxygenase 3 [Source:MGI Symbol;Acc:MGI:1347008]
1195	Rabgef1	0.000972608	0.0455289	0.926	0.925	1	ENSMUSG00000025340	RAB guanine nucleotide exchange factor (GEF) 1 [Source:MGI Symbol;Acc:MGI:1929459]
1196	Malsu1	0.000976913	0.00135931	0.32	0.341	1	ENSMUSG00000029815	mitochondrial assembly of ribosomal large subunit 1 [Source:MGI Symbol;Acc:MGI:1922843]
1197	Fbxw11	0.000977498	-0.0734582	0.784	0.808	1	ENSMUSG00000020271	F-box and WD-40 domain protein 11 [Source:MGI Symbol;Acc:MGI:2144023]
1198	Atp5b	0.000978616	-0.0132873	0.885	0.908	1	ENSMUSG00000025393	ATP synthase, H+ transporting mitochondrial F1 complex, beta subunit [Source:MGI Symbol;Acc:MGI:107801]
1199	Polr2g	0.000981572	0.0127014	0.471	0.483	1	ENSMUSG00000071662	polymerase (RNA) II (DNA directed) polypeptide G [Source:MGI Symbol;Acc:MGI:1914960]
1200	Alyref	0.00098272	0.0375576	0.555	0.559	1	ENSMUSG00000025134	Aly/REF export factor [Source:MGI Symbol;Acc:MGI:1341044]
1201	Zfp800	0.000983492	0.00372683	0.546	0.575	1	ENSMUSG00000039841	zinc finger protein 800 [Source:MGI Symbol;Acc:MGI:1889334]
1202	Metrnl	0.000986437	0.0500584	0.857	0.863	1	ENSMUSG00000039208	meteorin, glial cell differentiation regulator-like [Source:MGI Symbol;Acc:MGI:2384806]
1203	Nono	0.000988904	-0.00875675	0.656	0.686	1	ENSMUSG00000031311	non-POU-domain-containing, octamer binding protein [Source:MGI Symbol;Acc:MGI:1855692]
1204	Stard3nl	0.000989396	0.0401524	0.629	0.626	1	ENSMUSG00000003062	STARD3 N-terminal like [Source:MGI Symbol;Acc:MGI:1923455]
1205	Trappc1	0.000990103	0.00953225	0.415	0.434	1	ENSMUSG00000049299	trafficking protein particle complex 1 [Source:MGI Symbol;Acc:MGI:1098727]
1206	Osbpl8	0.000991894	-0.163566	0.957	0.96	1	ENSMUSG00000020189	oxysterol binding protein-like 8 [Source:MGI Symbol;Acc:MGI:2443807]
1207	Rnaset2a	0.000994931	-0.00550889	0.808	0.836	1	ENSMUSG00000095687	ribonuclease T2A [Source:MGI Symbol;Acc:MGI:1915445]
1208	Mlf2	0.000997518	0.0214048	0.622	0.636	1	ENSMUSG00000030120	myeloid leukemia factor 2 [Source:MGI Symbol;Acc:MGI:1353554]
1209	Ei24	0.000998431	0.0101004	0.319	0.332	1	ENSMUSG00000062762	etoposide induced 2.4 mRNA [Source:MGI Symbol;Acc:MGI:108090]
1210	Kdm5a	0.000998605	-0.0324218	0.598	0.636	1	ENSMUSG00000030180	lysine (K)-specific demethylase 5A [Source:MGI Symbol;Acc:MGI:2136980]
1211	Pttg1	0.00099971	0.0406918	0.521	0.522	1	ENSMUSG00000020415	pituitary tumor-transforming gene 1 [Source:MGI Symbol;Acc:MGI:1353578]
1212	Vps4b	0.00100783	-0.0149792	0.736	0.769	1	ENSMUSG00000009907	vacuolar protein sorting 4B [Source:MGI Symbol;Acc:MGI:1100499]
1213	Rabgap1	0.00101021	0.0367898	0.524	0.522	1	ENSMUSG00000035437	RAB GTPase activating protein 1 [Source:MGI Symbol;Acc:MGI:2385139]
1214	Mtln	0.0010103	-0.0146976	0.397	0.428	1	ENSMUSG00000051319	mitoregulin [Source:MGI Symbol;Acc:MGI:1915135]
1215	Fam174a	0.00101533	0.0192725	0.652	0.667	1	ENSMUSG00000051185	family with sequence similarity 174, member A [Source:MGI Symbol;Acc:MGI:1914948]
1216	Bnip2	0.00101782	0.00103553	0.725	0.746	1	ENSMUSG00000011958	BCL2/adenovirus E1B interacting protein 2 [Source:MGI Symbol;Acc:MGI:109327]
1217	Elovl1	0.00101886	-0.00839008	0.383	0.413	1	ENSMUSG00000006390	elongation of very long chain fatty acids (FEN1/Elo2, SUR4/Elo3, yeast)-like 1 [Source:MGI Symbol;Acc:MGI:1858959]
1218	Get3	0.00103624	0.0012339	0.342	0.365	1	ENSMUSG00000052456	guided entry of tail-anchored proteins factor 3, ATPase [Source:MGI Symbol;Acc:MGI:1928379]
1219	Atp6v1b2	0.00103661	0.00933455	0.811	0.831	1	ENSMUSG00000006273	ATPase, H+ transporting, lysosomal V1 subunit B2 [Source:MGI Symbol;Acc:MGI:109618]
1220	Tgs1	0.00103792	-0.0335993	0.451	0.49	1	ENSMUSG00000028233	trimethylguanosine synthase 1 [Source:MGI Symbol;Acc:MGI:2151797]
1221	Larp4b	0.00103802	0.0558068	0.895	0.895	1	ENSMUSG00000033499	La ribonucleoprotein 4B [Source:MGI Symbol;Acc:MGI:106330]
1222	Rcc2	0.00103833	0.0268661	0.449	0.456	1	ENSMUSG00000040945	regulator of chromosome condensation 2 [Source:MGI Symbol;Acc:MGI:1919784]
1223	Armcx3	0.00104018	0.0363666	0.35	0.34	1	ENSMUSG00000049047	armadillo repeat containing, X-linked 3 [Source:MGI Symbol;Acc:MGI:1918953]
1224	Alg5	0.00104256	-0.000572582	0.39	0.415	1	ENSMUSG00000036632	asparagine-linked glycosylation 5 (dolichyl-phosphate beta-glucosyltransferase) [Source:MGI Symbol;Acc:MGI:1913498]
1225	Cul4a	0.00104288	-0.00988406	0.316	0.346	1	ENSMUSG00000031446	cullin 4A [Source:MGI Symbol;Acc:MGI:1914487]
1226	Sfpq	0.00104352	0.0462369	0.923	0.923	1	ENSMUSG00000028820	splicing factor proline/glutamine rich (polypyrimidine tract binding protein associated) [Source:MGI Symbol;Acc:MGI:1918764]
1227	Rel	0.00104585	0.0608281	0.975	0.972	1	ENSMUSG00000020275	reticuloendotheliosis oncogene [Source:MGI Symbol;Acc:MGI:97897]
1228	N4bp2l1	0.00105589	0.0646065	0.558	0.555	1	ENSMUSG00000041132	NEDD4 binding protein 2-like 1 [Source:MGI Symbol;Acc:MGI:2140872]
1229	Glmp	0.00105638	0.0252986	0.61	0.622	1	ENSMUSG00000001418	glycosylated lysosomal membrane protein [Source:MGI Symbol;Acc:MGI:1913318]
1230	Clta	0.00105667	0.0434497	0.957	0.957	1	ENSMUSG00000028478	clathrin, light polypeptide (Lca) [Source:MGI Symbol;Acc:MGI:894297]
1231	Itfg1	0.00105771	0.00142004	0.346	0.374	1	ENSMUSG00000031703	integrin alpha FG-GAP repeat containing 1 [Source:MGI Symbol;Acc:MGI:106419]
1232	Cct4	0.00105825	0.0146231	0.777	0.795	1	ENSMUSG00000007739	chaperonin containing Tcp1, subunit 4 (delta) [Source:MGI Symbol;Acc:MGI:104689]
1233	Brd1	0.00105844	-0.0303283	0.555	0.593	1	ENSMUSG00000022387	bromodomain containing 1 [Source:MGI Symbol;Acc:MGI:1924161]
1234	Fbxl5	0.0010593	-0.0396252	0.456	0.494	1	ENSMUSG00000039753	F-box and leucine-rich repeat protein 5 [Source:MGI Symbol;Acc:MGI:2152883]
1235	Prdm2	0.0010623	0.0100707	0.765	0.783	1	ENSMUSG00000057637	PR domain containing 2, with ZNF domain [Source:MGI Symbol;Acc:MGI:107628]
1236	Adrm1	0.00106763	0.0111403	0.423	0.439	1	ENSMUSG00000039041	adhesion regulating molecule 1 26S proteasome ubiquitin receptor [Source:MGI Symbol;Acc:MGI:1929289]
1237	Zdhhc17	0.00107234	0.0229532	0.287	0.289	1	ENSMUSG00000035798	zinc finger, DHHC domain containing 17 [Source:MGI Symbol;Acc:MGI:2445110]
1238	Ndufs5	0.0010732	-0.0279125	0.611	0.649	1	ENSMUSG00000028648	NADH:ubiquinone oxidoreductase core subunit S5 [Source:MGI Symbol;Acc:MGI:1890889]
1239	Rsrp1	0.00107989	0.0693053	0.865	0.874	1	ENSMUSG00000037266	arginine/serine rich protein 1 [Source:MGI Symbol;Acc:MGI:106498]
1240	Gm15772	0.00108375	-0.000618173	0.288	0.308	1	ENSMUSG00000062353	predicted gene 15772 [Source:MGI Symbol;Acc:MGI:3805541]
1241	Tmem104	0.00108542	-0.0142859	0.485	0.518	1	ENSMUSG00000045980	transmembrane protein 104 [Source:MGI Symbol;Acc:MGI:2444222]
1242	Lats2	0.00108781	0.0335956	0.393	0.39	1	ENSMUSG00000021959	large tumor suppressor 2 [Source:MGI Symbol;Acc:MGI:1354386]
1243	Klhl24	0.00108849	-0.0156542	0.575	0.608	1	ENSMUSG00000062901	kelch-like 24 [Source:MGI Symbol;Acc:MGI:1923035]
1244	Mepce	0.00108858	0.0514026	0.413	0.392	1	ENSMUSG00000029726	methylphosphate capping enzyme [Source:MGI Symbol;Acc:MGI:106477]
1245	Zfp992	0.00109245	0.024731	0.423	0.43	1	ENSMUSG00000070605	zinc finger protein 992 [Source:MGI Symbol;Acc:MGI:3700963]
1246	Rps3	0.00109792	0.0470155	0.976	0.972	1	ENSMUSG00000030744	ribosomal protein S3 [Source:MGI Symbol;Acc:MGI:1350917]
1247	Gid8	0.00109823	-0.0272758	0.221	0.254	1	ENSMUSG00000027573	GID complex subunit 8 [Source:MGI Symbol;Acc:MGI:1923675]
1248	Gm45837	0.00110295	0.0473629	0.29	0.266	1	ENSMUSG00000030653	predicted gene 45837 [Source:MGI Symbol;Acc:MGI:5804952]
1249	Dhx8	0.00110718	-0.0278897	0.232	0.265	1	ENSMUSG00000034931	DEAH (Asp-Glu-Ala-His) box polypeptide 8 [Source:MGI Symbol;Acc:MGI:1306823]
1250	Hmgcs1	0.00110734	-0.0239718	0.296	0.331	1	ENSMUSG00000093930	3-hydroxy-3-methylglutaryl-Coenzyme A synthase 1 [Source:MGI Symbol;Acc:MGI:107592]
1251	Mnat1	0.00111208	-0.0320041	0.354	0.392	1	ENSMUSG00000021103	menage a trois 1 [Source:MGI Symbol;Acc:MGI:106207]
1252	Tiparp	0.00111323	0.0640242	0.894	0.884	1	ENSMUSG00000034640	TCDD-inducible poly(ADP-ribose) polymerase [Source:MGI Symbol;Acc:MGI:2159210]
1253	Pold3	0.00111766	-0.0278673	0.306	0.341	1	ENSMUSG00000030726	polymerase (DNA-directed), delta 3, accessory subunit [Source:MGI Symbol;Acc:MGI:1915217]
1254	Xrn1	0.00112495	-0.0486277	0.456	0.494	1	ENSMUSG00000032410	5'-3' exoribonuclease 1 [Source:MGI Symbol;Acc:MGI:891964]
1255	Fcer1g	0.00113146	0.0475864	0.993	0.99	1	ENSMUSG00000058715	Fc receptor, IgE, high affinity I, gamma polypeptide [Source:MGI Symbol;Acc:MGI:95496]
1256	Etfa	0.00113464	0.00820456	0.667	0.693	1	ENSMUSG00000032314	electron transferring flavoprotein, alpha polypeptide [Source:MGI Symbol;Acc:MGI:106092]
1257	Mrpl54	0.00113519	0.00206977	0.555	0.578	1	ENSMUSG00000034932	mitochondrial ribosomal protein L54 [Source:MGI Symbol;Acc:MGI:1913297]
1258	Foxj3	0.00113674	-0.0364649	0.403	0.442	1	ENSMUSG00000032998	forkhead box J3 [Source:MGI Symbol;Acc:MGI:2443432]
1259	Rad23a	0.00113747	0.0307829	0.489	0.491	1	ENSMUSG00000003813	RAD23 homolog A, nucleotide excision repair protein [Source:MGI Symbol;Acc:MGI:105126]
1260	Siah2	0.00113777	0.016818	0.458	0.476	1	ENSMUSG00000036432	siah E3 ubiquitin protein ligase 2 [Source:MGI Symbol;Acc:MGI:108062]
1261	Ppt2	0.00113843	-0.0344557	0.39	0.428	1	ENSMUSG00000015474	palmitoyl-protein thioesterase 2 [Source:MGI Symbol;Acc:MGI:1860075]
1262	Eif2ak4	0.00114211	-0.0288952	0.268	0.303	1	ENSMUSG00000005102	eukaryotic translation initiation factor 2 alpha kinase 4 [Source:MGI Symbol;Acc:MGI:1353427]
1263	Uggt1	0.00114217	0.0340298	0.459	0.461	1	ENSMUSG00000037470	UDP-glucose glycoprotein glucosyltransferase 1 [Source:MGI Symbol;Acc:MGI:2443162]
1264	St3gal6	0.00114244	0.0487632	0.282	0.25	1	ENSMUSG00000022747	ST3 beta-galactoside alpha-2,3-sialyltransferase 6 [Source:MGI Symbol;Acc:MGI:1888707]
1265	Ckb	0.00114955	0.063303	0.844	0.828	1	ENSMUSG00000001270	creatine kinase, brain [Source:MGI Symbol;Acc:MGI:88407]
1266	Ppil4	0.0011515	-0.0128646	0.38	0.413	1	ENSMUSG00000015757	peptidylprolyl isomerase (cyclophilin)-like 4 [Source:MGI Symbol;Acc:MGI:1914668]
1267	Syne2	0.00115537	0.0453952	0.308	0.289	1	ENSMUSG00000063450	spectrin repeat containing, nuclear envelope 2 [Source:MGI Symbol;Acc:MGI:2449316]
1268	Chst11	0.00116163	0.098029	0.548	0.513	1	ENSMUSG00000034612	carbohydrate sulfotransferase 11 [Source:MGI Symbol;Acc:MGI:1927166]
1269	Borcs6	0.00116207	-0.0142581	0.312	0.345	1	ENSMUSG00000045176	BLOC-1 related complex subunit 6 [Source:MGI Symbol;Acc:MGI:1919173]
1270	Oas2	0.00116781	0.0517666	0.414	0.396	1	ENSMUSG00000032690	2'-5' oligoadenylate synthetase 2 [Source:MGI Symbol;Acc:MGI:2180852]
1271	Psmc4	0.00117503	0.00276773	0.472	0.496	1	ENSMUSG00000030603	proteasome (prosome, macropain) 26S subunit, ATPase, 4 [Source:MGI Symbol;Acc:MGI:1346093]
1272	Mcoln2	0.00117681	0.0423194	0.296	0.261	1	ENSMUSG00000011008	mucolipin 2 [Source:MGI Symbol;Acc:MGI:1915529]
1273	Aldh9a1	0.00117737	0.00505914	0.402	0.426	1	ENSMUSG00000026687	aldehyde dehydrogenase 9, subfamily A1 [Source:MGI Symbol;Acc:MGI:1861622]
1274	Rnf41	0.0011838	-0.00820905	0.256	0.283	1	ENSMUSG00000025373	ring finger protein 41 [Source:MGI Symbol;Acc:MGI:1914838]
1275	Dbnl	0.00118652	-0.00545056	0.471	0.502	1	ENSMUSG00000020476	drebrin-like [Source:MGI Symbol;Acc:MGI:700006]
1276	Pcif1	0.00118685	0.0063608	0.42	0.44	1	ENSMUSG00000039849	phosphorylated CTD interacting factor 1 [Source:MGI Symbol;Acc:MGI:2443858]
1277	Mgat4a	0.00118838	-0.0647584	0.584	0.617	1	ENSMUSG00000026110	mannoside acetylglucosaminyltransferase 4, isoenzyme A [Source:MGI Symbol;Acc:MGI:2662992]
1278	Tiprl	0.00118902	-0.00744483	0.328	0.356	1	ENSMUSG00000040843	TIP41, TOR signalling pathway regulator-like (S. cerevisiae) [Source:MGI Symbol;Acc:MGI:1915087]
1279	Ndufa11	0.0011911	-0.0200888	0.604	0.64	1	ENSMUSG00000002379	NADH:ubiquinone oxidoreductase subunit A11 [Source:MGI Symbol;Acc:MGI:1917125]
1280	Sec24c	0.00120054	0.0224604	0.346	0.353	1	ENSMUSG00000039367	Sec24 related gene family, member C (S. cerevisiae) [Source:MGI Symbol;Acc:MGI:1919746]
1281	Atp6ap1	0.00120308	0.0441276	0.821	0.824	1	ENSMUSG00000019087	ATPase, H+ transporting, lysosomal accessory protein 1 [Source:MGI Symbol;Acc:MGI:109629]
1282	Wipf2	0.00121215	0.0360766	0.439	0.443	1	ENSMUSG00000038013	WAS/WASL interacting protein family, member 2 [Source:MGI Symbol;Acc:MGI:1924462]
1283	Kdelr1	0.00121654	0.000465354	0.659	0.686	1	ENSMUSG00000002778	KDEL (Lys-Asp-Glu-Leu) endoplasmic reticulum protein retention receptor 1 [Source:MGI Symbol;Acc:MGI:1915387]
1284	Urgcp	0.0012206	0.0457116	0.395	0.382	1	ENSMUSG00000049680	upregulator of cell proliferation [Source:MGI Symbol;Acc:MGI:1919296]
1285	Wbp4	0.0012315	-0.0107105	0.458	0.489	1	ENSMUSG00000022023	WW domain binding protein 4 [Source:MGI Symbol;Acc:MGI:109568]
1286	Sel1l	0.00123449	0.0161405	0.675	0.698	1	ENSMUSG00000020964	sel-1 suppressor of lin-12-like (C. elegans) [Source:MGI Symbol;Acc:MGI:1329016]
1287	Nop58	0.00123811	0.0725836	0.566	0.541	1	ENSMUSG00000026020	NOP58 ribonucleoprotein [Source:MGI Symbol;Acc:MGI:1933184]
1288	Ptpmt1	0.00123844	-0.00369052	0.442	0.469	1	ENSMUSG00000063235	protein tyrosine phosphatase, mitochondrial 1 [Source:MGI Symbol;Acc:MGI:1913711]
1289	Mnt	0.00124963	0.0124432	0.498	0.516	1	ENSMUSG00000000282	max binding protein [Source:MGI Symbol;Acc:MGI:109150]
1290	Ddx42	0.00124965	-0.0278797	0.424	0.461	1	ENSMUSG00000020705	DEAD box helicase 42 [Source:MGI Symbol;Acc:MGI:1919297]
1291	Hadh	0.00125282	-0.0119367	0.274	0.303	1	ENSMUSG00000027984	hydroxyacyl-Coenzyme A dehydrogenase [Source:MGI Symbol;Acc:MGI:96009]
1292	Pfdn2	0.00126167	0.0179323	0.676	0.695	1	ENSMUSG00000006412	prefoldin 2 [Source:MGI Symbol;Acc:MGI:1276111]
1293	Parp14	0.0012648	0.0487681	0.747	0.748	1	ENSMUSG00000034422	poly (ADP-ribose) polymerase family, member 14 [Source:MGI Symbol;Acc:MGI:1919489]
1294	Eapp	0.00127169	-0.0268146	0.458	0.496	1	ENSMUSG00000054302	E2F-associated phosphoprotein [Source:MGI Symbol;Acc:MGI:1913516]
1295	Nrbf2	0.00127283	-0.0276869	0.226	0.259	1	ENSMUSG00000075000	nuclear receptor binding factor 2 [Source:MGI Symbol;Acc:MGI:1354950]
1296	Cat	0.00128167	0.0177938	0.463	0.485	1	ENSMUSG00000027187	catalase [Source:MGI Symbol;Acc:MGI:88271]
1297	St6galnac6	0.00128192	0.0565846	0.492	0.481	1	ENSMUSG00000026811	ST6 (alpha-N-acetyl-neuraminyl-2,3-beta-galactosyl-1,3)-N-acetylgalactosaminide alpha-2,6-sialyltransferase 6 [Source:MGI Symbol;Acc:MGI:1355316]
1298	Trim24	0.00128503	-0.0239643	0.314	0.349	1	ENSMUSG00000029833	tripartite motif-containing 24 [Source:MGI Symbol;Acc:MGI:109275]
1299	Hebp1	0.00128894	-0.0353711	0.262	0.297	1	ENSMUSG00000042770	heme binding protein 1 [Source:MGI Symbol;Acc:MGI:1333880]
1300	Rlf	0.00129087	-0.0270568	0.591	0.627	1	ENSMUSG00000049878	rearranged L-myc fusion sequence [Source:MGI Symbol;Acc:MGI:1924705]
1301	Cisd2	0.00129762	0.0245997	0.611	0.624	1	ENSMUSG00000028165	CDGSH iron sulfur domain 2 [Source:MGI Symbol;Acc:MGI:1914256]
1302	Il10rb	0.00130246	0.033702	0.826	0.834	1	ENSMUSG00000022969	interleukin 10 receptor, beta [Source:MGI Symbol;Acc:MGI:109380]
1303	Wnk1	0.00131377	0.0260189	0.988	0.982	1	ENSMUSG00000045962	WNK lysine deficient protein kinase 1 [Source:MGI Symbol;Acc:MGI:2442092]
1304	Orai3	0.00131465	0.00135771	0.251	0.272	1	ENSMUSG00000043964	ORAI calcium release-activated calcium modulator 3 [Source:MGI Symbol;Acc:MGI:3039586]
1305	Ctbs	0.00131901	0.00858945	0.271	0.291	1	ENSMUSG00000028189	chitobiase [Source:MGI Symbol;Acc:MGI:1921495]
1306	Sipa1l3	0.00132039	0.0117751	0.379	0.399	1	ENSMUSG00000030583	signal-induced proliferation-associated 1 like 3 [Source:MGI Symbol;Acc:MGI:1921456]
1307	Dnajc19	0.00132252	0.0156652	0.563	0.58	1	ENSMUSG00000027679	DnaJ heat shock protein family (Hsp40) member C19 [Source:MGI Symbol;Acc:MGI:1914963]
1308	Rpl7l1	0.00132423	-0.0185122	0.44	0.473	1	ENSMUSG00000063888	ribosomal protein L7-like 1 [Source:MGI Symbol;Acc:MGI:1913479]
1309	Ten1	0.00132538	0.032996	0.485	0.484	1	ENSMUSG00000020778	TEN1 telomerase capping complex subunit [Source:MGI Symbol;Acc:MGI:1916785]
1310	Snapc5	0.00133032	0.0163291	0.477	0.49	1	ENSMUSG00000032398	small nuclear RNA activating complex, polypeptide 5 [Source:MGI Symbol;Acc:MGI:1914282]
1311	Arhgap17	0.00133193	0.0640298	0.854	0.862	1	ENSMUSG00000030766	Rho GTPase activating protein 17 [Source:MGI Symbol;Acc:MGI:1917747]
1312	Runx1	0.00133352	0.0732232	0.973	0.969	1	ENSMUSG00000022952	runt related transcription factor 1 [Source:MGI Symbol;Acc:MGI:99852]
1313	Ddx17	0.0013339	0.00944014	0.812	0.835	1	ENSMUSG00000055065	DEAD box helicase 17 [Source:MGI Symbol;Acc:MGI:1914290]
1314	Dda1	0.00133911	-0.0134372	0.338	0.368	1	ENSMUSG00000074247	DET1 and DDB1 associated 1 [Source:MGI Symbol;Acc:MGI:1913748]
1315	Hspa9	0.00134014	0.0468263	0.752	0.752	1	ENSMUSG00000024359	heat shock protein 9 [Source:MGI Symbol;Acc:MGI:96245]
1316	Wtap	0.00134483	-0.0305077	0.527	0.565	1	ENSMUSG00000060475	WT1 associating protein [Source:MGI Symbol;Acc:MGI:1926395]
1317	Rpl10-ps3	0.00134987	-0.0280408	0.479	0.517	1	ENSMUSG00000058443	ribosomal protein L10, pseudogene 3 [Source:MGI Symbol;Acc:MGI:3704336]
1318	Gm15500	0.00135709	0.0318966	0.606	0.606	1	ENSMUSG00000086583	predicted pseudogene 15500 [Source:MGI Symbol;Acc:MGI:3782947]
1319	Msl3	0.0013624	-0.0169258	0.26	0.292	1	ENSMUSG00000031358	MSL complex subunit 3 [Source:MGI Symbol;Acc:MGI:1341851]
1320	Vgll4	0.00137837	-0.0491936	0.384	0.421	1	ENSMUSG00000030315	vestigial like family member 4 [Source:MGI Symbol;Acc:MGI:2652840]
1321	Pak1ip1	0.00137848	-0.0135346	0.349	0.382	1	ENSMUSG00000038683	PAK1 interacting protein 1 [Source:MGI Symbol;Acc:MGI:1915333]
1322	Gm49339	0.00137864	0.0589671	0.499	0.47	1	ENSMUSG00000062593	predicted gene, 49339 [Source:MGI Symbol;Acc:MGI:6121530]
1323	Rpl17	0.00138013	0.0510783	0.984	0.981	1	ENSMUSG00000062328	ribosomal protein L17 [Source:MGI Symbol;Acc:MGI:2448270]
1324	Chd7	0.0013828	-0.0791441	0.749	0.776	1	ENSMUSG00000041235	chromodomain helicase DNA binding protein 7 [Source:MGI Symbol;Acc:MGI:2444748]
1325	Sema4a	0.00138293	0.0524973	0.548	0.543	1	ENSMUSG00000028064	sema domain, immunoglobulin domain (Ig), transmembrane domain (TM) and short cytoplasmic domain, (semaphorin) 4A [Source:MGI Symbol;Acc:MGI:107560]
1326	Zfp710	0.00139023	-0.0102711	0.52	0.555	1	ENSMUSG00000048897	zinc finger protein 710 [Source:MGI Symbol;Acc:MGI:1921747]
1327	Clic4	0.00140091	0.0776065	0.967	0.961	1	ENSMUSG00000037242	chloride intracellular channel 4 (mitochondrial) [Source:MGI Symbol;Acc:MGI:1352754]
1328	Fau	0.00140175	-0.067868	0.995	0.994	1	ENSMUSG00000038274	Finkel-Biskis-Reilly murine sarcoma virus (FBR-MuSV) ubiquitously expressed (fox derived) [Source:MGI Symbol;Acc:MGI:102547]
1329	Cdc34	0.00140737	-0.00157808	0.334	0.359	1	ENSMUSG00000020307	cell division cycle 34 [Source:MGI Symbol;Acc:MGI:102657]
1330	Gm5781	0.00140739	-0.01802	0.237	0.269	1	ENSMUSG00000111966	predicted gene 5781 [Source:MGI Symbol;Acc:MGI:3646721]
1331	Slc6a6	0.00140945	0.0360436	0.953	0.955	1	ENSMUSG00000030096	solute carrier family 6 (neurotransmitter transporter, taurine), member 6 [Source:MGI Symbol;Acc:MGI:98488]
1332	Hk3	0.00142042	0.0591559	0.492	0.466	1	ENSMUSG00000025877	hexokinase 3 [Source:MGI Symbol;Acc:MGI:2670962]
1333	Hps4	0.00142188	-0.0300556	0.269	0.304	1	ENSMUSG00000042328	HPS4, biogenesis of lysosomal organelles complex 3 subunit 2 [Source:MGI Symbol;Acc:MGI:2177742]
1334	Vim	0.00142434	0.0231936	0.985	0.981	1	ENSMUSG00000026728	vimentin [Source:MGI Symbol;Acc:MGI:98932]
1335	Vps13c	0.00142542	-0.0559368	0.433	0.468	1	ENSMUSG00000035284	vacuolar protein sorting 13C [Source:MGI Symbol;Acc:MGI:2444207]
1336	Homer1	0.00142731	0.0724579	0.661	0.641	1	ENSMUSG00000007617	homer scaffolding protein 1 [Source:MGI Symbol;Acc:MGI:1347345]
1337	Gpcpd1	0.0014326	-0.0687895	0.804	0.833	1	ENSMUSG00000027346	glycerophosphocholine phosphodiesterase 1 [Source:MGI Symbol;Acc:MGI:104898]
1338	Parp12	0.00144763	0.0228024	0.401	0.413	1	ENSMUSG00000038507	poly (ADP-ribose) polymerase family, member 12 [Source:MGI Symbol;Acc:MGI:2143990]
1339	Hpgd	0.00145342	0.0679794	0.41	0.383	1	ENSMUSG00000031613	hydroxyprostaglandin dehydrogenase 15 (NAD) [Source:MGI Symbol;Acc:MGI:108085]
1340	Cox7b	0.00145408	-0.0463367	0.796	0.824	1	ENSMUSG00000031231	cytochrome c oxidase subunit 7B [Source:MGI Symbol;Acc:MGI:1913392]
1341	Paf1	0.00145456	0.0207438	0.555	0.574	1	ENSMUSG00000003437	Paf1, RNA polymerase II complex component [Source:MGI Symbol;Acc:MGI:1923988]
1342	Paip1	0.00145666	-0.018512	0.41	0.445	1	ENSMUSG00000025451	polyadenylate binding protein-interacting protein 1 [Source:MGI Symbol;Acc:MGI:2384993]
1343	Rab5a	0.00145692	0.00453723	0.709	0.737	1	ENSMUSG00000017831	RAB5A, member RAS oncogene family [Source:MGI Symbol;Acc:MGI:105926]
1344	Larp1b	0.0014617	0.0443531	0.297	0.269	1	ENSMUSG00000025762	La ribonucleoprotein 1B [Source:MGI Symbol;Acc:MGI:1914604]
1345	Supt6	0.00147024	-0.0251362	0.465	0.501	1	ENSMUSG00000002052	SPT6, histone chaperone and transcription elongation factor [Source:MGI Symbol;Acc:MGI:107726]
1346	Tmco1	0.00147362	-0.0406131	0.656	0.689	1	ENSMUSG00000052428	transmembrane and coiled-coil domains 1 [Source:MGI Symbol;Acc:MGI:1921173]
1347	Parvb	0.00147448	0.0473413	0.672	0.673	1	ENSMUSG00000022438	parvin, beta [Source:MGI Symbol;Acc:MGI:2153063]
1348	Gna13	0.00147748	0.0543623	0.959	0.955	1	ENSMUSG00000020611	guanine nucleotide binding protein, alpha 13 [Source:MGI Symbol;Acc:MGI:95768]
1349	Gpbp1	0.00148003	0.00685675	0.767	0.788	1	ENSMUSG00000032745	GC-rich promoter binding protein 1 [Source:MGI Symbol;Acc:MGI:1920524]
1350	Polr1d	0.00148403	0.0229932	0.844	0.857	1	ENSMUSG00000029642	polymerase (RNA) I polypeptide D [Source:MGI Symbol;Acc:MGI:108403]
1351	Bin1	0.00149115	0.0278497	0.614	0.62	1	ENSMUSG00000024381	bridging integrator 1 [Source:MGI Symbol;Acc:MGI:108092]
1352	Ppp1r18	0.00150085	-0.030289	0.743	0.776	1	ENSMUSG00000034595	protein phosphatase 1, regulatory subunit 18 [Source:MGI Symbol;Acc:MGI:1923698]
1353	Slc35b2	0.00150551	0.0533346	0.605	0.589	1	ENSMUSG00000037089	solute carrier family 35, member B2 [Source:MGI Symbol;Acc:MGI:1921086]
1354	Nubp1	0.00151191	-0.00372669	0.329	0.354	1	ENSMUSG00000022503	nucleotide binding protein 1 [Source:MGI Symbol;Acc:MGI:1347073]
1355	Nhp2	0.00151285	-0.00422728	0.446	0.474	1	ENSMUSG00000001056	NHP2 ribonucleoprotein [Source:MGI Symbol;Acc:MGI:1098547]
1356	Micu2	0.00151717	-0.0402315	0.451	0.489	1	ENSMUSG00000021973	mitochondrial calcium uptake 2 [Source:MGI Symbol;Acc:MGI:1915764]
1357	Slc36a1	0.00151829	0.0100194	0.251	0.27	1	ENSMUSG00000020261	solute carrier family 36 (proton/amino acid symporter), member 1 [Source:MGI Symbol;Acc:MGI:2445299]
1358	Rps6ka3	0.00152885	0.0870268	0.762	0.756	1	ENSMUSG00000031309	ribosomal protein S6 kinase polypeptide 3 [Source:MGI Symbol;Acc:MGI:104557]
1359	Rnf146	0.00153022	-0.00094942	0.359	0.384	1	ENSMUSG00000038876	ring finger protein 146 [Source:MGI Symbol;Acc:MGI:1915281]
1360	Crybg3	0.0015303	0.000525163	0.584	0.614	1	ENSMUSG00000022723	beta-gamma crystallin domain containing 3 [Source:MGI Symbol;Acc:MGI:2676311]
1361	Mfsd1	0.00153122	0.0459054	0.775	0.768	1	ENSMUSG00000027775	major facilitator superfamily domain containing 1 [Source:MGI Symbol;Acc:MGI:1914118]
1362	Bola3	0.00153438	-0.0107608	0.293	0.32	1	ENSMUSG00000045160	bolA-like 3 (E. coli) [Source:MGI Symbol;Acc:MGI:1925903]
1363	Map1lc3b	0.00153511	0.0362836	0.838	0.845	1	ENSMUSG00000031812	microtubule-associated protein 1 light chain 3 beta [Source:MGI Symbol;Acc:MGI:1914693]
1364	Cfl2	0.00153587	-0.0206825	0.256	0.286	1	ENSMUSG00000062929	cofilin 2, muscle [Source:MGI Symbol;Acc:MGI:101763]
1365	Arhgap26.1	0.00154956	0.0650412	0.771	0.765	1	NA	NA
1366	Sf3b4	0.00155429	-0.0160679	0.302	0.334	1	ENSMUSG00000068856	splicing factor 3b, subunit 4 [Source:MGI Symbol;Acc:MGI:109580]
1367	Pnn	0.00155997	0.00390674	0.461	0.489	1	ENSMUSG00000020994	pinin [Source:MGI Symbol;Acc:MGI:1100514]
1368	Galnt11	0.00156794	-0.0120988	0.408	0.44	1	ENSMUSG00000038072	polypeptide N-acetylgalactosaminyltransferase 11 [Source:MGI Symbol;Acc:MGI:2444392]
1369	Xbp1	0.00156965	-0.00113701	0.635	0.664	1	ENSMUSG00000020484	X-box binding protein 1 [Source:MGI Symbol;Acc:MGI:98970]
1370	Tm9sf4	0.00156994	0.0493299	0.579	0.568	1	ENSMUSG00000068040	transmembrane 9 superfamily member 4 [Source:MGI Symbol;Acc:MGI:2139220]
1371	Fam126a	0.00157828	0.0268326	0.504	0.508	1	NA	NA
1372	Ifi207	0.00159441	0.0658897	0.968	0.966	1	ENSMUSG00000073490	interferon activated gene 207 [Source:MGI Symbol;Acc:MGI:2138302]
1373	Pnrc1	0.00159472	0.0420697	0.933	0.937	1	ENSMUSG00000040128	proline-rich nuclear receptor coactivator 1 [Source:MGI Symbol;Acc:MGI:1917838]
1374	Shc1	0.00160237	-0.0163735	0.267	0.298	1	ENSMUSG00000042626	src homology 2 domain-containing transforming protein C1 [Source:MGI Symbol;Acc:MGI:98296]
1375	Zcchc9	0.00160456	-0.0275946	0.273	0.307	1	ENSMUSG00000021621	zinc finger, CCHC domain containing 9 [Source:MGI Symbol;Acc:MGI:1916335]
1376	Smad2	0.001616	-0.00126606	0.52	0.546	1	ENSMUSG00000024563	SMAD family member 2 [Source:MGI Symbol;Acc:MGI:108051]
1377	Ccndbp1	0.00162226	0.00397567	0.339	0.37	1	ENSMUSG00000023572	cyclin D-type binding-protein 1 [Source:MGI Symbol;Acc:MGI:109595]
1378	Hnrnpab	0.00162277	0.0266884	0.835	0.843	1	ENSMUSG00000020358	heterogeneous nuclear ribonucleoprotein A/B [Source:MGI Symbol;Acc:MGI:1330294]
1379	Ssbp2	0.00163385	-0.0059063	0.351	0.379	1	ENSMUSG00000003992	single-stranded DNA binding protein 2 [Source:MGI Symbol;Acc:MGI:1914220]
1380	Egln1	0.0016418	-0.0313203	0.335	0.371	1	ENSMUSG00000031987	egl-9 family hypoxia-inducible factor 1 [Source:MGI Symbol;Acc:MGI:1932286]
1381	Zmynd8	0.00165509	-0.0287092	0.554	0.59	1	ENSMUSG00000039671	zinc finger, MYND-type containing 8 [Source:MGI Symbol;Acc:MGI:1918025]
1382	Cbx4	0.00166147	0.0401715	0.378	0.366	1	ENSMUSG00000039989	chromobox 4 [Source:MGI Symbol;Acc:MGI:1195985]
1383	U2surp	0.00166302	-0.026813	0.709	0.743	1	ENSMUSG00000032407	U2 snRNP-associated SURP domain containing [Source:MGI Symbol;Acc:MGI:1915208]
1384	Aig1	0.00166732	0.108014	0.508	0.486	1	ENSMUSG00000019806	androgen-induced 1 [Source:MGI Symbol;Acc:MGI:1913503]
1385	Ddb1	0.00166757	0.0245134	0.485	0.488	1	ENSMUSG00000024740	damage specific DNA binding protein 1 [Source:MGI Symbol;Acc:MGI:1202384]
1386	Armc7	0.00168003	-0.023556	0.252	0.285	1	ENSMUSG00000057219	armadillo repeat containing 7 [Source:MGI Symbol;Acc:MGI:2679719]
1387	Hnrnpr	0.00168175	0.00145517	0.47	0.499	1	ENSMUSG00000066037	heterogeneous nuclear ribonucleoprotein R [Source:MGI Symbol;Acc:MGI:1891692]
1388	Calu	0.00168533	0.0177068	0.462	0.477	1	ENSMUSG00000029767	calumenin [Source:MGI Symbol;Acc:MGI:1097158]
1389	Ssr3	0.00168873	0.0533758	0.814	0.817	1	ENSMUSG00000027828	signal sequence receptor, gamma [Source:MGI Symbol;Acc:MGI:1914687]
1390	Eif4a2	0.00169468	0.0450361	0.714	0.712	1	ENSMUSG00000022884	eukaryotic translation initiation factor 4A2 [Source:MGI Symbol;Acc:MGI:106906]
1391	Calm1	0.00169834	0.0403808	0.991	0.986	1	ENSMUSG00000001175	calmodulin 1 [Source:MGI Symbol;Acc:MGI:88251]
1392	Atp6v1g1	0.00169964	0.0377185	0.907	0.914	1	ENSMUSG00000039105	ATPase, H+ transporting, lysosomal V1 subunit G1 [Source:MGI Symbol;Acc:MGI:1913540]
1393	Ufl1	0.00170527	-0.000760474	0.312	0.335	1	ENSMUSG00000040359	UFM1 specific ligase 1 [Source:MGI Symbol;Acc:MGI:1914740]
1394	Atp6v1e1	0.00170894	-0.0475641	0.854	0.869	1	ENSMUSG00000019210	ATPase, H+ transporting, lysosomal V1 subunit E1 [Source:MGI Symbol;Acc:MGI:894326]
1395	Srsf9	0.00171329	0.00460093	0.672	0.697	1	ENSMUSG00000029538	serine and arginine-rich splicing factor 9 [Source:MGI Symbol;Acc:MGI:104896]
1396	Rnf130	0.00172473	0.0336674	0.912	0.921	1	ENSMUSG00000020376	ring finger protein 130 [Source:MGI Symbol;Acc:MGI:1891717]
1397	Mgat2	0.00172486	0.0414695	0.453	0.446	1	ENSMUSG00000043998	mannoside acetylglucosaminyltransferase 2 [Source:MGI Symbol;Acc:MGI:2384966]
1398	Leng8	0.00172812	0.0302613	0.342	0.332	1	ENSMUSG00000035545	leukocyte receptor cluster (LRC) member 8 [Source:MGI Symbol;Acc:MGI:2142195]
1399	Hcfc1r1	0.00174593	-0.0181364	0.614	0.649	1	ENSMUSG00000023904	host cell factor C1 regulator 1 (XPO1-dependent) [Source:MGI Symbol;Acc:MGI:2663619]
1400	Herpud2	0.00175722	-0.0174035	0.529	0.561	1	ENSMUSG00000008429	HERPUD family member 2 [Source:MGI Symbol;Acc:MGI:1915393]
1401	Ptpn9	0.00176165	-0.0331025	0.23	0.262	1	ENSMUSG00000032290	protein tyrosine phosphatase, non-receptor type 9 [Source:MGI Symbol;Acc:MGI:1928376]
1402	Hvcn1	0.00176311	-0.00968726	0.343	0.373	1	ENSMUSG00000064267	hydrogen voltage-gated channel 1 [Source:MGI Symbol;Acc:MGI:1921346]
1403	Oxa1l	0.0017645	-0.0085907	0.332	0.361	1	ENSMUSG00000000959	oxidase assembly 1-like [Source:MGI Symbol;Acc:MGI:1916339]
1404	Klra2	0.00176568	-0.0720801	0.499	0.527	1	ENSMUSG00000030187	killer cell lectin-like receptor, subfamily A, member 2 [Source:MGI Symbol;Acc:MGI:101906]
1405	Mat2b	0.0017674	-0.0368464	0.417	0.454	1	ENSMUSG00000042032	methionine adenosyltransferase II, beta [Source:MGI Symbol;Acc:MGI:1913667]
1406	Ubc	0.00177664	-0.0329123	0.99	0.986	1	ENSMUSG00000008348	ubiquitin C [Source:MGI Symbol;Acc:MGI:98889]
1407	Dctn3	0.00178136	0.0125818	0.65	0.665	1	ENSMUSG00000028447	dynactin 3 [Source:MGI Symbol;Acc:MGI:1859251]
1408	Unc50	0.00178493	-0.0027533	0.329	0.356	1	ENSMUSG00000026111	unc-50 homolog [Source:MGI Symbol;Acc:MGI:1914637]
1409	Ndufs2	0.00178968	0.0169357	0.611	0.625	1	ENSMUSG00000013593	NADH:ubiquinone oxidoreductase core subunit S2 [Source:MGI Symbol;Acc:MGI:2385112]
1410	Rap1gds1	0.00179064	0.053591	0.772	0.777	1	ENSMUSG00000028149	RAP1, GTP-GDP dissociation stimulator 1 [Source:MGI Symbol;Acc:MGI:2385189]
1411	Ltv1	0.00179131	0.00714802	0.336	0.352	1	ENSMUSG00000019814	LTV1 ribosome biogenesis factor [Source:MGI Symbol;Acc:MGI:2447810]
1412	Arhgap31	0.00179475	-0.112755	0.564	0.592	1	ENSMUSG00000022799	Rho GTPase activating protein 31 [Source:MGI Symbol;Acc:MGI:1333857]
1413	Ndufb9	0.00180816	0.0287968	0.757	0.769	1	ENSMUSG00000022354	NADH:ubiquinone oxidoreductase subunit B9 [Source:MGI Symbol;Acc:MGI:1913468]
1414	Cops6	0.00180857	-0.0228181	0.502	0.539	1	ENSMUSG00000019494	COP9 signalosome subunit 6 [Source:MGI Symbol;Acc:MGI:1349439]
1415	Adh5	0.00181035	0.0025595	0.436	0.461	1	ENSMUSG00000028138	alcohol dehydrogenase 5 (class III), chi polypeptide [Source:MGI Symbol;Acc:MGI:87929]
1416	Ttc14	0.00181491	-0.0346961	0.421	0.458	1	ENSMUSG00000027677	tetratricopeptide repeat domain 14 [Source:MGI Symbol;Acc:MGI:1914370]
1417	R3hdm4	0.00181738	0.0201715	0.461	0.479	1	ENSMUSG00000035781	R3H domain containing 4 [Source:MGI Symbol;Acc:MGI:1924814]
1418	Hck	0.00182361	-0.0254905	0.8	0.829	1	ENSMUSG00000003283	hemopoietic cell kinase [Source:MGI Symbol;Acc:MGI:96052]
1419	Pex13	0.00182388	0.00993116	0.515	0.538	1	ENSMUSG00000020283	peroxisomal biogenesis factor 13 [Source:MGI Symbol;Acc:MGI:1919379]
1420	Psma1	0.00182771	-0.0389605	0.686	0.72	1	ENSMUSG00000030751	proteasome subunit alpha 1 [Source:MGI Symbol;Acc:MGI:1347005]
1421	Shoc2	0.00182824	-0.0546594	0.609	0.643	1	ENSMUSG00000024976	Shoc2, leucine rich repeat scaffold protein [Source:MGI Symbol;Acc:MGI:1927197]
1422	Tpm3	0.00182836	0.0335987	0.978	0.981	1	ENSMUSG00000027940	tropomyosin 3, gamma [Source:MGI Symbol;Acc:MGI:1890149]
1423	Arf3	0.00183003	0.0213979	0.601	0.612	1	ENSMUSG00000051853	ADP-ribosylation factor 3 [Source:MGI Symbol;Acc:MGI:99432]
1424	Ftl1	0.00183602	0.0432849	0.998	0.996	1	ENSMUSG00000050708	ferritin light polypeptide 1 [Source:MGI Symbol;Acc:MGI:95589]
1425	Ncbp3	0.00183947	0.0025372	0.227	0.253	1	ENSMUSG00000020783	nuclear cap binding subunit 3 [Source:MGI Symbol;Acc:MGI:1914124]
1426	Ikbkb	0.00184153	0.0294396	0.707	0.72	1	ENSMUSG00000031537	inhibitor of kappaB kinase beta [Source:MGI Symbol;Acc:MGI:1338071]
1427	Mrps18c	0.00184287	-0.019328	0.505	0.54	1	ENSMUSG00000016833	mitochondrial ribosomal protein S18C [Source:MGI Symbol;Acc:MGI:1915985]
1428	Lilrb4a	0.00185628	-0.0455104	0.793	0.822	1	ENSMUSG00000112148	leukocyte immunoglobulin-like receptor, subfamily B, member 4A [Source:MGI Symbol;Acc:MGI:102701]
1429	Rbm8a	0.00186048	0.00335613	0.65	0.675	1	ENSMUSG00000038374	RNA binding motif protein 8a [Source:MGI Symbol;Acc:MGI:1913129]
1430	Cdk2ap2	0.00186143	-0.039682	0.63	0.665	1	ENSMUSG00000024856	CDK2-associated protein 2 [Source:MGI Symbol;Acc:MGI:1098779]
1431	Tmem11	0.00186767	-0.0208958	0.391	0.425	1	ENSMUSG00000043284	transmembrane protein 11 [Source:MGI Symbol;Acc:MGI:2144726]
1432	Uchl5	0.00186842	-0.0430442	0.407	0.441	1	ENSMUSG00000018189	ubiquitin carboxyl-terminal esterase L5 [Source:MGI Symbol;Acc:MGI:1914848]
1433	Crk	0.00187337	0.0350489	0.817	0.82	1	ENSMUSG00000017776	v-crk avian sarcoma virus CT10 oncogene homolog [Source:MGI Symbol;Acc:MGI:88508]
1434	Asnsd1	0.00188067	-0.0212692	0.28	0.313	1	ENSMUSG00000026095	asparagine synthetase domain containing 1 [Source:MGI Symbol;Acc:MGI:1917646]
1435	Phldb1	0.00188548	0.0567543	0.48	0.451	1	ENSMUSG00000048537	pleckstrin homology like domain, family B, member 1 [Source:MGI Symbol;Acc:MGI:2143230]
1436	Rrbp1	0.00189098	-0.0561232	0.948	0.955	1	ENSMUSG00000027422	ribosome binding protein 1 [Source:MGI Symbol;Acc:MGI:1932395]
1437	Arpc1a	0.00189437	0.00640763	0.611	0.632	1	ENSMUSG00000029621	actin related protein 2/3 complex, subunit 1A [Source:MGI Symbol;Acc:MGI:1928896]
1438	Lman2	0.00190048	0.0225018	0.72	0.734	1	ENSMUSG00000021484	lectin, mannose-binding 2 [Source:MGI Symbol;Acc:MGI:1914140]
1439	St13	0.00190323	-0.0402232	0.796	0.822	1	ENSMUSG00000022403	suppression of tumorigenicity 13 [Source:MGI Symbol;Acc:MGI:1917606]
1440	Gas2l3	0.00190537	0.0627401	0.77	0.757	1	ENSMUSG00000074802	growth arrest-specific 2 like 3 [Source:MGI Symbol;Acc:MGI:1918780]
1441	Nans	0.00190628	0.00168324	0.351	0.37	1	ENSMUSG00000028334	N-acetylneuraminic acid synthase (sialic acid synthase) [Source:MGI Symbol;Acc:MGI:2149820]
1442	Sec24b	0.00191076	0.0269627	0.74	0.755	1	ENSMUSG00000001052	Sec24 related gene family, member B (S. cerevisiae) [Source:MGI Symbol;Acc:MGI:2139764]
1443	Commd3	0.00191841	0.0166243	0.497	0.509	1	ENSMUSG00000051154	COMM domain containing 3 [Source:MGI Symbol;Acc:MGI:88218]
1444	Arhgdia	0.00192095	0.0254237	0.928	0.939	1	ENSMUSG00000025132	Rho GDP dissociation inhibitor (GDI) alpha [Source:MGI Symbol;Acc:MGI:2178103]
1445	Stat6	0.00192172	-0.0219609	0.579	0.614	1	ENSMUSG00000002147	signal transducer and activator of transcription 6 [Source:MGI Symbol;Acc:MGI:103034]
1446	Eps15	0.00192983	0.0134617	0.715	0.732	1	ENSMUSG00000028552	epidermal growth factor receptor pathway substrate 15 [Source:MGI Symbol;Acc:MGI:104583]
1447	Gdi2	0.00193064	-0.0487621	0.96	0.968	1	ENSMUSG00000021218	guanosine diphosphate (GDP) dissociation inhibitor 2 [Source:MGI Symbol;Acc:MGI:99845]
1448	Mfsd5	0.00194089	-0.0106768	0.274	0.303	1	ENSMUSG00000045665	major facilitator superfamily domain containing 5 [Source:MGI Symbol;Acc:MGI:2145901]
1449	Gpi1	0.00194475	0.0155991	0.86	0.876	1	ENSMUSG00000036427	glucose-6-phosphate isomerase 1 [Source:MGI Symbol;Acc:MGI:95797]
1450	Lpcat3	0.0019503	-0.0252046	0.396	0.432	1	ENSMUSG00000004270	lysophosphatidylcholine acyltransferase 3 [Source:MGI Symbol;Acc:MGI:1315211]
1451	Exoc2	0.00195144	-0.0218886	0.543	0.579	1	ENSMUSG00000021357	exocyst complex component 2 [Source:MGI Symbol;Acc:MGI:1913732]
1452	Wsb1	0.00195625	0.046445	0.91	0.914	1	ENSMUSG00000017677	WD repeat and SOCS box-containing 1 [Source:MGI Symbol;Acc:MGI:1926139]
1453	Foxj2	0.0019607	-0.0170052	0.252	0.284	1	ENSMUSG00000003154	forkhead box J2 [Source:MGI Symbol;Acc:MGI:1926805]
1454	Hk2	0.00196141	-0.0530154	0.563	0.6	1	ENSMUSG00000000628	hexokinase 2 [Source:MGI Symbol;Acc:MGI:1315197]
1455	Colgalt1	0.00198725	-0.015083	0.669	0.7	1	ENSMUSG00000034807	collagen beta(1-O)galactosyltransferase 1 [Source:MGI Symbol;Acc:MGI:1924348]
1456	Vat1	0.00198727	0.0401399	0.488	0.483	1	ENSMUSG00000034993	vesicle amine transport 1 [Source:MGI Symbol;Acc:MGI:1349450]
1457	Kdm4c	0.00199534	-0.0102144	0.499	0.53	1	ENSMUSG00000028397	lysine (K)-specific demethylase 4C [Source:MGI Symbol;Acc:MGI:1924054]
1458	Evi2	0.00201171	-0.0119921	0.409	0.44	1	ENSMUSG00000070354	ecotropic viral integration site 2 [Source:MGI Symbol;Acc:MGI:5439444]
1459	Pde7b	0.00203452	0.0371239	0.788	0.758	1	ENSMUSG00000019990	phosphodiesterase 7B [Source:MGI Symbol;Acc:MGI:1352752]
1460	Mrpl32	0.00204315	-0.00954514	0.424	0.458	1	ENSMUSG00000015672	mitochondrial ribosomal protein L32 [Source:MGI Symbol;Acc:MGI:2137226]
1461	Sigmar1	0.00204444	-0.0145699	0.314	0.346	1	ENSMUSG00000036078	sigma non-opioid intracellular receptor 1 [Source:MGI Symbol;Acc:MGI:1195268]
1462	Sirt1	0.00204566	0.0534322	0.444	0.429	1	ENSMUSG00000020063	sirtuin 1 [Source:MGI Symbol;Acc:MGI:2135607]
1463	Ndfip1	0.00205197	0.0435147	0.911	0.902	1	ENSMUSG00000024425	Nedd4 family interacting protein 1 [Source:MGI Symbol;Acc:MGI:1929601]
1464	Gpr132	0.00205397	0.0556786	0.918	0.91	1	ENSMUSG00000021298	G protein-coupled receptor 132 [Source:MGI Symbol;Acc:MGI:1890220]
1465	Strn4	0.00205412	0.00127446	0.346	0.369	1	ENSMUSG00000030374	striatin, calmodulin binding protein 4 [Source:MGI Symbol;Acc:MGI:2142346]
1466	Zfhx3	0.00205587	0.0374733	0.846	0.853	1	ENSMUSG00000038872	zinc finger homeobox 3 [Source:MGI Symbol;Acc:MGI:99948]
1467	Coq10b	0.00205949	0.0519989	0.869	0.863	1	ENSMUSG00000025981	coenzyme Q10B [Source:MGI Symbol;Acc:MGI:1915126]
1468	Frg1	0.00206217	-0.0493907	0.526	0.561	1	ENSMUSG00000031590	FSHD region gene 1 [Source:MGI Symbol;Acc:MGI:893597]
1469	Rps6ka1	0.0020635	-0.0320115	0.397	0.434	1	ENSMUSG00000003644	ribosomal protein S6 kinase polypeptide 1 [Source:MGI Symbol;Acc:MGI:104558]
1470	Mmp19	0.00206405	0.126361	0.417	0.39	1	ENSMUSG00000025355	matrix metallopeptidase 19 [Source:MGI Symbol;Acc:MGI:1927899]
1471	Pphln1	0.00207096	-0.0245817	0.322	0.357	1	ENSMUSG00000036167	periphilin 1 [Source:MGI Symbol;Acc:MGI:1917029]
1472	Taf4b	0.00207296	0.0328899	0.406	0.37	1	ENSMUSG00000054321	TATA-box binding protein associated factor 4b [Source:MGI Symbol;Acc:MGI:2152345]
1473	Git2	0.00207495	-0.0232141	0.658	0.693	1	ENSMUSG00000041890	GIT ArfGAP 2 [Source:MGI Symbol;Acc:MGI:1347053]
1474	Scaf8	0.0020776	-0.0481517	0.523	0.558	1	ENSMUSG00000046201	SR-related CTD-associated factor 8 [Source:MGI Symbol;Acc:MGI:1925212]
1475	Ccl6	0.0020809	0.0387531	0.927	0.912	1	ENSMUSG00000018927	chemokine (C-C motif) ligand 6 [Source:MGI Symbol;Acc:MGI:98263]
1476	Taldo1	0.00209685	-0.0557286	0.828	0.848	1	ENSMUSG00000025503	transaldolase 1 [Source:MGI Symbol;Acc:MGI:1274789]
1477	Gm12905	0.00211058	0.0444237	0.334	0.307	1	ENSMUSG00000085875	predicted gene 12905 [Source:MGI Symbol;Acc:MGI:3702581]
1478	Ube2j1	0.00211821	-0.024685	0.562	0.597	1	ENSMUSG00000028277	ubiquitin-conjugating enzyme E2J 1 [Source:MGI Symbol;Acc:MGI:1926245]
1479	Gabarapl2	0.00212218	0.000751634	0.611	0.638	1	ENSMUSG00000031950	gamma-aminobutyric acid (GABA) A receptor-associated protein-like 2 [Source:MGI Symbol;Acc:MGI:1890602]
1480	Cep170	0.00212324	-0.0514389	0.778	0.802	1	ENSMUSG00000057335	centrosomal protein 170 [Source:MGI Symbol;Acc:MGI:1918348]
1481	Cdc42ep4	0.00212782	0.0284473	0.343	0.347	1	ENSMUSG00000041598	CDC42 effector protein (Rho GTPase binding) 4 [Source:MGI Symbol;Acc:MGI:1929760]
1482	Ube2n	0.00212874	0.0422398	0.784	0.782	1	ENSMUSG00000074781	ubiquitin-conjugating enzyme E2N [Source:MGI Symbol;Acc:MGI:1934835]
1483	Mir703	0.00213495	-0.0296925	0.293	0.327	1	ENSMUSG00000105814	microRNA 703 [Source:MGI Symbol;Acc:MGI:3629657]
1484	Ubap1	0.00214206	-0.0297847	0.517	0.554	1	ENSMUSG00000028437	ubiquitin-associated protein 1 [Source:MGI Symbol;Acc:MGI:2149543]
1485	Erh	0.00214228	0.0246469	0.496	0.505	1	ENSMUSG00000021131	ERH mRNA splicing and mitosis factor [Source:MGI Symbol;Acc:MGI:108089]
1486	Rpl22	0.0021467	-0.0332939	0.981	0.976	1	ENSMUSG00000028936	ribosomal protein L22 [Source:MGI Symbol;Acc:MGI:99262]
1487	Slc44a1	0.00215139	0.06524	0.66	0.631	1	ENSMUSG00000028412	solute carrier family 44, member 1 [Source:MGI Symbol;Acc:MGI:2140592]
1488	Polr3c	0.00215315	-0.0223922	0.266	0.299	1	ENSMUSG00000028099	polymerase (RNA) III (DNA directed) polypeptide C [Source:MGI Symbol;Acc:MGI:1921664]
1489	Cyth2	0.00215713	0.0146036	0.333	0.342	1	ENSMUSG00000003269	cytohesin 2 [Source:MGI Symbol;Acc:MGI:1334255]
1490	Selenow	0.00216727	0.0478242	0.878	0.879	1	ENSMUSG00000041571	selenoprotein W [Source:MGI Symbol;Acc:MGI:1100878]
1491	Arid5a	0.00216755	0.0571745	0.641	0.614	1	ENSMUSG00000037447	AT rich interactive domain 5A (MRF1-like) [Source:MGI Symbol;Acc:MGI:2443039]
1492	Rtf1	0.00217	-0.0317731	0.645	0.68	1	ENSMUSG00000027304	RTF1, Paf1/RNA polymerase II complex component [Source:MGI Symbol;Acc:MGI:1309480]
1493	Zfp36l1	0.00217065	0.0577271	0.897	0.893	1	ENSMUSG00000021127	zinc finger protein 36, C3H type-like 1 [Source:MGI Symbol;Acc:MGI:107946]
1494	Ppm1a	0.002177	0.00396738	0.633	0.66	1	ENSMUSG00000021096	protein phosphatase 1A, magnesium dependent, alpha isoform [Source:MGI Symbol;Acc:MGI:99878]
1495	Mbd6	0.0021774	-0.0180581	0.227	0.256	1	ENSMUSG00000025409	methyl-CpG binding domain protein 6 [Source:MGI Symbol;Acc:MGI:106378]
1496	Ap1b1	0.00217849	-0.0399657	0.5	0.537	1	ENSMUSG00000009090	adaptor protein complex AP-1, beta 1 subunit [Source:MGI Symbol;Acc:MGI:1096368]
1497	Rab12	0.00218292	0.0593556	0.563	0.548	1	ENSMUSG00000023460	RAB12, member RAS oncogene family [Source:MGI Symbol;Acc:MGI:894284]
1498	Rapgef6	0.00218851	0.0484124	0.797	0.803	1	ENSMUSG00000037533	Rap guanine nucleotide exchange factor (GEF) 6 [Source:MGI Symbol;Acc:MGI:2384761]
1499	Mvb12a	0.00219226	0.00454911	0.444	0.469	1	ENSMUSG00000031813	multivesicular body subunit 12A [Source:MGI Symbol;Acc:MGI:1920961]
1500	Mta1	0.00219415	0.0179161	0.266	0.274	1	ENSMUSG00000021144	metastasis associated 1 [Source:MGI Symbol;Acc:MGI:2150037]
1501	Dok1	0.00219449	-0.00793996	0.275	0.301	1	ENSMUSG00000068335	docking protein 1 [Source:MGI Symbol;Acc:MGI:893587]
1502	Lifr	0.00219941	0.0613377	0.574	0.548	1	ENSMUSG00000054263	LIF receptor alpha [Source:MGI Symbol;Acc:MGI:96788]
1503	Sav1	0.00220659	-0.0142046	0.379	0.407	1	ENSMUSG00000021067	salvador family WW domain containing 1 [Source:MGI Symbol;Acc:MGI:1927144]
1504	Amz1	0.00221395	0.0147619	0.517	0.541	1	ENSMUSG00000050022	archaelysin family metallopeptidase 1 [Source:MGI Symbol;Acc:MGI:2442258]
1505	Rela	0.00222259	0.0251506	0.658	0.671	1	ENSMUSG00000024927	v-rel reticuloendotheliosis viral oncogene homolog A (avian) [Source:MGI Symbol;Acc:MGI:103290]
1506	Rpl26	0.00222409	0.0396006	0.981	0.981	1	ENSMUSG00000060938	ribosomal protein L26 [Source:MGI Symbol;Acc:MGI:106022]
1507	Camta2	0.00222741	0.0111285	0.422	0.442	1	ENSMUSG00000040712	calmodulin binding transcription activator 2 [Source:MGI Symbol;Acc:MGI:2135957]
1508	Dido1	0.00222796	0.024254	0.498	0.505	1	ENSMUSG00000038914	death inducer-obliterator 1 [Source:MGI Symbol;Acc:MGI:1344352]
1509	Mrps16	0.00223399	-0.0176815	0.428	0.459	1	ENSMUSG00000049960	mitochondrial ribosomal protein S16 [Source:MGI Symbol;Acc:MGI:1913492]
1510	Cebpg	0.00223617	-0.0286905	0.648	0.683	1	ENSMUSG00000056216	CCAAT/enhancer binding protein (C/EBP), gamma [Source:MGI Symbol;Acc:MGI:104982]
1511	Pdcl3	0.00226187	0.00764784	0.496	0.515	1	ENSMUSG00000026078	phosducin-like 3 [Source:MGI Symbol;Acc:MGI:1916083]
1512	Pgap2	0.00226363	0.0148551	0.614	0.633	1	ENSMUSG00000030990	post-GPI attachment to proteins 2 [Source:MGI Symbol;Acc:MGI:2385286]
1513	Rab10os	0.0022641	0.010476	0.347	0.358	1	ENSMUSG00000079179	RAB10, member RAS oncogene family, opposite strand [Source:MGI Symbol;Acc:MGI:1921423]
1514	Zfp869	0.002265	0.000472307	0.319	0.344	1	ENSMUSG00000054648	zinc finger protein 869 [Source:MGI Symbol;Acc:MGI:1914119]
1515	Cnot6l	0.00226576	-0.0698484	0.706	0.732	1	ENSMUSG00000034724	CCR4-NOT transcription complex, subunit 6-like [Source:MGI Symbol;Acc:MGI:2443154]
1516	AC109196.1	0.00227603	0.063374	0.719	0.703	1	NA	NA
1517	Nup214	0.00228091	-0.000265655	0.391	0.414	1	ENSMUSG00000001855	nucleoporin 214 [Source:MGI Symbol;Acc:MGI:1095411]
1518	Sergef	0.00228283	0.00045033	0.32	0.346	1	ENSMUSG00000030839	secretion regulating guanine nucleotide exchange factor [Source:MGI Symbol;Acc:MGI:1351630]
1519	Itpripl2	0.00228432	0.0361044	0.578	0.585	1	ENSMUSG00000095115	inositol 1,4,5-triphosphate receptor interacting protein-like 2 [Source:MGI Symbol;Acc:MGI:2442416]
1520	Atg12	0.00228471	-0.0391161	0.39	0.426	1	ENSMUSG00000032905	autophagy related 12 [Source:MGI Symbol;Acc:MGI:1914776]
1521	Lta4h	0.00228669	-0.0130243	0.34	0.372	1	ENSMUSG00000015889	leukotriene A4 hydrolase [Source:MGI Symbol;Acc:MGI:96836]
1522	Trak1	0.00230048	0.0493582	0.769	0.766	1	ENSMUSG00000032536	trafficking protein, kinesin binding 1 [Source:MGI Symbol;Acc:MGI:1914345]
1523	Trappc9	0.00231239	0.0357989	0.535	0.545	1	ENSMUSG00000047921	trafficking protein particle complex 9 [Source:MGI Symbol;Acc:MGI:1923760]
1524	Capns1	0.00232881	-0.00327935	0.856	0.877	1	ENSMUSG00000001794	calpain, small subunit 1 [Source:MGI Symbol;Acc:MGI:88266]
1525	1810030O07Rik	0.00234682	0.0140553	0.337	0.349	1	ENSMUSG00000044148	RIKEN cDNA 1810030O07 gene [Source:MGI Symbol;Acc:MGI:1916405]
1526	Zfp384	0.00235728	0.0196169	0.425	0.437	1	ENSMUSG00000038346	zinc finger protein 384 [Source:MGI Symbol;Acc:MGI:2443203]
1527	Kif2a	0.00236162	-0.0110453	0.426	0.456	1	ENSMUSG00000021693	kinesin family member 2A [Source:MGI Symbol;Acc:MGI:108390]
1528	Cfh	0.00236679	0.0568576	0.446	0.433	1	ENSMUSG00000026365	complement component factor h [Source:MGI Symbol;Acc:MGI:88385]
1529	Klhl9	0.00236859	-0.0328385	0.319	0.354	1	ENSMUSG00000070923	kelch-like 9 [Source:MGI Symbol;Acc:MGI:2180122]
1530	Hsd17b12	0.00237075	-0.0309556	0.779	0.809	1	ENSMUSG00000027195	hydroxysteroid (17-beta) dehydrogenase 12 [Source:MGI Symbol;Acc:MGI:1926967]
1531	Tomm5	0.00238145	0.02286	0.485	0.494	1	ENSMUSG00000078713	translocase of outer mitochondrial membrane 5 [Source:MGI Symbol;Acc:MGI:1915762]
1532	Bcl2l13	0.00238664	0.00850259	0.237	0.253	1	ENSMUSG00000009112	BCL2-like 13 (apoptosis facilitator) [Source:MGI Symbol;Acc:MGI:2136959]
1533	Slc38a2	0.0023895	-0.0664308	0.879	0.895	1	ENSMUSG00000022462	solute carrier family 38, member 2 [Source:MGI Symbol;Acc:MGI:1915010]
1534	Ndufv3	0.00238958	-0.0486213	0.667	0.691	1	ENSMUSG00000024038	NADH:ubiquinone oxidoreductase core subunit V3 [Source:MGI Symbol;Acc:MGI:1890894]
1535	Txnl4a	0.00239386	0.0150693	0.331	0.339	1	ENSMUSG00000057130	thioredoxin-like 4A [Source:MGI Symbol;Acc:MGI:1351613]
1536	Ifi203	0.00239908	0.04239	0.738	0.751	1	ENSMUSG00000039997	interferon activated gene 203 [Source:MGI Symbol;Acc:MGI:96428]
1537	Psmb5	0.00240453	-0.0245982	0.642	0.674	1	ENSMUSG00000022193	proteasome (prosome, macropain) subunit, beta type 5 [Source:MGI Symbol;Acc:MGI:1194513]
1538	Ssbp4	0.00240876	-0.000360021	0.566	0.591	1	ENSMUSG00000070003	single stranded DNA binding protein 4 [Source:MGI Symbol;Acc:MGI:1924150]
1539	Btg2	0.00241883	0.0486635	0.938	0.927	1	ENSMUSG00000020423	BTG anti-proliferation factor 2 [Source:MGI Symbol;Acc:MGI:108384]
1540	Ube2b	0.00241934	0.000741033	0.873	0.893	1	ENSMUSG00000020390	ubiquitin-conjugating enzyme E2B [Source:MGI Symbol;Acc:MGI:102944]
1541	Odf2	0.00243002	-0.0276178	0.272	0.306	1	ENSMUSG00000026790	outer dense fiber of sperm tails 2 [Source:MGI Symbol;Acc:MGI:1098824]
1542	Pdcd2l	0.00243375	0.0357809	0.447	0.441	1	ENSMUSG00000002635	programmed cell death 2-like [Source:MGI Symbol;Acc:MGI:1915329]
1543	Parp8	0.00244623	-0.034437	0.624	0.659	1	ENSMUSG00000021725	poly (ADP-ribose) polymerase family, member 8 [Source:MGI Symbol;Acc:MGI:1098713]
1544	Lemd3	0.00245228	-0.0554638	0.657	0.689	1	ENSMUSG00000048661	LEM domain containing 3 [Source:MGI Symbol;Acc:MGI:3580376]
1545	Mrpl33	0.00245839	-0.0443939	0.768	0.796	1	ENSMUSG00000106918	mitochondrial ribosomal protein L33 [Source:MGI Symbol;Acc:MGI:2137225]
1546	Noct	0.00246016	0.0746088	0.747	0.734	1	ENSMUSG00000023087	nocturnin [Source:MGI Symbol;Acc:MGI:109382]
1547	Txlna	0.00246054	-0.0278445	0.284	0.317	1	ENSMUSG00000053841	taxilin alpha [Source:MGI Symbol;Acc:MGI:105968]
1548	Tug1	0.00246157	0.0493512	0.495	0.482	1	ENSMUSG00000056579	taurine upregulated gene 1 [Source:MGI Symbol;Acc:MGI:2144114]
1549	Pbdc1	0.00246523	0.0486413	0.527	0.518	1	ENSMUSG00000031226	polysaccharide biosynthesis domain containing 1 [Source:MGI Symbol;Acc:MGI:1914933]
1550	Zbtb1	0.0024739	0.0357995	0.412	0.412	1	ENSMUSG00000033454	zinc finger and BTB domain containing 1 [Source:MGI Symbol;Acc:MGI:2442326]
1551	Glrx2	0.00247916	-0.0195892	0.343	0.375	1	ENSMUSG00000018196	glutaredoxin 2 (thioltransferase) [Source:MGI Symbol;Acc:MGI:1916617]
1552	Rpl9-ps6	0.00248227	0.00871316	0.394	0.41	1	ENSMUSG00000062456	ribosomal protein L9, pseudogene 6 [Source:MGI Symbol;Acc:MGI:3642682]
1553	Tgfb1	0.00248957	0.0523452	0.924	0.922	1	ENSMUSG00000002603	transforming growth factor, beta 1 [Source:MGI Symbol;Acc:MGI:98725]
1554	Eif4g1	0.00249627	0.0427829	0.72	0.712	1	ENSMUSG00000045983	eukaryotic translation initiation factor 4, gamma 1 [Source:MGI Symbol;Acc:MGI:2384784]
1555	Adap2	0.00250009	0.0153262	0.777	0.8	1	ENSMUSG00000020709	ArfGAP with dual PH domains 2 [Source:MGI Symbol;Acc:MGI:2663075]
1556	Polr2c	0.00250022	0.0178756	0.395	0.397	1	ENSMUSG00000031783	polymerase (RNA) II (DNA directed) polypeptide C [Source:MGI Symbol;Acc:MGI:109299]
1557	Cog4	0.00250978	-0.0355278	0.248	0.279	1	ENSMUSG00000031753	component of oligomeric golgi complex 4 [Source:MGI Symbol;Acc:MGI:2142808]
1558	Comt	0.00251484	-0.0133732	0.615	0.646	1	ENSMUSG00000000326	catechol-O-methyltransferase [Source:MGI Symbol;Acc:MGI:88470]
1559	Letm1	0.00251824	-0.00122772	0.287	0.309	1	ENSMUSG00000005299	leucine zipper-EF-hand containing transmembrane protein 1 [Source:MGI Symbol;Acc:MGI:1932557]
1560	Vcpip1	0.00251966	-0.0111935	0.544	0.573	1	ENSMUSG00000045210	valosin containing protein (p97)/p47 complex interacting protein 1 [Source:MGI Symbol;Acc:MGI:1917925]
1561	Atf7	0.00252774	0.00640497	0.292	0.308	1	ENSMUSG00000099083	activating transcription factor 7 [Source:MGI Symbol;Acc:MGI:2443472]
1562	Phkg2	0.00253474	0.00097019	0.235	0.256	1	ENSMUSG00000030815	phosphorylase kinase, gamma 2 (testis) [Source:MGI Symbol;Acc:MGI:1916211]
1563	Cenpb	0.00253751	0.00411649	0.579	0.597	1	ENSMUSG00000068267	centromere protein B [Source:MGI Symbol;Acc:MGI:88376]
1564	Nrd1	0.00253854	-0.0297028	0.685	0.718	1	ENSMUSG00000053510	nardilysin, N-arginine dibasic convertase, NRD convertase 1 [Source:MGI Symbol;Acc:MGI:1201386]
1565	Seh1l	0.00254017	0.0136172	0.335	0.344	1	ENSMUSG00000079614	SEH1-like (S. cerevisiae [Source:MGI Symbol;Acc:MGI:1919374]
1566	Zdhhc14	0.00254892	0.0545865	0.75	0.723	1	ENSMUSG00000034265	zinc finger, DHHC domain containing 14 [Source:MGI Symbol;Acc:MGI:2653229]
1567	Tuba1c	0.00255645	0.0508644	0.894	0.884	1	ENSMUSG00000043091	tubulin, alpha 1C [Source:MGI Symbol;Acc:MGI:1095409]
1568	Taf15	0.00255733	-0.0456059	0.678	0.712	1	ENSMUSG00000020680	TATA-box binding protein associated factor 15 [Source:MGI Symbol;Acc:MGI:1917689]
1569	Mgat4b	0.00256903	0.0323664	0.373	0.374	1	ENSMUSG00000036620	mannoside acetylglucosaminyltransferase 4, isoenzyme B [Source:MGI Symbol;Acc:MGI:2143974]
1570	Mllt6	0.00256911	0.0288696	0.472	0.47	1	ENSMUSG00000038437	myeloid/lymphoid or mixed-lineage leukemia; translocated to, 6 [Source:MGI Symbol;Acc:MGI:1935145]
1571	Tgfbr1	0.00257491	-0.110994	0.851	0.868	1	ENSMUSG00000007613	transforming growth factor, beta receptor I [Source:MGI Symbol;Acc:MGI:98728]
1572	Ext2	0.00257537	0.0051806	0.312	0.331	1	ENSMUSG00000027198	exostosin glycosyltransferase 2 [Source:MGI Symbol;Acc:MGI:108050]
1573	Rabl6	0.00257771	-0.0181322	0.402	0.437	1	ENSMUSG00000015087	RAB, member RAS oncogene family-like 6 [Source:MGI Symbol;Acc:MGI:2442633]
1574	Zfp654	0.00258559	-0.0282839	0.308	0.342	1	ENSMUSG00000047141	zinc finger protein 654 [Source:MGI Symbol;Acc:MGI:1919270]
1575	Parp2	0.00259126	-0.0135419	0.319	0.35	1	ENSMUSG00000036023	poly (ADP-ribose) polymerase family, member 2 [Source:MGI Symbol;Acc:MGI:1341112]
1576	Hnrnph2	0.00260242	0.0336361	0.764	0.769	1	ENSMUSG00000045427	heterogeneous nuclear ribonucleoprotein H2 [Source:MGI Symbol;Acc:MGI:1201779]
1577	Fuca2	0.00260503	-0.0371256	0.443	0.477	1	ENSMUSG00000019810	fucosidase, alpha-L- 2, plasma [Source:MGI Symbol;Acc:MGI:1914098]
1578	Lnx2	0.00260717	0.0674118	0.293	0.267	1	ENSMUSG00000016520	ligand of numb-protein X 2 [Source:MGI Symbol;Acc:MGI:2155959]
1579	Wapl	0.00261428	-0.0415575	0.844	0.867	1	ENSMUSG00000041408	WAPL cohesin release factor [Source:MGI Symbol;Acc:MGI:2675859]
1580	Mier1	0.0026357	-0.0434891	0.691	0.723	1	ENSMUSG00000028522	MEIR1 treanscription regulator [Source:MGI Symbol;Acc:MGI:1918398]
1581	Bin3	0.00263651	-0.00760212	0.444	0.475	1	ENSMUSG00000022089	bridging integrator 3 [Source:MGI Symbol;Acc:MGI:1929883]
1582	Ranbp1	0.00263999	0.0103381	0.631	0.652	1	ENSMUSG00000005732	RAN binding protein 1 [Source:MGI Symbol;Acc:MGI:96269]
1583	Csf3r	0.00264501	-0.0383559	0.66	0.694	1	ENSMUSG00000028859	colony stimulating factor 3 receptor (granulocyte) [Source:MGI Symbol;Acc:MGI:1339755]
1584	Ehbp1l1	0.00265437	-0.00746844	0.481	0.51	1	ENSMUSG00000024937	EH domain binding protein 1-like 1 [Source:MGI Symbol;Acc:MGI:3612340]
1585	Arf5	0.00266845	0.0466017	0.937	0.937	1	ENSMUSG00000020440	ADP-ribosylation factor 5 [Source:MGI Symbol;Acc:MGI:99434]
1586	Ip6k1	0.00267231	0.0263069	0.314	0.313	1	ENSMUSG00000032594	inositol hexaphosphate kinase 1 [Source:MGI Symbol;Acc:MGI:1351633]
1587	Golga5	0.00267872	-0.00503242	0.339	0.363	1	ENSMUSG00000021192	golgi autoantigen, golgin subfamily a, 5 [Source:MGI Symbol;Acc:MGI:1351475]
1588	Baz2b	0.00268431	-0.0341684	0.926	0.943	1	ENSMUSG00000026987	bromodomain adjacent to zinc finger domain, 2B [Source:MGI Symbol;Acc:MGI:2442782]
1589	Ubxn6	0.00268433	0.0217986	0.42	0.428	1	ENSMUSG00000019578	UBX domain protein 6 [Source:MGI Symbol;Acc:MGI:1913780]
1590	Smim11	0.00270078	0.0206457	0.436	0.445	1	ENSMUSG00000051989	small integral membrane protein 11 [Source:MGI Symbol;Acc:MGI:1916186]
1591	Mrpl27	0.00271282	0.0219124	0.397	0.397	1	ENSMUSG00000024414	mitochondrial ribosomal protein L27 [Source:MGI Symbol;Acc:MGI:2137224]
1592	Tmem131l	0.00272489	-0.0405305	0.519	0.556	1	ENSMUSG00000033767	transmembrane 131 like [Source:MGI Symbol;Acc:MGI:2443399]
1593	Prpf6	0.0027342	-0.0196568	0.328	0.362	1	ENSMUSG00000002455	pre-mRNA splicing factor 6 [Source:MGI Symbol;Acc:MGI:1922946]
1594	Tlk1	0.00273645	-0.0340747	0.561	0.597	1	ENSMUSG00000041997	tousled-like kinase 1 [Source:MGI Symbol;Acc:MGI:2441683]
1595	Cnot2	0.00273755	-0.0476082	0.656	0.689	1	ENSMUSG00000020166	CCR4-NOT transcription complex, subunit 2 [Source:MGI Symbol;Acc:MGI:1919318]
1596	Cct5	0.00274337	0.0312529	0.754	0.764	1	ENSMUSG00000022234	chaperonin containing Tcp1, subunit 5 (epsilon) [Source:MGI Symbol;Acc:MGI:107185]
1597	Eef2	0.00274881	0.0479079	0.973	0.971	1	ENSMUSG00000034994	eukaryotic translation elongation factor 2 [Source:MGI Symbol;Acc:MGI:95288]
1598	Rc3h1	0.00275036	-0.0308515	0.718	0.75	1	ENSMUSG00000040423	RING CCCH (C3H) domains 1 [Source:MGI Symbol;Acc:MGI:2685397]
1599	Dync1h1	0.0027536	0.0307992	0.79	0.799	1	ENSMUSG00000018707	dynein cytoplasmic 1 heavy chain 1 [Source:MGI Symbol;Acc:MGI:103147]
1600	Elf2	0.00276121	0.0535686	0.939	0.934	1	ENSMUSG00000037174	E74-like factor 2 [Source:MGI Symbol;Acc:MGI:1916507]
1601	Ascc3	0.00276808	0.0410876	0.866	0.878	1	ENSMUSG00000038774	activating signal cointegrator 1 complex subunit 3 [Source:MGI Symbol;Acc:MGI:1925237]
1602	Stub1	0.00277064	0.0169583	0.404	0.418	1	ENSMUSG00000039615	STIP1 homology and U-Box containing protein 1 [Source:MGI Symbol;Acc:MGI:1891731]
1603	Zhx2	0.00277422	0.0636461	0.606	0.587	1	ENSMUSG00000071757	zinc fingers and homeoboxes 2 [Source:MGI Symbol;Acc:MGI:2683087]
1604	Dmxl2	0.00277428	-0.052845	0.39	0.426	1	ENSMUSG00000041268	Dmx-like 2 [Source:MGI Symbol;Acc:MGI:2444630]
1605	Atp9b	0.00277846	0.018224	0.748	0.763	1	ENSMUSG00000024566	ATPase, class II, type 9B [Source:MGI Symbol;Acc:MGI:1354757]
1606	Cyp20a1	0.00278871	-0.00852153	0.266	0.292	1	ENSMUSG00000049439	cytochrome P450, family 20, subfamily a, polypeptide 1 [Source:MGI Symbol;Acc:MGI:1925201]
1607	Fam214b	0.00280147	0.0286641	0.373	0.37	1	NA	NA
1608	Tex10	0.002827	-0.0351397	0.3	0.334	1	ENSMUSG00000028345	testis expressed gene 10 [Source:MGI Symbol;Acc:MGI:1344413]
1609	Tardbp	0.00283057	0.00957127	0.567	0.584	1	ENSMUSG00000041459	TAR DNA binding protein [Source:MGI Symbol;Acc:MGI:2387629]
1610	Chmp2b	0.00283126	0.00247444	0.45	0.474	1	ENSMUSG00000004843	charged multivesicular body protein 2B [Source:MGI Symbol;Acc:MGI:1916192]
1611	Tmem147	0.00284012	0.00517145	0.397	0.416	1	ENSMUSG00000006315	transmembrane protein 147 [Source:MGI Symbol;Acc:MGI:1915011]
1612	Tmem126a	0.0028414	0.0219504	0.421	0.421	1	ENSMUSG00000030615	transmembrane protein 126A [Source:MGI Symbol;Acc:MGI:1913521]
1613	Ssu72	0.00285325	0.0114802	0.714	0.731	1	ENSMUSG00000029038	Ssu72 RNA polymerase II CTD phosphatase homolog (yeast) [Source:MGI Symbol;Acc:MGI:1916241]
1614	Gadd45b	0.00286262	0.0372751	0.935	0.924	1	ENSMUSG00000015312	growth arrest and DNA-damage-inducible 45 beta [Source:MGI Symbol;Acc:MGI:107776]
1615	Hilpda	0.00286575	0.0866402	0.442	0.418	1	ENSMUSG00000043421	hypoxia inducible lipid droplet associated [Source:MGI Symbol;Acc:MGI:1916823]
1616	Lrif1	0.00286898	0.0420392	0.336	0.307	1	ENSMUSG00000056260	ligand dependent nuclear receptor interacting factor 1 [Source:MGI Symbol;Acc:MGI:2445214]
1617	Mrps26	0.0028848	0.0116483	0.253	0.261	1	ENSMUSG00000037740	mitochondrial ribosomal protein S26 [Source:MGI Symbol;Acc:MGI:1333830]
1618	Ktn1	0.00288666	-0.0403142	0.451	0.488	1	ENSMUSG00000021843	kinectin 1 [Source:MGI Symbol;Acc:MGI:109153]
1619	Exoc5	0.00288985	-0.00193216	0.741	0.763	1	ENSMUSG00000061244	exocyst complex component 5 [Source:MGI Symbol;Acc:MGI:2145645]
1620	Smndc1	0.0028922	0.0223979	0.627	0.642	1	ENSMUSG00000025024	survival motor neuron domain containing 1 [Source:MGI Symbol;Acc:MGI:1923729]
1621	Tab2	0.00289299	0.009255	0.819	0.842	1	ENSMUSG00000015755	TGF-beta activated kinase 1/MAP3K7 binding protein 2 [Source:MGI Symbol;Acc:MGI:1915902]
1622	Ggta1	0.00289506	-0.0211265	0.463	0.496	1	ENSMUSG00000035778	glycoprotein galactosyltransferase alpha 1, 3 [Source:MGI Symbol;Acc:MGI:95704]
1623	Tmem160	0.00289793	-0.0222478	0.673	0.706	1	ENSMUSG00000019158	transmembrane protein 160 [Source:MGI Symbol;Acc:MGI:1916344]
1624	AW549877	0.00290639	0.0247417	0.302	0.309	1	NA	NA
1625	Itsn1	0.00290831	0.0585514	0.686	0.656	1	ENSMUSG00000022957	intersectin 1 (SH3 domain protein 1A) [Source:MGI Symbol;Acc:MGI:1338069]
1626	Ms4a6c	0.00291122	-0.0545843	0.956	0.955	1	ENSMUSG00000079419	membrane-spanning 4-domains, subfamily A, member 6C [Source:MGI Symbol;Acc:MGI:2385644]
1627	Mrps14	0.00291216	0.0134205	0.619	0.636	1	ENSMUSG00000058267	mitochondrial ribosomal protein S14 [Source:MGI Symbol;Acc:MGI:1928141]
1628	Irs2	0.00291977	0.0695721	0.682	0.665	1	ENSMUSG00000038894	insulin receptor substrate 2 [Source:MGI Symbol;Acc:MGI:109334]
1629	Eif4ebp2	0.00292382	-0.0178631	0.548	0.583	1	ENSMUSG00000020091	eukaryotic translation initiation factor 4E binding protein 2 [Source:MGI Symbol;Acc:MGI:109198]
1630	Dcun1d5	0.00292573	-0.0482683	0.604	0.631	1	ENSMUSG00000032002	DCN1, defective in cullin neddylation 1, domain containing 5 (S. cerevisiae) [Source:MGI Symbol;Acc:MGI:1924113]
1631	Ptpre	0.00294829	-0.0062924	0.704	0.732	1	ENSMUSG00000041836	protein tyrosine phosphatase, receptor type, E [Source:MGI Symbol;Acc:MGI:97813]
1632	Klf4	0.00294974	0.0777318	0.863	0.844	1	ENSMUSG00000003032	Kruppel-like factor 4 (gut) [Source:MGI Symbol;Acc:MGI:1342287]
1633	Leprot	0.0029604	0.00614243	0.618	0.641	1	ENSMUSG00000035212	leptin receptor overlapping transcript [Source:MGI Symbol;Acc:MGI:2687005]
1634	Rpl10a-ps1	0.00296085	2.49125e-05	0.316	0.339	1	ENSMUSG00000084416	ribosomal protein L10A, pseudogene 1 [Source:MGI Symbol;Acc:MGI:3705885]
1635	Atad2b	0.00296548	-0.0547068	0.6	0.634	1	ENSMUSG00000052812	ATPase family, AAA domain containing 2B [Source:MGI Symbol;Acc:MGI:2444798]
1636	Vps13b	0.00297174	0.0559587	0.906	0.903	1	ENSMUSG00000037646	vacuolar protein sorting 13B [Source:MGI Symbol;Acc:MGI:1916380]
1637	Hscb	0.0029775	-0.016272	0.323	0.353	1	ENSMUSG00000043510	HscB iron-sulfur cluster co-chaperone [Source:MGI Symbol;Acc:MGI:2141135]
1638	Kmt2c	0.00298434	-0.0287625	0.81	0.837	1	ENSMUSG00000038056	lysine (K)-specific methyltransferase 2C [Source:MGI Symbol;Acc:MGI:2444959]
1639	Laptm4a	0.00298911	0.0481027	0.886	0.88	1	ENSMUSG00000020585	lysosomal-associated protein transmembrane 4A [Source:MGI Symbol;Acc:MGI:108017]
1640	Atp5d	0.00300199	0.0384173	0.843	0.839	1	ENSMUSG00000003072	ATP synthase, H+ transporting, mitochondrial F1 complex, delta subunit [Source:MGI Symbol;Acc:MGI:1913293]
1641	Grina	0.00300463	0.0279537	0.623	0.627	1	ENSMUSG00000022564	glutamate receptor, ionotropic, N-methyl D-aspartate-associated protein 1 (glutamate binding) [Source:MGI Symbol;Acc:MGI:1913418]
1642	Smagp	0.00301184	0.0337984	0.292	0.265	1	ENSMUSG00000053559	small cell adhesion glycoprotein [Source:MGI Symbol;Acc:MGI:2448476]
1643	Lgals8	0.00301287	-0.0277515	0.533	0.568	1	ENSMUSG00000057554	lectin, galactose binding, soluble 8 [Source:MGI Symbol;Acc:MGI:1928481]
1644	Brcc3	0.00302091	-0.000870265	0.254	0.269	1	ENSMUSG00000031201	BRCA1/BRCA2-containing complex, subunit 3 [Source:MGI Symbol;Acc:MGI:2389572]
1645	Slc25a20	0.00303332	-0.0275815	0.246	0.278	1	ENSMUSG00000032602	solute carrier family 25 (mitochondrial carnitine/acylcarnitine translocase), member 20 [Source:MGI Symbol;Acc:MGI:1928738]
1646	Fam133b	0.00304788	-0.0109806	0.432	0.463	1	ENSMUSG00000058503	family with sequence similarity 133, member B [Source:MGI Symbol;Acc:MGI:1915402]
1647	Cyhr1	0.00305556	0.00317271	0.292	0.308	1	ENSMUSG00000053929	cysteine and histidine rich 1 [Source:MGI Symbol;Acc:MGI:1859320]
1648	Hmgb2	0.00306343	-0.0559205	0.799	0.823	1	ENSMUSG00000054717	high mobility group box 2 [Source:MGI Symbol;Acc:MGI:96157]
1649	Cep350	0.00308087	-0.0199305	0.687	0.719	1	ENSMUSG00000033671	centrosomal protein 350 [Source:MGI Symbol;Acc:MGI:1921331]
1650	Timm23	0.00308448	0.00534473	0.644	0.668	1	ENSMUSG00000013701	translocase of inner mitochondrial membrane 23 [Source:MGI Symbol;Acc:MGI:1858317]
1651	Thra	0.00309766	0.0164074	0.263	0.27	1	ENSMUSG00000058756	thyroid hormone receptor alpha [Source:MGI Symbol;Acc:MGI:98742]
1652	Cnot8	0.00309972	-0.0172578	0.284	0.314	1	ENSMUSG00000020515	CCR4-NOT transcription complex, subunit 8 [Source:MGI Symbol;Acc:MGI:1916375]
1653	Limd1	0.00310006	0.0258823	0.643	0.657	1	ENSMUSG00000025239	LIM domains containing 1 [Source:MGI Symbol;Acc:MGI:1352502]
1654	Fgfr1	0.00310225	0.0422708	0.274	0.243	1	ENSMUSG00000031565	fibroblast growth factor receptor 1 [Source:MGI Symbol;Acc:MGI:95522]
1655	Nol7	0.00310406	-0.0247227	0.664	0.697	1	ENSMUSG00000063200	nucleolar protein 7 [Source:MGI Symbol;Acc:MGI:1917328]
1656	Ppp2r5c	0.00310584	0.0197563	0.797	0.815	1	ENSMUSG00000017843	protein phosphatase 2, regulatory subunit B', gamma [Source:MGI Symbol;Acc:MGI:1349475]
1657	Ankrd11	0.00310699	-0.0592211	0.955	0.96	1	ENSMUSG00000035569	ankyrin repeat domain 11 [Source:MGI Symbol;Acc:MGI:1924337]
1658	Tgif1	0.0031146	0.0461348	0.92	0.917	1	ENSMUSG00000047407	TGFB-induced factor homeobox 1 [Source:MGI Symbol;Acc:MGI:1194497]
1659	Tbc1d1	0.00311582	-0.0434544	0.635	0.669	1	ENSMUSG00000029174	TBC1 domain family, member 1 [Source:MGI Symbol;Acc:MGI:1889508]
1660	Snrpc	0.0031184	0.00284611	0.537	0.559	1	ENSMUSG00000024217	U1 small nuclear ribonucleoprotein C [Source:MGI Symbol;Acc:MGI:109489]
1661	mt-Cytb	0.00312436	0.0691977	0.998	0.996	1	ENSMUSG00000064370	mitochondrially encoded cytochrome b [Source:MGI Symbol;Acc:MGI:102501]
1662	Rnf166	0.00312738	-0.00112182	0.41	0.435	1	ENSMUSG00000014470	ring finger protein 166 [Source:MGI Symbol;Acc:MGI:1915968]
1663	Cnpy2	0.00313814	0.00720679	0.444	0.463	1	ENSMUSG00000025381	canopy FGF signaling regulator 2 [Source:MGI Symbol;Acc:MGI:1928477]
1664	Arl8a	0.00314539	0.035208	0.747	0.748	1	ENSMUSG00000026426	ADP-ribosylation factor-like 8A [Source:MGI Symbol;Acc:MGI:1915974]
1665	Ssbp3	0.00314796	0.0141549	0.318	0.338	1	ENSMUSG00000061887	single-stranded DNA binding protein 3 [Source:MGI Symbol;Acc:MGI:1919725]
1666	Eif3b	0.00315582	0.00261692	0.509	0.527	1	ENSMUSG00000056076	eukaryotic translation initiation factor 3, subunit B [Source:MGI Symbol;Acc:MGI:106478]
1667	Chmp1b	0.00316108	-0.00107322	0.26	0.282	1	ENSMUSG00000109901	charged multivesicular body protein 1B [Source:MGI Symbol;Acc:MGI:1914314]
1668	Gtpbp2	0.00316488	0.00172013	0.366	0.389	1	ENSMUSG00000023952	GTP binding protein 2 [Source:MGI Symbol;Acc:MGI:1860138]
1669	Ube3a	0.00316725	0.00378989	0.677	0.7	1	ENSMUSG00000025326	ubiquitin protein ligase E3A [Source:MGI Symbol;Acc:MGI:105098]
1670	Gm45266	0.00316865	0.0396976	0.399	0.397	1	ENSMUSG00000109719	predicted gene 45266 [Source:MGI Symbol;Acc:MGI:5791102]
1671	Arhgap6	0.00318213	0.0955022	0.491	0.473	1	ENSMUSG00000031355	Rho GTPase activating protein 6 [Source:MGI Symbol;Acc:MGI:1196332]
1672	Taf3	0.0031872	-0.0414973	0.359	0.394	1	ENSMUSG00000025782	TATA-box binding protein associated factor 3 [Source:MGI Symbol;Acc:MGI:2388097]
1673	Atg16l2	0.00319059	-0.00830185	0.23	0.254	1	ENSMUSG00000047767	autophagy related 16-like 2 (S. cerevisiae) [Source:MGI Symbol;Acc:MGI:1920933]
1674	Ddx50	0.00319426	0.0149538	0.607	0.629	1	ENSMUSG00000020076	DExD box helicase 50 [Source:MGI Symbol;Acc:MGI:2182303]
1675	Hint2	0.00319761	0.0153252	0.384	0.397	1	ENSMUSG00000028470	histidine triad nucleotide binding protein 2 [Source:MGI Symbol;Acc:MGI:1916167]
1676	Nfx1	0.00319881	-0.0132021	0.371	0.402	1	ENSMUSG00000028423	nuclear transcription factor, X-box binding 1 [Source:MGI Symbol;Acc:MGI:1921414]
1677	Errfi1	0.00320137	0.122467	0.719	0.696	1	ENSMUSG00000028967	ERBB receptor feedback inhibitor 1 [Source:MGI Symbol;Acc:MGI:1921405]
1678	Abcd1	0.00324916	0.00519344	0.342	0.36	1	ENSMUSG00000031378	ATP-binding cassette, sub-family D (ALD), member 1 [Source:MGI Symbol;Acc:MGI:1349215]
1679	Ctcf	0.00325989	-0.0105304	0.496	0.524	1	ENSMUSG00000005698	CCCTC-binding factor [Source:MGI Symbol;Acc:MGI:109447]
1680	Ccar1	0.00326098	-0.0404168	0.635	0.669	1	ENSMUSG00000020074	cell division cycle and apoptosis regulator 1 [Source:MGI Symbol;Acc:MGI:1914750]
1681	Agtpbp1	0.00326368	-0.050798	0.577	0.612	1	ENSMUSG00000021557	ATP/GTP binding protein 1 [Source:MGI Symbol;Acc:MGI:2159437]
1682	Dph3	0.00327528	0.014797	0.435	0.444	1	ENSMUSG00000021905	diphthamine biosynthesis 3 [Source:MGI Symbol;Acc:MGI:1922658]
1683	Rbm22	0.00328436	-0.0227858	0.417	0.452	1	ENSMUSG00000024604	RNA binding motif protein 22 [Source:MGI Symbol;Acc:MGI:1914060]
1684	Osbpl9	0.00328694	-0.0400886	0.793	0.821	1	ENSMUSG00000028559	oxysterol binding protein-like 9 [Source:MGI Symbol;Acc:MGI:1923784]
1685	C3	0.00331272	-0.0766186	0.294	0.328	1	ENSMUSG00000024164	complement component 3 [Source:MGI Symbol;Acc:MGI:88227]
1686	Ppil2	0.00331841	-0.0322046	0.398	0.433	1	ENSMUSG00000022771	peptidylprolyl isomerase (cyclophilin)-like 2 [Source:MGI Symbol;Acc:MGI:2447857]
1687	Cyp4f16	0.00332454	-0.0011151	0.276	0.294	1	ENSMUSG00000048440	cytochrome P450, family 4, subfamily f, polypeptide 16 [Source:MGI Symbol;Acc:MGI:1917351]
1688	Pex2	0.00332665	-0.0118359	0.286	0.315	1	ENSMUSG00000040374	peroxisomal biogenesis factor 2 [Source:MGI Symbol;Acc:MGI:107486]
1689	Atp5pb	0.00332759	0.0289189	0.89	0.895	1	ENSMUSG00000000563	ATP synthase peripheral stalk-membrane subunit b [Source:MGI Symbol;Acc:MGI:1100495]
1690	Raf1	0.00333136	-0.0343982	0.544	0.579	1	ENSMUSG00000000441	v-raf-leukemia viral oncogene 1 [Source:MGI Symbol;Acc:MGI:97847]
1691	Ptpn1	0.00339037	0.00719086	0.886	0.902	1	ENSMUSG00000027540	protein tyrosine phosphatase, non-receptor type 1 [Source:MGI Symbol;Acc:MGI:97805]
1692	Rps15a	0.00339159	-0.0430056	0.983	0.977	1	ENSMUSG00000008683	ribosomal protein S15A [Source:MGI Symbol;Acc:MGI:2389091]
1693	Magi3	0.00343441	0.0648206	0.453	0.418	1	ENSMUSG00000052539	membrane associated guanylate kinase, WW and PDZ domain containing 3 [Source:MGI Symbol;Acc:MGI:1923484]
1694	Chchd7	0.00343551	0.0311025	0.37	0.354	1	ENSMUSG00000042198	coiled-coil-helix-coiled-coil-helix domain containing 7 [Source:MGI Symbol;Acc:MGI:1913683]
1695	Nck1	0.00343951	-0.0135455	0.475	0.506	1	ENSMUSG00000032475	non-catalytic region of tyrosine kinase adaptor protein 1 [Source:MGI Symbol;Acc:MGI:109601]
1696	Rnf180	0.0034478	0.0762244	0.536	0.546	1	ENSMUSG00000021720	ring finger protein 180 [Source:MGI Symbol;Acc:MGI:1919066]
1697	Isg15	0.00344966	0.0809029	0.623	0.62	1	ENSMUSG00000035692	ISG15 ubiquitin-like modifier [Source:MGI Symbol;Acc:MGI:1855694]
1698	Btg3	0.00345244	-0.00124427	0.376	0.402	1	ENSMUSG00000022863	BTG anti-proliferation factor 3 [Source:MGI Symbol;Acc:MGI:109532]
1699	Ddx19a	0.00346328	-0.0181804	0.246	0.276	1	ENSMUSG00000015023	DEAD box helicase 19a [Source:MGI Symbol;Acc:MGI:99526]
1700	Med27	0.00346703	-0.0246145	0.316	0.347	1	ENSMUSG00000026799	mediator complex subunit 27 [Source:MGI Symbol;Acc:MGI:1916225]
1701	Atf1	0.00350367	0.0255951	0.548	0.559	1	ENSMUSG00000023027	activating transcription factor 1 [Source:MGI Symbol;Acc:MGI:1298366]
1702	Slc11a1	0.00350568	0.0326844	0.858	0.869	1	ENSMUSG00000026177	solute carrier family 11 (proton-coupled divalent metal ion transporters), member 1 [Source:MGI Symbol;Acc:MGI:1345275]
1703	Gm13391	0.00351603	0.04611	0.269	0.245	1	ENSMUSG00000086109	predicted gene 13391 [Source:MGI Symbol;Acc:MGI:3651526]
1704	Vdac3	0.00351762	-0.0185634	0.645	0.678	1	ENSMUSG00000008892	voltage-dependent anion channel 3 [Source:MGI Symbol;Acc:MGI:106922]
1705	Usp8	0.00351796	-0.0308276	0.658	0.691	1	ENSMUSG00000027363	ubiquitin specific peptidase 8 [Source:MGI Symbol;Acc:MGI:1934029]
1706	Elavl1	0.00352885	-0.00571253	0.725	0.751	1	ENSMUSG00000040028	ELAV (embryonic lethal, abnormal vision)-like 1 (Hu antigen R) [Source:MGI Symbol;Acc:MGI:1100851]
1707	Gm2a	0.00353278	-0.0552002	0.902	0.907	1	ENSMUSG00000000594	GM2 ganglioside activator protein [Source:MGI Symbol;Acc:MGI:95762]
1708	E2f3	0.0035452	0.015243	0.423	0.442	1	ENSMUSG00000016477	E2F transcription factor 3 [Source:MGI Symbol;Acc:MGI:1096340]
1709	Mphosph10	0.00356313	-0.0362592	0.231	0.261	1	ENSMUSG00000030521	M-phase phosphoprotein 10 (U3 small nucleolar ribonucleoprotein) [Source:MGI Symbol;Acc:MGI:1915223]
1710	Chmp1a	0.00358038	0.0174946	0.414	0.425	1	ENSMUSG00000000743	charged multivesicular body protein 1A [Source:MGI Symbol;Acc:MGI:1920159]
1711	Antxr2	0.00359769	0.0780763	0.851	0.851	1	ENSMUSG00000029338	anthrax toxin receptor 2 [Source:MGI Symbol;Acc:MGI:1919164]
1712	Wwc2	0.00359854	-0.0282851	0.335	0.367	1	ENSMUSG00000031563	WW, C2 and coiled-coil domain containing 2 [Source:MGI Symbol;Acc:MGI:1261872]
1713	Ppp1r9b	0.00359917	0.0184826	0.659	0.674	1	ENSMUSG00000038976	protein phosphatase 1, regulatory subunit 9B [Source:MGI Symbol;Acc:MGI:2387581]
1714	Ube2e1	0.00360028	-0.00537999	0.575	0.603	1	ENSMUSG00000021774	ubiquitin-conjugating enzyme E2E 1 [Source:MGI Symbol;Acc:MGI:107411]
1715	Il21r	0.00360139	-0.0525332	0.38	0.412	1	ENSMUSG00000030745	interleukin 21 receptor [Source:MGI Symbol;Acc:MGI:1890475]
1716	Sgk3	0.00363931	-0.0535103	0.597	0.628	1	ENSMUSG00000025915	serum/glucocorticoid regulated kinase 3 [Source:MGI Symbol;Acc:MGI:2182368]
1717	Tnfaip8l2	0.00364083	-0.0384318	0.355	0.388	1	ENSMUSG00000013707	tumor necrosis factor, alpha-induced protein 8-like 2 [Source:MGI Symbol;Acc:MGI:1917019]
1718	Myof	0.00364763	-0.0401864	0.761	0.791	1	ENSMUSG00000048612	myoferlin [Source:MGI Symbol;Acc:MGI:1919192]
1719	Parp4	0.00367492	-0.0250445	0.388	0.422	1	ENSMUSG00000054509	poly (ADP-ribose) polymerase family, member 4 [Source:MGI Symbol;Acc:MGI:2685589]
1720	Samsn1	0.00368874	-0.082894	0.685	0.713	1	ENSMUSG00000022876	SAM domain, SH3 domain and nuclear localization signals, 1 [Source:MGI Symbol;Acc:MGI:1914992]
1721	Rab43	0.00369075	0.0422258	0.343	0.319	1	ENSMUSG00000030055	RAB43, member RAS oncogene family [Source:MGI Symbol;Acc:MGI:1917084]
1722	Arhgap5	0.00369649	-0.0404445	0.359	0.393	1	ENSMUSG00000035133	Rho GTPase activating protein 5 [Source:MGI Symbol;Acc:MGI:1332637]
1723	Fgd2	0.00369827	-0.0293685	0.491	0.526	1	ENSMUSG00000024013	FYVE, RhoGEF and PH domain containing 2 [Source:MGI Symbol;Acc:MGI:1347084]
1724	Grb2	0.00370884	-0.0505885	0.974	0.975	1	ENSMUSG00000059923	growth factor receptor bound protein 2 [Source:MGI Symbol;Acc:MGI:95805]
1725	Stmn1	0.00371292	0.0466689	0.304	0.285	1	ENSMUSG00000028832	stathmin 1 [Source:MGI Symbol;Acc:MGI:96739]
1726	Clec4a2	0.00372933	0.0467699	0.812	0.807	1	ENSMUSG00000030148	C-type lectin domain family 4, member a2 [Source:MGI Symbol;Acc:MGI:1349412]
1727	Dap3	0.003732	-0.0128252	0.386	0.418	1	ENSMUSG00000068921	death associated protein 3 [Source:MGI Symbol;Acc:MGI:1929538]
1728	Capn7	0.00373793	-0.0129676	0.333	0.361	1	ENSMUSG00000021893	calpain 7 [Source:MGI Symbol;Acc:MGI:1338030]
1729	Slc38a10	0.00374084	-0.0144737	0.417	0.447	1	ENSMUSG00000061306	solute carrier family 38, member 10 [Source:MGI Symbol;Acc:MGI:1919305]
1730	Usp48	0.00374324	-0.00494435	0.382	0.409	1	ENSMUSG00000043411	ubiquitin specific peptidase 48 [Source:MGI Symbol;Acc:MGI:2158502]
1731	Pag1	0.00374576	-0.0743976	0.58	0.61	1	ENSMUSG00000027508	phosphoprotein associated with glycosphingolipid microdomains 1 [Source:MGI Symbol;Acc:MGI:2443160]
1732	Mybbp1a	0.00374635	-0.0293429	0.378	0.413	1	ENSMUSG00000040463	MYB binding protein (P160) 1a [Source:MGI Symbol;Acc:MGI:106181]
1733	Gm37728	0.00374746	-0.0098964	0.249	0.275	1	ENSMUSG00000103220	predicted gene, 37728 [Source:MGI Symbol;Acc:MGI:5610956]
1734	Btaf1	0.00375603	-0.0446677	0.832	0.858	1	ENSMUSG00000040565	B-TFIID TATA-box binding protein associated factor 1 [Source:MGI Symbol;Acc:MGI:2147538]
1735	Vps11	0.00375764	0.0231188	0.324	0.326	1	ENSMUSG00000032127	VPS11, CORVET/HOPS core subunit [Source:MGI Symbol;Acc:MGI:1918982]
1736	Grsf1	0.00376027	0.00324124	0.313	0.337	1	ENSMUSG00000044221	G-rich RNA sequence binding factor 1 [Source:MGI Symbol;Acc:MGI:106479]
1737	Timm10b	0.00376946	-0.0364475	0.648	0.681	1	ENSMUSG00000089847	translocase of inner mitochondrial membrane 10B [Source:MGI Symbol;Acc:MGI:1315196]
1738	Cant1	0.00377222	0.0244341	0.261	0.252	1	ENSMUSG00000025575	calcium activated nucleotidase 1 [Source:MGI Symbol;Acc:MGI:1923275]
1739	Map3k3	0.00377451	-0.0329914	0.48	0.515	1	ENSMUSG00000020700	mitogen-activated protein kinase kinase kinase 3 [Source:MGI Symbol;Acc:MGI:1346874]
1740	Ing1	0.00377512	0.0353453	0.382	0.373	1	ENSMUSG00000045969	inhibitor of growth family, member 1 [Source:MGI Symbol;Acc:MGI:1349481]
1741	Sh3bp5	0.00377619	0.0436412	0.542	0.509	1	ENSMUSG00000021892	SH3-domain binding protein 5 (BTK-associated) [Source:MGI Symbol;Acc:MGI:1344391]
1742	Adgre5	0.00378598	-0.0599559	0.789	0.816	1	ENSMUSG00000002885	adhesion G protein-coupled receptor E5 [Source:MGI Symbol;Acc:MGI:1347095]
1743	Cct7	0.00379335	-0.0165058	0.638	0.669	1	ENSMUSG00000030007	chaperonin containing Tcp1, subunit 7 (eta) [Source:MGI Symbol;Acc:MGI:107184]
1744	Tm2d1	0.00379474	0.0055923	0.593	0.614	1	ENSMUSG00000028563	TM2 domain containing 1 [Source:MGI Symbol;Acc:MGI:2137022]
1745	Safb	0.00379703	0.0181213	0.495	0.508	1	ENSMUSG00000071054	scaffold attachment factor B [Source:MGI Symbol;Acc:MGI:2146974]
1746	Hgf	0.0037975	-0.0712013	0.405	0.438	1	ENSMUSG00000028864	hepatocyte growth factor [Source:MGI Symbol;Acc:MGI:96079]
1747	Irak1	0.00380191	0.0103237	0.534	0.553	1	ENSMUSG00000031392	interleukin-1 receptor-associated kinase 1 [Source:MGI Symbol;Acc:MGI:107420]
1748	Morc3	0.00380738	-0.0408321	0.615	0.648	1	ENSMUSG00000039456	microrchidia 3 [Source:MGI Symbol;Acc:MGI:2136841]
1749	Vezf1	0.00383431	-0.0345476	0.403	0.438	1	ENSMUSG00000018377	vascular endothelial zinc finger 1 [Source:MGI Symbol;Acc:MGI:1313291]
1750	Plscr1	0.00383621	0.0120282	0.242	0.259	1	ENSMUSG00000032369	phospholipid scramblase 1 [Source:MGI Symbol;Acc:MGI:893575]
1751	Pip4p1	0.00383917	-0.0459376	0.496	0.529	1	ENSMUSG00000035953	phosphatidylinositol-4,5-bisphosphate 4-phosphatase 1 [Source:MGI Symbol;Acc:MGI:2448501]
1752	Cln3	0.00384243	-0.0326189	0.454	0.489	1	ENSMUSG00000030720	ceroid lipofuscinosis, neuronal 3, juvenile (Batten, Spielmeyer-Vogt disease) [Source:MGI Symbol;Acc:MGI:107537]
1753	Usp9x	0.00386433	-0.0548244	0.851	0.868	1	ENSMUSG00000031010	ubiquitin specific peptidase 9, X chromosome [Source:MGI Symbol;Acc:MGI:894681]
1754	Blvrb	0.00387776	0.0540278	0.717	0.712	1	ENSMUSG00000040466	biliverdin reductase B (flavin reductase (NADPH)) [Source:MGI Symbol;Acc:MGI:2385271]
1755	Setd1b	0.00388922	0.0168503	0.249	0.259	1	ENSMUSG00000038384	SET domain containing 1B [Source:MGI Symbol;Acc:MGI:2652820]
1756	Hibadh	0.00389821	-0.0251114	0.429	0.463	1	ENSMUSG00000029776	3-hydroxyisobutyrate dehydrogenase [Source:MGI Symbol;Acc:MGI:1889802]
1757	Arl11	0.00394215	-0.0224954	0.248	0.279	1	ENSMUSG00000043157	ADP-ribosylation factor-like 11 [Source:MGI Symbol;Acc:MGI:2444054]
1758	Nipbl	0.00395653	-0.06335	0.94	0.948	1	ENSMUSG00000022141	NIPBL cohesin loading factor [Source:MGI Symbol;Acc:MGI:1913976]
1759	Osbp	0.00396366	-0.00980755	0.441	0.469	1	ENSMUSG00000024687	oxysterol binding protein [Source:MGI Symbol;Acc:MGI:97447]
1760	Flnb	0.00396492	0.110274	0.424	0.398	1	ENSMUSG00000025278	filamin, beta [Source:MGI Symbol;Acc:MGI:2446089]
1761	6820431F20Rik	0.00397056	-0.0081767	0.567	0.596	1	ENSMUSG00000121492	cadherin 11 pseudogene [Source:NCBI gene (formerly Entrezgene);Acc:547150]
1762	6820431F20Rik	0.00397056	-0.0081767	0.567	0.596	1	ENSMUSG00000071796	RIKEN cDNA 6820431F20 gene [Source:MGI Symbol;Acc:MGI:3694236]
1763	Srrm1	0.00401152	-0.0306456	0.835	0.86	1	ENSMUSG00000028809	serine/arginine repetitive matrix 1 [Source:MGI Symbol;Acc:MGI:1858303]
1764	Polr2f	0.00401809	-0.0153762	0.516	0.549	1	ENSMUSG00000033020	polymerase (RNA) II (DNA directed) polypeptide F [Source:MGI Symbol;Acc:MGI:1349393]
1765	Snhg12	0.00402987	0.0221632	0.37	0.377	1	ENSMUSG00000086290	small nucleolar RNA host gene 12 [Source:MGI Symbol;Acc:MGI:1916721]
1766	Cd164	0.00404611	0.0427386	0.468	0.452	1	ENSMUSG00000019818	CD164 antigen [Source:MGI Symbol;Acc:MGI:1859568]
1767	Smarca2	0.00405835	0.0487435	0.582	0.569	1	ENSMUSG00000024921	SWI/SNF related, matrix associated, actin dependent regulator of chromatin, subfamily a, member 2 [Source:MGI Symbol;Acc:MGI:99603]
1768	Dtx2	0.00406306	0.0403483	0.41	0.391	1	ENSMUSG00000004947	deltex 2, E3 ubiquitin ligase [Source:MGI Symbol;Acc:MGI:1921448]
1769	Qdpr	0.00406589	0.00979263	0.388	0.403	1	ENSMUSG00000015806	quinoid dihydropteridine reductase [Source:MGI Symbol;Acc:MGI:97836]
1770	Lrrc25	0.00406768	0.0166823	0.669	0.684	1	ENSMUSG00000049988	leucine rich repeat containing 25 [Source:MGI Symbol;Acc:MGI:2445284]
1771	Atp5a1	0.0040736	0.0331711	0.914	0.923	1	ENSMUSG00000025428	ATP synthase, H+ transporting, mitochondrial F1 complex, alpha subunit 1 [Source:MGI Symbol;Acc:MGI:88115]
1772	Phf23	0.00407796	-0.0287041	0.398	0.432	1	ENSMUSG00000018572	PHD finger protein 23 [Source:MGI Symbol;Acc:MGI:1925496]
1773	Trim26	0.00408246	-0.0257512	0.35	0.382	1	ENSMUSG00000024457	tripartite motif-containing 26 [Source:MGI Symbol;Acc:MGI:1337056]
1774	Uap1	0.00409915	0.0426645	0.525	0.515	1	ENSMUSG00000026670	UDP-N-acetylglucosamine pyrophosphorylase 1 [Source:MGI Symbol;Acc:MGI:1334459]
1775	Nlrp1b	0.00410757	0.00830565	0.652	0.674	1	ENSMUSG00000070390	NLR family, pyrin domain containing 1B [Source:MGI Symbol;Acc:MGI:3582959]
1776	Piezo1	0.00412104	0.0546092	0.624	0.622	1	ENSMUSG00000014444	piezo-type mechanosensitive ion channel component 1 [Source:MGI Symbol;Acc:MGI:3603204]
1777	Lemd2	0.00414695	0.0252747	0.43	0.425	1	ENSMUSG00000044857	LEM domain containing 2 [Source:MGI Symbol;Acc:MGI:2385045]
1778	Pip5k1c	0.00414821	0.0209634	0.754	0.768	1	ENSMUSG00000034902	phosphatidylinositol-4-phosphate 5-kinase, type 1 gamma [Source:MGI Symbol;Acc:MGI:1298224]
1779	Btbd9	0.00414996	0.0446774	0.8	0.807	1	ENSMUSG00000062202	BTB (POZ) domain containing 9 [Source:MGI Symbol;Acc:MGI:1916625]
1780	Sdccag8	0.00415202	0.0209127	0.612	0.627	1	ENSMUSG00000026504	serologically defined colon cancer antigen 8 [Source:MGI Symbol;Acc:MGI:1924066]
1781	Prpsap1	0.00415314	0.00603216	0.257	0.273	1	ENSMUSG00000015869	phosphoribosyl pyrophosphate synthetase-associated protein 1 [Source:MGI Symbol;Acc:MGI:1915013]
1782	Txnl1	0.0041614	0.0122391	0.682	0.697	1	ENSMUSG00000024583	thioredoxin-like 1 [Source:MGI Symbol;Acc:MGI:1860078]
1783	Isoc1	0.00417225	0.0130303	0.376	0.39	1	ENSMUSG00000024601	isochorismatase domain containing 1 [Source:MGI Symbol;Acc:MGI:1913557]
1784	Paip2	0.00418689	-0.0318633	0.744	0.773	1	ENSMUSG00000037058	polyadenylate-binding protein-interacting protein 2 [Source:MGI Symbol;Acc:MGI:1915119]
1785	Tmed4	0.00418852	0.0131429	0.269	0.271	1	ENSMUSG00000004394	transmembrane p24 trafficking protein 4 [Source:MGI Symbol;Acc:MGI:1915070]
1786	Insig1	0.00419433	0.0347724	0.586	0.588	1	ENSMUSG00000045294	insulin induced gene 1 [Source:MGI Symbol;Acc:MGI:1916289]
1787	Ssr4	0.00420123	-0.00709606	0.801	0.825	1	ENSMUSG00000002014	signal sequence receptor, delta [Source:MGI Symbol;Acc:MGI:1099464]
1788	Rbfa	0.00420515	-0.00168401	0.421	0.444	1	ENSMUSG00000024570	ribosome binding factor A [Source:MGI Symbol;Acc:MGI:1915981]
1789	Maff	0.00421538	0.059564	0.704	0.693	1	ENSMUSG00000042622	v-maf musculoaponeurotic fibrosarcoma oncogene family, protein F (avian) [Source:MGI Symbol;Acc:MGI:96910]
1790	BC004004	0.00422452	-0.0173375	0.41	0.441	1	ENSMUSG00000052712	cDNA sequence BC004004 [Source:MGI Symbol;Acc:MGI:2136782]
1791	Ube2m	0.00422672	0.0145737	0.573	0.584	1	ENSMUSG00000005575	ubiquitin-conjugating enzyme E2M [Source:MGI Symbol;Acc:MGI:108278]
1792	Ap2a2	0.00422871	-0.0404626	0.71	0.741	1	ENSMUSG00000002957	adaptor-related protein complex 2, alpha 2 subunit [Source:MGI Symbol;Acc:MGI:101920]
1793	Vps26a	0.00424478	0.020583	0.792	0.809	1	ENSMUSG00000020078	VPS26 retromer complex component A [Source:MGI Symbol;Acc:MGI:1353654]
1794	Ncoa6	0.00424937	-0.0518765	0.509	0.543	1	ENSMUSG00000038369	nuclear receptor coactivator 6 [Source:MGI Symbol;Acc:MGI:1929915]
1795	Bcas2	0.00427208	-0.0185608	0.546	0.579	1	ENSMUSG00000005687	BCAS2 pre-mRNA processing factor [Source:MGI Symbol;Acc:MGI:1915433]
1796	Pot1b	0.00427844	-0.0487373	0.264	0.294	1	ENSMUSG00000024174	protection of telomeres 1B [Source:MGI Symbol;Acc:MGI:1920086]
1797	Phc2	0.00429264	-0.0264244	0.578	0.612	1	ENSMUSG00000028796	polyhomeotic 2 [Source:MGI Symbol;Acc:MGI:1860454]
1798	Rap1b	0.00429427	0.0403907	0.989	0.99	1	ENSMUSG00000052681	RAS related protein 1b [Source:MGI Symbol;Acc:MGI:894315]
1799	Eif3a	0.00430236	0.0327565	0.918	0.929	1	ENSMUSG00000024991	eukaryotic translation initiation factor 3, subunit A [Source:MGI Symbol;Acc:MGI:95301]
1800	Rplp1	0.00430403	0.0250088	0.998	0.997	1	ENSMUSG00000007892	ribosomal protein, large, P1 [Source:MGI Symbol;Acc:MGI:1927099]
1801	Brwd3	0.00430692	-0.033084	0.319	0.352	1	ENSMUSG00000063663	bromodomain and WD repeat domain containing 3 [Source:MGI Symbol;Acc:MGI:3029414]
1802	Rnf20	0.00432687	-0.00670433	0.297	0.327	1	ENSMUSG00000028309	ring finger protein 20 [Source:MGI Symbol;Acc:MGI:1925927]
1803	A330040F15Rik	0.00433005	-0.0243984	0.236	0.265	1	ENSMUSG00000086213	RIKEN cDNA A330040F15 gene [Source:MGI Symbol;Acc:MGI:3698434]
1804	Stat1	0.00434461	-0.0773351	0.555	0.578	1	ENSMUSG00000026104	signal transducer and activator of transcription 1 [Source:MGI Symbol;Acc:MGI:103063]
1805	Hp1bp3	0.00434794	-0.00616255	0.536	0.561	1	ENSMUSG00000028759	heterochromatin protein 1, binding protein 3 [Source:MGI Symbol;Acc:MGI:109369]
1806	Arrdc1	0.00435317	0.0106902	0.346	0.363	1	ENSMUSG00000026972	arrestin domain containing 1 [Source:MGI Symbol;Acc:MGI:2446136]
1807	Extl3	0.00436029	-0.0489442	0.365	0.397	1	ENSMUSG00000021978	exostosin-like glycosyltransferase 3 [Source:MGI Symbol;Acc:MGI:1860765]
1808	Nmt2	0.00436235	-0.0330447	0.337	0.37	1	ENSMUSG00000026643	N-myristoyltransferase 2 [Source:MGI Symbol;Acc:MGI:1202298]
1809	Hnrnpul2	0.00436757	-0.0105223	0.662	0.692	1	ENSMUSG00000071659	heterogeneous nuclear ribonucleoprotein U-like 2 [Source:MGI Symbol;Acc:MGI:1915943]
1810	Hmgn2	0.00437268	-0.0116687	0.481	0.512	1	ENSMUSG00000003038	high mobility group nucleosomal binding domain 2 [Source:MGI Symbol;Acc:MGI:96136]
1811	5033421B08Rik	0.00438823	0.0550848	0.286	0.259	1	ENSMUSG00000112276	RIKEN cDNA 5033421B08 gene [Source:MGI Symbol;Acc:MGI:1923240]
1812	Hagh	0.0043895	0.00362219	0.335	0.353	1	ENSMUSG00000024158	hydroxyacyl glutathione hydrolase [Source:MGI Symbol;Acc:MGI:95745]
1813	Pdlim2	0.00439365	-0.00934383	0.239	0.263	1	ENSMUSG00000022090	PDZ and LIM domain 2 [Source:MGI Symbol;Acc:MGI:2384850]
1814	Tmem181a	0.00440637	0.0118738	0.267	0.279	1	ENSMUSG00000038141	transmembrane protein 181A [Source:MGI Symbol;Acc:MGI:1924356]
1815	Rap1a	0.00441096	-0.0599717	0.962	0.964	1	ENSMUSG00000068798	RAS-related protein 1a [Source:MGI Symbol;Acc:MGI:97852]
1816	Zeb2os	0.00441455	-0.030916	0.535	0.569	1	ENSMUSG00000052248	zinc finger E-box binding homeobox 2, opposite strand [Source:MGI Symbol;Acc:MGI:3652108]
1817	Ifnar1	0.00441474	-0.039878	0.76	0.788	1	ENSMUSG00000022967	interferon (alpha and beta) receptor 1 [Source:MGI Symbol;Acc:MGI:107658]
1818	Hnrnpa0	0.00441597	0.00675771	0.85	0.868	1	ENSMUSG00000007836	heterogeneous nuclear ribonucleoprotein A0 [Source:MGI Symbol;Acc:MGI:1924384]
1819	Setd7	0.00441672	-0.0333686	0.284	0.315	1	ENSMUSG00000037111	SET domain containing (lysine methyltransferase) 7 [Source:MGI Symbol;Acc:MGI:1920501]
1820	Ttpal	0.00442862	0.0200347	0.368	0.375	1	ENSMUSG00000017679	tocopherol (alpha) transfer protein-like [Source:MGI Symbol;Acc:MGI:1923330]
1821	Med15	0.00442922	-0.0253812	0.667	0.7	1	ENSMUSG00000012114	mediator complex subunit 15 [Source:MGI Symbol;Acc:MGI:2137379]
1822	Ythdc1	0.00444145	-0.041431	0.747	0.775	1	ENSMUSG00000035851	YTH domain containing 1 [Source:MGI Symbol;Acc:MGI:2443713]
1823	Itsn2	0.00444552	-0.0451336	0.815	0.84	1	ENSMUSG00000020640	intersectin 2 [Source:MGI Symbol;Acc:MGI:1338049]
1824	Sqstm1	0.00445181	0.0461421	0.976	0.968	1	ENSMUSG00000015837	sequestosome 1 [Source:MGI Symbol;Acc:MGI:107931]
1825	Fkbp4	0.00445739	-0.0122043	0.383	0.412	1	ENSMUSG00000030357	FK506 binding protein 4 [Source:MGI Symbol;Acc:MGI:95543]
1826	Commd1	0.00446142	0.00556393	0.541	0.561	1	ENSMUSG00000051355	COMM domain containing 1 [Source:MGI Symbol;Acc:MGI:109474]
1827	Man2b1	0.00446766	0.0475096	0.832	0.828	1	ENSMUSG00000005142	mannosidase 2, alpha B1 [Source:MGI Symbol;Acc:MGI:107286]
1828	Arid2	0.00446929	-0.0454691	0.562	0.596	1	ENSMUSG00000033237	AT rich interactive domain 2 (ARID, RFX-like) [Source:MGI Symbol;Acc:MGI:1924294]
1829	Norad	0.00447626	0.0374346	0.624	0.627	1	ENSMUSG00000102869	non-coding RNA activated by DNA damage [Source:MGI Symbol;Acc:MGI:1914767]
1830	Dgkz	0.00448354	-0.0329365	0.705	0.736	1	ENSMUSG00000040479	diacylglycerol kinase zeta [Source:MGI Symbol;Acc:MGI:1278339]
1831	Atxn7l1	0.00449783	0.0314606	0.841	0.851	1	ENSMUSG00000020564	ataxin 7-like 1 [Source:MGI Symbol;Acc:MGI:3584458]
1832	Mff	0.00450722	-0.00441573	0.521	0.546	1	ENSMUSG00000026150	mitochondrial fission factor [Source:MGI Symbol;Acc:MGI:1922984]
1833	Zswim8	0.00450828	0.0165805	0.443	0.451	1	ENSMUSG00000021819	zinc finger SWIM-type containing 8 [Source:MGI Symbol;Acc:MGI:1919156]
1834	Pkib	0.00451642	-0.0306776	0.345	0.378	1	ENSMUSG00000019876	protein kinase inhibitor beta, cAMP dependent, testis specific [Source:MGI Symbol;Acc:MGI:101937]
1835	Slc50a1	0.00454941	0.022125	0.378	0.376	1	ENSMUSG00000027953	solute carrier family 50 (sugar transporter), member 1 [Source:MGI Symbol;Acc:MGI:107417]
1836	Ell2	0.00457592	0.0353863	0.876	0.857	1	ENSMUSG00000001542	elongation factor for RNA polymerase II 2 [Source:MGI Symbol;Acc:MGI:2183438]
1837	Evl	0.00459396	0.0276189	0.732	0.746	1	ENSMUSG00000021262	Ena-vasodilator stimulated phosphoprotein [Source:MGI Symbol;Acc:MGI:1194884]
1838	Pfkfb4	0.00459481	-0.0060293	0.359	0.385	1	ENSMUSG00000025648	6-phosphofructo-2-kinase/fructose-2,6-biphosphatase 4 [Source:MGI Symbol;Acc:MGI:2687284]
1839	Arhgap22	0.00461058	-0.0349789	0.701	0.732	1	ENSMUSG00000063506	Rho GTPase activating protein 22 [Source:MGI Symbol;Acc:MGI:2443418]
1840	Erap1	0.00462182	-0.0155539	0.34	0.37	1	ENSMUSG00000021583	endoplasmic reticulum aminopeptidase 1 [Source:MGI Symbol;Acc:MGI:1933403]
1841	Tmem259	0.00462355	0.0146838	0.447	0.462	1	ENSMUSG00000013858	transmembrane protein 259 [Source:MGI Symbol;Acc:MGI:2177957]
1842	Zc3h4	0.00464384	0.0163427	0.36	0.374	1	ENSMUSG00000059273	zinc finger CCCH-type containing 4 [Source:MGI Symbol;Acc:MGI:2682314]
1843	Wdr20	0.00467873	-0.0340175	0.456	0.491	1	ENSMUSG00000037957	WD repeat domain 20 [Source:MGI Symbol;Acc:MGI:1916891]
1844	Marchf6	0.0046837	-0.00737981	0.549	0.578	1	ENSMUSG00000039100	membrane associated ring-CH-type finger 6 [Source:MGI Symbol;Acc:MGI:2442773]
1845	Rps2	0.00470257	0.0368465	0.976	0.977	1	ENSMUSG00000044533	ribosomal protein S2 [Source:MGI Symbol;Acc:MGI:105110]
1846	Rnf185	0.00470361	0.019687	0.394	0.404	1	ENSMUSG00000020448	ring finger protein 185 [Source:MGI Symbol;Acc:MGI:1922078]
1847	Mrpl28	0.00471235	0.0129338	0.353	0.365	1	ENSMUSG00000024181	mitochondrial ribosomal protein L28 [Source:MGI Symbol;Acc:MGI:1915861]
1848	Ttc39b	0.0047159	0.0611576	0.681	0.658	1	ENSMUSG00000038172	tetratricopeptide repeat domain 39B [Source:MGI Symbol;Acc:MGI:1917113]
1849	Dusp3	0.00471803	0.0421246	0.789	0.792	1	ENSMUSG00000003518	dual specificity phosphatase 3 (vaccinia virus phosphatase VH1-related) [Source:MGI Symbol;Acc:MGI:1919599]
1850	Serinc1	0.00472179	0.0102531	0.803	0.817	1	ENSMUSG00000019877	serine incorporator 1 [Source:MGI Symbol;Acc:MGI:1926228]
1851	Fbh1	0.00472226	-0.00570073	0.262	0.283	1	ENSMUSG00000058594	F-box DNA helicase 1 [Source:MGI Symbol;Acc:MGI:1354699]
1852	Nap1l4	0.00472669	-0.0405202	0.445	0.479	1	ENSMUSG00000059119	nucleosome assembly protein 1-like 4 [Source:MGI Symbol;Acc:MGI:1316687]
1853	Crkl	0.00474097	0.00662773	0.326	0.344	1	ENSMUSG00000006134	v-crk avian sarcoma virus CT10 oncogene homolog-like [Source:MGI Symbol;Acc:MGI:104686]
1854	Gm16286	0.00474227	0.0365337	0.613	0.605	1	NA	NA
1855	Trem2	0.00475789	-0.0229338	0.81	0.836	1	ENSMUSG00000023992	triggering receptor expressed on myeloid cells 2 [Source:MGI Symbol;Acc:MGI:1913150]
1856	Appl2	0.00476284	0.00481462	0.248	0.266	1	ENSMUSG00000020263	adaptor protein, phosphotyrosine interaction, PH domain and leucine zipper containing 2 [Source:MGI Symbol;Acc:MGI:2384914]
1857	Akirin2	0.00477252	-0.0189124	0.499	0.532	1	ENSMUSG00000028291	akirin 2 [Source:MGI Symbol;Acc:MGI:1889364]
1858	Ctdsp2	0.00477963	0.0320503	0.585	0.594	1	ENSMUSG00000078429	CTD (carboxy-terminal domain, RNA polymerase II, polypeptide A) small phosphatase 2 [Source:MGI Symbol;Acc:MGI:1098748]
1859	Hltf	0.00478668	-0.0364067	0.282	0.314	1	ENSMUSG00000002428	helicase-like transcription factor [Source:MGI Symbol;Acc:MGI:1196437]
1860	Mesd	0.00478869	-0.0033631	0.267	0.288	1	ENSMUSG00000038503	mesoderm development LRP chaperone [Source:MGI Symbol;Acc:MGI:1891421]
1861	Hsf1	0.00479213	0.00799501	0.241	0.255	1	ENSMUSG00000022556	heat shock factor 1 [Source:MGI Symbol;Acc:MGI:96238]
1862	Crybg1	0.00479637	-0.0118689	0.452	0.48	1	ENSMUSG00000019866	crystallin beta-gamma domain containing 1 [Source:MGI Symbol;Acc:MGI:109544]
1863	Mcm9	0.00479696	-0.0391664	0.351	0.384	1	ENSMUSG00000058298	minichromosome maintenance 9 homologous recombination repair factor [Source:MGI Symbol;Acc:MGI:1918817]
1864	Adam8	0.00481357	0.0589663	0.507	0.489	1	ENSMUSG00000025473	a disintegrin and metallopeptidase domain 8 [Source:MGI Symbol;Acc:MGI:107825]
1865	Gm38062	0.00483928	0.0488109	0.412	0.397	1	ENSMUSG00000104488	predicted gene, 38062 [Source:MGI Symbol;Acc:MGI:5611290]
1866	Acsl1	0.00484652	-0.0483199	0.361	0.394	1	ENSMUSG00000018796	acyl-CoA synthetase long-chain family member 1 [Source:MGI Symbol;Acc:MGI:102797]
1867	Anp32e	0.00488042	0.0183864	0.591	0.609	1	ENSMUSG00000015749	acidic (leucine-rich) nuclear phosphoprotein 32 family, member E [Source:MGI Symbol;Acc:MGI:1913721]
1868	Bccip	0.00488573	-0.0150887	0.382	0.413	1	ENSMUSG00000030983	BRCA2 and CDKN1A interacting protein [Source:MGI Symbol;Acc:MGI:1913415]
1869	Ncor1	0.00488593	-0.0440683	0.828	0.851	1	ENSMUSG00000018501	nuclear receptor co-repressor 1 [Source:MGI Symbol;Acc:MGI:1349717]
1870	Set	0.00489169	-0.038966	0.782	0.809	1	ENSMUSG00000054766	SET nuclear oncogene [Source:MGI Symbol;Acc:MGI:1860267]
1871	Usp38	0.00489225	0.0181459	0.549	0.57	1	ENSMUSG00000038250	ubiquitin specific peptidase 38 [Source:MGI Symbol;Acc:MGI:1922091]
1872	Kdm3b	0.00489845	-0.0530545	0.464	0.496	1	ENSMUSG00000038773	KDM3B lysine (K)-specific demethylase 3B [Source:MGI Symbol;Acc:MGI:1923356]
1873	Tpi1	0.0049066	-0.00210325	0.743	0.765	1	ENSMUSG00000023456	triosephosphate isomerase 1 [Source:MGI Symbol;Acc:MGI:98797]
1874	Oip5os1	0.00491204	-0.0124095	0.453	0.483	1	ENSMUSG00000085438	Opa interacting protein 5, opposite strand 1 [Source:MGI Symbol;Acc:MGI:1913852]
1875	Slc25a36	0.00492332	-0.0429223	0.442	0.476	1	ENSMUSG00000032449	solute carrier family 25, member 36 [Source:MGI Symbol;Acc:MGI:1924909]
1876	Slbp	0.00492826	0.0415592	0.59	0.571	1	ENSMUSG00000004642	stem-loop binding protein [Source:MGI Symbol;Acc:MGI:108402]
1877	Surf1	0.00493376	0.00345707	0.317	0.329	1	ENSMUSG00000015790	surfeit gene 1 [Source:MGI Symbol;Acc:MGI:98443]
1878	Srxn1	0.00494224	0.0141371	0.371	0.34	1	ENSMUSG00000032802	sulfiredoxin 1 homolog (S. cerevisiae) [Source:MGI Symbol;Acc:MGI:104971]
1879	Mcee	0.00494785	-0.00903602	0.329	0.356	1	ENSMUSG00000033429	methylmalonyl CoA epimerase [Source:MGI Symbol;Acc:MGI:1920974]
1880	Zfyve26	0.00494832	0.0148123	0.257	0.271	1	ENSMUSG00000066440	zinc finger, FYVE domain containing 26 [Source:MGI Symbol;Acc:MGI:1924767]
1881	Nhlrc3	0.00494837	0.0209167	0.421	0.426	1	ENSMUSG00000042997	NHL repeat containing 3 [Source:MGI Symbol;Acc:MGI:2444520]
1882	Cdk4	0.00495293	-0.00452077	0.393	0.418	1	ENSMUSG00000006728	cyclin-dependent kinase 4 [Source:MGI Symbol;Acc:MGI:88357]
1883	Gk	0.00495936	-0.108074	0.447	0.473	1	ENSMUSG00000025059	glycerol kinase [Source:MGI Symbol;Acc:MGI:106594]
1884	Smc5	0.00496401	-0.0281231	0.443	0.477	1	ENSMUSG00000024943	structural maintenance of chromosomes 5 [Source:MGI Symbol;Acc:MGI:2385088]
1885	Prkcsh	0.0049666	0.00902943	0.418	0.431	1	ENSMUSG00000003402	protein kinase C substrate 80K-H [Source:MGI Symbol;Acc:MGI:107877]
1886	Glyr1	0.00497183	-0.0113518	0.664	0.694	1	ENSMUSG00000022536	glyoxylate reductase 1 homolog (Arabidopsis) [Source:MGI Symbol;Acc:MGI:1921272]
1887	Idh2	0.00498568	0.0168231	0.392	0.402	1	ENSMUSG00000030541	isocitrate dehydrogenase 2 (NADP+), mitochondrial [Source:MGI Symbol;Acc:MGI:96414]
1888	Ilvbl	0.00499388	0.0191324	0.275	0.273	1	ENSMUSG00000032763	ilvB (bacterial acetolactate synthase)-like [Source:MGI Symbol;Acc:MGI:1351911]
1889	Drg1	0.00500788	-0.00866735	0.386	0.412	1	ENSMUSG00000020457	developmentally regulated GTP binding protein 1 [Source:MGI Symbol;Acc:MGI:1343297]
1890	Cd82	0.00500822	-0.0146519	0.447	0.476	1	ENSMUSG00000027215	CD82 antigen [Source:MGI Symbol;Acc:MGI:104651]
1891	Hyou1	0.00501076	0.00459536	0.348	0.373	1	ENSMUSG00000032115	hypoxia up-regulated 1 [Source:MGI Symbol;Acc:MGI:108030]
1892	Arnt	0.00501083	-0.0424228	0.673	0.704	1	ENSMUSG00000015522	aryl hydrocarbon receptor nuclear translocator [Source:MGI Symbol;Acc:MGI:88071]
1893	Cul2	0.00503138	-0.0344505	0.243	0.271	1	ENSMUSG00000024231	cullin 2 [Source:MGI Symbol;Acc:MGI:1918995]
1894	Xdh	0.00503506	-0.0581652	0.701	0.731	1	ENSMUSG00000024066	xanthine dehydrogenase [Source:MGI Symbol;Acc:MGI:98973]
1895	Rpf1	0.00503936	-0.0180674	0.297	0.328	1	ENSMUSG00000028187	ribosome production factor 1 homolog [Source:MGI Symbol;Acc:MGI:1917535]
1896	Polr2e	0.00504685	-0.00466984	0.471	0.501	1	ENSMUSG00000004667	polymerase (RNA) II (DNA directed) polypeptide E [Source:MGI Symbol;Acc:MGI:1913670]
1897	Araf	0.0050474	0.00121155	0.343	0.364	1	ENSMUSG00000001127	Araf proto-oncogene, serine/threonine kinase [Source:MGI Symbol;Acc:MGI:88065]
1898	Ppp1r21	0.00505338	-0.033964	0.414	0.448	1	ENSMUSG00000034709	protein phosphatase 1, regulatory subunit 21 [Source:MGI Symbol;Acc:MGI:1921075]
1899	Slc25a11	0.00505605	0.0154543	0.481	0.496	1	ENSMUSG00000014606	solute carrier family 25 (mitochondrial carrier oxoglutarate carrier), member 11 [Source:MGI Symbol;Acc:MGI:1915113]
1900	Tor1aip2	0.00505655	-0.0308277	0.557	0.591	1	ENSMUSG00000050565	torsin A interacting protein 2 [Source:MGI Symbol;Acc:MGI:3582695]
1901	Fgd3	0.0050815	-0.0255678	0.336	0.368	1	ENSMUSG00000037946	FYVE, RhoGEF and PH domain containing 3 [Source:MGI Symbol;Acc:MGI:1353657]
1902	Tmed2	0.00509546	0.00942495	0.836	0.853	1	ENSMUSG00000029390	transmembrane p24 trafficking protein 2 [Source:MGI Symbol;Acc:MGI:1929269]
1903	Anxa2	0.00512414	0.0522505	0.896	0.885	1	ENSMUSG00000032231	annexin A2 [Source:MGI Symbol;Acc:MGI:88246]
1904	Zc3h18	0.0051327	0.0109984	0.318	0.326	1	ENSMUSG00000017478	zinc finger CCCH-type containing 18 [Source:MGI Symbol;Acc:MGI:1923264]
1905	Gspt1	0.00514144	-0.0153096	0.649	0.68	1	ENSMUSG00000062203	G1 to S phase transition 1 [Source:MGI Symbol;Acc:MGI:1316728]
1906	Nbas	0.00515335	-0.0269081	0.296	0.327	1	ENSMUSG00000020576	neuroblastoma amplified sequence [Source:MGI Symbol;Acc:MGI:1918419]
1907	Ube2l3	0.0051729	-0.0238801	0.863	0.886	1	ENSMUSG00000038965	ubiquitin-conjugating enzyme E2L 3 [Source:MGI Symbol;Acc:MGI:109240]
1908	Ndufb5	0.00517556	0.0386981	0.747	0.745	1	ENSMUSG00000027673	NADH:ubiquinone oxidoreductase subunit B5 [Source:MGI Symbol;Acc:MGI:1913296]
1909	Gm11613	0.0051774	0.0410716	0.365	0.338	1	ENSMUSG00000085586	predicted gene 11613 [Source:MGI Symbol;Acc:MGI:3651819]
1910	Phactr4	0.00518049	-0.0227055	0.287	0.318	1	ENSMUSG00000066043	phosphatase and actin regulator 4 [Source:MGI Symbol;Acc:MGI:2140327]
1911	Sdcbp	0.00518252	0.032929	0.991	0.987	1	ENSMUSG00000028249	syndecan binding protein [Source:MGI Symbol;Acc:MGI:1337026]
1912	Sorl1	0.00518394	-0.0345309	0.393	0.427	1	ENSMUSG00000049313	sortilin-related receptor, LDLR class A repeats-containing [Source:MGI Symbol;Acc:MGI:1202296]
1913	Tanc2	0.00519357	0.0539823	0.661	0.629	1	ENSMUSG00000053580	tetratricopeptide repeat, ankyrin repeat and coiled-coil containing 2 [Source:MGI Symbol;Acc:MGI:2444121]
1914	Tmx3	0.00523033	-0.0264101	0.472	0.506	1	ENSMUSG00000024614	thioredoxin-related transmembrane protein 3 [Source:MGI Symbol;Acc:MGI:2442418]
1915	Vav2	0.00523863	-0.0367012	0.369	0.402	1	ENSMUSG00000009621	vav 2 oncogene [Source:MGI Symbol;Acc:MGI:102718]
1916	Ilf2	0.00527618	-0.0166403	0.254	0.284	1	ENSMUSG00000001016	interleukin enhancer binding factor 2 [Source:MGI Symbol;Acc:MGI:1915031]
1917	Ywhaq	0.00527712	0.013674	0.783	0.801	1	ENSMUSG00000076432	tyrosine 3-monooxygenase/tryptophan 5-monooxygenase activation protein theta [Source:MGI Symbol;Acc:MGI:891963]
1918	Rexo2	0.00528838	-0.00621997	0.566	0.593	1	ENSMUSG00000032026	RNA exonuclease 2 [Source:MGI Symbol;Acc:MGI:1888981]
1919	Kbtbd2	0.00529007	-0.0163618	0.41	0.441	1	ENSMUSG00000059486	kelch repeat and BTB (POZ) domain containing 2 [Source:MGI Symbol;Acc:MGI:2384811]
1920	Cep120	0.00530975	-0.00590744	0.363	0.392	1	ENSMUSG00000048799	centrosomal protein 120 [Source:MGI Symbol;Acc:MGI:2147298]
1921	Nr1h2	0.00531954	-0.0125574	0.378	0.405	1	ENSMUSG00000060601	nuclear receptor subfamily 1, group H, member 2 [Source:MGI Symbol;Acc:MGI:1352463]
1922	Eri1	0.00532637	0.00210588	0.454	0.477	1	ENSMUSG00000031527	exoribonuclease 1 [Source:MGI Symbol;Acc:MGI:1914526]
1923	Stoml2	0.0053337	0.00419196	0.312	0.329	1	ENSMUSG00000028455	stomatin (Epb7.2)-like 2 [Source:MGI Symbol;Acc:MGI:1913842]
1924	Rer1	0.00534719	0.0161576	0.703	0.718	1	ENSMUSG00000029048	retention in endoplasmic reticulum sorting receptor 1 [Source:MGI Symbol;Acc:MGI:1915080]
1925	Pnpla2	0.00535393	0.00276677	0.406	0.428	1	ENSMUSG00000025509	patatin-like phospholipase domain containing 2 [Source:MGI Symbol;Acc:MGI:1914103]
1926	Dhx36	0.00536774	-0.0229273	0.431	0.463	1	ENSMUSG00000027770	DEAH (Asp-Glu-Ala-His) box polypeptide 36 [Source:MGI Symbol;Acc:MGI:1919412]
1927	Txndc9	0.00541964	0.0295258	0.504	0.508	1	ENSMUSG00000058407	thioredoxin domain containing 9 [Source:MGI Symbol;Acc:MGI:2138153]
1928	Dglucy	0.00542108	0.00452449	0.315	0.333	1	ENSMUSG00000021185	D-glutamate cyclase [Source:MGI Symbol;Acc:MGI:2444813]
1929	Tmem189	0.0054256	0.0290508	0.798	0.808	1	NA	NA
1930	Golga7	0.00543703	0.0179472	0.483	0.494	1	ENSMUSG00000015341	golgi autoantigen, golgin subfamily a, 7 [Source:MGI Symbol;Acc:MGI:1931029]
1931	Atp10d	0.00544162	-0.0184433	0.35	0.375	1	ENSMUSG00000046808	ATPase, class V, type 10D [Source:MGI Symbol;Acc:MGI:2450125]
1932	Trmt1	0.00544487	-0.0176754	0.304	0.335	1	ENSMUSG00000001909	tRNA methyltransferase 1 [Source:MGI Symbol;Acc:MGI:1289155]
1933	1810058I24Rik	0.00544889	0.0350184	0.654	0.651	1	ENSMUSG00000073155	RIKEN cDNA 1810058I24 gene [Source:MGI Symbol;Acc:MGI:1914955]
1934	Tpd52l2	0.00544925	-0.012281	0.371	0.399	1	ENSMUSG00000000827	tumor protein D52-like 2 [Source:MGI Symbol;Acc:MGI:1913564]
1935	Camsap2	0.00545439	-0.0232474	0.332	0.363	1	ENSMUSG00000041570	calmodulin regulated spectrin-associated protein family, member 2 [Source:MGI Symbol;Acc:MGI:1922434]
1936	Acp5	0.00545879	-0.049612	0.304	0.336	1	ENSMUSG00000001348	acid phosphatase 5, tartrate resistant [Source:MGI Symbol;Acc:MGI:87883]
1937	Hsbp1	0.00545916	0.0247015	0.703	0.713	1	ENSMUSG00000031839	heat shock factor binding protein 1 [Source:MGI Symbol;Acc:MGI:1915446]
1938	Mettl23	0.00546004	-0.015946	0.443	0.473	1	ENSMUSG00000090266	methyltransferase like 23 [Source:MGI Symbol;Acc:MGI:1921569]
1939	Rps13-ps2	0.00546482	-0.0280993	0.365	0.398	1	ENSMUSG00000069972	ribosomal protein S13, pseudogene 2 [Source:MGI Symbol;Acc:MGI:3704295]
1940	Traf7	0.00547703	-0.00425064	0.257	0.281	1	ENSMUSG00000052752	TNF receptor-associated factor 7 [Source:MGI Symbol;Acc:MGI:3042141]
1941	Ybx1	0.00548339	-0.0424192	0.976	0.98	1	ENSMUSG00000028639	Y box protein 1 [Source:MGI Symbol;Acc:MGI:99146]
1942	Casp1	0.00548965	-0.029414	0.462	0.496	1	ENSMUSG00000025888	caspase 1 [Source:MGI Symbol;Acc:MGI:96544]
1943	Ganab	0.00549475	-0.00010288	0.369	0.391	1	ENSMUSG00000071650	alpha glucosidase 2 alpha neutral subunit [Source:MGI Symbol;Acc:MGI:1097667]
1944	Efcab14	0.00551605	0.0226397	0.382	0.388	1	ENSMUSG00000034210	EF-hand calcium binding domain 14 [Source:MGI Symbol;Acc:MGI:2442397]
1945	Map2k7	0.00552243	0.0132399	0.246	0.257	1	ENSMUSG00000002948	mitogen-activated protein kinase kinase 7 [Source:MGI Symbol;Acc:MGI:1346871]
1946	Supt5	0.00552373	-0.00299278	0.618	0.641	1	ENSMUSG00000003435	suppressor of Ty 5, DSIF elongation factor subunit [Source:MGI Symbol;Acc:MGI:1202400]
1947	Auh	0.0055312	-0.0421968	0.538	0.572	1	ENSMUSG00000021460	AU RNA binding protein/enoyl-coenzyme A hydratase [Source:MGI Symbol;Acc:MGI:1338011]
1948	Kidins220	0.0055404	-0.0386976	0.541	0.573	1	ENSMUSG00000036333	kinase D-interacting substrate 220 [Source:MGI Symbol;Acc:MGI:1924730]
1949	Atxn10	0.00555025	-0.0539598	0.442	0.474	1	ENSMUSG00000016541	ataxin 10 [Source:MGI Symbol;Acc:MGI:1859293]
1950	AI413582	0.00555296	-0.0237677	0.386	0.42	1	NA	NA
1951	Tbcb	0.00556802	0.0106932	0.677	0.695	1	ENSMUSG00000006095	tubulin folding cofactor B [Source:MGI Symbol;Acc:MGI:1913661]
1952	Elf1	0.00557348	0.0208233	0.789	0.804	1	ENSMUSG00000036461	E74 like ETS transcription factor 1 [Source:MGI Symbol;Acc:MGI:107180]
1953	Rab5if	0.00557372	0.0217834	0.667	0.683	1	ENSMUSG00000027637	RAB5 interacting factor [Source:MGI Symbol;Acc:MGI:1914638]
1954	Camk1	0.005574	0.00780806	0.652	0.673	1	ENSMUSG00000030272	calcium/calmodulin-dependent protein kinase I [Source:MGI Symbol;Acc:MGI:1098535]
1955	Hif1a	0.00557491	-0.0630646	0.753	0.777	1	ENSMUSG00000021109	hypoxia inducible factor 1, alpha subunit [Source:MGI Symbol;Acc:MGI:106918]
1956	Srpr	0.0055803	-0.00357238	0.568	0.593	1	ENSMUSG00000032042	signal recognition particle receptor ('docking protein') [Source:MGI Symbol;Acc:MGI:1914648]
1957	B3gat3	0.00559908	0.0266143	0.369	0.361	1	ENSMUSG00000071649	beta-1,3-glucuronyltransferase 3 (glucuronosyltransferase I) [Source:MGI Symbol;Acc:MGI:1919977]
1958	Epn1	0.00560133	-0.0103386	0.699	0.727	1	ENSMUSG00000035203	epsin 1 [Source:MGI Symbol;Acc:MGI:1333763]
1959	Kcnn4	0.00560432	0.0437395	0.48	0.48	1	ENSMUSG00000054342	potassium intermediate/small conductance calcium-activated channel, subfamily N, member 4 [Source:MGI Symbol;Acc:MGI:1277957]
1960	Klf13	0.00560777	-0.022847	0.814	0.84	1	ENSMUSG00000052040	Kruppel-like factor 13 [Source:MGI Symbol;Acc:MGI:1354948]
1961	Ints12	0.005608	-0.0146333	0.293	0.321	1	ENSMUSG00000028016	integrator complex subunit 12 [Source:MGI Symbol;Acc:MGI:1919043]
1962	Nbeal1	0.00561341	0.0153254	0.636	0.648	1	ENSMUSG00000073664	neurobeachin like 1 [Source:MGI Symbol;Acc:MGI:2444343]
1963	Atp1a3	0.0056678	-0.030083	0.35	0.382	1	ENSMUSG00000040907	ATPase, Na+/K+ transporting, alpha 3 polypeptide [Source:MGI Symbol;Acc:MGI:88107]
1964	Chchd1	0.00566818	-0.000649623	0.529	0.549	1	ENSMUSG00000063787	coiled-coil-helix-coiled-coil-helix domain containing 1 [Source:MGI Symbol;Acc:MGI:1913371]
1965	Dennd6a	0.00566969	-0.00440555	0.472	0.495	1	ENSMUSG00000040818	DENN/MADD domain containing 6A [Source:MGI Symbol;Acc:MGI:2442980]
1966	Ccdc6	0.00569009	-0.00371691	0.252	0.277	1	ENSMUSG00000048701	coiled-coil domain containing 6 [Source:MGI Symbol;Acc:MGI:1923801]
1967	Cox8a	0.0057065	-0.0526935	0.931	0.938	1	ENSMUSG00000035885	cytochrome c oxidase subunit 8A [Source:MGI Symbol;Acc:MGI:105959]
1968	Htra2	0.0057092	-0.00293818	0.343	0.365	1	ENSMUSG00000068329	HtrA serine peptidase 2 [Source:MGI Symbol;Acc:MGI:1928676]
1969	Ctnnbip1	0.00571707	-0.00687737	0.291	0.314	1	ENSMUSG00000028988	catenin beta interacting protein 1 [Source:MGI Symbol;Acc:MGI:1915756]
1970	Igbp1	0.00571895	0.0158435	0.642	0.653	1	ENSMUSG00000031221	immunoglobulin (CD79A) binding protein 1 [Source:MGI Symbol;Acc:MGI:1346500]
1971	Bcat2	0.00573188	-4.34577e-05	0.283	0.302	1	ENSMUSG00000030826	branched chain aminotransferase 2, mitochondrial [Source:MGI Symbol;Acc:MGI:1276534]
1972	Fcgr3	0.00573331	0.0115673	0.89	0.906	1	ENSMUSG00000059498	Fc receptor, IgG, low affinity III [Source:MGI Symbol;Acc:MGI:95500]
1973	Pde8a	0.00575498	-0.045832	0.531	0.565	1	ENSMUSG00000025584	phosphodiesterase 8A [Source:MGI Symbol;Acc:MGI:1277116]
1974	Dcaf7	0.00575575	0.0221495	0.4	0.403	1	ENSMUSG00000049354	DDB1 and CUL4 associated factor 7 [Source:MGI Symbol;Acc:MGI:1919083]
1975	Phip	0.00576166	-0.0566534	0.617	0.648	1	ENSMUSG00000032253	pleckstrin homology domain interacting protein [Source:MGI Symbol;Acc:MGI:1932404]
1976	Sp140	0.00576436	0.00984262	0.641	0.667	1	ENSMUSG00000070031	Sp140 nuclear body protein [Source:MGI Symbol;Acc:MGI:3702467]
1977	Ep300	0.00577033	-0.0149846	0.676	0.703	1	ENSMUSG00000055024	E1A binding protein p300 [Source:MGI Symbol;Acc:MGI:1276116]
1978	Kif1c	0.00577888	-0.0129381	0.364	0.392	1	ENSMUSG00000020821	kinesin family member 1C [Source:MGI Symbol;Acc:MGI:1098260]
1979	Nenf	0.00578108	0.00794856	0.542	0.561	1	ENSMUSG00000037499	neuron derived neurotrophic factor [Source:MGI Symbol;Acc:MGI:1913458]
1980	Cyb5r4	0.00578151	-0.0133711	0.536	0.568	1	ENSMUSG00000032872	cytochrome b5 reductase 4 [Source:MGI Symbol;Acc:MGI:2386848]
1981	Pcnt	0.00578179	-0.0196221	0.3	0.331	1	ENSMUSG00000001151	pericentrin (kendrin) [Source:MGI Symbol;Acc:MGI:102722]
1982	Zfand6	0.00580396	0.02283	0.756	0.771	1	ENSMUSG00000030629	zinc finger, AN1-type domain 6 [Source:MGI Symbol;Acc:MGI:1929510]
1983	Pik3r5	0.00582314	0.0447463	0.91	0.91	1	ENSMUSG00000020901	phosphoinositide-3-kinase regulatory subunit 5 [Source:MGI Symbol;Acc:MGI:2443588]
1984	Naa60	0.00583141	0.00352011	0.243	0.257	1	ENSMUSG00000005982	N(alpha)-acetyltransferase 60, NatF catalytic subunit [Source:MGI Symbol;Acc:MGI:1922013]
1985	Cnih4	0.00583351	-0.0273362	0.679	0.71	1	ENSMUSG00000062169	cornichon family AMPA receptor auxiliary protein 4 [Source:MGI Symbol;Acc:MGI:1925828]
1986	Mir99ahg	0.00584104	0.0634068	0.265	0.237	1	ENSMUSG00000090386	Mir99a and Mirlet7c-1 host gene (non-protein coding) [Source:MGI Symbol;Acc:MGI:1919929]
1987	Cdk14	0.00586129	0.0542236	0.86	0.853	1	ENSMUSG00000028926	cyclin-dependent kinase 14 [Source:MGI Symbol;Acc:MGI:894318]
1988	Ywhag	0.00586172	0.00770826	0.707	0.723	1	ENSMUSG00000051391	tyrosine 3-monooxygenase/tryptophan 5-monooxygenase activation protein, gamma polypeptide [Source:MGI Symbol;Acc:MGI:108109]
1989	Frs2	0.00587942	-0.0493298	0.448	0.48	1	ENSMUSG00000020170	fibroblast growth factor receptor substrate 2 [Source:MGI Symbol;Acc:MGI:1100860]
1990	Il6st	0.00588341	0.0501045	0.649	0.639	1	ENSMUSG00000021756	interleukin 6 signal transducer [Source:MGI Symbol;Acc:MGI:96560]
1991	Rpl13a	0.00590519	-0.00604974	0.802	0.824	1	ENSMUSG00000074129	ribosomal protein L13A [Source:MGI Symbol;Acc:MGI:1351455]
1992	Cox6b1	0.00590868	-0.05022	0.934	0.939	1	ENSMUSG00000036751	cytochrome c oxidase, subunit 6B1 [Source:MGI Symbol;Acc:MGI:107460]
1993	Upf3a	0.00591224	-0.00762841	0.326	0.351	1	ENSMUSG00000038398	UPF3 regulator of nonsense transcripts homolog A (yeast) [Source:MGI Symbol;Acc:MGI:1914281]
1994	Abhd2	0.00591745	-0.0179645	0.241	0.269	1	ENSMUSG00000039202	abhydrolase domain containing 2 [Source:MGI Symbol;Acc:MGI:1914344]
1995	Higd2a	0.00591759	0.019775	0.586	0.596	1	ENSMUSG00000025868	HIG1 domain family, member 2A [Source:MGI Symbol;Acc:MGI:1914294]
1996	Septin11	0.00593461	0.063888	0.667	0.65	1	ENSMUSG00000058013	septin 11 [Source:MGI Symbol;Acc:MGI:1277214]
1997	Mrpl36	0.0059397	-0.0121371	0.377	0.406	1	ENSMUSG00000021607	mitochondrial ribosomal protein L36 [Source:MGI Symbol;Acc:MGI:2137228]
1998	Ophn1	0.00595606	-0.0720501	0.728	0.757	1	ENSMUSG00000031214	oligophrenin 1 [Source:MGI Symbol;Acc:MGI:2151070]
1999	Dpp7	0.00598804	0.0058628	0.242	0.257	1	ENSMUSG00000026958	dipeptidylpeptidase 7 [Source:MGI Symbol;Acc:MGI:1933213]
[truncated: 3,909 more rows]

## Sheet: Clsuter1
	gene	p_val	avg_log2FC	pct.1	pct.2	p_val_adj	gene_id	description
1	Rps28	9.48744e-42	-0.294614	0.988	0.99	2.09132e-37	ENSMUSG00000067288	ribosomal protein S28 [Source:MGI Symbol;Acc:MGI:1859516]
2	Uba52	1.07923e-39	-0.320551	0.884	0.91	2.37895e-35	ENSMUSG00000090137	ubiquitin A-52 residue ribosomal protein fusion product 1 [Source:MGI Symbol;Acc:MGI:98887]
3	mt-Co2	2.05847e-26	-0.321572	0.953	0.969	4.53747e-22	ENSMUSG00000064354	mitochondrially encoded cytochrome c oxidase II [Source:MGI Symbol;Acc:MGI:102503]
4	Rpl41	9.5681e-25	-0.192025	0.996	0.993	2.1091e-20	ENSMUSG00000093674	ribosomal protein L41 [Source:MGI Symbol;Acc:MGI:1915195]
5	Rpl38	1.59249e-23	-0.229911	0.99	0.992	3.51033e-19	ENSMUSG00000057322	ribosomal protein L38 [Source:MGI Symbol;Acc:MGI:1914921]
6	H2-D1	7.84494e-23	0.176271	0.999	0.998	1.72926e-18	ENSMUSG00000073411	histocompatibility 2, D region locus 1 [Source:MGI Symbol;Acc:MGI:95896]
7	mt-Co3	1.39901e-22	-0.301289	0.965	0.976	3.08383e-18	ENSMUSG00000064358	mitochondrially encoded cytochrome c oxidase III [Source:MGI Symbol;Acc:MGI:102502]
8	mt-Atp6	2.30894e-22	-0.32037	0.983	0.991	5.0896e-18	ENSMUSG00000064357	mitochondrially encoded ATP synthase 6 [Source:MGI Symbol;Acc:MGI:99927]
9	Retnla	4.81043e-22	0.691547	0.7	0.579	1.06036e-17	ENSMUSG00000061100	resistin like alpha [Source:MGI Symbol;Acc:MGI:1888504]
10	Klf4	1.33252e-21	0.360715	0.933	0.883	2.93728e-17	ENSMUSG00000003032	Kruppel-like factor 4 (gut) [Source:MGI Symbol;Acc:MGI:1342287]
11	Gm10076	2.87534e-21	0.219595	0.876	0.829	6.33811e-17	ENSMUSG00000060143	predicted gene 10076 [Source:MGI Symbol;Acc:MGI:3704451]
12	H2az1	1.13204e-20	0.210625	0.96	0.943	2.49535e-16	ENSMUSG00000037894	H2A.Z variant histone 1 [Source:MGI Symbol;Acc:MGI:1888388]
13	Malat1	2.21799e-20	-0.212879	0.999	1	4.88912e-16	ENSMUSG00000092341	metastasis associated lung adenocarcinoma transcript 1 (non-coding RNA) [Source:MGI Symbol;Acc:MGI:1919539]
14	B2m	7.11074e-20	0.163965	0.999	0.999	1.56742e-15	ENSMUSG00000060802	beta-2 microglobulin [Source:MGI Symbol;Acc:MGI:88127]
15	Rps29	2.00452e-19	-0.210384	0.999	0.997	4.41856e-15	ENSMUSG00000034892	ribosomal protein S29 [Source:MGI Symbol;Acc:MGI:107681]
16	Tpt1	3.43776e-18	0.128831	1	0.999	7.57786e-14	ENSMUSG00000060126	tumor protein, translationally-controlled 1 [Source:MGI Symbol;Acc:MGI:104890]
17	Pnp	4.66521e-18	0.211481	0.87	0.808	1.02835e-13	ENSMUSG00000115338	purine-nucleoside phosphorylase [Source:MGI Symbol;Acc:MGI:97365]
18	Gm11808	1.67691e-17	-0.15906	0.428	0.533	3.69642e-13	ENSMUSG00000068240	predicted gene 11808 [Source:MGI Symbol;Acc:MGI:3649356]
19	Adap2os	7.15305e-17	-0.169976	0.37	0.478	1.57675e-12	ENSMUSG00000086507	ArfGAP with dual PH domains 2, opposite strand [Source:MGI Symbol;Acc:MGI:3650197]
20	H2-K1	5.52302e-16	0.157702	0.999	0.997	1.21744e-11	ENSMUSG00000061232	histocompatibility 2, K1, K region [Source:MGI Symbol;Acc:MGI:95904]
21	Vim	9.48605e-16	0.230141	0.961	0.934	2.09101e-11	ENSMUSG00000026728	vimentin [Source:MGI Symbol;Acc:MGI:98932]
22	mt-Atp8	1.10342e-15	-0.178934	0.664	0.729	2.43226e-11	ENSMUSG00000064356	mitochondrially encoded ATP synthase 8 [Source:MGI Symbol;Acc:MGI:99926]
23	Fosb	1.19376e-15	0.250897	0.946	0.925	2.63142e-11	ENSMUSG00000003545	FBJ osteosarcoma oncogene B [Source:MGI Symbol;Acc:MGI:95575]
24	Nmt1	2.45067e-15	-0.160479	0.625	0.686	5.40202e-11	ENSMUSG00000020936	N-myristoyltransferase 1 [Source:MGI Symbol;Acc:MGI:102579]
25	Rps21	2.57953e-15	-0.163151	0.993	0.989	5.68606e-11	ENSMUSG00000039001	ribosomal protein S21 [Source:MGI Symbol;Acc:MGI:1913731]
26	Gm2000	3.95175e-15	-0.163207	0.718	0.784	8.71084e-11	ENSMUSG00000078193	predicted gene 2000 [Source:MGI Symbol;Acc:MGI:3780170]
27	Ahnak	4.99941e-15	0.181953	0.964	0.948	1.10202e-10	ENSMUSG00000069833	AHNAK nucleoprotein (desmoyokin) [Source:MGI Symbol;Acc:MGI:1316648]
28	Pltp	9.78019e-15	0.220852	0.945	0.925	2.15585e-10	ENSMUSG00000017754	phospholipid transfer protein [Source:MGI Symbol;Acc:MGI:103151]
29	Rpl37	2.90051e-14	-0.200744	0.989	0.989	6.39359e-10	ENSMUSG00000041841	ribosomal protein L37 [Source:MGI Symbol;Acc:MGI:1914531]
30	Rpl39	3.90999e-14	-0.188248	0.986	0.986	8.61879e-10	ENSMUSG00000079641	ribosomal protein L39 [Source:MGI Symbol;Acc:MGI:1914498]
31	Actg1	5.45278e-14	0.205369	0.994	0.992	1.20196e-09	ENSMUSG00000062825	actin, gamma, cytoplasmic 1 [Source:MGI Symbol;Acc:MGI:87906]
32	Baiap2	1.21246e-13	0.251325	0.602	0.518	2.67263e-09	ENSMUSG00000025372	brain-specific angiogenesis inhibitor 1-associated protein 2 [Source:MGI Symbol;Acc:MGI:2137336]
33	Cfl1	2.69684e-13	0.137555	0.991	0.98	5.94465e-09	ENSMUSG00000056201	cofilin 1, non-muscle [Source:MGI Symbol;Acc:MGI:101757]
34	Iqcn	6.1718e-13	0.175005	0.333	0.241	1.36045e-08	ENSMUSG00000110622	IQ motif containing N [Source:MGI Symbol;Acc:MGI:3708784]
35	Ifitm3	6.98368e-13	0.200019	0.982	0.968	1.53941e-08	ENSMUSG00000025492	interferon induced transmembrane protein 3 [Source:MGI Symbol;Acc:MGI:1913391]
36	Sertad1	7.21249e-13	0.184924	0.784	0.719	1.58985e-08	ENSMUSG00000008384	SERTA domain containing 1 [Source:MGI Symbol;Acc:MGI:1913438]
37	Oaz1	9.3016e-13	0.124004	0.982	0.976	2.05035e-08	ENSMUSG00000035242	ornithine decarboxylase antizyme 1 [Source:MGI Symbol;Acc:MGI:109433]
38	Calm1	9.96769e-13	0.126161	0.992	0.985	2.19718e-08	ENSMUSG00000001175	calmodulin 1 [Source:MGI Symbol;Acc:MGI:88251]
39	Rpl36	1.08261e-12	-0.165859	0.979	0.974	2.38641e-08	ENSMUSG00000057863	ribosomal protein L36 [Source:MGI Symbol;Acc:MGI:1860603]
40	Chchd2	1.3627e-12	0.145062	0.979	0.965	3.00381e-08	ENSMUSG00000070493	coiled-coil-helix-coiled-coil-helix domain containing 2 [Source:MGI Symbol;Acc:MGI:1261428]
41	Gm826	1.57872e-12	0.204862	0.455	0.35	3.47998e-08	ENSMUSG00000074623	predicted gene 826 [Source:MGI Symbol;Acc:MGI:2685672]
42	Pde4c	1.71568e-12	0.317733	0.264	0.179	3.78188e-08	ENSMUSG00000031842	phosphodiesterase 4C, cAMP specific [Source:MGI Symbol;Acc:MGI:99556]
43	Fbxl18	3.84792e-12	0.168336	0.253	0.175	8.48196e-08	ENSMUSG00000066640	F-box and leucine-rich repeat protein 18 [Source:MGI Symbol;Acc:MGI:2444450]
44	Lyz2	4.0808e-12	0.155626	1	0.998	8.99531e-08	ENSMUSG00000069516	lysozyme 2 [Source:MGI Symbol;Acc:MGI:96897]
45	Hnrnpf	1.06517e-11	0.135447	0.967	0.95	2.34795e-07	ENSMUSG00000042079	heterogeneous nuclear ribonucleoprotein F [Source:MGI Symbol;Acc:MGI:2138741]
46	Lamp1	1.65559e-11	0.12482	0.989	0.981	3.64941e-07	ENSMUSG00000031447	lysosomal-associated membrane protein 1 [Source:MGI Symbol;Acc:MGI:96745]
47	Anxa2	1.73316e-11	0.213927	0.742	0.691	3.8204e-07	ENSMUSG00000032231	annexin A2 [Source:MGI Symbol;Acc:MGI:88246]
48	Lrch1	1.84582e-11	-0.20326	0.684	0.75	4.06875e-07	ENSMUSG00000068015	leucine-rich repeats and calponin homology (CH) domain containing 1 [Source:MGI Symbol;Acc:MGI:2443390]
49	Rps3a1	3.33891e-11	0.0995609	0.996	0.988	7.35997e-07	ENSMUSG00000028081	ribosomal protein S3A1 [Source:MGI Symbol;Acc:MGI:1202063]
50	Irf2	3.39796e-11	-0.179886	0.793	0.845	7.49013e-07	ENSMUSG00000031627	interferon regulatory factor 2 [Source:MGI Symbol;Acc:MGI:96591]
51	Lysmd4	3.51413e-11	-0.0918191	0.174	0.255	7.74619e-07	ENSMUSG00000043831	LysM, putative peptidoglycan-binding, domain containing 4 [Source:MGI Symbol;Acc:MGI:1922349]
52	H2-Aa	3.82815e-11	0.150865	0.992	0.982	8.43838e-07	ENSMUSG00000036594	histocompatibility 2, class II antigen A, alpha [Source:MGI Symbol;Acc:MGI:95895]
53	Slc15a3	3.99416e-11	-0.242424	0.865	0.868	8.80432e-07	ENSMUSG00000024737	solute carrier family 15, member 3 [Source:MGI Symbol;Acc:MGI:1929691]
54	H2-Ab1	4.34515e-11	0.147809	0.99	0.974	9.57802e-07	ENSMUSG00000073421	histocompatibility 2, class II antigen A, beta 1 [Source:MGI Symbol;Acc:MGI:103070]
55	H2-T23	4.64682e-11	0.15772	0.924	0.878	1.0243e-06	ENSMUSG00000067212	histocompatibility 2, T region locus 23 [Source:MGI Symbol;Acc:MGI:95957]
56	Anxa5	4.82904e-11	0.150251	0.979	0.963	1.06447e-06	ENSMUSG00000027712	annexin A5 [Source:MGI Symbol;Acc:MGI:106008]
57	Clec10a	5.10991e-11	0.255807	0.475	0.397	1.12638e-06	ENSMUSG00000000318	C-type lectin domain family 10, member A [Source:MGI Symbol;Acc:MGI:96975]
58	Tra2b	5.36057e-11	-0.163075	0.899	0.919	1.18163e-06	ENSMUSG00000022858	transformer 2 beta [Source:MGI Symbol;Acc:MGI:106016]
59	Emp1	6.515e-11	0.22821	0.635	0.547	1.4361e-06	ENSMUSG00000030208	epithelial membrane protein 1 [Source:MGI Symbol;Acc:MGI:107941]
60	Npm1	6.51855e-11	0.12873	0.968	0.946	1.43688e-06	ENSMUSG00000057113	nucleophosmin 1 [Source:MGI Symbol;Acc:MGI:106184]
61	Hexim1	7.53588e-11	0.186864	0.676	0.61	1.66113e-06	ENSMUSG00000048878	hexamethylene bis-acetamide inducible 1 [Source:MGI Symbol;Acc:MGI:2385923]
62	Egr1	1.06595e-10	0.171315	0.964	0.929	2.34967e-06	ENSMUSG00000038418	early growth response 1 [Source:MGI Symbol;Acc:MGI:95295]
63	Dynll1	1.86269e-10	0.148197	0.875	0.836	4.10593e-06	ENSMUSG00000009013	dynein light chain LC8-type 1 [Source:MGI Symbol;Acc:MGI:1861457]
64	Psap	1.98718e-10	0.141036	0.999	0.997	4.38035e-06	ENSMUSG00000004207	prosaposin [Source:MGI Symbol;Acc:MGI:97783]
65	Ppia	2.10806e-10	0.121515	0.991	0.99	4.64679e-06	ENSMUSG00000071866	peptidylprolyl isomerase A [Source:MGI Symbol;Acc:MGI:97749]
66	Ints6	2.2865e-10	0.19442	0.858	0.801	5.04012e-06	ENSMUSG00000035161	integrator complex subunit 6 [Source:MGI Symbol;Acc:MGI:1202397]
67	Retreg1	2.57029e-10	-0.196311	0.608	0.68	5.6657e-06	ENSMUSG00000022270	reticulophagy regulator 1 [Source:MGI Symbol;Acc:MGI:1913520]
68	Ckm	3.01976e-10	0.154477	0.326	0.243	6.65645e-06	ENSMUSG00000030399	creatine kinase, muscle [Source:MGI Symbol;Acc:MGI:88413]
69	Mef2c	3.18404e-10	-0.209964	0.964	0.964	7.01858e-06	ENSMUSG00000005583	myocyte enhancer factor 2C [Source:MGI Symbol;Acc:MGI:99458]
70	Lgals3	3.63966e-10	0.255148	0.839	0.801	8.0229e-06	ENSMUSG00000050335	lectin, galactose binding, soluble 3 [Source:MGI Symbol;Acc:MGI:96778]
71	Ly6e	3.7225e-10	0.202564	0.945	0.925	8.20551e-06	ENSMUSG00000022587	lymphocyte antigen 6 complex, locus E [Source:MGI Symbol;Acc:MGI:106651]
72	Gm8463	3.99773e-10	0.119781	0.28	0.199	8.81219e-06	ENSMUSG00000109560	predicted gene 8463 [Source:MGI Symbol;Acc:MGI:3644490]
73	Sec61g	4.00875e-10	-0.128938	0.614	0.657	8.83648e-06	ENSMUSG00000078974	SEC61, gamma subunit [Source:MGI Symbol;Acc:MGI:1202066]
74	Rpl35	4.01177e-10	-0.168917	0.955	0.953	8.84316e-06	ENSMUSG00000062997	ribosomal protein L35 [Source:MGI Symbol;Acc:MGI:1913739]
75	Ccl2	4.96891e-10	0.158837	0.746	0.658	1.0953e-05	ENSMUSG00000035385	chemokine (C-C motif) ligand 2 [Source:MGI Symbol;Acc:MGI:98259]
76	Rack1	5.54504e-10	0.110214	0.988	0.984	1.22229e-05	ENSMUSG00000020372	receptor for activated C kinase 1 [Source:MGI Symbol;Acc:MGI:101849]
77	9130230L23Rik	8.49624e-10	0.137898	0.283	0.203	1.87283e-05	ENSMUSG00000054598	RIKEN cDNA 9130230L23 gene [Source:MGI Symbol;Acc:MGI:3041166]
78	Nup210l	9.17493e-10	0.268856	0.433	0.347	2.02243e-05	ENSMUSG00000027939	nucleoporin 210-like [Source:MGI Symbol;Acc:MGI:1924845]
79	Rpl27a	1.23052e-09	-0.139766	0.983	0.982	2.71244e-05	ENSMUSG00000046364	ribosomal protein L27A [Source:MGI Symbol;Acc:MGI:1347076]
80	Mertk	1.23334e-09	-0.191646	0.806	0.812	2.71864e-05	ENSMUSG00000014361	MER proto-oncogene tyrosine kinase [Source:MGI Symbol;Acc:MGI:96965]
81	Ssh2	1.25196e-09	-0.222422	0.886	0.911	2.7597e-05	ENSMUSG00000037926	slingshot protein phosphatase 2 [Source:MGI Symbol;Acc:MGI:2679255]
82	Gm20186	1.25511e-09	-0.228327	0.378	0.442	2.76664e-05	ENSMUSG00000106874	predicted gene, 20186 [Source:MGI Symbol;Acc:MGI:5012371]
83	Lpl	1.5471e-09	0.201011	0.546	0.457	3.41028e-05	ENSMUSG00000015568	lipoprotein lipase [Source:MGI Symbol;Acc:MGI:96820]
84	Gm15726	1.58553e-09	0.276778	0.662	0.598	3.49498e-05	ENSMUSG00000087263	predicted gene 15726 [Source:MGI Symbol;Acc:MGI:3783169]
85	Psmb4	1.59976e-09	0.124431	0.772	0.716	3.52636e-05	ENSMUSG00000005779	proteasome (prosome, macropain) subunit, beta type 4 [Source:MGI Symbol;Acc:MGI:1098257]
86	Por	1.69484e-09	0.0988238	0.799	0.719	3.73593e-05	ENSMUSG00000005514	cytochrome p450 oxidoreductase [Source:MGI Symbol;Acc:MGI:97744]
87	Snrpg	1.78701e-09	-0.125695	0.802	0.839	3.9391e-05	ENSMUSG00000057278	small nuclear ribonucleoprotein polypeptide G [Source:MGI Symbol;Acc:MGI:1915261]
88	Pag1	2.35285e-09	-0.168068	0.584	0.663	5.18639e-05	ENSMUSG00000027508	phosphoprotein associated with glycosphingolipid microdomains 1 [Source:MGI Symbol;Acc:MGI:2443160]
89	Pf4	2.63216e-09	0.210367	0.954	0.929	5.80208e-05	ENSMUSG00000029373	platelet factor 4 [Source:MGI Symbol;Acc:MGI:1888711]
90	Rps27	2.63374e-09	-0.158053	0.992	0.989	5.80554e-05	ENSMUSG00000090733	ribosomal protein S27 [Source:MGI Symbol;Acc:MGI:1888676]
91	Cdkn1a	2.82411e-09	0.15508	0.941	0.911	6.22518e-05	ENSMUSG00000023067	cyclin-dependent kinase inhibitor 1A (P21) [Source:MGI Symbol;Acc:MGI:104556]
92	Tfrc	3.67386e-09	0.144136	0.338	0.258	8.09829e-05	ENSMUSG00000022797	transferrin receptor [Source:MGI Symbol;Acc:MGI:98822]
93	Ccl6	3.84171e-09	0.211319	0.917	0.887	8.46828e-05	ENSMUSG00000018927	chemokine (C-C motif) ligand 6 [Source:MGI Symbol;Acc:MGI:98263]
94	Map3k3	4.02059e-09	-0.165243	0.514	0.59	8.86259e-05	ENSMUSG00000020700	mitogen-activated protein kinase kinase kinase 3 [Source:MGI Symbol;Acc:MGI:1346874]
95	Clta	4.25359e-09	0.121669	0.972	0.961	9.37619e-05	ENSMUSG00000028478	clathrin, light polypeptide (Lca) [Source:MGI Symbol;Acc:MGI:894297]
96	Cwf19l2	4.75949e-09	-0.123381	0.345	0.419	0.000104913	ENSMUSG00000025898	CWF19-like 2, cell cycle control (S. pombe) [Source:MGI Symbol;Acc:MGI:1918023]
97	Jund	4.80611e-09	0.133892	0.997	0.997	0.000105941	ENSMUSG00000071076	jun D proto-oncogene [Source:MGI Symbol;Acc:MGI:96648]
98	Marchf1	5.30291e-09	-0.2073	0.662	0.691	0.000116892	ENSMUSG00000036469	membrane associated ring-CH-type finger 1 [Source:MGI Symbol;Acc:MGI:1920175]
99	Dazap2	5.4433e-09	0.115406	0.938	0.909	0.000119987	ENSMUSG00000000346	DAZ associated protein 2 [Source:MGI Symbol;Acc:MGI:1344344]
100	Hexa	5.61736e-09	0.126562	0.964	0.956	0.000123823	ENSMUSG00000025232	hexosaminidase A [Source:MGI Symbol;Acc:MGI:96073]
101	Ccl9	6.34331e-09	0.177415	0.872	0.828	0.000139826	ENSMUSG00000019122	chemokine (C-C motif) ligand 9 [Source:MGI Symbol;Acc:MGI:104533]
102	Cox4i1	6.81106e-09	0.112473	0.964	0.958	0.000150136	ENSMUSG00000031818	cytochrome c oxidase subunit 4I1 [Source:MGI Symbol;Acc:MGI:88473]
103	Cstb	7.061e-09	0.158386	0.895	0.856	0.000155646	ENSMUSG00000005054	cystatin B [Source:MGI Symbol;Acc:MGI:109514]
104	Ccl24	7.27574e-09	0.173865	0.412	0.33	0.000160379	ENSMUSG00000004814	chemokine (C-C motif) ligand 24 [Source:MGI Symbol;Acc:MGI:1928953]
105	Clec4b1	7.49939e-09	0.173988	0.618	0.565	0.000165309	ENSMUSG00000030147	C-type lectin domain family 4, member b1 [Source:MGI Symbol;Acc:MGI:1917060]
106	Hivep1	7.65875e-09	-0.180074	0.774	0.795	0.000168822	ENSMUSG00000021366	human immunodeficiency virus type I enhancer binding protein 1 [Source:MGI Symbol;Acc:MGI:96100]
107	Itm2b	8.01229e-09	0.108314	0.998	0.997	0.000176615	ENSMUSG00000022108	integral membrane protein 2B [Source:MGI Symbol;Acc:MGI:1309517]
108	Cfp	8.43321e-09	0.17962	0.636	0.557	0.000185893	ENSMUSG00000001128	complement factor properdin [Source:MGI Symbol;Acc:MGI:97545]
109	Nfkbiz	8.84733e-09	-0.144264	0.972	0.951	0.000195022	ENSMUSG00000035356	nuclear factor of kappa light polypeptide gene enhancer in B cells inhibitor, zeta [Source:MGI Symbol;Acc:MGI:1931595]
110	Eif4a1	9.25455e-09	0.101972	0.961	0.966	0.000203998	ENSMUSG00000059796	eukaryotic translation initiation factor 4A1 [Source:MGI Symbol;Acc:MGI:95303]
111	Niban2	1.0271e-08	0.217303	0.647	0.59	0.000226405	ENSMUSG00000026796	niban apoptosis regulator 2 [Source:MGI Symbol;Acc:MGI:2442910]
112	Gm17749	1.11641e-08	0.181994	0.51	0.423	0.000246091	ENSMUSG00000111818	predicted gene, 17749 [Source:MGI Symbol;Acc:MGI:5009827]
113	Eef1a1	1.19248e-08	0.0771483	0.999	0.997	0.000262858	ENSMUSG00000037742	eukaryotic translation elongation factor 1 alpha 1 [Source:MGI Symbol;Acc:MGI:1096881]
114	Ssr3	1.42458e-08	0.135334	0.761	0.73	0.000314021	ENSMUSG00000027828	signal sequence receptor, gamma [Source:MGI Symbol;Acc:MGI:1914687]
115	Btf3	1.42783e-08	0.113558	0.952	0.938	0.000314737	ENSMUSG00000021660	basic transcription factor 3 [Source:MGI Symbol;Acc:MGI:1202875]
116	Prdx1	1.59275e-08	0.120173	0.936	0.902	0.00035109	ENSMUSG00000028691	peroxiredoxin 1 [Source:MGI Symbol;Acc:MGI:99523]
117	Pan3	1.68393e-08	-0.137988	0.847	0.866	0.000371188	ENSMUSG00000029647	PAN3 poly(A) specific ribonuclease subunit [Source:MGI Symbol;Acc:MGI:1919837]
118	Tob1	1.70797e-08	0.134775	0.568	0.489	0.000376487	ENSMUSG00000037573	transducer of ErbB-2.1 [Source:MGI Symbol;Acc:MGI:1349721]
119	Gpx1	1.72443e-08	0.152743	0.978	0.968	0.000380117	ENSMUSG00000063856	glutathione peroxidase 1 [Source:MGI Symbol;Acc:MGI:104887]
120	Folr2	1.82579e-08	0.236233	0.659	0.595	0.000402459	ENSMUSG00000032725	folate receptor 2 (fetal) [Source:MGI Symbol;Acc:MGI:95569]
121	Sbno2	2.04768e-08	0.182881	0.801	0.751	0.000451371	ENSMUSG00000035673	strawberry notch 2 [Source:MGI Symbol;Acc:MGI:2448490]
122	Ftl1	2.53915e-08	0.114326	0.999	1	0.000559705	ENSMUSG00000050708	ferritin light polypeptide 1 [Source:MGI Symbol;Acc:MGI:95589]
123	Trib1	2.87297e-08	0.159538	0.681	0.668	0.000633288	ENSMUSG00000032501	tribbles pseudokinase 1 [Source:MGI Symbol;Acc:MGI:2443397]
124	Lamtor2	3.22085e-08	0.0891838	0.697	0.687	0.000709971	ENSMUSG00000028062	late endosomal/lysosomal adaptor, MAPK and MTOR activator 2 [Source:MGI Symbol;Acc:MGI:1932697]
125	Mtmr3	3.24944e-08	-0.161623	0.745	0.781	0.000716274	ENSMUSG00000034354	myotubularin related protein 3 [Source:MGI Symbol;Acc:MGI:1921552]
126	Il1rn	3.36724e-08	0.243711	0.436	0.358	0.00074224	ENSMUSG00000026981	interleukin 1 receptor antagonist [Source:MGI Symbol;Acc:MGI:96547]
127	Akr1a1	3.38542e-08	0.120187	0.942	0.93	0.000746248	ENSMUSG00000028692	aldo-keto reductase family 1, member A1 (aldehyde reductase) [Source:MGI Symbol;Acc:MGI:1929955]
128	Aim2	3.75699e-08	-0.161814	0.547	0.581	0.000828153	ENSMUSG00000037860	absent in melanoma 2 [Source:MGI Symbol;Acc:MGI:2686159]
129	BC005537	3.94655e-08	0.127443	0.975	0.965	0.000869938	ENSMUSG00000019132	cDNA sequence BC005537 [Source:MGI Symbol;Acc:MGI:2441726]
130	Hbegf	4.51135e-08	0.15435	0.351	0.273	0.000994438	ENSMUSG00000024486	heparin-binding EGF-like growth factor [Source:MGI Symbol;Acc:MGI:96070]
131	Fnbp1	4.90802e-08	-0.151298	0.907	0.934	0.00108187	ENSMUSG00000075415	formin binding protein 1 [Source:MGI Symbol;Acc:MGI:109606]
132	Tnnc2	4.9451e-08	0.151672	0.319	0.26	0.00109005	ENSMUSG00000017300	troponin C2, fast [Source:MGI Symbol;Acc:MGI:98780]
133	Trim30c	5.05442e-08	0.16557	0.295	0.225	0.00111415	ENSMUSG00000078616	tripartite motif-containing 30C [Source:MGI Symbol;Acc:MGI:4821257]
134	S100a10	5.25423e-08	0.164146	0.806	0.755	0.00115819	ENSMUSG00000041959	S100 calcium binding protein A10 (calpactin) [Source:MGI Symbol;Acc:MGI:1339468]
135	Gm37376	5.29429e-08	-0.116843	0.288	0.351	0.00116702	ENSMUSG00000102349	predicted gene, 37376 [Source:MGI Symbol;Acc:MGI:5610604]
136	Ankdd1a	5.41806e-08	0.143339	0.286	0.213	0.0011943	ENSMUSG00000066510	ankyrin repeat and death domain containing 1A [Source:MGI Symbol;Acc:MGI:2686319]
137	Tagln2	5.75061e-08	0.106349	0.944	0.925	0.00126761	ENSMUSG00000026547	transgelin 2 [Source:MGI Symbol;Acc:MGI:1312985]
138	Lbh	5.80848e-08	0.130193	0.666	0.595	0.00128036	ENSMUSG00000024063	limb-bud and heart [Source:MGI Symbol;Acc:MGI:1925139]
139	Aplp2	5.92951e-08	0.14038	0.888	0.863	0.00130704	ENSMUSG00000031996	amyloid beta (A4) precursor-like protein 2 [Source:MGI Symbol;Acc:MGI:88047]
140	H2-Eb1	6.0842e-08	0.0930065	0.988	0.971	0.00134114	ENSMUSG00000060586	histocompatibility 2, class II antigen E beta [Source:MGI Symbol;Acc:MGI:95901]
141	Pias1	6.17304e-08	-0.126496	0.907	0.914	0.00136072	ENSMUSG00000032405	protein inhibitor of activated STAT 1 [Source:MGI Symbol;Acc:MGI:1913125]
142	Rpl36al	6.29677e-08	-0.119838	0.873	0.902	0.001388	ENSMUSG00000049751	ribosomal protein L36A-like [Source:MGI Symbol;Acc:MGI:1913733]
143	Jpt1	6.50613e-08	0.116437	0.899	0.869	0.00143415	ENSMUSG00000020737	Jupiter microtubule associated homolog 1 [Source:MGI Symbol;Acc:MGI:1096361]
144	Gpr183	7.1497e-08	-0.198626	0.384	0.437	0.00157601	ENSMUSG00000051212	G protein-coupled receptor 183 [Source:MGI Symbol;Acc:MGI:2442034]
145	Bach1	9.40092e-08	0.14264	0.915	0.888	0.00207224	ENSMUSG00000025612	BTB and CNC homology 1, basic leucine zipper transcription factor 1 [Source:MGI Symbol;Acc:MGI:894680]
146	Myl6	9.43215e-08	0.106635	0.975	0.97	0.00207913	ENSMUSG00000090841	myosin, light polypeptide 6, alkali, smooth muscle and non-muscle [Source:MGI Symbol;Acc:MGI:109318]
147	Gm45222	9.9251e-08	-0.101388	0.335	0.399	0.00218779	ENSMUSG00000109498	predicted gene 45222 [Source:MGI Symbol;Acc:MGI:5753798]
148	Tuba1b	9.99188e-08	0.127705	0.902	0.878	0.00220251	ENSMUSG00000023004	tubulin, alpha 1B [Source:MGI Symbol;Acc:MGI:107804]
149	Grn	1.01966e-07	0.143546	0.983	0.976	0.00224764	ENSMUSG00000034708	granulin [Source:MGI Symbol;Acc:MGI:95832]
150	C4b	1.14259e-07	0.178371	0.469	0.388	0.00251862	ENSMUSG00000073418	complement component 4B (Chido blood group) [Source:MGI Symbol;Acc:MGI:88228]
151	Cd74	1.15019e-07	0.102118	0.997	0.994	0.00253537	ENSMUSG00000024610	CD74 antigen (invariant polypeptide of major histocompatibility complex, class II antigen-associated) [Source:MGI Symbol;Acc:MGI:96534]
152	Slc8a1	1.17534e-07	-0.196236	0.88	0.894	0.0025908	ENSMUSG00000054640	solute carrier family 8 (sodium/calcium exchanger), member 1 [Source:MGI Symbol;Acc:MGI:107956]
153	Sdc3	1.45069e-07	0.122651	0.901	0.863	0.00319777	ENSMUSG00000025743	syndecan 3 [Source:MGI Symbol;Acc:MGI:1349163]
154	Chaserr	1.47098e-07	-0.118028	0.661	0.719	0.00324248	ENSMUSG00000101970	CHD2 adjacent suppressive regulatory RNA [Source:MGI Symbol;Acc:MGI:1916420]
155	Gm11427	1.53991e-07	0.13697	0.508	0.436	0.00339443	ENSMUSG00000083161	predicted gene 11427 [Source:MGI Symbol;Acc:MGI:3651774]
156	Timp2	1.62116e-07	0.128968	0.957	0.943	0.00357353	ENSMUSG00000017466	tissue inhibitor of metalloproteinase 2 [Source:MGI Symbol;Acc:MGI:98753]
157	Ubap2l	1.6218e-07	0.130319	0.888	0.857	0.00357493	ENSMUSG00000042520	ubiquitin-associated protein 2-like [Source:MGI Symbol;Acc:MGI:1921633]
158	Capn2	1.64227e-07	0.116114	0.616	0.546	0.00362005	ENSMUSG00000026509	calpain 2 [Source:MGI Symbol;Acc:MGI:88264]
159	Slc5a3	1.66077e-07	0.158289	0.56	0.479	0.00366084	ENSMUSG00000089774	solute carrier family 5 (inositol transporters), member 3 [Source:MGI Symbol;Acc:MGI:1858226]
160	Itgb5	1.66192e-07	-0.145267	0.706	0.765	0.00366337	ENSMUSG00000022817	integrin beta 5 [Source:MGI Symbol;Acc:MGI:96614]
161	Lmna	1.86709e-07	0.129583	0.931	0.899	0.00411563	ENSMUSG00000028063	lamin A [Source:MGI Symbol;Acc:MGI:96794]
162	Atp6v0b	2.09785e-07	0.0967686	0.948	0.936	0.00462429	ENSMUSG00000033379	ATPase, H+ transporting, lysosomal V0 subunit B [Source:MGI Symbol;Acc:MGI:1890510]
163	Dnajb1	2.13975e-07	0.140131	0.757	0.691	0.00471664	ENSMUSG00000005483	DnaJ heat shock protein family (Hsp40) member B1 [Source:MGI Symbol;Acc:MGI:1931874]
164	Hint1	2.18914e-07	0.100319	0.881	0.869	0.00482553	ENSMUSG00000020267	histidine triad nucleotide binding protein 1 [Source:MGI Symbol;Acc:MGI:1321133]
165	Cdr2	2.38564e-07	-0.138912	0.388	0.428	0.00525868	ENSMUSG00000030878	cerebellar degeneration-related 2 [Source:MGI Symbol;Acc:MGI:1100885]
166	Ndufb1	2.54046e-07	-0.0908211	0.819	0.821	0.00559993	ENSMUSG00000113902	NADH:ubiquinone oxidoreductase subunit B1 [Source:MGI Symbol;Acc:MGI:3780865]
167	Gm37472	2.7747e-07	-0.116103	0.396	0.471	0.00611628	ENSMUSG00000102151	predicted gene, 37472 [Source:MGI Symbol;Acc:MGI:5610700]
168	Rnf169	2.85161e-07	-0.191533	0.689	0.747	0.0062858	ENSMUSG00000058761	ring finger protein 169 [Source:MGI Symbol;Acc:MGI:1920257]
169	Tmem251	2.94263e-07	0.110831	0.51	0.444	0.00648645	ENSMUSG00000046675	transmembrane protein 251 [Source:MGI Symbol;Acc:MGI:2443862]
170	Marchf3	3.09305e-07	0.120397	0.789	0.726	0.00681802	ENSMUSG00000032656	membrane associated ring-CH-type finger 3 [Source:MGI Symbol;Acc:MGI:2443667]
171	Klf2	3.09318e-07	0.207089	0.901	0.887	0.0068183	ENSMUSG00000055148	Kruppel-like factor 2 (lung) [Source:MGI Symbol;Acc:MGI:1342772]
172	Hnrnph1	3.14952e-07	0.128858	0.876	0.858	0.00694249	ENSMUSG00000007850	heterogeneous nuclear ribonucleoprotein H1 [Source:MGI Symbol;Acc:MGI:1891925]
173	Chd2	3.56563e-07	-0.146883	0.882	0.891	0.00785972	ENSMUSG00000078671	chromodomain helicase DNA binding protein 2 [Source:MGI Symbol;Acc:MGI:2448567]
174	Csrnp1	3.77802e-07	0.131865	0.801	0.758	0.00832789	ENSMUSG00000032515	cysteine-serine-rich nuclear protein 1 [Source:MGI Symbol;Acc:MGI:2387989]
175	Nsa2	3.92291e-07	-0.109988	0.852	0.861	0.00864726	ENSMUSG00000060739	NSA2 ribosome biogenesis homolog [Source:MGI Symbol;Acc:MGI:1913883]
176	Mir6236	4.03768e-07	0.31861	0.868	0.85	0.00890026	ENSMUSG00000098973	microRNA 6236 [Source:MGI Symbol;Acc:MGI:5530929]
177	Gls	4.27607e-07	0.142961	0.958	0.947	0.00942573	ENSMUSG00000026103	glutaminase [Source:MGI Symbol;Acc:MGI:95752]
178	Stk38l	4.48913e-07	-0.113347	0.28	0.305	0.00989539	ENSMUSG00000001630	serine/threonine kinase 38 like [Source:MGI Symbol;Acc:MGI:1922250]
179	H2-DMa	4.54531e-07	0.117166	0.936	0.914	0.0100192	ENSMUSG00000037649	histocompatibility 2, class II, locus DMa [Source:MGI Symbol;Acc:MGI:95921]
180	Mef2a	5.25535e-07	-0.126292	0.982	0.981	0.0115844	ENSMUSG00000030557	myocyte enhancer factor 2A [Source:MGI Symbol;Acc:MGI:99532]
181	Gpr65	5.33031e-07	-0.190392	0.678	0.712	0.0117496	ENSMUSG00000021886	G-protein coupled receptor 65 [Source:MGI Symbol;Acc:MGI:108031]
182	Vamp1	5.48649e-07	0.107434	0.273	0.208	0.0120939	ENSMUSG00000030337	vesicle-associated membrane protein 1 [Source:MGI Symbol;Acc:MGI:1313276]
183	Tspo	5.77691e-07	0.108291	0.884	0.873	0.012734	ENSMUSG00000041736	translocator protein [Source:MGI Symbol;Acc:MGI:88222]
184	Mir142hg	5.9657e-07	-0.197731	0.893	0.908	0.0131502	ENSMUSG00000084796	Mir142 host gene (non-protein coding) [Source:MGI Symbol;Acc:MGI:1925841]
185	Rps9	6.63381e-07	0.0838467	0.997	0.992	0.0146229	ENSMUSG00000006333	ribosomal protein S9 [Source:MGI Symbol;Acc:MGI:1924096]
186	Gm8451	6.70085e-07	-0.0946177	0.516	0.566	0.0147707	ENSMUSG00000099471	predicted gene 8451 [Source:MGI Symbol;Acc:MGI:3644810]
187	Ninj1	7.00662e-07	0.146723	0.78	0.751	0.0154447	ENSMUSG00000037966	ninjurin 1 [Source:MGI Symbol;Acc:MGI:1196617]
188	Rbm3	7.09454e-07	0.113156	0.88	0.847	0.0156385	ENSMUSG00000031167	RNA binding motif (RNP1, RRM) protein 3 [Source:MGI Symbol;Acc:MGI:1099460]
189	Nrp2	7.19623e-07	0.169052	0.749	0.691	0.0158627	ENSMUSG00000025969	neuropilin 2 [Source:MGI Symbol;Acc:MGI:1100492]
190	Psmb6	7.59924e-07	0.0788534	0.65	0.645	0.016751	ENSMUSG00000018286	proteasome (prosome, macropain) subunit, beta type 6 [Source:MGI Symbol;Acc:MGI:104880]
191	Crip1	7.72688e-07	0.126657	0.979	0.972	0.0170324	ENSMUSG00000006360	cysteine-rich protein 1 (intestinal) [Source:MGI Symbol;Acc:MGI:88501]
192	Map1lc3b	8.16676e-07	0.0993942	0.844	0.796	0.018002	ENSMUSG00000031812	microtubule-associated protein 1 light chain 3 beta [Source:MGI Symbol;Acc:MGI:1914693]
193	Gm37420	1.01101e-06	-0.118136	0.522	0.582	0.0222856	ENSMUSG00000103869	predicted gene, 37420 [Source:MGI Symbol;Acc:MGI:5610648]
194	Gm48565	1.03736e-06	0.113371	0.332	0.261	0.0228665	ENSMUSG00000110982	predicted gene, 48565 [Source:MGI Symbol;Acc:MGI:6098124]
195	Slc3a2	1.07994e-06	0.116846	0.915	0.887	0.0238051	ENSMUSG00000010095	solute carrier family 3 (activators of dibasic and neutral amino acid transport), member 2 [Source:MGI Symbol;Acc:MGI:96955]
196	Kdm6a	1.10402e-06	-0.178532	0.688	0.728	0.0243359	ENSMUSG00000037369	lysine (K)-specific demethylase 6A [Source:MGI Symbol;Acc:MGI:1095419]
197	Bri3	1.11867e-06	0.109565	0.966	0.951	0.0246588	ENSMUSG00000047843	brain protein I3 [Source:MGI Symbol;Acc:MGI:1933174]
198	Tmsb4x	1.12851e-06	0.0953142	1	1	0.0248758	ENSMUSG00000049775	thymosin, beta 4, X chromosome [Source:MGI Symbol;Acc:MGI:99510]
199	Inpp5d	1.26901e-06	-0.129635	0.959	0.955	0.0279727	ENSMUSG00000026288	inositol polyphosphate-5-phosphatase D [Source:MGI Symbol;Acc:MGI:107357]
200	Rpl3	1.3475e-06	0.0933132	0.981	0.978	0.0297029	ENSMUSG00000060036	ribosomal protein L3 [Source:MGI Symbol;Acc:MGI:1351605]
201	Npc2	1.3701e-06	0.0849477	0.991	0.983	0.0302012	ENSMUSG00000021242	NPC intracellular cholesterol transporter 2 [Source:MGI Symbol;Acc:MGI:1915213]
202	Sh3bgrl3	1.40808e-06	0.107927	0.983	0.978	0.0310384	ENSMUSG00000028843	SH3 domain binding glutamic acid-rich protein-like 3 [Source:MGI Symbol;Acc:MGI:1920973]
203	Mtus1	1.59035e-06	-0.085743	0.23	0.254	0.035056	ENSMUSG00000045636	mitochondrial tumor suppressor 1 [Source:MGI Symbol;Acc:MGI:2142572]
204	Arhgap22	1.62838e-06	-0.151731	0.773	0.791	0.0358945	ENSMUSG00000063506	Rho GTPase activating protein 22 [Source:MGI Symbol;Acc:MGI:2443418]
205	Ifitm2	1.85958e-06	0.105462	0.956	0.952	0.0409908	ENSMUSG00000060591	interferon induced transmembrane protein 2 [Source:MGI Symbol;Acc:MGI:1933382]
206	Ccl7	1.87369e-06	0.269729	0.572	0.516	0.0413018	ENSMUSG00000035373	chemokine (C-C motif) ligand 7 [Source:MGI Symbol;Acc:MGI:99512]
207	Ccl8	1.88773e-06	0.213994	0.432	0.364	0.0416111	ENSMUSG00000009185	chemokine (C-C motif) ligand 8 [Source:MGI Symbol;Acc:MGI:101878]
208	Sgpl1	1.89548e-06	0.129507	0.923	0.908	0.041782	ENSMUSG00000020097	sphingosine phosphate lyase 1 [Source:MGI Symbol;Acc:MGI:1261415]
209	Socs3	1.92344e-06	0.121691	0.793	0.732	0.0423985	ENSMUSG00000053113	suppressor of cytokine signaling 3 [Source:MGI Symbol;Acc:MGI:1201791]
210	Eif1	1.95648e-06	0.0744727	0.994	0.99	0.0431267	ENSMUSG00000035530	eukaryotic translation initiation factor 1 [Source:MGI Symbol;Acc:MGI:105125]
211	Btbd2	2.01106e-06	0.104426	0.263	0.211	0.0443298	ENSMUSG00000003344	BTB (POZ) domain containing 2 [Source:MGI Symbol;Acc:MGI:1933831]
212	Gda	2.07377e-06	0.0347744	0.649	0.577	0.0457121	ENSMUSG00000058624	guanine deaminase [Source:MGI Symbol;Acc:MGI:95678]
213	Kptn	2.08465e-06	0.114417	0.414	0.343	0.0459518	ENSMUSG00000006021	kaptin [Source:MGI Symbol;Acc:MGI:1890380]
214	Atp6v1g1	2.14829e-06	0.107666	0.868	0.843	0.0473549	ENSMUSG00000039105	ATPase, H+ transporting, lysosomal V1 subunit G1 [Source:MGI Symbol;Acc:MGI:1913540]
215	Ms4a4a	2.15273e-06	-0.178359	0.251	0.291	0.0474526	ENSMUSG00000101389	membrane-spanning 4-domains, subfamily A, member 4A [Source:MGI Symbol;Acc:MGI:3643932]
216	Nlrc4	2.33158e-06	-0.128593	0.311	0.347	0.051395	ENSMUSG00000039193	NLR family, CARD domain containing 4 [Source:MGI Symbol;Acc:MGI:3036243]
217	Cx3cr1	2.43009e-06	-0.127602	1	1	0.0535665	ENSMUSG00000052336	chemokine (C-X3-C motif) receptor 1 [Source:MGI Symbol;Acc:MGI:1333815]
218	Rgl1	2.44159e-06	0.137736	0.86	0.809	0.05382	ENSMUSG00000026482	ral guanine nucleotide dissociation stimulator,-like 1 [Source:MGI Symbol;Acc:MGI:107484]
219	Tlk1	2.48301e-06	-0.106964	0.544	0.591	0.0547329	ENSMUSG00000041997	tousled-like kinase 1 [Source:MGI Symbol;Acc:MGI:2441683]
220	Selenow	2.4872e-06	0.106856	0.872	0.86	0.0548254	ENSMUSG00000041571	selenoprotein W [Source:MGI Symbol;Acc:MGI:1100878]
221	Prkcd	2.52864e-06	-0.121216	0.824	0.85	0.0557387	ENSMUSG00000021948	protein kinase C, delta [Source:MGI Symbol;Acc:MGI:97598]
222	Fus	2.53628e-06	0.0948338	0.961	0.948	0.0559073	ENSMUSG00000030795	fused in sarcoma [Source:MGI Symbol;Acc:MGI:1353633]
223	Zcchc8	2.57104e-06	-0.0750649	0.217	0.276	0.0566734	ENSMUSG00000029427	zinc finger, CCHC domain containing 8 [Source:MGI Symbol;Acc:MGI:1917900]
224	Lpcat2	2.5733e-06	-0.14313	0.588	0.629	0.0567232	ENSMUSG00000033192	lysophosphatidylcholine acyltransferase 2 [Source:MGI Symbol;Acc:MGI:3606214]
225	Sh3kbp1	2.64933e-06	-0.148871	0.909	0.926	0.0583991	ENSMUSG00000040990	SH3-domain kinase binding protein 1 [Source:MGI Symbol;Acc:MGI:1889583]
226	Eif4g2	2.71525e-06	0.0908405	0.945	0.927	0.0598523	ENSMUSG00000005610	eukaryotic translation initiation factor 4, gamma 2 [Source:MGI Symbol;Acc:MGI:109207]
227	Nfkbid	2.88154e-06	-0.148466	0.748	0.754	0.0635178	ENSMUSG00000036931	nuclear factor of kappa light polypeptide gene enhancer in B cells inhibitor, delta [Source:MGI Symbol;Acc:MGI:3041243]
228	Rpl37a	3.10574e-06	-0.0911257	0.997	0.994	0.0684599	ENSMUSG00000046330	ribosomal protein L37a [Source:MGI Symbol;Acc:MGI:98068]
229	Selenok	3.13045e-06	0.0953011	0.922	0.906	0.0690045	ENSMUSG00000042682	selenoprotein K [Source:MGI Symbol;Acc:MGI:1931466]
230	Oas3	3.15411e-06	0.0857124	0.276	0.215	0.0695261	ENSMUSG00000032661	2'-5' oligoadenylate synthetase 3 [Source:MGI Symbol;Acc:MGI:2180850]
231	Mtmr10	3.35649e-06	0.125632	0.572	0.503	0.073987	ENSMUSG00000030522	myotubularin related protein 10 [Source:MGI Symbol;Acc:MGI:2142292]
232	Cdkn1b	3.36558e-06	-0.108746	0.421	0.468	0.0741875	ENSMUSG00000003031	cyclin-dependent kinase inhibitor 1B [Source:MGI Symbol;Acc:MGI:104565]
233	Vps54	3.38487e-06	-0.124546	0.476	0.511	0.0746127	ENSMUSG00000020128	VPS54 GARP complex subunit [Source:MGI Symbol;Acc:MGI:2178798]
234	Eps8	3.51037e-06	0.16634	0.838	0.797	0.077379	ENSMUSG00000015766	epidermal growth factor receptor pathway substrate 8 [Source:MGI Symbol;Acc:MGI:104684]
235	Junb	3.62726e-06	0.0752734	0.996	0.99	0.0799557	ENSMUSG00000052837	jun B proto-oncogene [Source:MGI Symbol;Acc:MGI:96647]
236	Arhgdib	3.64296e-06	0.100937	0.929	0.922	0.0803018	ENSMUSG00000030220	Rho, GDP dissociation inhibitor (GDI) beta [Source:MGI Symbol;Acc:MGI:101940]
237	Cd36	3.69277e-06	0.129821	0.882	0.837	0.0813997	ENSMUSG00000002944	CD36 molecule [Source:MGI Symbol;Acc:MGI:107899]
238	Arap1	3.77507e-06	0.109418	0.831	0.809	0.083214	ENSMUSG00000032812	ArfGAP with RhoGAP domain, ankyrin repeat and PH domain 1 [Source:MGI Symbol;Acc:MGI:1916960]
239	Slc25a3	3.85778e-06	0.100551	0.952	0.934	0.0850371	ENSMUSG00000061904	solute carrier family 25 (mitochondrial carrier, phosphate carrier), member 3 [Source:MGI Symbol;Acc:MGI:1353498]
240	Irak2	4.42318e-06	-0.176196	0.796	0.829	0.0975001	ENSMUSG00000060477	interleukin-1 receptor-associated kinase 2 [Source:MGI Symbol;Acc:MGI:2429603]
241	Itgb2	4.43071e-06	0.11111	0.718	0.682	0.0976661	ENSMUSG00000000290	integrin beta 2 [Source:MGI Symbol;Acc:MGI:96611]
242	Swap70	4.46933e-06	-0.180434	0.787	0.8	0.0985174	ENSMUSG00000031015	SWA-70 protein [Source:MGI Symbol;Acc:MGI:1298390]
243	Fbxw11	4.50199e-06	-0.149655	0.815	0.815	0.0992373	ENSMUSG00000020271	F-box and WD-40 domain protein 11 [Source:MGI Symbol;Acc:MGI:2144023]
244	Bst2	4.71868e-06	0.109806	0.934	0.916	0.104014	ENSMUSG00000046718	bone marrow stromal cell antigen 2 [Source:MGI Symbol;Acc:MGI:1916800]
245	Arpc3	4.75557e-06	0.0924551	0.957	0.955	0.104827	ENSMUSG00000029465	actin related protein 2/3 complex, subunit 3 [Source:MGI Symbol;Acc:MGI:1928375]
246	Nabp1	4.83167e-06	0.13212	0.71	0.66	0.106505	ENSMUSG00000026107	nucleic acid binding protein 1 [Source:MGI Symbol;Acc:MGI:1923258]
247	Ap2a2	5.01684e-06	-0.161295	0.813	0.797	0.110586	ENSMUSG00000002957	adaptor-related protein complex 2, alpha 2 subunit [Source:MGI Symbol;Acc:MGI:101920]
248	Copg2	5.25764e-06	-0.0902578	0.323	0.345	0.115894	ENSMUSG00000025607	coatomer protein complex, subunit gamma 2 [Source:MGI Symbol;Acc:MGI:1858683]
249	Nme2	5.28735e-06	-0.0849306	0.409	0.448	0.116549	ENSMUSG00000020857	NME/NM23 nucleoside diphosphate kinase 2 [Source:MGI Symbol;Acc:MGI:97356]
250	Txn1	5.66184e-06	0.0946505	0.803	0.763	0.124804	ENSMUSG00000028367	thioredoxin 1 [Source:MGI Symbol;Acc:MGI:98874]
251	Kdm6b	5.67651e-06	0.0944821	0.962	0.94	0.125127	ENSMUSG00000018476	KDM1 lysine (K)-specific demethylase 6B [Source:MGI Symbol;Acc:MGI:2448492]
252	Atf4	5.78589e-06	0.121463	0.92	0.897	0.127538	ENSMUSG00000042406	activating transcription factor 4 [Source:MGI Symbol;Acc:MGI:88096]
253	Gtf2f1	5.87158e-06	0.0615181	0.428	0.358	0.129427	ENSMUSG00000002658	general transcription factor IIF, polypeptide 1 [Source:MGI Symbol;Acc:MGI:1923848]
254	Cited2	6.01389e-06	0.0691075	0.816	0.762	0.132564	ENSMUSG00000039910	Cbp/p300-interacting transactivator, with Glu/Asp-rich carboxy-terminal domain, 2 [Source:MGI Symbol;Acc:MGI:1306784]
255	Acta1	6.09817e-06	0.152302	0.433	0.369	0.134422	ENSMUSG00000031972	actin alpha 1, skeletal muscle [Source:MGI Symbol;Acc:MGI:87902]
256	F11r	6.41911e-06	-0.14505	0.236	0.292	0.141497	ENSMUSG00000038235	F11 receptor [Source:MGI Symbol;Acc:MGI:1321398]
257	Tnni2	6.44636e-06	0.0954626	0.272	0.23	0.142097	ENSMUSG00000031097	troponin I, skeletal, fast 2 [Source:MGI Symbol;Acc:MGI:105070]
258	Dusp16	6.5098e-06	-0.18912	0.816	0.843	0.143495	ENSMUSG00000030203	dual specificity phosphatase 16 [Source:MGI Symbol;Acc:MGI:1917936]
259	Gmfg	6.62192e-06	0.0784852	0.884	0.884	0.145967	ENSMUSG00000060791	glia maturation factor, gamma [Source:MGI Symbol;Acc:MGI:1927135]
260	Rcsd1	6.82067e-06	-0.112434	0.528	0.582	0.150348	ENSMUSG00000040723	RCSD domain containing 1 [Source:MGI Symbol;Acc:MGI:2676394]
261	Mafb	6.83562e-06	0.131275	0.969	0.957	0.150677	ENSMUSG00000074622	v-maf musculoaponeurotic fibrosarcoma oncogene family, protein B (avian) [Source:MGI Symbol;Acc:MGI:104555]
262	Stag1	6.95554e-06	-0.107386	0.906	0.914	0.153321	ENSMUSG00000037286	stromal antigen 1 [Source:MGI Symbol;Acc:MGI:1098658]
263	Foxn3	7.82951e-06	-0.129705	0.974	0.979	0.172586	ENSMUSG00000033713	forkhead box N3 [Source:MGI Symbol;Acc:MGI:1918625]
264	Pde3b	8.30784e-06	-0.153849	0.734	0.766	0.18313	ENSMUSG00000030671	phosphodiesterase 3B, cGMP-inhibited [Source:MGI Symbol;Acc:MGI:1333863]
265	Atp6ap1	8.33682e-06	0.0961734	0.786	0.747	0.183768	ENSMUSG00000019087	ATPase, H+ transporting, lysosomal accessory protein 1 [Source:MGI Symbol;Acc:MGI:109629]
266	Adam19	8.71565e-06	-0.173094	0.678	0.686	0.192119	ENSMUSG00000011256	a disintegrin and metallopeptidase domain 19 (meltrin beta) [Source:MGI Symbol;Acc:MGI:105377]
267	Cdk8	8.76184e-06	-0.14304	0.644	0.699	0.193137	ENSMUSG00000029635	cyclin-dependent kinase 8 [Source:MGI Symbol;Acc:MGI:1196224]
268	Nufip2	8.77621e-06	0.115137	0.908	0.895	0.193454	ENSMUSG00000037857	nuclear FMR1 interacting protein 2 [Source:MGI Symbol;Acc:MGI:1915814]
269	Mt1	8.81393e-06	0.119105	0.967	0.955	0.194286	ENSMUSG00000031765	metallothionein 1 [Source:MGI Symbol;Acc:MGI:97171]
270	Dock8	9.01612e-06	-0.123167	0.88	0.898	0.198742	ENSMUSG00000052085	dedicator of cytokinesis 8 [Source:MGI Symbol;Acc:MGI:1921396]
271	Grcc10	9.32835e-06	-0.0711425	0.38	0.438	0.205625	ENSMUSG00000072772	gene rich cluster, C10 gene [Source:MGI Symbol;Acc:MGI:1315201]
272	Dleu2	9.52758e-06	-0.175365	0.948	0.962	0.210016	ENSMUSG00000097589	deleted in lymphocytic leukemia, 2 [Source:MGI Symbol;Acc:MGI:1934030]
273	Frmd4b	1.00773e-05	-0.186906	0.955	0.952	0.222133	ENSMUSG00000030064	FERM domain containing 4B [Source:MGI Symbol;Acc:MGI:2141794]
274	Irf7	1.04129e-05	0.128273	0.636	0.571	0.229531	ENSMUSG00000025498	interferon regulatory factor 7 [Source:MGI Symbol;Acc:MGI:1859212]
275	Tet2	1.07421e-05	-0.137228	0.745	0.776	0.236789	ENSMUSG00000040943	tet methylcytosine dioxygenase 2 [Source:MGI Symbol;Acc:MGI:2443298]
276	Myl12a	1.0743e-05	0.0972165	0.81	0.795	0.236808	ENSMUSG00000024048	myosin, light chain 12A, regulatory, non-sarcomeric [Source:MGI Symbol;Acc:MGI:1914518]
277	Saraf	1.07433e-05	-0.0966537	0.757	0.754	0.236814	ENSMUSG00000031532	store-operated calcium entry-associated regulatory factor [Source:MGI Symbol;Acc:MGI:1915137]
278	Rpl6	1.13313e-05	-0.0973218	0.984	0.978	0.249776	ENSMUSG00000029614	ribosomal protein L6 [Source:MGI Symbol;Acc:MGI:108057]
279	Mafg	1.19006e-05	0.0978607	0.667	0.623	0.262324	ENSMUSG00000051510	v-maf musculoaponeurotic fibrosarcoma oncogene family, protein G (avian) [Source:MGI Symbol;Acc:MGI:96911]
280	Ctsl	1.20377e-05	0.118093	0.848	0.836	0.265346	ENSMUSG00000021477	cathepsin L [Source:MGI Symbol;Acc:MGI:88564]
281	Il10ra	1.263e-05	-0.123479	0.799	0.827	0.278404	ENSMUSG00000032089	interleukin 10 receptor, alpha [Source:MGI Symbol;Acc:MGI:96538]
282	Shisa5	1.29258e-05	0.100814	0.847	0.813	0.284924	ENSMUSG00000025647	shisa family member 5 [Source:MGI Symbol;Acc:MGI:1915044]
283	Csnk2a1	1.32003e-05	-0.0856637	0.511	0.552	0.290975	ENSMUSG00000074698	casein kinase 2, alpha 1 polypeptide [Source:MGI Symbol;Acc:MGI:88543]
284	Bbx	1.34388e-05	-0.103447	0.578	0.56	0.296231	ENSMUSG00000022641	bobby sox HMG box containing [Source:MGI Symbol;Acc:MGI:1917758]
285	Lpar6	1.37193e-05	-0.113346	0.324	0.369	0.302415	ENSMUSG00000033446	lysophosphatidic acid receptor 6 [Source:MGI Symbol;Acc:MGI:1914418]
286	Wipf1	1.4305e-05	-0.201581	0.793	0.807	0.315325	ENSMUSG00000075284	WAS/WASL interacting protein family, member 1 [Source:MGI Symbol;Acc:MGI:2178801]
287	Tpm4	1.45082e-05	0.109582	0.739	0.697	0.319805	ENSMUSG00000031799	tropomyosin 4 [Source:MGI Symbol;Acc:MGI:2449202]
288	F13a1	1.45148e-05	0.0160646	0.894	0.847	0.319949	ENSMUSG00000039109	coagulation factor XIII, A1 subunit [Source:MGI Symbol;Acc:MGI:1921395]
289	Ccl4	1.47311e-05	-0.389676	0.679	0.715	0.324717	ENSMUSG00000018930	chemokine (C-C motif) ligand 4 [Source:MGI Symbol;Acc:MGI:98261]
290	Tuba1c	1.54338e-05	0.102761	0.845	0.808	0.340207	ENSMUSG00000043091	tubulin, alpha 1C [Source:MGI Symbol;Acc:MGI:1095409]
291	Bcar3	1.54442e-05	0.0992483	0.371	0.306	0.340436	ENSMUSG00000028121	breast cancer anti-estrogen resistance 3 [Source:MGI Symbol;Acc:MGI:1352501]
292	Tpm1	1.65351e-05	0.128332	0.494	0.45	0.364482	ENSMUSG00000032366	tropomyosin 1, alpha [Source:MGI Symbol;Acc:MGI:98809]
293	Furin	1.65394e-05	0.149813	0.747	0.716	0.364578	ENSMUSG00000030530	furin (paired basic amino acid cleaving enzyme) [Source:MGI Symbol;Acc:MGI:97513]
294	Filip1l	1.68537e-05	-0.117188	0.569	0.592	0.371505	ENSMUSG00000043336	filamin A interacting protein 1-like [Source:MGI Symbol;Acc:MGI:1925999]
295	Rpl9	1.71035e-05	0.0863444	0.992	0.987	0.377012	ENSMUSG00000047215	ribosomal protein L9 [Source:MGI Symbol;Acc:MGI:1298373]
296	Ube2h	1.71609e-05	-0.160346	0.863	0.892	0.378278	ENSMUSG00000039159	ubiquitin-conjugating enzyme E2H [Source:MGI Symbol;Acc:MGI:104632]
297	Hsp90aa1	1.73404e-05	0.144939	0.971	0.965	0.382235	ENSMUSG00000021270	heat shock protein 90, alpha (cytosolic), class A member 1 [Source:MGI Symbol;Acc:MGI:96250]
298	Lilrb4a	1.76969e-05	-0.127171	0.793	0.826	0.390093	ENSMUSG00000112148	leukocyte immunoglobulin-like receptor, subfamily B, member 4A [Source:MGI Symbol;Acc:MGI:102701]
299	Gm42031	1.78311e-05	-0.0638753	0.202	0.26	0.39305	ENSMUSG00000110386	predicted gene, 42031 [Source:MGI Symbol;Acc:MGI:5624916]
300	Sec11a	1.79615e-05	0.0844714	0.582	0.522	0.395926	ENSMUSG00000025724	SEC11 homolog A, signal peptidase complex subunit [Source:MGI Symbol;Acc:MGI:1929464]
301	Tom1	1.83237e-05	0.103904	0.738	0.691	0.40391	ENSMUSG00000042870	target of myb1 trafficking protein [Source:MGI Symbol;Acc:MGI:1338026]
302	Rmdn1	1.84111e-05	-0.084441	0.277	0.29	0.405836	ENSMUSG00000028229	regulator of microtubule dynamics 1 [Source:MGI Symbol;Acc:MGI:1913552]
303	Eif4e	1.86769e-05	0.213251	0.76	0.726	0.411694	ENSMUSG00000028156	eukaryotic translation initiation factor 4E [Source:MGI Symbol;Acc:MGI:95305]
304	Pepd	1.9454e-05	0.0828865	0.849	0.813	0.428824	ENSMUSG00000063931	peptidase D [Source:MGI Symbol;Acc:MGI:97542]
305	Bmt2	1.94589e-05	-0.168806	0.521	0.539	0.428933	ENSMUSG00000042742	base methyltransferase of 25S rRNA 2 [Source:MGI Symbol;Acc:MGI:2141466]
306	Pcbp2	1.99176e-05	0.101285	0.958	0.942	0.439044	ENSMUSG00000056851	poly(rC) binding protein 2 [Source:MGI Symbol;Acc:MGI:108202]
307	Rpl4	1.99927e-05	0.0839928	0.944	0.932	0.440699	ENSMUSG00000032399	ribosomal protein L4 [Source:MGI Symbol;Acc:MGI:1915141]
308	Sub1	2.00754e-05	0.0838662	0.939	0.933	0.442521	ENSMUSG00000022205	SUB1 homolog, transcriptional regulator [Source:MGI Symbol;Acc:MGI:104811]
309	Dtx2	2.03621e-05	0.0566913	0.329	0.268	0.448842	ENSMUSG00000004947	deltex 2, E3 ubiquitin ligase [Source:MGI Symbol;Acc:MGI:1921448]
310	Tgoln1	2.0389e-05	0.112571	0.78	0.753	0.449436	ENSMUSG00000056429	trans-golgi network protein [Source:MGI Symbol;Acc:MGI:105080]
311	Akap10	2.06636e-05	-0.118842	0.404	0.448	0.455488	ENSMUSG00000047804	A kinase (PRKA) anchor protein 10 [Source:MGI Symbol;Acc:MGI:1890218]
312	Capzb	2.08585e-05	0.0802731	0.971	0.957	0.459784	ENSMUSG00000028745	capping actin protein of muscle Z-line subunit beta [Source:MGI Symbol;Acc:MGI:104652]
313	Mapre1	2.12809e-05	0.0920835	0.856	0.817	0.469095	ENSMUSG00000027479	microtubule-associated protein, RP/EB family, member 1 [Source:MGI Symbol;Acc:MGI:891995]
314	Rel	2.17932e-05	-0.0513013	0.968	0.943	0.480388	ENSMUSG00000020275	reticuloendotheliosis oncogene [Source:MGI Symbol;Acc:MGI:97897]
315	Gm19951	2.20512e-05	-0.118491	0.433	0.483	0.486074	ENSMUSG00000113136	predicted gene, 19951 [Source:MGI Symbol;Acc:MGI:5012136]
316	Wac	2.22173e-05	-0.148114	0.812	0.82	0.489736	ENSMUSG00000024283	WW domain containing adaptor with coiled-coil [Source:MGI Symbol;Acc:MGI:2387357]
317	Rac1	2.24445e-05	0.0785395	0.929	0.92	0.494745	ENSMUSG00000001847	Rac family small GTPase 1 [Source:MGI Symbol;Acc:MGI:97845]
318	Stmn1	2.25784e-05	0.0730022	0.324	0.262	0.497696	ENSMUSG00000028832	stathmin 1 [Source:MGI Symbol;Acc:MGI:96739]
319	Niban1	2.26677e-05	-0.128078	0.806	0.818	0.499664	ENSMUSG00000026483	niban apoptosis regulator 1 [Source:MGI Symbol;Acc:MGI:2137237]
320	Hmox1	2.28867e-05	0.118072	0.918	0.887	0.504491	ENSMUSG00000005413	heme oxygenase 1 [Source:MGI Symbol;Acc:MGI:96163]
321	Icosl	2.308e-05	-0.0763893	0.265	0.312	0.508753	ENSMUSG00000000732	icos ligand [Source:MGI Symbol;Acc:MGI:1354701]
322	Pvt1	2.32304e-05	-0.13122	0.502	0.517	0.512067	ENSMUSG00000097039	Pvt1 oncogene [Source:MGI Symbol;Acc:MGI:97824]
323	Dbi	2.3273e-05	0.093614	0.859	0.85	0.513008	ENSMUSG00000026385	diazepam binding inhibitor [Source:MGI Symbol;Acc:MGI:94865]
324	Rpl7a	2.42341e-05	0.0759838	0.983	0.976	0.534193	ENSMUSG00000062647	ribosomal protein L7A [Source:MGI Symbol;Acc:MGI:1353472]
325	Cyp4f18	2.42484e-05	0.134214	0.549	0.492	0.534507	ENSMUSG00000003484	cytochrome P450, family 4, subfamily f, polypeptide 18 [Source:MGI Symbol;Acc:MGI:1919304]
326	Tex264	2.44548e-05	0.0702353	0.337	0.278	0.539058	ENSMUSG00000040813	testis expressed gene 264 [Source:MGI Symbol;Acc:MGI:1096570]
327	Gm16310	2.48099e-05	0.0973132	0.281	0.225	0.546884	ENSMUSG00000086331	predicted gene 16310 [Source:MGI Symbol;Acc:MGI:3826522]
328	Runx3	2.50848e-05	-0.121534	0.38	0.44	0.552944	ENSMUSG00000070691	runt related transcription factor 3 [Source:MGI Symbol;Acc:MGI:102672]
329	Psmb5	2.67898e-05	0.079864	0.568	0.511	0.590527	ENSMUSG00000022193	proteasome (prosome, macropain) subunit, beta type 5 [Source:MGI Symbol;Acc:MGI:1194513]
330	Atp5c1	2.82985e-05	0.0880119	0.81	0.774	0.623784	ENSMUSG00000025781	ATP synthase, H+ transporting, mitochondrial F1 complex, gamma polypeptide 1 [Source:MGI Symbol;Acc:MGI:1261437]
331	Nr4a3	2.83478e-05	-0.220713	0.621	0.621	0.624871	ENSMUSG00000028341	nuclear receptor subfamily 4, group A, member 3 [Source:MGI Symbol;Acc:MGI:1352457]
332	Serp1	2.85095e-05	0.103907	0.814	0.772	0.628436	ENSMUSG00000027808	stress-associated endoplasmic reticulum protein 1 [Source:MGI Symbol;Acc:MGI:92638]
333	Atp7a	2.85988e-05	-0.135184	0.598	0.634	0.630404	ENSMUSG00000033792	ATPase, Cu++ transporting, alpha polypeptide [Source:MGI Symbol;Acc:MGI:99400]
334	Rnf180	2.87075e-05	-0.16607	0.592	0.646	0.632799	ENSMUSG00000021720	ring finger protein 180 [Source:MGI Symbol;Acc:MGI:1919066]
335	Map2k3	2.87912e-05	0.0975628	0.714	0.653	0.634644	ENSMUSG00000018932	mitogen-activated protein kinase kinase 3 [Source:MGI Symbol;Acc:MGI:1346868]
336	Morf4l1	2.94653e-05	-0.0633183	0.966	0.952	0.649504	ENSMUSG00000062270	mortality factor 4 like 1 [Source:MGI Symbol;Acc:MGI:1096551]
337	Tagap	2.96342e-05	-0.134725	0.407	0.461	0.653226	ENSMUSG00000033450	T cell activation Rho GTPase activating protein [Source:MGI Symbol;Acc:MGI:3615484]
338	Mlxip	2.97068e-05	-0.108753	0.616	0.614	0.654826	ENSMUSG00000038342	MLX interacting protein [Source:MGI Symbol;Acc:MGI:2141183]
339	Rps14	3.18783e-05	0.0747698	0.995	0.99	0.702694	ENSMUSG00000024608	ribosomal protein S14 [Source:MGI Symbol;Acc:MGI:98107]
340	Atp6v1h	3.35754e-05	0.139321	0.82	0.792	0.740102	ENSMUSG00000033793	ATPase, H+ transporting, lysosomal V1 subunit H [Source:MGI Symbol;Acc:MGI:1914864]
341	Acsl1	3.42388e-05	-0.146738	0.385	0.434	0.754727	ENSMUSG00000018796	acyl-CoA synthetase long-chain family member 1 [Source:MGI Symbol;Acc:MGI:102797]
342	Clasp2	3.53668e-05	-0.12128	0.762	0.773	0.77959	ENSMUSG00000033392	CLIP associating protein 2 [Source:MGI Symbol;Acc:MGI:1923749]
343	Eif1a	3.55463e-05	0.0841197	0.842	0.793	0.783547	ENSMUSG00000057561	eukaryotic translation initiation factor 1A [Source:MGI Symbol;Acc:MGI:95298]
344	Fxyd2	3.58013e-05	0.0938523	0.565	0.499	0.789169	ENSMUSG00000059412	FXYD domain-containing ion transport regulator 2 [Source:MGI Symbol;Acc:MGI:1195260]
345	Ndufb3	3.63676e-05	0.0882286	0.678	0.638	0.80165	ENSMUSG00000026032	NADH:ubiquinone oxidoreductase subunit B3 [Source:MGI Symbol;Acc:MGI:1913745]
346	Rpl34	3.64325e-05	-0.115683	0.981	0.984	0.803082	ENSMUSG00000062006	ribosomal protein L34 [Source:MGI Symbol;Acc:MGI:1915686]
347	Atp5b	3.71157e-05	0.0891845	0.868	0.846	0.818141	ENSMUSG00000025393	ATP synthase, H+ transporting mitochondrial F1 complex, beta subunit [Source:MGI Symbol;Acc:MGI:107801]
348	Dlg4	3.7217e-05	0.139869	0.256	0.211	0.820374	ENSMUSG00000020886	discs large MAGUK scaffold protein 4 [Source:MGI Symbol;Acc:MGI:1277959]
349	Selenof	3.81384e-05	0.0807146	0.851	0.813	0.840685	ENSMUSG00000037072	selenoprotein F [Source:MGI Symbol;Acc:MGI:1927947]
350	Ddx46	4.0843e-05	0.0796678	0.464	0.406	0.900303	ENSMUSG00000021500	DEAD box helicase 46 [Source:MGI Symbol;Acc:MGI:1920895]
351	Ccnyl1	4.31343e-05	0.0851049	0.452	0.387	0.950809	ENSMUSG00000070871	cyclin Y-like 1 [Source:MGI Symbol;Acc:MGI:2138614]
352	Tpm3	4.38539e-05	0.0798682	0.985	0.986	0.966672	ENSMUSG00000027940	tropomyosin 3, gamma [Source:MGI Symbol;Acc:MGI:1890149]
353	Ophn1	4.70997e-05	-0.133169	0.896	0.915	1	ENSMUSG00000031214	oligophrenin 1 [Source:MGI Symbol;Acc:MGI:2151070]
354	Numb	4.7756e-05	-0.0892699	0.408	0.424	1	ENSMUSG00000021224	NUMB endocytic adaptor protein [Source:MGI Symbol;Acc:MGI:107423]
355	Snap29	4.82646e-05	0.0676844	0.343	0.284	1	ENSMUSG00000022765	synaptosomal-associated protein 29 [Source:MGI Symbol;Acc:MGI:1914724]
356	Fth1	5.01779e-05	0.0598218	1	1	1	ENSMUSG00000024661	ferritin heavy polypeptide 1 [Source:MGI Symbol;Acc:MGI:95588]
357	Atp5l	5.31939e-05	-0.0760836	0.899	0.906	1	ENSMUSG00000038717	ATP synthase, H+ transporting, mitochondrial F0 complex, subunit G [Source:MGI Symbol;Acc:MGI:1351597]
358	Sf3b5	5.38524e-05	0.0790367	0.611	0.553	1	ENSMUSG00000078348	splicing factor 3b, subunit 5 [Source:MGI Symbol;Acc:MGI:1913375]
359	Kdm4c	5.53135e-05	-0.0888889	0.488	0.517	1	ENSMUSG00000028397	lysine (K)-specific demethylase 4C [Source:MGI Symbol;Acc:MGI:1924054]
360	Abtb2	5.59429e-05	0.113964	0.67	0.61	1	ENSMUSG00000032724	ankyrin repeat and BTB (POZ) domain containing 2 [Source:MGI Symbol;Acc:MGI:2139365]
361	Eef1g	5.62838e-05	0.0826315	0.868	0.831	1	ENSMUSG00000071644	eukaryotic translation elongation factor 1 gamma [Source:MGI Symbol;Acc:MGI:1914410]
362	Abracl	5.65437e-05	0.0855277	0.766	0.732	1	ENSMUSG00000078453	ABRA C-terminal like [Source:MGI Symbol;Acc:MGI:1920362]
363	Ywhaq	5.75033e-05	0.0518502	0.802	0.748	1	ENSMUSG00000076432	tyrosine 3-monooxygenase/tryptophan 5-monooxygenase activation protein theta [Source:MGI Symbol;Acc:MGI:891963]
364	5031425E22Rik	5.77998e-05	0.109704	0.693	0.644	1	ENSMUSG00000073147	RIKEN cDNA 5031425E22 gene [Source:MGI Symbol;Acc:MGI:1923227]
365	Litaf	5.79117e-05	0.0821727	0.98	0.966	1	ENSMUSG00000022500	LPS-induced TN factor [Source:MGI Symbol;Acc:MGI:1929512]
366	Oma1	5.80376e-05	-0.0712999	0.243	0.284	1	ENSMUSG00000035069	OMA1 zinc metallopeptidase [Source:MGI Symbol;Acc:MGI:1914263]
367	Nme1	5.83307e-05	0.0928223	0.629	0.601	1	ENSMUSG00000037601	NME/NM23 nucleoside diphosphate kinase 1 [Source:MGI Symbol;Acc:MGI:97355]
368	Mcoln2	5.8667e-05	0.0571012	0.274	0.219	1	ENSMUSG00000011008	mucolipin 2 [Source:MGI Symbol;Acc:MGI:1915529]
369	Arnt	5.90068e-05	-0.109983	0.66	0.704	1	ENSMUSG00000015522	aryl hydrocarbon receptor nuclear translocator [Source:MGI Symbol;Acc:MGI:88071]
370	Capg	6.14022e-05	0.123904	0.677	0.629	1	ENSMUSG00000056737	capping protein (actin filament), gelsolin-like [Source:MGI Symbol;Acc:MGI:1098259]
371	Nsmaf	6.17723e-05	-0.0686192	0.278	0.314	1	ENSMUSG00000028245	neutral sphingomyelinase (N-SMase) activation associated factor [Source:MGI Symbol;Acc:MGI:1341864]
372	Tmem135	6.19568e-05	-0.116887	0.573	0.604	1	ENSMUSG00000039428	transmembrane protein 135 [Source:MGI Symbol;Acc:MGI:1920009]
373	Fars2	6.28426e-05	-0.113893	0.655	0.695	1	ENSMUSG00000021420	phenylalanine-tRNA synthetase 2 (mitochondrial) [Source:MGI Symbol;Acc:MGI:1917205]
374	Ran	6.29271e-05	0.0933714	0.717	0.688	1	ENSMUSG00000029430	RAN, member RAS oncogene family [Source:MGI Symbol;Acc:MGI:1333112]
375	Plxna4	6.46005e-05	-0.160336	0.632	0.658	1	ENSMUSG00000029765	plexin A4 [Source:MGI Symbol;Acc:MGI:2179061]
376	Ash1l	6.49345e-05	-0.117488	0.864	0.888	1	ENSMUSG00000028053	ASH1 like histone lysine methyltransferase [Source:MGI Symbol;Acc:MGI:2183158]
377	Rbm22	6.49764e-05	-0.0692553	0.365	0.4	1	ENSMUSG00000024604	RNA binding motif protein 22 [Source:MGI Symbol;Acc:MGI:1914060]
378	Icam1	6.50048e-05	-0.201412	0.743	0.749	1	ENSMUSG00000037405	intercellular adhesion molecule 1 [Source:MGI Symbol;Acc:MGI:96392]
379	Luc7l2	6.57961e-05	-0.0938119	0.937	0.943	1	ENSMUSG00000029823	LUC7-like 2 (S. cerevisiae) [Source:MGI Symbol;Acc:MGI:2183260]
380	Gm35154	6.69246e-05	-0.122703	0.552	0.569	1	ENSMUSG00000111535	predicted gene, 35154 [Source:MGI Symbol;Acc:MGI:5594313]
381	Tmem50a	6.71033e-05	0.0968965	0.904	0.875	1	ENSMUSG00000028822	transmembrane protein 50A [Source:MGI Symbol;Acc:MGI:1919067]
382	Cnbp	6.73415e-05	0.0863163	0.912	0.892	1	ENSMUSG00000030057	cellular nucleic acid binding protein [Source:MGI Symbol;Acc:MGI:88431]
383	Rplp1	6.84754e-05	0.0563708	0.999	0.997	1	ENSMUSG00000007892	ribosomal protein, large, P1 [Source:MGI Symbol;Acc:MGI:1927099]
384	Itga6	6.89749e-05	-0.122846	0.299	0.347	1	ENSMUSG00000027111	integrin alpha 6 [Source:MGI Symbol;Acc:MGI:96605]
385	Atp5k	6.99901e-05	-0.0826021	0.708	0.731	1	ENSMUSG00000050856	ATP synthase, H+ transporting, mitochondrial F1F0 complex, subunit E [Source:MGI Symbol;Acc:MGI:106636]
386	Tubb6	7.24153e-05	0.0799768	0.811	0.764	1	ENSMUSG00000001473	tubulin, beta 6 class V [Source:MGI Symbol;Acc:MGI:1915201]
387	Gas2l3	7.32725e-05	0.137901	0.586	0.533	1	ENSMUSG00000074802	growth arrest-specific 2 like 3 [Source:MGI Symbol;Acc:MGI:1918780]
388	Smurf2	7.51847e-05	-0.12318	0.68	0.709	1	ENSMUSG00000018363	SMAD specific E3 ubiquitin protein ligase 2 [Source:MGI Symbol;Acc:MGI:1913563]
389	Aldh2	7.66458e-05	0.081688	0.808	0.792	1	ENSMUSG00000029455	aldehyde dehydrogenase 2, mitochondrial [Source:MGI Symbol;Acc:MGI:99600]
390	Stap1	7.66773e-05	-0.182492	0.68	0.705	1	ENSMUSG00000029254	signal transducing adaptor family member 1 [Source:MGI Symbol;Acc:MGI:1926193]
391	Sap18	7.70044e-05	0.0942554	0.652	0.611	1	ENSMUSG00000021963	Sin3-associated polypeptide 18 [Source:MGI Symbol;Acc:MGI:1277978]
392	Tgfbr1	7.90139e-05	-0.163929	0.784	0.805	1	ENSMUSG00000007613	transforming growth factor, beta receptor I [Source:MGI Symbol;Acc:MGI:98728]
393	Snx13	7.94898e-05	-0.117837	0.51	0.549	1	ENSMUSG00000020590	sorting nexin 13 [Source:MGI Symbol;Acc:MGI:2661416]
394	Mrps6	8.03938e-05	0.105134	0.522	0.46	1	ENSMUSG00000039680	mitochondrial ribosomal protein S6 [Source:MGI Symbol;Acc:MGI:2153111]
395	Rpl27	8.31393e-05	-0.0736639	0.969	0.967	1	ENSMUSG00000063316	ribosomal protein L27 [Source:MGI Symbol;Acc:MGI:98036]
396	Mylpf	8.41398e-05	0.14361	0.343	0.312	1	ENSMUSG00000030672	myosin light chain, phosphorylatable, fast skeletal muscle [Source:MGI Symbol;Acc:MGI:97273]
397	Lamtor3	8.4171e-05	0.0839922	0.555	0.503	1	ENSMUSG00000091512	late endosomal/lysosomal adaptor, MAPK and MTOR activator 3 [Source:MGI Symbol;Acc:MGI:1929467]
398	mt-Nd3	8.44898e-05	-0.101171	0.867	0.874	1	ENSMUSG00000064360	mitochondrially encoded NADH dehydrogenase 3 [Source:MGI Symbol;Acc:MGI:102499]
399	Ppp1r15a	8.46153e-05	-0.0795231	0.934	0.908	1	ENSMUSG00000040435	protein phosphatase 1, regulatory subunit 15A [Source:MGI Symbol;Acc:MGI:1927072]
400	Slc1a5	8.53229e-05	0.0983893	0.452	0.39	1	ENSMUSG00000001918	solute carrier family 1 (neutral amino acid transporter), member 5 [Source:MGI Symbol;Acc:MGI:105305]
401	Dock4	8.59273e-05	-0.137006	0.643	0.687	1	ENSMUSG00000035954	dedicator of cytokinesis 4 [Source:MGI Symbol;Acc:MGI:1918006]
402	Fli1	8.94795e-05	-0.115904	0.897	0.907	1	ENSMUSG00000016087	Friend leukemia integration 1 [Source:MGI Symbol;Acc:MGI:95554]
403	Gm49774	9.00929e-05	0.0722976	0.28	0.226	1	ENSMUSG00000116657	predicted gene, 49774 [Source:MGI Symbol;Acc:MGI:6215288]
404	Atad2b	9.35485e-05	-0.109001	0.597	0.632	1	ENSMUSG00000052812	ATPase family, AAA domain containing 2B [Source:MGI Symbol;Acc:MGI:2444798]
405	Ubb	9.49673e-05	0.119142	0.978	0.983	1	ENSMUSG00000019505	ubiquitin B [Source:MGI Symbol;Acc:MGI:98888]
406	Prcp	9.52716e-05	0.0923662	0.896	0.868	1	ENSMUSG00000061119	prolylcarboxypeptidase (angiotensinase C) [Source:MGI Symbol;Acc:MGI:1919711]
407	Irgm1	9.88546e-05	0.104906	0.407	0.368	1	ENSMUSG00000046879	immunity-related GTPase family M member 1 [Source:MGI Symbol;Acc:MGI:107567]
408	Rps5	9.92033e-05	0.0687261	0.99	0.982	1	ENSMUSG00000012848	ribosomal protein S5 [Source:MGI Symbol;Acc:MGI:1097682]
409	Rpl10	0.000101754	0.0819916	0.987	0.982	1	ENSMUSG00000008682	ribosomal protein L10 [Source:MGI Symbol;Acc:MGI:105943]
410	Mitf	0.000103246	-0.139126	0.848	0.875	1	ENSMUSG00000035158	melanogenesis associated transcription factor [Source:MGI Symbol;Acc:MGI:104554]
411	Scmh1	0.000103685	-0.116168	0.351	0.375	1	ENSMUSG00000000085	sex comb on midleg homolog 1 [Source:MGI Symbol;Acc:MGI:1352762]
412	Gnai2	0.000107704	0.0629129	0.983	0.979	1	ENSMUSG00000032562	guanine nucleotide binding protein (G protein), alpha inhibiting 2 [Source:MGI Symbol;Acc:MGI:95772]
413	Zeb2	0.00010882	-0.178434	0.994	0.997	1	ENSMUSG00000026872	zinc finger E-box binding homeobox 2 [Source:MGI Symbol;Acc:MGI:1344407]
414	Eif3f	0.000111361	0.0846046	0.894	0.875	1	ENSMUSG00000031029	eukaryotic translation initiation factor 3, subunit F [Source:MGI Symbol;Acc:MGI:1913335]
415	Snx24	0.000111621	-0.141288	0.772	0.803	1	ENSMUSG00000024535	sorting nexing 24 [Source:MGI Symbol;Acc:MGI:1916476]
416	Emp3	0.000112184	0.0853348	0.944	0.929	1	ENSMUSG00000040212	epithelial membrane protein 3 [Source:MGI Symbol;Acc:MGI:1098729]
417	Ndufa3	0.00011284	-0.0789057	0.629	0.665	1	ENSMUSG00000035674	NADH:ubiquinone oxidoreductase subunit A3 [Source:MGI Symbol;Acc:MGI:1913341]
418	Tomm20	0.000113031	0.0847733	0.803	0.773	1	ENSMUSG00000093904	translocase of outer mitochondrial membrane 20 [Source:MGI Symbol;Acc:MGI:1915202]
419	Fchsd2	0.00011329	-0.18752	0.651	0.66	1	ENSMUSG00000030691	FCH and double SH3 domains 2 [Source:MGI Symbol;Acc:MGI:2448475]
420	Mpp7	0.000115583	-0.190118	0.694	0.705	1	ENSMUSG00000057440	membrane protein, palmitoylated 7 (MAGUK p55 subfamily member 7) [Source:MGI Symbol;Acc:MGI:1922989]
421	Il21r	0.000118102	-0.0976545	0.355	0.403	1	ENSMUSG00000030745	interleukin 21 receptor [Source:MGI Symbol;Acc:MGI:1890475]
422	Ep400	0.000122142	0.0971075	0.824	0.784	1	ENSMUSG00000029505	E1A binding protein p400 [Source:MGI Symbol;Acc:MGI:1276124]
423	Gm20559	0.000122265	0.0845631	0.567	0.511	1	ENSMUSG00000106734	predicted gene, 20559 [Source:MGI Symbol;Acc:MGI:5295666]
424	B4galt5	0.000122382	0.107794	0.884	0.856	1	ENSMUSG00000017929	UDP-Gal:betaGlcNAc beta 1,4-galactosyltransferase, polypeptide 5 [Source:MGI Symbol;Acc:MGI:1927169]
425	Slc25a25	0.000122546	-0.104953	0.314	0.366	1	ENSMUSG00000026819	solute carrier family 25 (mitochondrial carrier, phosphate carrier), member 25 [Source:MGI Symbol;Acc:MGI:1915913]
426	Serinc3	0.000125119	0.0871976	0.997	0.997	1	ENSMUSG00000017707	serine incorporator 3 [Source:MGI Symbol;Acc:MGI:1349457]
427	Pmepa1	0.000125184	-0.154365	0.453	0.496	1	ENSMUSG00000038400	prostate transmembrane protein, androgen induced 1 [Source:MGI Symbol;Acc:MGI:1929600]
428	Mt2	0.000125223	0.0856884	0.543	0.481	1	ENSMUSG00000031762	metallothionein 2 [Source:MGI Symbol;Acc:MGI:97172]
429	Slc28a2	0.000128391	-0.162296	0.456	0.42	1	ENSMUSG00000027219	solute carrier family 28 (sodium-coupled nucleoside transporter), member 2 [Source:MGI Symbol;Acc:MGI:1913105]
430	Ldha	0.000129872	0.0856216	0.735	0.711	1	ENSMUSG00000063229	lactate dehydrogenase A [Source:MGI Symbol;Acc:MGI:96759]
431	Lamc1	0.000132119	-0.115439	0.319	0.351	1	ENSMUSG00000026478	laminin, gamma 1 [Source:MGI Symbol;Acc:MGI:99914]
432	Ubxn7	0.000135356	-0.0810226	0.261	0.306	1	ENSMUSG00000053774	UBX domain protein 7 [Source:MGI Symbol;Acc:MGI:2146388]
433	Mknk2	0.000135435	0.0883249	0.708	0.662	1	ENSMUSG00000020190	MAP kinase-interacting serine/threonine kinase 2 [Source:MGI Symbol;Acc:MGI:894279]
434	Pcyt1a	0.0001358	0.123603	0.781	0.739	1	ENSMUSG00000005615	phosphate cytidylyltransferase 1, choline, alpha isoform [Source:MGI Symbol;Acc:MGI:88557]
435	Pecam1	0.000136239	0.103717	0.266	0.217	1	ENSMUSG00000020717	platelet/endothelial cell adhesion molecule 1 [Source:MGI Symbol;Acc:MGI:97537]
436	Mgat4a	0.000136458	-0.110315	0.516	0.553	1	ENSMUSG00000026110	mannoside acetylglucosaminyltransferase 4, isoenzyme A [Source:MGI Symbol;Acc:MGI:2662992]
437	Nuak2	0.000138869	-0.117541	0.54	0.567	1	ENSMUSG00000009772	NUAK family, SNF1-like kinase, 2 [Source:MGI Symbol;Acc:MGI:1921387]
438	Tgfbi	0.000139673	0.072844	0.975	0.959	1	ENSMUSG00000035493	transforming growth factor, beta induced [Source:MGI Symbol;Acc:MGI:99959]
439	Selenop	0.000139917	0.133608	0.991	0.985	1	ENSMUSG00000064373	selenoprotein P [Source:MGI Symbol;Acc:MGI:894288]
440	Rpl7	0.000142623	0.064273	0.986	0.981	1	ENSMUSG00000043716	ribosomal protein L7 [Source:MGI Symbol;Acc:MGI:98073]
441	Clip1	0.000143138	-0.12009	0.608	0.63	1	ENSMUSG00000049550	CAP-GLY domain containing linker protein 1 [Source:MGI Symbol;Acc:MGI:1928401]
442	Cd44	0.000144537	0.0566775	0.91	0.881	1	ENSMUSG00000005087	CD44 antigen [Source:MGI Symbol;Acc:MGI:88338]
443	Stat3	0.000146384	0.0885607	0.975	0.977	1	ENSMUSG00000004040	signal transducer and activator of transcription 3 [Source:MGI Symbol;Acc:MGI:103038]
444	Tnfrsf11a	0.000147848	-0.117705	0.631	0.66	1	ENSMUSG00000026321	tumor necrosis factor receptor superfamily, member 11a, NFKB activator [Source:MGI Symbol;Acc:MGI:1314891]
445	Akr1b3	0.000151719	0.0849099	0.651	0.601	1	ENSMUSG00000001642	aldo-keto reductase family 1, member B3 (aldose reductase) [Source:MGI Symbol;Acc:MGI:1353494]
446	Myl1	0.000152884	0.113971	0.264	0.222	1	ENSMUSG00000061816	myosin, light polypeptide 1 [Source:MGI Symbol;Acc:MGI:97269]
447	Clec7a	0.000153571	-0.0796799	0.792	0.756	1	ENSMUSG00000079293	C-type lectin domain family 7, member a [Source:MGI Symbol;Acc:MGI:1861431]
448	H2-DMb1	0.000156645	0.107124	0.9	0.872	1	ENSMUSG00000079547	histocompatibility 2, class II, locus Mb1 [Source:MGI Symbol;Acc:MGI:95922]
449	Cd47	0.000156803	0.0890715	0.909	0.9	1	ENSMUSG00000055447	CD47 antigen (Rh-related antigen, integrin-associated signal transducer) [Source:MGI Symbol;Acc:MGI:96617]
450	Nsd1	0.000162117	-0.0943846	0.727	0.747	1	ENSMUSG00000021488	nuclear receptor-binding SET-domain protein 1 [Source:MGI Symbol;Acc:MGI:1276545]
451	Cxcl16	0.000163815	-0.103363	0.892	0.903	1	ENSMUSG00000018920	chemokine (C-X-C motif) ligand 16 [Source:MGI Symbol;Acc:MGI:1932682]
452	Arl8a	0.000165898	0.0835687	0.724	0.691	1	ENSMUSG00000026426	ADP-ribosylation factor-like 8A [Source:MGI Symbol;Acc:MGI:1915974]
453	Nipbl	0.000167569	-0.0268745	0.956	0.935	1	ENSMUSG00000022141	NIPBL cohesin loading factor [Source:MGI Symbol;Acc:MGI:1913976]
454	Arhgap5	0.00016945	-0.0904737	0.419	0.439	1	ENSMUSG00000035133	Rho GTPase activating protein 5 [Source:MGI Symbol;Acc:MGI:1332637]
455	Rpl19	0.000170902	0.0775907	0.988	0.985	1	ENSMUSG00000017404	ribosomal protein L19 [Source:MGI Symbol;Acc:MGI:98020]
456	Gm44423	0.000174231	0.049692	0.255	0.203	1	ENSMUSG00000108064	predicted gene, 44423 [Source:MGI Symbol;Acc:MGI:5690815]
457	Gm37084	0.000178536	-0.0883761	0.373	0.415	1	ENSMUSG00000102856	predicted gene, 37084 [Source:MGI Symbol;Acc:MGI:5610312]
458	Ikzf1	0.000180865	-0.12249	0.652	0.683	1	ENSMUSG00000018654	IKAROS family zinc finger 1 [Source:MGI Symbol;Acc:MGI:1342540]
459	Rpsa	0.000183084	0.066579	0.992	0.992	1	ENSMUSG00000032518	ribosomal protein SA [Source:MGI Symbol;Acc:MGI:105381]
460	Creb5	0.000183145	-0.162689	0.901	0.911	1	ENSMUSG00000053007	cAMP responsive element binding protein 5 [Source:MGI Symbol;Acc:MGI:2443973]
461	Hivep3	0.000192319	-0.124874	0.562	0.607	1	ENSMUSG00000028634	human immunodeficiency virus type I enhancer binding protein 3 [Source:MGI Symbol;Acc:MGI:106589]
462	Kitl	0.000192685	0.0596119	0.687	0.631	1	ENSMUSG00000019966	kit ligand [Source:MGI Symbol;Acc:MGI:96974]
463	Srsf5	0.000194396	0.0832248	0.952	0.945	1	ENSMUSG00000021134	serine and arginine-rich splicing factor 5 [Source:MGI Symbol;Acc:MGI:98287]
464	Ncf1	0.000198666	-0.118222	0.72	0.757	1	ENSMUSG00000015950	neutrophil cytosolic factor 1 [Source:MGI Symbol;Acc:MGI:97283]
465	Bud31	0.000198707	0.0752212	0.472	0.435	1	ENSMUSG00000038722	BUD31 homolog [Source:MGI Symbol;Acc:MGI:2141291]
466	Ccny	0.000199543	-0.129902	0.584	0.619	1	ENSMUSG00000024286	cyclin Y [Source:MGI Symbol;Acc:MGI:1915224]
467	Orai3	0.00020091	0.0528562	0.304	0.252	1	ENSMUSG00000043964	ORAI calcium release-activated calcium modulator 3 [Source:MGI Symbol;Acc:MGI:3039586]
468	Bax	0.000202198	0.0809633	0.629	0.613	1	ENSMUSG00000003873	BCL2-associated X protein [Source:MGI Symbol;Acc:MGI:99702]
469	Aldh3b1	0.000202707	0.0732816	0.385	0.335	1	ENSMUSG00000024885	aldehyde dehydrogenase 3 family, member B1 [Source:MGI Symbol;Acc:MGI:1914939]
470	Mrfap1	0.000207727	0.0761661	0.878	0.852	1	ENSMUSG00000055302	Morf4 family associated protein 1 [Source:MGI Symbol;Acc:MGI:1914818]
471	Adap2	0.000208296	-0.102369	0.789	0.811	1	ENSMUSG00000020709	ArfGAP with dual PH domains 2 [Source:MGI Symbol;Acc:MGI:2663075]
472	Mat2a	0.000208445	0.0952182	0.921	0.905	1	ENSMUSG00000053907	methionine adenosyltransferase II, alpha [Source:MGI Symbol;Acc:MGI:2443731]
473	Ifi47	0.000211272	0.0685985	0.336	0.281	1	ENSMUSG00000078920	interferon gamma inducible protein 47 [Source:MGI Symbol;Acc:MGI:99448]
474	Glud1	0.000212344	0.0790407	0.887	0.862	1	ENSMUSG00000021794	glutamate dehydrogenase 1 [Source:MGI Symbol;Acc:MGI:95753]
475	Tasl	0.000212562	-0.138516	0.316	0.365	1	ENSMUSG00000025058	TLR adaptor interacting with endolysosomal SLC15A4 [Source:MGI Symbol;Acc:MGI:1918648]
476	Pdgfb	0.000215776	-0.152487	0.435	0.461	1	ENSMUSG00000000489	platelet derived growth factor, B polypeptide [Source:MGI Symbol;Acc:MGI:97528]
477	Apobec1	0.000216341	-0.119644	0.888	0.917	1	ENSMUSG00000040613	apolipoprotein B mRNA editing enzyme, catalytic polypeptide 1 [Source:MGI Symbol;Acc:MGI:103298]
478	Hat1	0.000216832	-0.103999	0.516	0.55	1	ENSMUSG00000027018	histone aminotransferase 1 [Source:MGI Symbol;Acc:MGI:96013]
479	Ppard	0.00021953	0.127488	0.79	0.752	1	ENSMUSG00000002250	peroxisome proliferator activator receptor delta [Source:MGI Symbol;Acc:MGI:101884]
480	Atp5h	0.00022463	0.08005	0.902	0.884	1	ENSMUSG00000034566	ATP synthase, H+ transporting, mitochondrial F0 complex, subunit D [Source:MGI Symbol;Acc:MGI:1918929]
481	Gnb2	0.000226914	0.0679364	0.929	0.92	1	ENSMUSG00000029713	guanine nucleotide binding protein (G protein), beta 2 [Source:MGI Symbol;Acc:MGI:95784]
482	Lacc1	0.000227559	-0.113423	0.7	0.734	1	ENSMUSG00000044350	laccase domain containing 1 [Source:MGI Symbol;Acc:MGI:2445077]
483	Pfn1	0.000229466	0.0845411	0.982	0.974	1	ENSMUSG00000018293	profilin 1 [Source:MGI Symbol;Acc:MGI:97549]
484	Fcgrt	0.000232834	0.0974883	0.83	0.807	1	ENSMUSG00000003420	Fc fragment of IgG receptor and transporter [Source:MGI Symbol;Acc:MGI:103017]
485	Gapdh	0.000233858	0.10948	0.928	0.915	1	ENSMUSG00000057666	glyceraldehyde-3-phosphate dehydrogenase [Source:MGI Symbol;Acc:MGI:95640]
486	Gpbp1l1	0.00023436	-0.0745325	0.404	0.429	1	ENSMUSG00000034042	GC-rich promoter binding protein 1-like 1 [Source:MGI Symbol;Acc:MGI:1924360]
487	Marcksl1	0.000237676	0.0275535	0.912	0.876	1	ENSMUSG00000047945	MARCKS-like 1 [Source:MGI Symbol;Acc:MGI:97143]
488	Tmcc3	0.000239068	-0.134626	0.912	0.904	1	ENSMUSG00000020023	transmembrane and coiled coil domains 3 [Source:MGI Symbol;Acc:MGI:2442900]
489	Ube2d3	0.000241163	0.0628851	0.976	0.964	1	ENSMUSG00000078578	ubiquitin-conjugating enzyme E2D 3 [Source:MGI Symbol;Acc:MGI:1913355]
490	Gm28875	0.000244638	0.0552686	0.259	0.213	1	ENSMUSG00000100975	predicted gene 28875 [Source:MGI Symbol;Acc:MGI:5579581]
491	Usp36	0.000247371	-0.0168792	0.305	0.271	1	ENSMUSG00000033909	ubiquitin specific peptidase 36 [Source:MGI Symbol;Acc:MGI:1919594]
492	Atg2a	0.000248224	-0.0984241	0.412	0.443	1	ENSMUSG00000024773	autophagy related 2A [Source:MGI Symbol;Acc:MGI:1916291]
493	Bag3	0.000249002	-0.312206	0.651	0.621	1	ENSMUSG00000030847	BCL2-associated athanogene 3 [Source:MGI Symbol;Acc:MGI:1352493]
494	Fgd3	0.000249324	-0.0947721	0.357	0.394	1	ENSMUSG00000037946	FYVE, RhoGEF and PH domain containing 3 [Source:MGI Symbol;Acc:MGI:1353657]
495	Pi4k2a	0.000250575	0.0974652	0.638	0.592	1	ENSMUSG00000025178	phosphatidylinositol 4-kinase type 2 alpha [Source:MGI Symbol;Acc:MGI:1934031]
496	Inpp4a	0.000250958	-0.0883072	0.628	0.634	1	ENSMUSG00000026113	inositol polyphosphate-4-phosphatase, type I [Source:MGI Symbol;Acc:MGI:1931123]
497	Man2a2	0.000254523	0.0832978	0.361	0.312	1	ENSMUSG00000038886	mannosidase 2, alpha 2 [Source:MGI Symbol;Acc:MGI:2150656]
498	Osgep	0.000254733	0.0854591	0.62	0.568	1	ENSMUSG00000006289	O-sialoglycoprotein endopeptidase [Source:MGI Symbol;Acc:MGI:1913496]
499	Cebpz	0.000255676	-0.08008	0.452	0.481	1	ENSMUSG00000024081	CCAAT/enhancer binding protein zeta [Source:MGI Symbol;Acc:MGI:109386]
500	Fcho2	0.000257863	-0.090296	0.84	0.867	1	ENSMUSG00000041685	FCH domain only 2 [Source:MGI Symbol;Acc:MGI:3505790]
501	Il16	0.000259155	-0.0733999	0.286	0.31	1	ENSMUSG00000001741	interleukin 16 [Source:MGI Symbol;Acc:MGI:1270855]
502	Desi2	0.000260181	-0.109173	0.474	0.504	1	ENSMUSG00000026502	desumoylating isopeptidase 2 [Source:MGI Symbol;Acc:MGI:1926075]
503	Oser1	0.000261138	0.0586535	0.618	0.559	1	ENSMUSG00000035399	oxidative stress responsive serine rich 1 [Source:MGI Symbol;Acc:MGI:1913930]
504	Slc39a12	0.000270129	0.181571	0.306	0.257	1	ENSMUSG00000036949	solute carrier family 39 (zinc transporter), member 12 [Source:MGI Symbol;Acc:MGI:2139274]
505	Tbl1xr1	0.000274067	-0.098584	0.682	0.706	1	ENSMUSG00000027630	transducin (beta)-like 1X-linked receptor 1 [Source:MGI Symbol;Acc:MGI:2441730]
506	Tmem164	0.000277062	-0.113307	0.7	0.718	1	ENSMUSG00000047045	transmembrane protein 164 [Source:MGI Symbol;Acc:MGI:2148020]
507	Stard9	0.000282828	-0.107471	0.685	0.711	1	ENSMUSG00000033705	START domain containing 9 [Source:MGI Symbol;Acc:MGI:3045258]
508	Canx	0.000284764	0.0687857	0.963	0.962	1	ENSMUSG00000020368	calnexin [Source:MGI Symbol;Acc:MGI:88261]
509	Cnppd1	0.00028497	0.0683636	0.481	0.428	1	ENSMUSG00000033159	cyclin Pas1/PHO80 domain containing 1 [Source:MGI Symbol;Acc:MGI:1916421]
510	Gpr160	0.000286905	-0.0806927	0.349	0.375	1	ENSMUSG00000037661	G protein-coupled receptor 160 [Source:MGI Symbol;Acc:MGI:1919112]
511	H3f3a	0.000287309	0.0553029	0.994	0.994	1	ENSMUSG00000060743	H3.3 histone A [Source:MGI Symbol;Acc:MGI:1097686]
512	Dst	0.000287409	-0.060697	0.657	0.712	1	ENSMUSG00000026131	dystonin [Source:MGI Symbol;Acc:MGI:104627]
513	Vamp8	0.000287967	0.0750752	0.898	0.877	1	ENSMUSG00000050732	vesicle-associated membrane protein 8 [Source:MGI Symbol;Acc:MGI:1336882]
514	Rsrp1	0.000294427	0.104994	0.884	0.87	1	ENSMUSG00000037266	arginine/serine rich protein 1 [Source:MGI Symbol;Acc:MGI:106498]
515	Fcer1g	0.000296814	0.0608948	0.993	0.995	1	ENSMUSG00000058715	Fc receptor, IgE, high affinity I, gamma polypeptide [Source:MGI Symbol;Acc:MGI:95496]
516	Tomm7	0.000302906	-0.0770852	0.835	0.854	1	ENSMUSG00000028998	translocase of outer mitochondrial membrane 7 [Source:MGI Symbol;Acc:MGI:1913419]
517	Tanc2	0.00030408	-0.132672	0.897	0.912	1	ENSMUSG00000053580	tetratricopeptide repeat, ankyrin repeat and coiled-coil containing 2 [Source:MGI Symbol;Acc:MGI:2444121]
518	Hsp90ab1	0.000306291	0.085024	0.996	0.996	1	ENSMUSG00000023944	heat shock protein 90 alpha (cytosolic), class B member 1 [Source:MGI Symbol;Acc:MGI:96247]
519	Reps1	0.000309333	-0.0943016	0.398	0.437	1	ENSMUSG00000019854	RalBP1 associated Eps domain containing protein [Source:MGI Symbol;Acc:MGI:1196373]
520	Norad	0.000310713	0.0833669	0.617	0.565	1	ENSMUSG00000102869	non-coding RNA activated by DNA damage [Source:MGI Symbol;Acc:MGI:1914767]
521	Arf5	0.000311318	0.0818723	0.901	0.874	1	ENSMUSG00000020440	ADP-ribosylation factor 5 [Source:MGI Symbol;Acc:MGI:99434]
522	Foxp4	0.000318998	-0.0833159	0.254	0.305	1	ENSMUSG00000023991	forkhead box P4 [Source:MGI Symbol;Acc:MGI:1921373]
523	Maf	0.000319315	-0.133796	0.947	0.966	1	ENSMUSG00000055435	avian musculoaponeurotic fibrosarcoma oncogene homolog [Source:MGI Symbol;Acc:MGI:96909]
524	Fgfr1	0.00032089	0.0771919	0.391	0.335	1	ENSMUSG00000031565	fibroblast growth factor receptor 1 [Source:MGI Symbol;Acc:MGI:95522]
525	Phkb	0.000322878	-0.0867464	0.397	0.416	1	ENSMUSG00000036879	phosphorylase kinase beta [Source:MGI Symbol;Acc:MGI:97578]
526	Gm12905	0.000329806	0.049671	0.447	0.39	1	ENSMUSG00000085875	predicted gene 12905 [Source:MGI Symbol;Acc:MGI:3702581]
527	Reep5	0.000338092	0.0675319	0.828	0.803	1	ENSMUSG00000005873	receptor accessory protein 5 [Source:MGI Symbol;Acc:MGI:1270152]
528	Tollip	0.000339476	0.0744283	0.459	0.403	1	ENSMUSG00000025139	toll interacting protein [Source:MGI Symbol;Acc:MGI:1891808]
529	Ubqln1	0.000340379	-0.126947	0.424	0.455	1	ENSMUSG00000005312	ubiquilin 1 [Source:MGI Symbol;Acc:MGI:1860276]
530	Eloc	0.000342427	0.0849752	0.759	0.726	1	ENSMUSG00000079658	elongin C [Source:MGI Symbol;Acc:MGI:1915173]
531	Oaz2	0.00034385	0.0499599	0.386	0.33	1	ENSMUSG00000040652	ornithine decarboxylase antizyme 2 [Source:MGI Symbol;Acc:MGI:109492]
532	Manf	0.000347129	0.0969298	0.751	0.719	1	ENSMUSG00000032575	mesencephalic astrocyte-derived neurotrophic factor [Source:MGI Symbol;Acc:MGI:1922090]
533	Sirt1	0.000355468	0.0922846	0.528	0.475	1	ENSMUSG00000020063	sirtuin 1 [Source:MGI Symbol;Acc:MGI:2135607]
534	Baz2b	0.000359473	-0.101265	0.92	0.927	1	ENSMUSG00000026987	bromodomain adjacent to zinc finger domain, 2B [Source:MGI Symbol;Acc:MGI:2442782]
535	Irak1	0.000361067	0.0649101	0.504	0.476	1	ENSMUSG00000031392	interleukin-1 receptor-associated kinase 1 [Source:MGI Symbol;Acc:MGI:107420]
536	Med27	0.000363248	-0.0592669	0.291	0.305	1	ENSMUSG00000026799	mediator complex subunit 27 [Source:MGI Symbol;Acc:MGI:1916225]
537	Impact	0.000376327	0.0717517	0.827	0.782	1	ENSMUSG00000024423	impact, RWD domain protein [Source:MGI Symbol;Acc:MGI:1098233]
538	Emb	0.000381265	0.126927	0.434	0.386	1	ENSMUSG00000021728	embigin [Source:MGI Symbol;Acc:MGI:95321]
539	Sfxn3	0.000382814	0.0702498	0.344	0.303	1	ENSMUSG00000025212	sideroflexin 3 [Source:MGI Symbol;Acc:MGI:2137679]
540	Rpn2	0.000383335	0.0771009	0.706	0.669	1	ENSMUSG00000027642	ribophorin II [Source:MGI Symbol;Acc:MGI:98085]
541	Ecm1	0.00038526	0.089382	0.629	0.577	1	ENSMUSG00000028108	extracellular matrix protein 1 [Source:MGI Symbol;Acc:MGI:103060]
542	Rab7b	0.000386131	0.0862594	0.92	0.904	1	ENSMUSG00000052688	RAB7B, member RAS oncogene family [Source:MGI Symbol;Acc:MGI:2442295]
543	Tubb4b	0.000387319	0.0753484	0.415	0.361	1	ENSMUSG00000036752	tubulin, beta 4B class IVB [Source:MGI Symbol;Acc:MGI:1915472]
544	Psma2	0.000388919	0.0583049	0.724	0.724	1	ENSMUSG00000015671	proteasome subunit alpha 2 [Source:MGI Symbol;Acc:MGI:104885]
545	Ndufb9	0.000390751	0.079086	0.695	0.652	1	ENSMUSG00000022354	NADH:ubiquinone oxidoreductase subunit B9 [Source:MGI Symbol;Acc:MGI:1913468]
546	A630001G21Rik	0.000391188	-0.0687351	0.395	0.426	1	ENSMUSG00000052760	RIKEN cDNA A630001G21 gene [Source:MGI Symbol;Acc:MGI:2443131]
547	Slc25a12	0.000392855	-0.0389956	0.326	0.32	1	ENSMUSG00000027010	solute carrier family 25 (mitochondrial carrier, Aralar), member 12 [Source:MGI Symbol;Acc:MGI:1926080]
548	Katna1	0.000396448	0.0702858	0.612	0.558	1	ENSMUSG00000019794	katanin p60 (ATPase-containing) subunit A1 [Source:MGI Symbol;Acc:MGI:1344353]
549	Xist	0.000397285	-0.0114686	0.653	0.695	1	ENSMUSG00000086503	inactive X specific transcripts [Source:MGI Symbol;Acc:MGI:98974]
550	Psmb8	0.000401254	0.0852135	0.827	0.81	1	ENSMUSG00000024338	proteasome (prosome, macropain) subunit, beta type 8 (large multifunctional peptidase 7) [Source:MGI Symbol;Acc:MGI:1346527]
551	Oasl2	0.000402004	0.0929557	0.604	0.553	1	ENSMUSG00000029561	2'-5' oligoadenylate synthetase-like 2 [Source:MGI Symbol;Acc:MGI:1344390]
552	Srrm2	0.000406813	-0.0738014	0.954	0.967	1	ENSMUSG00000039218	serine/arginine repetitive matrix 2 [Source:MGI Symbol;Acc:MGI:1923206]
553	Zfp652	0.000407954	-0.0981229	0.546	0.591	1	ENSMUSG00000075595	zinc finger protein 652 [Source:MGI Symbol;Acc:MGI:2442221]
554	Coro7	0.000411039	-0.0660107	0.505	0.516	1	ENSMUSG00000039637	coronin 7 [Source:MGI Symbol;Acc:MGI:1926135]
555	Rpl35a	0.000412509	-0.0816952	0.995	0.99	1	ENSMUSG00000060636	ribosomal protein L35A [Source:MGI Symbol;Acc:MGI:1928894]
556	Ly9	0.000414399	0.0570103	0.35	0.296	1	ENSMUSG00000004707	lymphocyte antigen 9 [Source:MGI Symbol;Acc:MGI:96885]
557	Dok2	0.000418033	0.0903669	0.608	0.556	1	ENSMUSG00000022102	docking protein 2 [Source:MGI Symbol;Acc:MGI:1332623]
558	Brd2	0.000419546	0.0829568	0.85	0.843	1	ENSMUSG00000024335	bromodomain containing 2 [Source:MGI Symbol;Acc:MGI:99495]
559	Prpf38b	0.000420871	-0.078957	0.745	0.768	1	ENSMUSG00000027881	PRP38 pre-mRNA processing factor 38 (yeast) domain containing B [Source:MGI Symbol;Acc:MGI:1914171]
560	Usp15	0.000421115	-0.0923096	0.64	0.686	1	ENSMUSG00000020124	ubiquitin specific peptidase 15 [Source:MGI Symbol;Acc:MGI:101857]
561	Naaa	0.000422957	0.0785121	0.649	0.628	1	ENSMUSG00000029413	N-acylethanolamine acid amidase [Source:MGI Symbol;Acc:MGI:1914361]
562	Slc38a6	0.000423188	-0.109338	0.408	0.433	1	ENSMUSG00000044712	solute carrier family 38, member 6 [Source:MGI Symbol;Acc:MGI:3648156]
563	Ptger4	0.000427334	-0.136056	0.687	0.69	1	ENSMUSG00000039942	prostaglandin E receptor 4 (subtype EP4) [Source:MGI Symbol;Acc:MGI:104311]
564	Hnrnpab	0.000431378	0.079218	0.827	0.792	1	ENSMUSG00000020358	heterogeneous nuclear ribonucleoprotein A/B [Source:MGI Symbol;Acc:MGI:1330294]
565	Atp5j	0.00043409	0.0697879	0.816	0.795	1	ENSMUSG00000022890	ATP synthase, H+ transporting, mitochondrial F0 complex, subunit F [Source:MGI Symbol;Acc:MGI:107777]
566	Dennd1b	0.00044108	-0.116751	0.742	0.755	1	ENSMUSG00000056268	DENN/MADD domain containing 1B [Source:MGI Symbol;Acc:MGI:2447812]
567	Rtf1	0.000443747	-0.0748854	0.603	0.626	1	ENSMUSG00000027304	RTF1, Paf1/RNA polymerase II complex component [Source:MGI Symbol;Acc:MGI:1309480]
568	Nr2c2	0.000444628	-0.094715	0.424	0.472	1	ENSMUSG00000005893	nuclear receptor subfamily 2, group C, member 2 [Source:MGI Symbol;Acc:MGI:1352466]
569	Gps2	0.000444795	-0.0599393	0.437	0.493	1	ENSMUSG00000023170	G protein pathway suppressor 2 [Source:MGI Symbol;Acc:MGI:1891751]
570	Eef1b2	0.000448888	0.0743231	0.96	0.951	1	ENSMUSG00000025967	eukaryotic translation elongation factor 1 beta 2 [Source:MGI Symbol;Acc:MGI:1929520]
571	Gm5086	0.000457523	-0.0761255	0.344	0.395	1	ENSMUSG00000110235	predicted gene 5086 [Source:MGI Symbol;Acc:MGI:3644417]
572	Cd48	0.000463981	0.0733897	0.822	0.796	1	ENSMUSG00000015355	CD48 antigen [Source:MGI Symbol;Acc:MGI:88339]
573	Cnot2	0.000464337	-0.0850541	0.613	0.632	1	ENSMUSG00000020166	CCR4-NOT transcription complex, subunit 2 [Source:MGI Symbol;Acc:MGI:1919318]
574	Egfr	0.000464789	-0.0716457	0.327	0.301	1	ENSMUSG00000020122	epidermal growth factor receptor [Source:MGI Symbol;Acc:MGI:95294]
575	Itprid2	0.000466135	-0.0840356	0.748	0.747	1	ENSMUSG00000027007	ITPR interacting domain containing 2 [Source:MGI Symbol;Acc:MGI:1917849]
576	Vrk2	0.000470532	-0.108429	0.578	0.62	1	ENSMUSG00000064090	vaccinia related kinase 2 [Source:MGI Symbol;Acc:MGI:1917172]
577	Rps2	0.000473789	0.0798512	0.984	0.984	1	ENSMUSG00000044533	ribosomal protein S2 [Source:MGI Symbol;Acc:MGI:105110]
578	Sema4a	0.000474125	0.0968772	0.683	0.642	1	ENSMUSG00000028064	sema domain, immunoglobulin domain (Ig), transmembrane domain (TM) and short cytoplasmic domain, (semaphorin) 4A [Source:MGI Symbol;Acc:MGI:107560]
579	Kctd12	0.000475406	0.0689933	0.972	0.968	1	ENSMUSG00000098557	potassium channel tetramerisation domain containing 12 [Source:MGI Symbol;Acc:MGI:2145823]
580	Rps4x	0.000477636	0.0542456	0.992	0.985	1	ENSMUSG00000031320	ribosomal protein S4, X-linked [Source:MGI Symbol;Acc:MGI:98158]
581	Usp9x	0.000482895	-0.11475	0.853	0.865	1	ENSMUSG00000031010	ubiquitin specific peptidase 9, X chromosome [Source:MGI Symbol;Acc:MGI:894681]
582	Evi2a	0.000483684	0.0807678	0.788	0.746	1	ENSMUSG00000078771	ecotropic viral integration site 2a [Source:MGI Symbol;Acc:MGI:95458]
583	Flna	0.000487572	0.0949434	0.644	0.614	1	ENSMUSG00000031328	filamin, alpha [Source:MGI Symbol;Acc:MGI:95556]
584	R3hdm1	0.000489497	-0.07251	0.407	0.426	1	ENSMUSG00000056211	R3H domain containing 1 [Source:MGI Symbol;Acc:MGI:2448514]
585	Man2a1	0.000520671	-0.144991	0.841	0.864	1	ENSMUSG00000024085	mannosidase 2, alpha 1 [Source:MGI Symbol;Acc:MGI:104669]
586	Pcna	0.000521708	0.0788307	0.781	0.739	1	ENSMUSG00000027342	proliferating cell nuclear antigen [Source:MGI Symbol;Acc:MGI:97503]
587	Gab2	0.000525983	-0.10844	0.972	0.977	1	ENSMUSG00000004508	growth factor receptor bound protein 2-associated protein 2 [Source:MGI Symbol;Acc:MGI:1333854]
588	Rpl12	0.000529643	0.0844534	0.967	0.959	1	ENSMUSG00000038900	ribosomal protein L12 [Source:MGI Symbol;Acc:MGI:98002]
589	Clec4d	0.000530859	0.125926	0.361	0.311	1	ENSMUSG00000030144	C-type lectin domain family 4, member d [Source:MGI Symbol;Acc:MGI:1298389]
590	Emilin2	0.000534118	0.105614	0.596	0.554	1	ENSMUSG00000024053	elastin microfibril interfacer 2 [Source:MGI Symbol;Acc:MGI:2389136]
591	Rpl17	0.000536947	0.0753455	0.989	0.983	1	ENSMUSG00000062328	ribosomal protein L17 [Source:MGI Symbol;Acc:MGI:2448270]
592	Ccnt2	0.000539303	-0.0766381	0.416	0.447	1	ENSMUSG00000026349	cyclin T2 [Source:MGI Symbol;Acc:MGI:1920199]
593	Atp6v0c	0.000541683	0.0616171	0.986	0.982	1	ENSMUSG00000024121	ATPase, H+ transporting, lysosomal V0 subunit C [Source:MGI Symbol;Acc:MGI:88116]
594	Itga9	0.000544709	-0.110579	0.725	0.764	1	ENSMUSG00000039115	integrin alpha 9 [Source:MGI Symbol;Acc:MGI:104756]
595	2310022A10Rik	0.000549019	0.0666883	0.348	0.297	1	ENSMUSG00000049643	RIKEN cDNA 2310022A10 gene [Source:MGI Symbol;Acc:MGI:1913617]
596	Son	0.000561707	-0.0669168	0.954	0.959	1	ENSMUSG00000022961	Son DNA binding protein [Source:MGI Symbol;Acc:MGI:98353]
597	Trim30a	0.000562779	0.101503	0.842	0.817	1	ENSMUSG00000030921	tripartite motif-containing 30A [Source:MGI Symbol;Acc:MGI:98178]
598	Eif5	0.00057261	0.0631571	0.948	0.933	1	ENSMUSG00000021282	eukaryotic translation initiation factor 5 [Source:MGI Symbol;Acc:MGI:95309]
599	Fam53c	0.000572851	0.0638743	0.321	0.273	1	ENSMUSG00000034300	family with sequence similarity 53, member C [Source:MGI Symbol;Acc:MGI:1913556]
600	Pdlim1	0.000588466	0.0568334	0.518	0.461	1	ENSMUSG00000055044	PDZ and LIM domain 1 (elfin) [Source:MGI Symbol;Acc:MGI:1860611]
601	Fkbp2	0.000589495	0.0715842	0.629	0.602	1	ENSMUSG00000056629	FK506 binding protein 2 [Source:MGI Symbol;Acc:MGI:95542]
602	S100a4	0.0005915	0.0990868	0.595	0.545	1	ENSMUSG00000001020	S100 calcium binding protein A4 [Source:MGI Symbol;Acc:MGI:1330282]
603	Cmah	0.000592322	-0.0833089	0.403	0.392	1	ENSMUSG00000016756	cytidine monophospho-N-acetylneuraminic acid hydroxylase [Source:MGI Symbol;Acc:MGI:103227]
604	Gon4l	0.000603362	-0.0637209	0.225	0.258	1	ENSMUSG00000054199	gon-4-like (C.elegans) [Source:MGI Symbol;Acc:MGI:1917579]
605	Pdcd6ip	0.000605555	0.0789766	0.802	0.763	1	ENSMUSG00000032504	programmed cell death 6 interacting protein [Source:MGI Symbol;Acc:MGI:1333753]
606	Glipr1	0.000608445	-0.164252	0.435	0.457	1	ENSMUSG00000056888	GLI pathogenesis-related 1 (glioma) [Source:MGI Symbol;Acc:MGI:1920940]
607	Igf1	0.000612917	0.0844513	0.725	0.677	1	ENSMUSG00000020053	insulin-like growth factor 1 [Source:MGI Symbol;Acc:MGI:96432]
608	Tceal9	0.000633718	-0.0245493	0.631	0.598	1	ENSMUSG00000042712	transcription elongation factor A like 9 [Source:MGI Symbol;Acc:MGI:109567]
609	Uqcrfs1	0.00063758	0.0602776	0.563	0.541	1	ENSMUSG00000038462	ubiquinol-cytochrome c reductase, Rieske iron-sulfur polypeptide 1 [Source:MGI Symbol;Acc:MGI:1913944]
610	Scp2	0.000641315	0.0714853	0.694	0.671	1	ENSMUSG00000028603	sterol carrier protein 2, liver [Source:MGI Symbol;Acc:MGI:98254]
611	Eef2	0.000644751	0.0670961	0.975	0.966	1	ENSMUSG00000034994	eukaryotic translation elongation factor 2 [Source:MGI Symbol;Acc:MGI:95288]
612	Serf2	0.000647566	-0.0809304	0.955	0.958	1	ENSMUSG00000074884	small EDRK-rich factor 2 [Source:MGI Symbol;Acc:MGI:1337041]
613	Ncstn	0.000653118	0.0682804	0.497	0.447	1	ENSMUSG00000003458	nicastrin [Source:MGI Symbol;Acc:MGI:1891700]
614	Bcl2	0.000664361	-0.0923908	0.309	0.361	1	ENSMUSG00000057329	B cell leukemia/lymphoma 2 [Source:MGI Symbol;Acc:MGI:88138]
615	B4galt1	0.000664834	-0.129221	0.78	0.792	1	ENSMUSG00000028413	UDP-Gal:betaGlcNAc beta 1,4- galactosyltransferase, polypeptide 1 [Source:MGI Symbol;Acc:MGI:95705]
616	Zup1	0.000669661	-0.0829261	0.46	0.493	1	ENSMUSG00000039531	zinc finger containing ubiquitin peptidase 1 [Source:MGI Symbol;Acc:MGI:1919830]
617	Adgre4	0.000686863	-0.0692999	0.25	0.258	1	ENSMUSG00000032915	adhesion G protein-coupled receptor E4 [Source:MGI Symbol;Acc:MGI:1196464]
618	Chd9	0.000687077	-0.0985856	0.756	0.777	1	ENSMUSG00000056608	chromodomain helicase DNA binding protein 9 [Source:MGI Symbol;Acc:MGI:1924001]
619	H2-Q6	0.000688153	0.0653693	0.666	0.613	1	ENSMUSG00000073409	histocompatibility 2, Q region locus 6 [Source:MGI Symbol;Acc:MGI:95935]
620	Dclre1c	0.000691514	-0.131482	0.8	0.832	1	ENSMUSG00000026648	DNA cross-link repair 1C [Source:MGI Symbol;Acc:MGI:2441769]
621	Sap30	0.000693135	-0.0563856	0.444	0.432	1	ENSMUSG00000031609	sin3 associated polypeptide [Source:MGI Symbol;Acc:MGI:1929129]
622	Gm17056	0.000696884	-0.0890846	0.273	0.313	1	ENSMUSG00000090387	predicted gene 17056 [Source:MGI Symbol;Acc:MGI:4937883]
623	Ccl3	0.000708143	-0.20305	0.626	0.637	1	ENSMUSG00000000982	chemokine (C-C motif) ligand 3 [Source:MGI Symbol;Acc:MGI:98260]
624	mt-Nd6	0.000721875	-0.0668876	0.321	0.36	1	ENSMUSG00000064368	mitochondrially encoded NADH dehydrogenase 6 [Source:MGI Symbol;Acc:MGI:102495]
625	Lpar1	0.000722029	-0.00388879	0.282	0.246	1	ENSMUSG00000038668	lysophosphatidic acid receptor 1 [Source:MGI Symbol;Acc:MGI:108429]
626	Sdc4	0.000724855	-0.190665	0.889	0.886	1	ENSMUSG00000017009	syndecan 4 [Source:MGI Symbol;Acc:MGI:1349164]
627	Hspa1b	0.000726208	0.0275376	0.843	0.8	1	ENSMUSG00000090877	heat shock protein 1B [Source:MGI Symbol;Acc:MGI:99517]
628	Taf4b	0.00072679	0.0671057	0.457	0.403	1	ENSMUSG00000054321	TATA-box binding protein associated factor 4b [Source:MGI Symbol;Acc:MGI:2152345]
629	Brd4	0.000751258	-0.0952135	0.823	0.851	1	ENSMUSG00000024002	bromodomain containing 4 [Source:MGI Symbol;Acc:MGI:1888520]
630	Washc2	0.000752509	0.0956552	0.762	0.738	1	ENSMUSG00000024104	WASH complex subunit 2 [Source:MGI Symbol;Acc:MGI:106463]
631	Tapbp	0.000755322	0.0795244	0.856	0.824	1	ENSMUSG00000024308	TAP binding protein [Source:MGI Symbol;Acc:MGI:1201689]
632	Psma5	0.000755364	0.0671532	0.57	0.549	1	ENSMUSG00000068749	proteasome subunit alpha 5 [Source:MGI Symbol;Acc:MGI:1347009]
633	Tbc1d23	0.000760058	-0.0856726	0.449	0.49	1	ENSMUSG00000022749	TBC1 domain family, member 23 [Source:MGI Symbol;Acc:MGI:1914831]
634	Btg3	0.00076257	-0.0825253	0.388	0.411	1	ENSMUSG00000022863	BTG anti-proliferation factor 3 [Source:MGI Symbol;Acc:MGI:109532]
635	Zfp703	0.000764941	0.0569082	0.734	0.685	1	ENSMUSG00000085795	zinc finger protein 703 [Source:MGI Symbol;Acc:MGI:2662729]
636	Ktn1	0.000766858	-0.0782319	0.456	0.485	1	ENSMUSG00000021843	kinectin 1 [Source:MGI Symbol;Acc:MGI:109153]
637	Gm26740	0.000770961	-0.123902	0.738	0.761	1	ENSMUSG00000097705	predicted gene, 26740 [Source:MGI Symbol;Acc:MGI:5477234]
638	Map3k2	0.000789748	-0.0835004	0.783	0.783	1	ENSMUSG00000024383	mitogen-activated protein kinase kinase kinase 2 [Source:MGI Symbol;Acc:MGI:1346873]
639	Oat	0.000790115	0.0836484	0.61	0.559	1	ENSMUSG00000030934	ornithine aminotransferase [Source:MGI Symbol;Acc:MGI:97394]
640	Ggta1	0.000791753	-0.095524	0.295	0.324	1	ENSMUSG00000035778	glycoprotein galactosyltransferase alpha 1, 3 [Source:MGI Symbol;Acc:MGI:95704]
641	Mdh2	0.000793726	0.0690406	0.589	0.544	1	ENSMUSG00000019179	malate dehydrogenase 2, NAD (mitochondrial) [Source:MGI Symbol;Acc:MGI:97050]
642	Ifi211	0.000797965	0.109734	0.717	0.69	1	ENSMUSG00000026536	interferon activated gene 211 [Source:MGI Symbol;Acc:MGI:3041120]
643	Usf3	0.000804865	-0.0200943	0.307	0.285	1	ENSMUSG00000068284	upstream transcription factor family member 3 [Source:MGI Symbol;Acc:MGI:2685454]
644	Cblb	0.000806223	-0.108025	0.558	0.563	1	ENSMUSG00000022637	Casitas B-lineage lymphoma b [Source:MGI Symbol;Acc:MGI:2146430]
645	Otulinl	0.000807035	-0.093178	0.696	0.713	1	ENSMUSG00000056069	OTU deubiquitinase with linear linkage specificity like [Source:MGI Symbol;Acc:MGI:2687281]
646	Hlx	0.000808436	-0.0552066	0.268	0.29	1	ENSMUSG00000039377	H2.0-like homeobox [Source:MGI Symbol;Acc:MGI:96109]
647	Hacd4	0.000811197	0.0822214	0.696	0.657	1	ENSMUSG00000028497	3-hydroxyacyl-CoA dehydratase 4 [Source:MGI Symbol;Acc:MGI:1914025]
648	Ldlrad3	0.000816907	-0.151928	0.256	0.27	1	ENSMUSG00000048058	low density lipoprotein receptor class A domain containing 3 [Source:MGI Symbol;Acc:MGI:2138856]
649	Trim24	0.000819593	-0.0788167	0.385	0.431	1	ENSMUSG00000029833	tripartite motif-containing 24 [Source:MGI Symbol;Acc:MGI:109275]
650	Atp6v1b2	0.000826441	0.0671984	0.743	0.704	1	ENSMUSG00000006273	ATPase, H+ transporting, lysosomal V1 subunit B2 [Source:MGI Symbol;Acc:MGI:109618]
651	Wbp1l	0.000829351	0.0504894	0.433	0.379	1	ENSMUSG00000047731	WW domain binding protein 1 like [Source:MGI Symbol;Acc:MGI:107577]
652	Ccnd3	0.000830101	-0.137916	0.775	0.805	1	ENSMUSG00000034165	cyclin D3 [Source:MGI Symbol;Acc:MGI:88315]
653	Rps23	0.000831238	0.0599049	0.988	0.986	1	ENSMUSG00000049517	ribosomal protein S23 [Source:MGI Symbol;Acc:MGI:1913725]
654	Rprd2	0.000838098	-0.0700521	0.316	0.349	1	ENSMUSG00000028106	regulation of nuclear pre-mRNA domain containing 2 [Source:MGI Symbol;Acc:MGI:1922387]
655	Snx3	0.000839588	0.0551686	0.927	0.931	1	ENSMUSG00000019804	sorting nexin 3 [Source:MGI Symbol;Acc:MGI:1860188]
656	Cox5a	0.000843789	0.0899912	0.816	0.794	1	ENSMUSG00000000088	cytochrome c oxidase subunit 5A [Source:MGI Symbol;Acc:MGI:88474]
657	Fkbp5	0.000879774	-0.13084	0.628	0.665	1	ENSMUSG00000024222	FK506 binding protein 5 [Source:MGI Symbol;Acc:MGI:104670]
658	Eif3l	0.000886299	0.0636925	0.48	0.435	1	ENSMUSG00000033047	eukaryotic translation initiation factor 3, subunit L [Source:MGI Symbol;Acc:MGI:2386251]
659	Rbbp6	0.000898961	0.0701275	0.832	0.801	1	ENSMUSG00000030779	retinoblastoma binding protein 6, ubiquitin ligase [Source:MGI Symbol;Acc:MGI:894835]
660	Anapc11	0.000901744	0.0223563	0.467	0.487	1	ENSMUSG00000025135	anaphase promoting complex subunit 11 [Source:MGI Symbol;Acc:MGI:1913406]
661	Vps13c	0.000903186	-0.0832231	0.436	0.459	1	ENSMUSG00000035284	vacuolar protein sorting 13C [Source:MGI Symbol;Acc:MGI:2444207]
662	Alox5ap	0.00090725	0.0678051	0.961	0.959	1	ENSMUSG00000060063	arachidonate 5-lipoxygenase activating protein [Source:MGI Symbol;Acc:MGI:107505]
663	Clock	0.000907628	-0.0943891	0.564	0.591	1	ENSMUSG00000029238	circadian locomotor output cycles kaput [Source:MGI Symbol;Acc:MGI:99698]
664	Rab7	0.000912794	0.0721879	0.955	0.96	1	ENSMUSG00000079477	RAB7, member RAS oncogene family [Source:MGI Symbol;Acc:MGI:105068]
665	1810037I17Rik	0.000926236	0.0756868	0.707	0.685	1	ENSMUSG00000054091	RIKEN cDNA 1810037I17 gene [Source:MGI Symbol;Acc:MGI:1914954]
666	Abr	0.000928188	-0.124164	0.58	0.615	1	ENSMUSG00000017631	active BCR-related gene [Source:MGI Symbol;Acc:MGI:107771]
667	Ppp1r10	0.000928481	0.0730827	0.877	0.859	1	ENSMUSG00000039220	protein phosphatase 1, regulatory subunit 10 [Source:MGI Symbol;Acc:MGI:1289273]
668	Hsp90b1	0.000930738	0.0756575	0.975	0.967	1	ENSMUSG00000020048	heat shock protein 90, beta (Grp94), member 1 [Source:MGI Symbol;Acc:MGI:98817]
669	Hnrnpk	0.00094857	0.0633222	0.957	0.944	1	ENSMUSG00000021546	heterogeneous nuclear ribonucleoprotein K [Source:MGI Symbol;Acc:MGI:99894]
670	Laptm5	0.000963924	0.0637763	0.994	0.992	1	ENSMUSG00000028581	lysosomal-associated protein transmembrane 5 [Source:MGI Symbol;Acc:MGI:108046]
671	Mrpl13	0.00096601	0.0595241	0.364	0.322	1	ENSMUSG00000022370	mitochondrial ribosomal protein L13 [Source:MGI Symbol;Acc:MGI:2137218]
672	Ndufab1	0.000967511	0.0664466	0.528	0.495	1	ENSMUSG00000030869	NADH:ubiquinone oxidoreductase subunit AB1 [Source:MGI Symbol;Acc:MGI:1917566]
673	Rfx3	0.000974994	0.0932517	0.487	0.435	1	ENSMUSG00000040929	regulatory factor X, 3 (influences HLA class II expression) [Source:MGI Symbol;Acc:MGI:106582]
674	Rsbn1l	0.000979009	-0.0718423	0.537	0.56	1	ENSMUSG00000039968	round spermatid basic protein 1-like [Source:MGI Symbol;Acc:MGI:3036237]
675	Mir22hg	0.000987732	0.0869076	0.573	0.521	1	ENSMUSG00000085148	Mir22 host gene (non-protein coding) [Source:MGI Symbol;Acc:MGI:1914348]
676	Atp5g3	0.00100624	0.0659423	0.695	0.671	1	ENSMUSG00000018770	ATP synthase, H+ transporting, mitochondrial F0 complex, subunit C3 (subunit 9) [Source:MGI Symbol;Acc:MGI:2442035]
677	Cdc42	0.0010063	0.047661	0.996	0.996	1	ENSMUSG00000006699	cell division cycle 42 [Source:MGI Symbol;Acc:MGI:106211]
678	Ssrp1	0.00101046	0.0545157	0.442	0.39	1	ENSMUSG00000027067	structure specific recognition protein 1 [Source:MGI Symbol;Acc:MGI:107912]
679	Selenbp1	0.0010155	0.0680097	0.357	0.309	1	ENSMUSG00000068874	selenium binding protein 1 [Source:MGI Symbol;Acc:MGI:96825]
680	Mrtfa	0.00104882	-0.115353	0.671	0.71	1	ENSMUSG00000042292	myocardin related transcription factor A [Source:MGI Symbol;Acc:MGI:2384495]
681	Idh1	0.00104887	0.0795053	0.457	0.413	1	ENSMUSG00000025950	isocitrate dehydrogenase 1 (NADP+), soluble [Source:MGI Symbol;Acc:MGI:96413]
682	Rngtt	0.00105495	-0.0863615	0.571	0.592	1	ENSMUSG00000028274	RNA guanylyltransferase and 5'-phosphatase [Source:MGI Symbol;Acc:MGI:1329041]
683	Cd300lb	0.00105579	0.111984	0.455	0.409	1	ENSMUSG00000063193	CD300 molecule like family member B [Source:MGI Symbol;Acc:MGI:2685099]
684	Ctsb	0.00106252	0.0591219	1	0.998	1	ENSMUSG00000021939	cathepsin B [Source:MGI Symbol;Acc:MGI:88561]
685	Taf13	0.00107049	0.0712165	0.468	0.414	1	ENSMUSG00000048100	TATA-box binding protein associated factor 13 [Source:MGI Symbol;Acc:MGI:1913500]
686	Rpn1	0.00107264	0.0658321	0.573	0.521	1	ENSMUSG00000030062	ribophorin I [Source:MGI Symbol;Acc:MGI:98084]
687	Xpo1	0.00107468	-0.0840286	0.477	0.511	1	ENSMUSG00000020290	exportin 1 [Source:MGI Symbol;Acc:MGI:2144013]
688	Mdm2	0.0010755	0.0943088	0.668	0.629	1	ENSMUSG00000020184	transformed mouse 3T3 cell double minute 2 [Source:MGI Symbol;Acc:MGI:96952]
689	Uxs1	0.00107833	-0.0294217	0.255	0.246	1	ENSMUSG00000057363	UDP-glucuronate decarboxylase 1 [Source:MGI Symbol;Acc:MGI:1915133]
690	Ddx3x	0.00109691	0.103542	0.935	0.933	1	ENSMUSG00000000787	DEAD box helicase 3, X-linked [Source:MGI Symbol;Acc:MGI:103064]
691	St3gal1	0.00109993	0.0737178	0.741	0.699	1	ENSMUSG00000013846	ST3 beta-galactoside alpha-2,3-sialyltransferase 1 [Source:MGI Symbol;Acc:MGI:98304]
692	Sgk3	0.00110077	-0.0905884	0.604	0.644	1	ENSMUSG00000025915	serum/glucocorticoid regulated kinase 3 [Source:MGI Symbol;Acc:MGI:2182368]
693	Sec62	0.00110356	-0.0734065	0.841	0.849	1	ENSMUSG00000027706	SEC62 homolog (S. cerevisiae) [Source:MGI Symbol;Acc:MGI:1916526]
694	9530068E07Rik	0.00110515	0.0707991	0.566	0.527	1	ENSMUSG00000036275	RIKEN cDNA 9530068E07 gene [Source:MGI Symbol;Acc:MGI:2654705]
695	Gdap2	0.00112242	-0.0255101	0.332	0.307	1	ENSMUSG00000027865	ganglioside-induced differentiation-associated-protein 2 [Source:MGI Symbol;Acc:MGI:1338001]
696	Bmpr2	0.00113767	-0.116525	0.613	0.628	1	ENSMUSG00000067336	bone morphogenetic protein receptor, type II (serine/threonine kinase) [Source:MGI Symbol;Acc:MGI:1095407]
697	Gnaq	0.00113979	-0.0909636	0.986	0.991	1	ENSMUSG00000024639	guanine nucleotide binding protein, alpha q polypeptide [Source:MGI Symbol;Acc:MGI:95776]
698	Gng2	0.00116434	-0.0988167	0.85	0.86	1	ENSMUSG00000043004	guanine nucleotide binding protein (G protein), gamma 2 [Source:MGI Symbol;Acc:MGI:102705]
699	Snx8	0.00116442	0.0817463	0.89	0.859	1	ENSMUSG00000029560	sorting nexin 8 [Source:MGI Symbol;Acc:MGI:2443816]
700	Dnajb9	0.00118431	0.0790557	0.65	0.608	1	ENSMUSG00000014905	DnaJ heat shock protein family (Hsp40) member B9 [Source:MGI Symbol;Acc:MGI:1351618]
701	Pik3r1	0.00119842	-0.15175	0.809	0.832	1	ENSMUSG00000041417	phosphoinositide-3-kinase regulatory subunit 1 [Source:MGI Symbol;Acc:MGI:97583]
702	Rnf10	0.00120362	0.0895049	0.568	0.543	1	ENSMUSG00000041740	ring finger protein 10 [Source:MGI Symbol;Acc:MGI:1859162]
703	Pttg1ip	0.00120914	0.069188	0.591	0.551	1	ENSMUSG00000009291	pituitary tumor-transforming 1 interacting protein [Source:MGI Symbol;Acc:MGI:2652132]
704	Macf1	0.00121088	-0.0760829	0.934	0.939	1	ENSMUSG00000028649	microtubule-actin crosslinking factor 1 [Source:MGI Symbol;Acc:MGI:108559]
705	Calm2	0.00122309	0.0629052	0.972	0.963	1	ENSMUSG00000036438	calmodulin 2 [Source:MGI Symbol;Acc:MGI:103250]
706	Arl5c	0.00122853	-0.168717	0.453	0.468	1	ENSMUSG00000038352	ADP-ribosylation factor-like 5C [Source:MGI Symbol;Acc:MGI:3028577]
707	Arpc1b	0.00124048	0.0722769	0.972	0.969	1	ENSMUSG00000029622	actin related protein 2/3 complex, subunit 1B [Source:MGI Symbol;Acc:MGI:1343142]
708	Pou2f1	0.00125595	-0.0820397	0.546	0.559	1	ENSMUSG00000026565	POU domain, class 2, transcription factor 1 [Source:MGI Symbol;Acc:MGI:101898]
709	Zbtb44	0.00125947	-0.0652683	0.251	0.271	1	ENSMUSG00000047412	zinc finger and BTB domain containing 44 [Source:MGI Symbol;Acc:MGI:1925123]
710	Aatf	0.00126018	-0.0708853	0.304	0.341	1	ENSMUSG00000018697	apoptosis antagonizing transcription factor [Source:MGI Symbol;Acc:MGI:1929608]
711	Rdx	0.00126153	-0.0734261	0.605	0.618	1	ENSMUSG00000032050	radixin [Source:MGI Symbol;Acc:MGI:97887]
712	Chd6	0.00126168	-0.0759603	0.525	0.545	1	ENSMUSG00000057133	chromodomain helicase DNA binding protein 6 [Source:MGI Symbol;Acc:MGI:1918639]
713	Phip	0.0012688	-0.104128	0.666	0.686	1	ENSMUSG00000032253	pleckstrin homology domain interacting protein [Source:MGI Symbol;Acc:MGI:1932404]
714	Aoah	0.00127818	-0.152777	0.83	0.85	1	ENSMUSG00000021322	acyloxyacyl hydrolase [Source:MGI Symbol;Acc:MGI:1350928]
715	Ccl12	0.00128648	-0.208109	0.52	0.502	1	ENSMUSG00000035352	chemokine (C-C motif) ligand 12 [Source:MGI Symbol;Acc:MGI:108224]
716	Zfhx3	0.00128937	-0.0908478	0.956	0.968	1	ENSMUSG00000038872	zinc finger homeobox 3 [Source:MGI Symbol;Acc:MGI:99948]
717	Zeb2os	0.00129243	-0.0804618	0.501	0.542	1	ENSMUSG00000052248	zinc finger E-box binding homeobox 2, opposite strand [Source:MGI Symbol;Acc:MGI:3652108]
718	Plekhb2	0.0013012	0.0544556	0.523	0.519	1	ENSMUSG00000026123	pleckstrin homology domain containing, family B (evectins) member 2 [Source:MGI Symbol;Acc:MGI:2385825]
719	Trim36	0.00130368	-0.0682333	0.297	0.276	1	ENSMUSG00000033949	tripartite motif-containing 36 [Source:MGI Symbol;Acc:MGI:106264]
720	Tbc1d5	0.00131137	-0.104862	0.94	0.95	1	ENSMUSG00000023923	TBC1 domain family, member 5 [Source:MGI Symbol;Acc:MGI:1919488]
721	Chchd7	0.00131561	0.0618553	0.366	0.334	1	ENSMUSG00000042198	coiled-coil-helix-coiled-coil-helix domain containing 7 [Source:MGI Symbol;Acc:MGI:1913683]
722	Sipa1l1	0.00132536	-0.0866986	0.683	0.727	1	ENSMUSG00000042700	signal-induced proliferation-associated 1 like 1 [Source:MGI Symbol;Acc:MGI:2443679]
723	Dgat1	0.00133064	0.0262011	0.449	0.398	1	ENSMUSG00000022555	diacylglycerol O-acyltransferase 1 [Source:MGI Symbol;Acc:MGI:1333825]
724	Prpf39	0.00133788	-0.0678879	0.458	0.488	1	ENSMUSG00000035597	pre-mRNA processing factor 39 [Source:MGI Symbol;Acc:MGI:104602]
725	Aldoa	0.00135415	0.0686146	0.751	0.747	1	ENSMUSG00000030695	aldolase A, fructose-bisphosphate [Source:MGI Symbol;Acc:MGI:87994]
726	Aldoa	0.00135415	0.0686146	0.751	0.747	1	ENSMUSG00000114515	aldolase A, fructose-bisphosphate [Source:MGI Symbol;Acc:MGI:87994]
727	Klhl6	0.00135577	-0.098115	0.406	0.436	1	ENSMUSG00000043008	kelch-like 6 [Source:MGI Symbol;Acc:MGI:2686922]
728	Cmtm6	0.00136901	0.0612257	0.724	0.68	1	ENSMUSG00000032434	CKLF-like MARVEL transmembrane domain containing 6 [Source:MGI Symbol;Acc:MGI:2447165]
729	Bcl2l1	0.00137147	-0.118304	0.696	0.713	1	ENSMUSG00000007659	BCL2-like 1 [Source:MGI Symbol;Acc:MGI:88139]
730	Hnrnpa3	0.00137265	0.0578366	0.955	0.943	1	ENSMUSG00000059005	heterogeneous nuclear ribonucleoprotein A3 [Source:MGI Symbol;Acc:MGI:1917171]
731	Kdm3b	0.00137672	-0.0820773	0.475	0.508	1	ENSMUSG00000038773	KDM3B lysine (K)-specific demethylase 3B [Source:MGI Symbol;Acc:MGI:1923356]
732	Clcn3	0.0013949	-0.0578955	0.279	0.284	1	ENSMUSG00000004319	chloride channel, voltage-sensitive 3 [Source:MGI Symbol;Acc:MGI:103555]
733	Prdm1	0.00139766	-0.126666	0.277	0.305	1	ENSMUSG00000038151	PR domain containing 1, with ZNF domain [Source:MGI Symbol;Acc:MGI:99655]
734	Cd68	0.00139976	0.0759646	0.927	0.911	1	ENSMUSG00000018774	CD68 antigen [Source:MGI Symbol;Acc:MGI:88342]
735	9930120I10Rik	0.00139976	0.0534889	0.288	0.241	1	ENSMUSG00000108120	RIKEN cDNA 9930120I10 gene [Source:MGI Symbol;Acc:MGI:1924996]
736	Rab6a	0.00140155	-0.0703277	0.568	0.579	1	ENSMUSG00000030704	RAB6A, member RAS oncogene family [Source:MGI Symbol;Acc:MGI:894313]
737	Lrrk1	0.00143166	-0.0840455	0.58	0.624	1	ENSMUSG00000015133	leucine-rich repeat kinase 1 [Source:MGI Symbol;Acc:MGI:2142227]
738	Osbpl11	0.00143259	-0.0971384	0.515	0.532	1	ENSMUSG00000022807	oxysterol binding protein-like 11 [Source:MGI Symbol;Acc:MGI:2146553]
739	Ptk2b	0.00144804	-0.0959384	0.572	0.572	1	ENSMUSG00000059456	PTK2 protein tyrosine kinase 2 beta [Source:MGI Symbol;Acc:MGI:104908]
740	Igfbp4	0.00145452	0.1247	0.67	0.636	1	ENSMUSG00000017493	insulin-like growth factor binding protein 4 [Source:MGI Symbol;Acc:MGI:96439]
741	Anxa6	0.00145549	0.0745377	0.543	0.504	1	ENSMUSG00000018340	annexin A6 [Source:MGI Symbol;Acc:MGI:88255]
742	Pbdc1	0.00146165	0.090196	0.49	0.441	1	ENSMUSG00000031226	polysaccharide biosynthesis domain containing 1 [Source:MGI Symbol;Acc:MGI:1914933]
743	Nasp	0.00146965	0.0753767	0.64	0.595	1	ENSMUSG00000028693	nuclear autoantigenic sperm protein (histone-binding) [Source:MGI Symbol;Acc:MGI:1355328]
744	Ctsz	0.00147519	0.0706322	0.975	0.974	1	ENSMUSG00000016256	cathepsin Z [Source:MGI Symbol;Acc:MGI:1891190]
745	Pspc1	0.00148064	0.0695061	0.652	0.604	1	ENSMUSG00000021938	paraspeckle protein 1 [Source:MGI Symbol;Acc:MGI:1913895]
746	Abca9	0.00150789	-0.110356	0.74	0.75	1	ENSMUSG00000041797	ATP-binding cassette, sub-family A (ABC1), member 9 [Source:MGI Symbol;Acc:MGI:2386796]
747	Crlf3	0.00150953	-0.130729	0.68	0.693	1	ENSMUSG00000017561	cytokine receptor-like factor 3 [Source:MGI Symbol;Acc:MGI:1860086]
748	Ascc2	0.00153105	-0.0530425	0.24	0.276	1	ENSMUSG00000020412	activating signal cointegrator 1 complex subunit 2 [Source:MGI Symbol;Acc:MGI:1922702]
749	Zcchc7	0.00153273	-0.101014	0.723	0.764	1	ENSMUSG00000035649	zinc finger, CCHC domain containing 7 [Source:MGI Symbol;Acc:MGI:2442912]
750	Ctsd	0.00154549	0.121348	0.899	0.883	1	ENSMUSG00000007891	cathepsin D [Source:MGI Symbol;Acc:MGI:88562]
751	2510009E07Rik	0.00155243	-0.137154	0.329	0.357	1	ENSMUSG00000043391	RIKEN cDNA 2510009E07 gene [Source:MGI Symbol;Acc:MGI:1919440]
752	Ubxn1	0.00156077	0.0630295	0.735	0.69	1	ENSMUSG00000071655	UBX domain protein 1 [Source:MGI Symbol;Acc:MGI:1289301]
753	Rsf1	0.001567	-0.0791879	0.59	0.603	1	ENSMUSG00000035623	remodeling and spacing factor 1 [Source:MGI Symbol;Acc:MGI:2682305]
754	Orc4	0.00159019	-0.0380432	0.313	0.314	1	ENSMUSG00000026761	origin recognition complex, subunit 4 [Source:MGI Symbol;Acc:MGI:1347043]
755	Skil	0.00159446	-0.0905145	0.924	0.914	1	ENSMUSG00000027660	SKI-like [Source:MGI Symbol;Acc:MGI:106203]
756	Psma3	0.00160014	0.0698401	0.81	0.777	1	ENSMUSG00000060073	proteasome subunit alpha 3 [Source:MGI Symbol;Acc:MGI:104883]
757	Nrip1	0.00160766	-0.122347	0.616	0.652	1	ENSMUSG00000048490	nuclear receptor interacting protein 1 [Source:MGI Symbol;Acc:MGI:1315213]
758	Myadm	0.00161628	0.0801068	0.778	0.739	1	ENSMUSG00000068566	myeloid-associated differentiation marker [Source:MGI Symbol;Acc:MGI:1355332]
759	Dcakd	0.00161799	-0.0605839	0.272	0.312	1	ENSMUSG00000020935	dephospho-CoA kinase domain containing [Source:MGI Symbol;Acc:MGI:1915337]
760	Gas6	0.00162057	0.0976585	0.726	0.693	1	ENSMUSG00000031451	growth arrest specific 6 [Source:MGI Symbol;Acc:MGI:95660]
761	Ndufs8	0.00162165	0.0570053	0.465	0.414	1	ENSMUSG00000059734	NADH:ubiquinone oxidoreductase core subunit S8 [Source:MGI Symbol;Acc:MGI:2385079]
762	Micos10	0.00163158	0.0750175	0.746	0.714	1	ENSMUSG00000050608	mitochondrial contact site and cristae organizing system subunit 10 [Source:MGI Symbol;Acc:MGI:1913628]
763	Ap2m1	0.00163175	0.0743681	0.714	0.681	1	ENSMUSG00000022841	adaptor-related protein complex 2, mu 1 subunit [Source:MGI Symbol;Acc:MGI:1298405]
764	Appl2	0.00164363	-0.057972	0.293	0.326	1	ENSMUSG00000020263	adaptor protein, phosphotyrosine interaction, PH domain and leucine zipper containing 2 [Source:MGI Symbol;Acc:MGI:2384914]
765	Nsd2	0.00165954	-0.0590979	0.352	0.359	1	ENSMUSG00000057406	nuclear receptor binding SET domain protein 2 [Source:MGI Symbol;Acc:MGI:1276574]
766	Akt2	0.0016596	0.0657041	0.56	0.513	1	ENSMUSG00000004056	thymoma viral proto-oncogene 2 [Source:MGI Symbol;Acc:MGI:104874]
767	Lair1	0.00167101	-0.0874635	0.802	0.822	1	ENSMUSG00000055541	leukocyte-associated Ig-like receptor 1 [Source:MGI Symbol;Acc:MGI:105492]
768	Piezo1	0.00167725	0.0644976	0.514	0.463	1	ENSMUSG00000014444	piezo-type mechanosensitive ion channel component 1 [Source:MGI Symbol;Acc:MGI:3603204]
769	Actn4	0.00169963	0.0799871	0.681	0.647	1	ENSMUSG00000054808	actinin alpha 4 [Source:MGI Symbol;Acc:MGI:1890773]
770	Oas1a	0.0017006	0.0559412	0.473	0.422	1	ENSMUSG00000052776	2'-5' oligoadenylate synthetase 1A [Source:MGI Symbol;Acc:MGI:2180860]
771	Lilra5	0.00171535	-0.100546	0.37	0.406	1	ENSMUSG00000070873	leukocyte immunoglobulin-like receptor, subfamily A (with TM domain), member 5 [Source:MGI Symbol;Acc:MGI:3647196]
772	Ogt	0.00176259	-0.083197	0.577	0.606	1	ENSMUSG00000034160	O-linked N-acetylglucosamine (GlcNAc) transferase (UDP-N-acetylglucosamine:polypeptide-N-acetylglucosaminyl transferase) [Source:MGI Symbol;Acc:MGI:1339639]
773	Ighm	0.00176774	0.09244	0.793	0.758	1	ENSMUSG00000076617	immunoglobulin heavy constant mu [Source:MGI Symbol;Acc:MGI:96448]
774	Zfp148	0.00178657	-0.0505653	0.66	0.645	1	ENSMUSG00000022811	zinc finger protein 148 [Source:MGI Symbol;Acc:MGI:1332234]
775	Smap2	0.00178669	-0.0931459	0.691	0.719	1	ENSMUSG00000032870	small ArfGAP 2 [Source:MGI Symbol;Acc:MGI:1917030]
776	Eif2s3x	0.00179263	0.07089	0.538	0.494	1	ENSMUSG00000035150	eukaryotic translation initiation factor 2, subunit 3, structural gene X-linked [Source:MGI Symbol;Acc:MGI:1349431]
777	Atp5a1	0.001793	0.0669067	0.892	0.866	1	ENSMUSG00000025428	ATP synthase, H+ transporting, mitochondrial F1 complex, alpha subunit 1 [Source:MGI Symbol;Acc:MGI:88115]
778	Rps12	0.00180584	0.047899	0.996	0.992	1	ENSMUSG00000061983	ribosomal protein S12 [Source:MGI Symbol;Acc:MGI:98105]
779	Rnasel	0.00182024	0.103993	0.513	0.469	1	ENSMUSG00000066800	ribonuclease L (2', 5'-oligoisoadenylate synthetase-dependent) [Source:MGI Symbol;Acc:MGI:1098272]
780	Tle1	0.00182284	-0.0803621	0.378	0.395	1	ENSMUSG00000008305	transducin-like enhancer of split 1 [Source:MGI Symbol;Acc:MGI:104636]
781	Klhl24	0.00182371	-0.0639287	0.564	0.568	1	ENSMUSG00000062901	kelch-like 24 [Source:MGI Symbol;Acc:MGI:1923035]
782	Cd14	0.00182939	0.0601576	0.971	0.956	1	ENSMUSG00000051439	CD14 antigen [Source:MGI Symbol;Acc:MGI:88318]
783	Hspa4l	0.00185432	-0.0915245	0.316	0.324	1	ENSMUSG00000025757	heat shock protein 4 like [Source:MGI Symbol;Acc:MGI:107422]
784	mt-Co1	0.00187512	-0.0694552	0.99	0.996	1	ENSMUSG00000064351	mitochondrially encoded cytochrome c oxidase I [Source:MGI Symbol;Acc:MGI:102504]
785	Plau	0.00189756	-0.113829	0.358	0.36	1	ENSMUSG00000021822	plasminogen activator, urokinase [Source:MGI Symbol;Acc:MGI:97611]
786	Mcm9	0.00190608	-0.0875816	0.416	0.443	1	ENSMUSG00000058298	minichromosome maintenance 9 homologous recombination repair factor [Source:MGI Symbol;Acc:MGI:1918817]
787	Ciita	0.00194846	-0.109013	0.547	0.572	1	ENSMUSG00000022504	class II transactivator [Source:MGI Symbol;Acc:MGI:108445]
788	Prkcb	0.00195002	-0.104748	0.927	0.935	1	ENSMUSG00000052889	protein kinase C, beta [Source:MGI Symbol;Acc:MGI:97596]
789	Mon2	0.00196868	-0.0823093	0.686	0.708	1	ENSMUSG00000034602	MON2 homolog, regulator of endosome to Golgi trafficking [Source:MGI Symbol;Acc:MGI:1914324]
790	Calm3	0.00197599	0.0701294	0.698	0.665	1	ENSMUSG00000019370	calmodulin 3 [Source:MGI Symbol;Acc:MGI:103249]
791	Fgd2	0.00197797	-0.0752711	0.62	0.647	1	ENSMUSG00000024013	FYVE, RhoGEF and PH domain containing 2 [Source:MGI Symbol;Acc:MGI:1347084]
792	Mapk14	0.00199012	-0.097082	0.755	0.773	1	ENSMUSG00000053436	mitogen-activated protein kinase 14 [Source:MGI Symbol;Acc:MGI:1346865]
793	Cep85l	0.00201993	-0.0828025	0.304	0.335	1	ENSMUSG00000038594	centrosomal protein 85-like [Source:MGI Symbol;Acc:MGI:3642684]
794	Lsp1	0.00202118	0.10717	0.747	0.743	1	ENSMUSG00000018819	lymphocyte specific 1 [Source:MGI Symbol;Acc:MGI:96832]
795	Tmem59	0.00202628	0.0576741	0.83	0.795	1	ENSMUSG00000028618	transmembrane protein 59 [Source:MGI Symbol;Acc:MGI:1929278]
796	Rcor1	0.00204012	-0.0830027	0.544	0.541	1	ENSMUSG00000037896	REST corepressor 1 [Source:MGI Symbol;Acc:MGI:106340]
797	Etv6	0.00204158	-0.108986	0.96	0.964	1	ENSMUSG00000030199	ets variant 6 [Source:MGI Symbol;Acc:MGI:109336]
798	Resf1	0.00205064	-0.0912146	0.526	0.549	1	ENSMUSG00000032712	retroelement silencing factor 1 [Source:MGI Symbol;Acc:MGI:1914496]
799	Cttnbp2nl	0.0020544	-0.0843026	0.848	0.862	1	ENSMUSG00000062127	CTTNBP2 N-terminal like [Source:MGI Symbol;Acc:MGI:1933137]
800	Prrc2b	0.00206906	-0.0628465	0.444	0.478	1	ENSMUSG00000039262	proline-rich coiled-coil 2B [Source:MGI Symbol;Acc:MGI:1923304]
801	Cd53	0.0020702	0.0596193	0.966	0.95	1	ENSMUSG00000040747	CD53 antigen [Source:MGI Symbol;Acc:MGI:88341]
802	Psd3	0.00207558	0.0247205	0.937	0.919	1	ENSMUSG00000030465	pleckstrin and Sec7 domain containing 3 [Source:MGI Symbol;Acc:MGI:1918215]
803	Ube2q2	0.00208917	-0.105817	0.595	0.635	1	ENSMUSG00000032307	ubiquitin-conjugating enzyme E2Q family member 2 [Source:MGI Symbol;Acc:MGI:2388672]
804	Rplp0	0.00211554	0.0698595	0.984	0.981	1	ENSMUSG00000067274	ribosomal protein, large, P0 [Source:MGI Symbol;Acc:MGI:1927636]
805	Taf3	0.00211702	-0.0834564	0.362	0.384	1	ENSMUSG00000025782	TATA-box binding protein associated factor 3 [Source:MGI Symbol;Acc:MGI:2388097]
806	Rad23a	0.00211729	0.0642219	0.481	0.435	1	ENSMUSG00000003813	RAD23 homolog A, nucleotide excision repair protein [Source:MGI Symbol;Acc:MGI:105126]
807	Atp5o	0.00213262	-0.0674015	0.297	0.319	1	ENSMUSG00000116933	ATP synthase, H+ transporting, mitochondrial F1 complex, O subunit [Source:MGI Symbol;Acc:MGI:106341]
808	Atp5o	0.00213262	-0.0674015	0.297	0.319	1	ENSMUSG00000022956	ATP synthase, H+ transporting, mitochondrial F1 complex, O subunit [Source:MGI Symbol;Acc:MGI:106341]
809	Pgam1	0.00216032	0.0667357	0.53	0.496	1	ENSMUSG00000011752	phosphoglycerate mutase 1 [Source:MGI Symbol;Acc:MGI:97552]
810	Acadvl	0.00216777	0.0319781	0.274	0.23	1	ENSMUSG00000018574	acyl-Coenzyme A dehydrogenase, very long chain [Source:MGI Symbol;Acc:MGI:895149]
811	Fnbp1l	0.0022112	-0.0998365	0.568	0.572	1	ENSMUSG00000039735	formin binding protein 1-like [Source:MGI Symbol;Acc:MGI:1925642]
812	Tnnt3	0.00222284	0.0492655	0.298	0.252	1	ENSMUSG00000061723	troponin T3, skeletal, fast [Source:MGI Symbol;Acc:MGI:109550]
813	Relch	0.0022405	-0.0811013	0.473	0.498	1	ENSMUSG00000026319	RAB11 binding and LisH domain, coiled-coil and HEAT repeat containing [Source:MGI Symbol;Acc:MGI:1922832]
814	Cdk13	0.00226391	-0.0837479	0.763	0.781	1	ENSMUSG00000041297	cyclin-dependent kinase 13 [Source:MGI Symbol;Acc:MGI:1916812]
815	Nlrp1c-ps	0.00226443	-0.0492434	0.224	0.26	1	ENSMUSG00000092528	NLR family, pyrin domain containing 1C, pseudogene [Source:MGI Symbol;Acc:MGI:3582962]
816	Nlrp1c-ps	0.00226443	-0.0492434	0.224	0.26	1	ENSMUSG00000121474	NLR family, pyrin domain containing 1C, pseudogene [Source:NCBI gene (formerly Entrezgene);Acc:627984]
817	Stk4	0.00226907	-0.0814239	0.558	0.592	1	ENSMUSG00000018209	serine/threonine kinase 4 [Source:MGI Symbol;Acc:MGI:1929004]
818	Col14a1	0.00227029	-0.0810668	0.269	0.316	1	ENSMUSG00000022371	collagen, type XIV, alpha 1 [Source:MGI Symbol;Acc:MGI:1341272]
819	Alyref	0.00229425	0.057405	0.53	0.479	1	ENSMUSG00000025134	Aly/REF export factor [Source:MGI Symbol;Acc:MGI:1341044]
820	Ranbp10	0.00229613	-0.0700534	0.376	0.398	1	ENSMUSG00000037415	RAN binding protein 10 [Source:MGI Symbol;Acc:MGI:1921584]
821	Atp5pb	0.00229785	0.068431	0.835	0.811	1	ENSMUSG00000000563	ATP synthase peripheral stalk-membrane subunit b [Source:MGI Symbol;Acc:MGI:1100495]
822	Rn18s	0.00231469	0.12916	1	1	1	NA	NA
823	Zfp592	0.00232371	-0.0245544	0.391	0.372	1	ENSMUSG00000005621	zinc finger protein 592 [Source:MGI Symbol;Acc:MGI:2443541]
824	Khdrbs1	0.00233598	0.0832682	0.828	0.805	1	ENSMUSG00000028790	KH domain containing, RNA binding, signal transduction associated 1 [Source:MGI Symbol;Acc:MGI:893579]
825	Ncoa3	0.00234694	-0.117405	0.732	0.76	1	ENSMUSG00000027678	nuclear receptor coactivator 3 [Source:MGI Symbol;Acc:MGI:1276535]
826	Ifrd1	0.00236008	-0.01117	0.991	0.979	1	ENSMUSG00000001627	interferon-related developmental regulator 1 [Source:MGI Symbol;Acc:MGI:1316717]
827	Nagk	0.00236012	0.0491531	0.385	0.336	1	ENSMUSG00000034744	N-acetylglucosamine kinase [Source:MGI Symbol;Acc:MGI:1860418]
828	Chtop	0.00236746	0.0656241	0.564	0.515	1	ENSMUSG00000001017	chromatin target of PRMT1 [Source:MGI Symbol;Acc:MGI:1913761]
829	Cbr2	0.00238209	0.116117	0.648	0.618	1	ENSMUSG00000025150	carbonyl reductase 2 [Source:MGI Symbol;Acc:MGI:107200]
830	Pet100	0.00247206	-0.0610187	0.479	0.516	1	ENSMUSG00000087687	PET100 homolog [Source:MGI Symbol;Acc:MGI:3615306]
831	Pole4	0.00247335	0.0662353	0.562	0.512	1	ENSMUSG00000030042	polymerase (DNA-directed), epsilon 4 (p12 subunit) [Source:MGI Symbol;Acc:MGI:1914229]
832	Nf2	0.00249791	-0.0717249	0.326	0.336	1	ENSMUSG00000009073	neurofibromin 2 [Source:MGI Symbol;Acc:MGI:97307]
833	Epc1	0.00250212	-0.206891	0.736	0.735	1	ENSMUSG00000024240	enhancer of polycomb homolog 1 [Source:MGI Symbol;Acc:MGI:1278322]
834	Hspa9	0.00254023	0.0754921	0.742	0.704	1	ENSMUSG00000024359	heat shock protein 9 [Source:MGI Symbol;Acc:MGI:96245]
835	Mtf2	0.00255398	-0.0658101	0.301	0.34	1	ENSMUSG00000029267	metal response element binding transcription factor 2 [Source:MGI Symbol;Acc:MGI:105050]
836	Gadd45b	0.00255425	-0.0314072	0.936	0.911	1	ENSMUSG00000015312	growth arrest and DNA-damage-inducible 45 beta [Source:MGI Symbol;Acc:MGI:107776]
837	Plaur	0.00255723	0.0967969	0.67	0.634	1	ENSMUSG00000046223	plasminogen activator, urokinase receptor [Source:MGI Symbol;Acc:MGI:97612]
838	Zfp236	0.00256062	-0.05959	0.334	0.374	1	ENSMUSG00000041258	zinc finger protein 236 [Source:MGI Symbol;Acc:MGI:1926950]
839	Ndufb11	0.00256717	0.0659798	0.706	0.667	1	ENSMUSG00000031059	NADH:ubiquinone oxidoreductase subunit B11 [Source:MGI Symbol;Acc:MGI:1349919]
840	Emc10	0.00260799	0.0681198	0.524	0.476	1	ENSMUSG00000008140	ER membrane protein complex subunit 10 [Source:MGI Symbol;Acc:MGI:1916933]
841	Plxdc2	0.00262641	-0.0711989	0.717	0.761	1	ENSMUSG00000026748	plexin domain containing 2 [Source:MGI Symbol;Acc:MGI:1914698]
842	Rab11fip1	0.0026607	0.0577748	0.347	0.299	1	ENSMUSG00000031488	RAB11 family interacting protein 1 (class I) [Source:MGI Symbol;Acc:MGI:1923017]
843	Nsrp1	0.00266885	-0.0624063	0.339	0.376	1	ENSMUSG00000037958	nuclear speckle regulatory protein 1 [Source:MGI Symbol;Acc:MGI:2144305]
844	G3bp2	0.00270211	0.0896648	0.744	0.72	1	ENSMUSG00000029405	GTPase activating protein (SH3 domain) binding protein 2 [Source:MGI Symbol;Acc:MGI:2442040]
845	Ralgds	0.00270265	0.0818046	0.525	0.488	1	ENSMUSG00000026821	ral guanine nucleotide dissociation stimulator [Source:MGI Symbol;Acc:MGI:107485]
846	Akna	0.00273382	-0.0673702	0.361	0.396	1	ENSMUSG00000039158	AT-hook transcription factor [Source:MGI Symbol;Acc:MGI:2140340]
847	Itga4	0.0027496	-0.0944834	0.716	0.713	1	ENSMUSG00000027009	integrin alpha 4 [Source:MGI Symbol;Acc:MGI:96603]
848	Mvb12b	0.00275968	-0.0517748	0.249	0.294	1	ENSMUSG00000038740	multivesicular body subunit 12B [Source:MGI Symbol;Acc:MGI:1919793]
[truncated: 4,838 more rows]

## Sheet: Cluster2
	gene	p_val	avg_log2FC	pct.1	pct.2	p_val_adj	gene_id	description
[truncated: 5,416 more rows]

[truncated: 2 more sheets: Cluster3, Cluster4]
