# Supplementary material for: Macrophages excite muscle spindles with glutamate to bolster locomotion
Source: Nature. 2024 Dec 4;637(8046):698–707. doi: 10.1038/s41586-024-08272-5 (PMC11735391; doi:10.1038/s41586-024-08272-5)
Supplement: Supplementary file 3 — Supplementary Tables 1–7. [file 41586_2024_8272_MOESM3_ESM.zip › 2023-07-12035G-s3/2023-07-12035G-Supplementary Table 4.xlsx]

## Sheet: Proprioceptor
	gene	p_val	avg_log2FC	pct.1	pct.2	p_val_adj	gene_id	description
1	Rn18s	2.74238e-183	0.950965	1	1	5.28566e-179	NA	NA
2	Zranb2	2.49754e-85	-1.04234	0.888	0.945	4.81375e-81	ENSMUSG00000028180	zinc finger, RAN-binding domain containing 2 [Source:MGI Symbol;Acc:MGI:1858211]
3	mt-Rnr1	1.85772e-79	2.15026	0.882	0.444	3.58057e-75	ENSMUSG00000064337	mitochondrially encoded 12S rRNA [Source:MGI Symbol;Acc:MGI:102493]
4	Gm47283	2.56039e-75	-1.25365	0.703	0.877	4.93489e-71	ENSMUSG00000096768	predicted gene, 47283 [Source:MGI Symbol;Acc:MGI:6096131]
5	Camk1d	9.48545e-68	0.571076	1	0.983	1.82823e-63	ENSMUSG00000039145	calcium/calmodulin-dependent protein kinase ID [Source:MGI Symbol;Acc:MGI:2442190]
6	mt-Nd5	6.62217e-51	1.46105	0.491	0.123	1.27636e-46	ENSMUSG00000064367	mitochondrially encoded NADH dehydrogenase 5 [Source:MGI Symbol;Acc:MGI:102496]
7	Dlg2	8.08593e-48	-0.713175	0.933	0.964	1.55848e-43	ENSMUSG00000052572	discs large MAGUK scaffold protein 2 [Source:MGI Symbol;Acc:MGI:1344351]
8	Selenow	1.64547e-47	-0.890608	0.541	0.694	3.17148e-43	ENSMUSG00000041571	selenoprotein W [Source:MGI Symbol;Acc:MGI:1100878]
9	Lingo2	6.54382e-46	-0.626624	0.997	0.994	1.26126e-41	ENSMUSG00000045083	leucine rich repeat and Ig domain containing 2 [Source:MGI Symbol;Acc:MGI:2442298]
10	Mmel1	4.0848e-42	-1.03955	0.215	0.439	7.87305e-38	ENSMUSG00000058183	membrane metallo-endopeptidase-like 1 [Source:MGI Symbol;Acc:MGI:1351603]
11	Arglu1	6.50103e-42	-0.578501	0.963	0.954	1.25301e-37	ENSMUSG00000040459	arginine and glutamate rich 1 [Source:MGI Symbol;Acc:MGI:2442985]
12	Aspscr1	5.03347e-41	-0.967235	0.306	0.545	9.70152e-37	ENSMUSG00000025142	alveolar soft part sarcoma chromosome region, candidate 1 (human) [Source:MGI Symbol;Acc:MGI:1916188]
13	Mir124a-1hg	8.64564e-40	-0.696435	0.633	0.734	1.66636e-35	ENSMUSG00000097545	Mir124-1 host gene (non-protein coding) [Source:MGI Symbol;Acc:MGI:2442197]
14	Dync1i1	2.7433e-39	-0.624109	0.839	0.89	5.28743e-35	ENSMUSG00000029757	dynein cytoplasmic 1 intermediate chain 1 [Source:MGI Symbol;Acc:MGI:107743]
15	Frmpd4	1.6466e-37	-0.660401	0.989	0.993	3.17366e-33	ENSMUSG00000049176	FERM and PDZ domain containing 4 [Source:MGI Symbol;Acc:MGI:3042378]
16	mt-Co1	3.52101e-36	1.15123	0.458	0.146	6.78639e-32	ENSMUSG00000064351	mitochondrially encoded cytochrome c oxidase I [Source:MGI Symbol;Acc:MGI:102504]
17	Lix1	7.15318e-35	-0.739325	0.697	0.788	1.3787e-30	ENSMUSG00000047786	limb and CNS expressed 1 [Source:MGI Symbol;Acc:MGI:1913893]
18	Pabpn1	9.64834e-35	-0.562671	0.821	0.844	1.85962e-30	ENSMUSG00000022194	poly(A) binding protein, nuclear 1 [Source:MGI Symbol;Acc:MGI:1859158]
19	Wwox	2.80546e-34	-0.645925	0.778	0.815	5.40724e-30	ENSMUSG00000004637	WW domain-containing oxidoreductase [Source:MGI Symbol;Acc:MGI:1931237]
20	mt-Cytb	2.98861e-34	1.12785	0.788	0.477	5.76026e-30	ENSMUSG00000064370	mitochondrially encoded cytochrome b [Source:MGI Symbol;Acc:MGI:102501]
21	Gm47135	6.05601e-34	-0.727333	0.491	0.6	1.16723e-29	ENSMUSG00000111837	predicted gene, 47135 [Source:MGI Symbol;Acc:MGI:6095892]
22	Nrxn1	3.68462e-33	-0.466797	0.992	0.988	7.10175e-29	ENSMUSG00000024109	neurexin I [Source:MGI Symbol;Acc:MGI:1096391]
23	Dgkb	3.5284e-32	-0.660286	0.711	0.8	6.80065e-28	ENSMUSG00000036095	diacylglycerol kinase, beta [Source:MGI Symbol;Acc:MGI:2442474]
24	Cntnap2	5.18753e-31	-0.439492	0.998	0.994	9.99844e-27	ENSMUSG00000039419	contactin associated protein-like 2 [Source:MGI Symbol;Acc:MGI:1914047]
25	Tmem63b	5.3906e-31	-0.54025	0.796	0.808	1.03898e-26	ENSMUSG00000036026	transmembrane protein 63b [Source:MGI Symbol;Acc:MGI:2387609]
26	4930578G10Rik	5.94037e-31	-0.613144	0.853	0.866	1.14495e-26	ENSMUSG00000054885	RIKEN cDNA 4930578G10 gene [Source:MGI Symbol;Acc:MGI:1923202]
27	Nkain2	1.34193e-30	-0.506963	0.982	0.99	2.58644e-26	ENSMUSG00000069670	Na+/K+ transporting ATPase interacting 2 [Source:MGI Symbol;Acc:MGI:1923447]
28	mt-Nd2	1.35067e-30	1.1126	0.633	0.321	2.60328e-26	ENSMUSG00000064345	mitochondrially encoded NADH dehydrogenase 2 [Source:MGI Symbol;Acc:MGI:102500]
29	Trim2	6.08593e-30	-0.552407	0.812	0.848	1.173e-25	ENSMUSG00000027993	tripartite motif-containing 2 [Source:MGI Symbol;Acc:MGI:1933163]
30	Eef1a2	1.032e-29	-0.695679	0.533	0.63	1.98907e-25	ENSMUSG00000016349	eukaryotic translation elongation factor 1 alpha 2 [Source:MGI Symbol;Acc:MGI:1096317]
31	Rapgef4	1.11676e-29	-0.539676	0.833	0.833	2.15245e-25	ENSMUSG00000049044	Rap guanine nucleotide exchange factor (GEF) 4 [Source:MGI Symbol;Acc:MGI:1917723]
32	Atg4a	2.36856e-29	-0.946438	0.617	0.623	4.56517e-25	ENSMUSG00000079418	autophagy related 4A, cysteine peptidase [Source:MGI Symbol;Acc:MGI:2147903]
33	Col16a1	3.86083e-29	-0.755731	0.466	0.625	7.44136e-25	ENSMUSG00000040690	collagen, type XVI, alpha 1 [Source:MGI Symbol;Acc:MGI:1095396]
34	Ebf1	3.4434e-28	-0.566293	0.915	0.946	6.63682e-24	ENSMUSG00000057098	early B cell factor 1 [Source:MGI Symbol;Acc:MGI:95275]
35	Nrg3	3.90028e-28	-0.45416	0.989	0.978	7.51741e-24	ENSMUSG00000041014	neuregulin 3 [Source:MGI Symbol;Acc:MGI:1097165]
36	Kcnb2	1.68222e-27	-0.429176	0.987	0.992	3.2423e-23	ENSMUSG00000092083	potassium voltage gated channel, Shab-related subfamily, member 2 [Source:MGI Symbol;Acc:MGI:99632]
37	Rbms3	2.25655e-27	-0.39765	0.998	0.996	4.34928e-23	ENSMUSG00000039607	RNA binding motif, single stranded interacting protein [Source:MGI Symbol;Acc:MGI:2444477]
38	mt-Nd1	4.67349e-27	0.880852	0.63	0.332	9.00769e-23	ENSMUSG00000064341	mitochondrially encoded NADH dehydrogenase 1 [Source:MGI Symbol;Acc:MGI:101787]
39	Ppp2r2b	6.23392e-27	-0.453853	0.737	0.743	1.20153e-22	ENSMUSG00000024500	protein phosphatase 2, regulatory subunit B, beta [Source:MGI Symbol;Acc:MGI:1920180]
40	Calm1	1.26792e-26	-0.697399	0.461	0.619	2.4438e-22	ENSMUSG00000001175	calmodulin 1 [Source:MGI Symbol;Acc:MGI:88251]
41	Ndst4	1.51969e-26	-0.671044	0.866	0.866	2.92905e-22	ENSMUSG00000027971	N-deacetylase/N-sulfotransferase (heparin glucosaminyl) 4 [Source:MGI Symbol;Acc:MGI:1932545]
42	Frmd3	5.36902e-26	-0.44321	0.927	0.916	1.03482e-21	ENSMUSG00000049122	FERM domain containing 3 [Source:MGI Symbol;Acc:MGI:2442466]
43	Rbm39	6.0396e-26	-0.484502	0.804	0.815	1.16407e-21	ENSMUSG00000027620	RNA binding motif protein 39 [Source:MGI Symbol;Acc:MGI:2157953]
44	Asic2	7.04083e-26	-0.507248	0.986	0.979	1.35705e-21	ENSMUSG00000020704	acid-sensing (proton-gated) ion channel 2 [Source:MGI Symbol;Acc:MGI:1100867]
45	Ttc14	1.08069e-25	-0.453885	0.9	0.916	2.08292e-21	ENSMUSG00000027677	tetratricopeptide repeat domain 14 [Source:MGI Symbol;Acc:MGI:1914370]
46	Tmcc1	3.07172e-25	-0.453797	0.662	0.69	5.92044e-21	ENSMUSG00000030126	transmembrane and coiled coil domains 1 [Source:MGI Symbol;Acc:MGI:2442368]
47	Lmf1	6.85409e-25	-0.541285	0.423	0.517	1.32106e-20	ENSMUSG00000002279	lipase maturation factor 1 [Source:MGI Symbol;Acc:MGI:1923733]
48	Dgkz	1.38008e-24	-0.474766	0.868	0.84	2.65997e-20	ENSMUSG00000040479	diacylglycerol kinase zeta [Source:MGI Symbol;Acc:MGI:1278339]
49	C78859	1.71728e-24	-0.610438	0.389	0.542	3.30988e-20	ENSMUSG00000110710	expressed sequence C78859 [Source:MGI Symbol;Acc:MGI:2142856]
50	Ddx24	3.2091e-24	-0.478379	0.783	0.786	6.18521e-20	ENSMUSG00000041645	DEAD box helicase 24 [Source:MGI Symbol;Acc:MGI:1351337]
51	Magi2	3.59321e-24	-0.50999	0.903	0.924	6.92556e-20	ENSMUSG00000040003	membrane associated guanylate kinase, WW and PDZ domain containing 2 [Source:MGI Symbol;Acc:MGI:1354953]
52	9530059O14Rik	4.31196e-24	-0.392251	0.978	0.968	8.31086e-20	ENSMUSG00000097736	RIKEN cDNA 9530059O14 gene [Source:MGI Symbol;Acc:MGI:2442421]
53	Rbfox1	5.80169e-24	-0.513256	0.998	0.999	1.11822e-19	ENSMUSG00000008658	RNA binding protein, fox-1 homolog (C. elegans) 1 [Source:MGI Symbol;Acc:MGI:1926224]
54	Pcca	5.84756e-24	-0.471128	0.651	0.686	1.12706e-19	ENSMUSG00000041650	propionyl-Coenzyme A carboxylase, alpha polypeptide [Source:MGI Symbol;Acc:MGI:97499]
55	Dlgap1	6.15674e-24	-0.563887	0.766	0.807	1.18665e-19	ENSMUSG00000003279	DLG associated protein 1 [Source:MGI Symbol;Acc:MGI:1346065]
56	Gm10419	7.31494e-24	-0.608952	0.498	0.6	1.40988e-19	ENSMUSG00000072769	predicted gene 10419 [Source:MGI Symbol;Acc:MGI:3642823]
57	Atrnl1	1.24057e-23	-0.46261	0.833	0.859	2.39107e-19	ENSMUSG00000054843	attractin like 1 [Source:MGI Symbol;Acc:MGI:2147749]
58	Snrnp48	1.42184e-23	-0.505715	0.654	0.712	2.74045e-19	ENSMUSG00000021431	small nuclear ribonucleoprotein 48 (U11/U12) [Source:MGI Symbol;Acc:MGI:1915047]
59	Zc3h13	1.62373e-23	-0.432458	0.874	0.852	3.12957e-19	ENSMUSG00000022000	zinc finger CCCH type containing 13 [Source:MGI Symbol;Acc:MGI:1914552]
60	Lcp1	1.80299e-23	-0.596159	0.753	0.799	3.47508e-19	ENSMUSG00000021998	lymphocyte cytosolic protein 1 [Source:MGI Symbol;Acc:MGI:104808]
61	mt-Nd4	2.61986e-23	0.921083	0.635	0.363	5.04952e-19	ENSMUSG00000064363	mitochondrially encoded NADH dehydrogenase 4 [Source:MGI Symbol;Acc:MGI:102498]
62	Nebl	2.78428e-23	-0.424451	0.745	0.745	5.36643e-19	ENSMUSG00000053702	nebulette [Source:MGI Symbol;Acc:MGI:1921353]
63	Tenm2	5.21349e-23	-0.510217	0.89	0.909	1.00485e-18	ENSMUSG00000049336	teneurin transmembrane protein 2 [Source:MGI Symbol;Acc:MGI:1345184]
64	Cadm2	5.83299e-23	-0.479805	0.872	0.876	1.12425e-18	ENSMUSG00000064115	cell adhesion molecule 2 [Source:MGI Symbol;Acc:MGI:2442722]
65	Dync1li1	7.43515e-23	-0.480353	0.466	0.495	1.43305e-18	ENSMUSG00000032435	dynein cytoplasmic 1 light intermediate chain 1 [Source:MGI Symbol;Acc:MGI:2135610]
66	Sgip1	8.12461e-23	-0.454757	0.769	0.786	1.56594e-18	ENSMUSG00000028524	SH3-domain GRB2-like (endophilin) interacting protein 1 [Source:MGI Symbol;Acc:MGI:1920344]
67	Csmd1	8.16008e-23	-0.348378	0.995	0.999	1.57277e-18	ENSMUSG00000060924	CUB and Sushi multiple domains 1 [Source:MGI Symbol;Acc:MGI:2137383]
68	Zdhhc1	8.64482e-23	-0.517787	0.494	0.564	1.6662e-18	ENSMUSG00000039199	zinc finger, DHHC domain containing 1 [Source:MGI Symbol;Acc:MGI:1918046]
69	Cdr1os	9.69897e-23	-0.488717	0.968	0.981	1.86938e-18	ENSMUSG00000071753	cerebellar degeneration related antigen 1, opposite strand [Source:MGI Symbol;Acc:MGI:5637821]
70	Il1rapl1	9.73805e-23	-0.508776	0.783	0.818	1.87691e-18	ENSMUSG00000052372	interleukin 1 receptor accessory protein-like 1 [Source:MGI Symbol;Acc:MGI:2687319]
71	Eno2	1.34911e-22	-0.427607	0.663	0.655	2.60028e-18	ENSMUSG00000004267	enolase 2, gamma neuronal [Source:MGI Symbol;Acc:MGI:95394]
72	Syn1	2.13065e-22	-0.465375	0.692	0.694	4.10661e-18	ENSMUSG00000037217	synapsin I [Source:MGI Symbol;Acc:MGI:98460]
73	Ube2e2	2.14088e-22	-0.416465	0.866	0.868	4.12634e-18	ENSMUSG00000058317	ubiquitin-conjugating enzyme E2E 2 [Source:MGI Symbol;Acc:MGI:2384997]
74	Rnf157	2.68998e-22	-0.482563	0.683	0.713	5.18467e-18	ENSMUSG00000052949	ring finger protein 157 [Source:MGI Symbol;Acc:MGI:2442484]
75	Lsamp	6.31691e-22	-0.449605	0.992	0.993	1.21752e-17	ENSMUSG00000061080	limbic system-associated membrane protein [Source:MGI Symbol;Acc:MGI:1261760]
76	Astn2	8.95127e-22	-0.476726	0.844	0.862	1.72527e-17	ENSMUSG00000028373	astrotactin 2 [Source:MGI Symbol;Acc:MGI:1889277]
77	Rab40c	1.12092e-21	-0.524007	0.483	0.527	2.16046e-17	ENSMUSG00000025730	Rab40C, member RAS oncogene family [Source:MGI Symbol;Acc:MGI:2183454]
78	Cadps	1.12132e-21	-0.384835	0.96	0.966	2.16123e-17	ENSMUSG00000054423	Ca2+-dependent secretion activator [Source:MGI Symbol;Acc:MGI:1350922]
79	Csmd2	1.41672e-21	-0.381073	0.901	0.881	2.73059e-17	ENSMUSG00000028804	CUB and Sushi multiple domains 2 [Source:MGI Symbol;Acc:MGI:2386401]
80	Tjp1	1.63467e-21	-0.43522	0.611	0.636	3.15066e-17	ENSMUSG00000030516	tight junction protein 1 [Source:MGI Symbol;Acc:MGI:98759]
81	1110051M20Rik	1.98047e-21	-0.445377	0.531	0.567	3.81716e-17	NA	NA
82	Map7d2	2.15924e-21	-0.456499	0.751	0.742	4.16173e-17	ENSMUSG00000041020	MAP7 domain containing 2 [Source:MGI Symbol;Acc:MGI:1917474]
83	Large1	2.31855e-21	-0.462113	0.732	0.774	4.46876e-17	ENSMUSG00000004383	LARGE xylosyl- and glucuronyltransferase 1 [Source:MGI Symbol;Acc:MGI:1342270]
84	Wsb1	2.4885e-21	0.361989	0.641	0.382	4.79633e-17	ENSMUSG00000017677	WD repeat and SOCS box-containing 1 [Source:MGI Symbol;Acc:MGI:1926139]
85	Stau2	2.67479e-21	-0.424965	0.668	0.676	5.15538e-17	ENSMUSG00000025920	staufen double-stranded RNA binding protein 2 [Source:MGI Symbol;Acc:MGI:1352508]
86	Srpk2	3.25471e-21	-0.4879	0.691	0.728	6.27312e-17	ENSMUSG00000062604	serine/arginine-rich protein specific kinase 2 [Source:MGI Symbol;Acc:MGI:1201408]
87	Zfp385b	3.40645e-21	-0.445954	0.909	0.913	6.56559e-17	ENSMUSG00000027016	zinc finger protein 385B [Source:MGI Symbol;Acc:MGI:2444734]
88	Macrod2	4.42203e-21	-0.389059	0.971	0.96	8.52303e-17	ENSMUSG00000068205	mono-ADP ribosylhydrolase 2 [Source:MGI Symbol;Acc:MGI:1920149]
89	Rtn1	4.51344e-21	-0.364269	0.88	0.843	8.69921e-17	ENSMUSG00000021087	reticulon 1 [Source:MGI Symbol;Acc:MGI:1933947]
90	Prkn	1.66925e-20	-0.338841	0.915	0.897	3.21731e-16	ENSMUSG00000023826	parkin RBR E3 ubiquitin protein ligase [Source:MGI Symbol;Acc:MGI:1355296]
91	Acyp2	1.94892e-20	-0.355057	0.786	0.766	3.75636e-16	ENSMUSG00000060923	acylphosphatase 2, muscle type [Source:MGI Symbol;Acc:MGI:1922822]
92	Adam11	2.67865e-20	-0.381005	0.665	0.634	5.16284e-16	ENSMUSG00000020926	a disintegrin and metallopeptidase domain 11 [Source:MGI Symbol;Acc:MGI:1098667]
93	Agbl4	2.69448e-20	-0.392105	0.892	0.88	5.19334e-16	ENSMUSG00000061298	ATP/GTP binding protein-like 4 [Source:MGI Symbol;Acc:MGI:1918244]
94	Cdk14	2.72998e-20	-0.437124	0.793	0.814	5.26176e-16	ENSMUSG00000028926	cyclin-dependent kinase 14 [Source:MGI Symbol;Acc:MGI:894318]
95	Fam155a	2.90045e-20	-0.435405	0.923	0.923	5.59033e-16	NA	NA
96	Hs3st5	3.16666e-20	-0.45511	0.861	0.888	6.10341e-16	ENSMUSG00000044499	heparan sulfate (glucosamine) 3-O-sulfotransferase 5 [Source:MGI Symbol;Acc:MGI:2441996]
97	Uty	3.39965e-20	-0.39396	0.493	0.497	6.55248e-16	ENSMUSG00000068457	ubiquitously transcribed tetratricopeptide repeat containing, Y-linked [Source:MGI Symbol;Acc:MGI:894810]
98	Svop	3.61931e-20	-0.556163	0.439	0.526	6.97585e-16	ENSMUSG00000042078	SV2 related protein [Source:MGI Symbol;Acc:MGI:1915916]
99	Sars	5.76595e-20	-0.496324	0.555	0.612	1.11133e-15	ENSMUSG00000068739	seryl-aminoacyl-tRNA synthetase [Source:MGI Symbol;Acc:MGI:102809]
100	Eml6	5.85509e-20	-0.327675	0.727	0.705	1.12851e-15	ENSMUSG00000044072	echinoderm microtubule associated protein like 6 [Source:MGI Symbol;Acc:MGI:2442895]
101	Mbnl2	6.11505e-20	-0.306982	0.863	0.821	1.17861e-15	ENSMUSG00000022139	muscleblind like splicing factor 2 [Source:MGI Symbol;Acc:MGI:2145597]
102	Gab2	7.38568e-20	-0.396989	0.683	0.69	1.42352e-15	ENSMUSG00000004508	growth factor receptor bound protein 2-associated protein 2 [Source:MGI Symbol;Acc:MGI:1333854]
103	Tshz2	7.61832e-20	-0.474969	0.954	0.956	1.46836e-15	ENSMUSG00000047907	teashirt zinc finger family member 2 [Source:MGI Symbol;Acc:MGI:2153084]
104	Mir6236	9.177e-20	0.381272	1	1	1.76878e-15	ENSMUSG00000098973	microRNA 6236 [Source:MGI Symbol;Acc:MGI:5530929]
105	Diablo	9.29941e-20	-0.297907	0.553	0.506	1.79237e-15	ENSMUSG00000029433	diablo, IAP-binding mitochondrial protein [Source:MGI Symbol;Acc:MGI:1913843]
106	Vav3	1.008e-19	-0.459516	0.815	0.823	1.94281e-15	ENSMUSG00000033721	vav 3 oncogene [Source:MGI Symbol;Acc:MGI:1888518]
107	Pclo	1.16099e-19	-0.378109	0.974	0.967	2.23769e-15	ENSMUSG00000061601	piccolo (presynaptic cytomatrix protein) [Source:MGI Symbol;Acc:MGI:1349390]
108	Rgs6	1.41414e-19	-0.636108	0.585	0.625	2.7256e-15	ENSMUSG00000021219	regulator of G-protein signaling 6 [Source:MGI Symbol;Acc:MGI:1354730]
109	S100b	1.57074e-19	-0.530981	0.649	0.699	3.02745e-15	ENSMUSG00000033208	S100 protein, beta polypeptide, neural [Source:MGI Symbol;Acc:MGI:98217]
110	CT010467.1	1.60368e-19	0.330145	0.6	0.354	3.09093e-15	NA	NA
111	Pafah1b1	1.85579e-19	-0.397577	0.636	0.639	3.57684e-15	ENSMUSG00000020745	platelet-activating factor acetylhydrolase, isoform 1b, subunit 1 [Source:MGI Symbol;Acc:MGI:109520]
112	Apba1	2.23362e-19	-0.410358	0.801	0.815	4.30507e-15	ENSMUSG00000024897	amyloid beta (A4) precursor protein binding, family A, member 1 [Source:MGI Symbol;Acc:MGI:1860297]
113	Cdh18	2.25547e-19	-0.500513	0.888	0.906	4.3472e-15	ENSMUSG00000040420	cadherin 18 [Source:MGI Symbol;Acc:MGI:1344366]
114	Dnm1	2.53615e-19	-0.388777	0.914	0.891	4.88818e-15	ENSMUSG00000026825	dynamin 1 [Source:MGI Symbol;Acc:MGI:107384]
115	Wdr26	2.60565e-19	-0.472917	0.456	0.53	5.02213e-15	ENSMUSG00000038733	WD repeat domain 26 [Source:MGI Symbol;Acc:MGI:1923825]
116	mt-Atp6	3.55533e-19	0.75363	0.399	0.175	6.85254e-15	ENSMUSG00000064357	mitochondrially encoded ATP synthase 6 [Source:MGI Symbol;Acc:MGI:99927]
117	1500004A13Rik	4.53301e-19	-0.466627	0.657	0.706	8.73693e-15	ENSMUSG00000098912	RIKEN cDNA 1500004A13 gene [Source:MGI Symbol;Acc:MGI:2442808]
118	Kcnt1	4.72117e-19	-0.503836	0.593	0.662	9.09958e-15	ENSMUSG00000058740	potassium channel, subfamily T, member 1 [Source:MGI Symbol;Acc:MGI:1924627]
119	Akap8l	4.77239e-19	-0.304444	0.777	0.717	9.19831e-15	ENSMUSG00000002625	A kinase (PRKA) anchor protein 8-like [Source:MGI Symbol;Acc:MGI:1860606]
120	Kcnab2	7.0877e-19	-0.273923	0.746	0.681	1.36608e-14	ENSMUSG00000028931	potassium voltage-gated channel, shaker-related subfamily, beta member 2 [Source:MGI Symbol;Acc:MGI:109239]
121	Abca5	7.68174e-19	-0.415824	0.652	0.652	1.48058e-14	ENSMUSG00000018800	ATP-binding cassette, sub-family A (ABC1), member 5 [Source:MGI Symbol;Acc:MGI:2386607]
122	Ptchd4	8.33387e-19	-0.442115	0.392	0.415	1.60627e-14	ENSMUSG00000042256	patched domain containing 4 [Source:MGI Symbol;Acc:MGI:1920485]
123	Elavl3	1.07395e-18	-0.355431	0.836	0.821	2.06992e-14	ENSMUSG00000003410	ELAV like RNA binding protein 3 [Source:MGI Symbol;Acc:MGI:109157]
124	Cacnb4	1.16841e-18	-0.435677	0.663	0.677	2.25199e-14	ENSMUSG00000017412	calcium channel, voltage-dependent, beta 4 subunit [Source:MGI Symbol;Acc:MGI:103301]
125	Kcnip1	1.19761e-18	-0.608267	0.823	0.843	2.30827e-14	ENSMUSG00000053519	Kv channel-interacting protein 1 [Source:MGI Symbol;Acc:MGI:1917607]
126	Sntg1	1.34388e-18	-0.399387	0.89	0.879	2.59019e-14	ENSMUSG00000025909	syntrophin, gamma 1 [Source:MGI Symbol;Acc:MGI:1918346]
127	Rbfox2	1.3476e-18	-0.342196	0.896	0.872	2.59736e-14	ENSMUSG00000033565	RNA binding protein, fox-1 homolog (C. elegans) 2 [Source:MGI Symbol;Acc:MGI:1933973]
128	Fam193b	1.91178e-18	-0.362969	0.874	0.828	3.68476e-14	ENSMUSG00000021495	family with sequence similarity 193, member B [Source:MGI Symbol;Acc:MGI:2385851]
129	Fam219a	2.0954e-18	-0.33124	0.612	0.586	4.03867e-14	ENSMUSG00000028439	family with sequence similarity 219, member A [Source:MGI Symbol;Acc:MGI:1919151]
130	Kdm4b	2.23243e-18	-0.432481	0.463	0.48	4.30278e-14	ENSMUSG00000024201	lysine (K)-specific demethylase 4B [Source:MGI Symbol;Acc:MGI:2442355]
131	Hivep3	2.41887e-18	-0.387973	0.726	0.737	4.66213e-14	ENSMUSG00000028634	human immunodeficiency virus type I enhancer binding protein 3 [Source:MGI Symbol;Acc:MGI:106589]
132	Ncoa1	2.53085e-18	-0.30836	0.649	0.612	4.87796e-14	ENSMUSG00000020647	nuclear receptor coactivator 1 [Source:MGI Symbol;Acc:MGI:1276523]
133	Rabgap1l	2.68623e-18	-0.288439	0.826	0.779	5.17745e-14	ENSMUSG00000026721	RAB GTPase activating protein 1-like [Source:MGI Symbol;Acc:MGI:1352507]
134	Atxn1	2.69507e-18	-0.453821	0.743	0.786	5.19448e-14	ENSMUSG00000046876	ataxin 1 [Source:MGI Symbol;Acc:MGI:104783]
135	Gripap1	3.11229e-18	-0.402615	0.53	0.545	5.99863e-14	ENSMUSG00000031153	GRIP1 associated protein 1 [Source:MGI Symbol;Acc:MGI:1859616]
136	Tspan17	7.06989e-18	-0.561587	0.394	0.506	1.36265e-13	ENSMUSG00000025875	tetraspanin 17 [Source:MGI Symbol;Acc:MGI:1921507]
137	Slc35f3	7.83933e-18	-0.521492	0.561	0.599	1.51095e-13	ENSMUSG00000057060	solute carrier family 35, member F3 [Source:MGI Symbol;Acc:MGI:2444426]
138	Map1b	7.86763e-18	-0.336985	0.989	0.983	1.51641e-13	ENSMUSG00000052727	microtubule-associated protein 1B [Source:MGI Symbol;Acc:MGI:1306778]
139	Galm	8.14604e-18	-0.470341	0.343	0.392	1.57007e-13	ENSMUSG00000035473	galactose mutarotase [Source:MGI Symbol;Acc:MGI:2442420]
140	Prkcz	9.05234e-18	-0.373444	0.512	0.521	1.74475e-13	ENSMUSG00000029053	protein kinase C, zeta [Source:MGI Symbol;Acc:MGI:97602]
141	Prkg1	9.79134e-18	-0.374731	0.976	0.989	1.88718e-13	ENSMUSG00000052920	protein kinase, cGMP-dependent, type I [Source:MGI Symbol;Acc:MGI:108174]
142	A830018L16Rik	1.07054e-17	-0.38564	0.796	0.768	2.06336e-13	ENSMUSG00000057715	RIKEN cDNA A830018L16 gene [Source:MGI Symbol;Acc:MGI:2444149]
143	Plcl1	1.15318e-17	-0.465662	0.636	0.662	2.22265e-13	ENSMUSG00000038349	phospholipase C-like 1 [Source:MGI Symbol;Acc:MGI:3036262]
144	Tom1l2	1.15541e-17	-0.461058	0.644	0.67	2.22695e-13	ENSMUSG00000000538	target of myb1-like 2 (chicken) [Source:MGI Symbol;Acc:MGI:2443306]
145	Robo1	1.25677e-17	-0.450743	0.679	0.691	2.42229e-13	ENSMUSG00000022883	roundabout guidance receptor 1 [Source:MGI Symbol;Acc:MGI:1274781]
146	Egfem1	1.30619e-17	-0.387529	0.919	0.937	2.51755e-13	ENSMUSG00000063600	EGF-like and EMI domain containing 1 [Source:MGI Symbol;Acc:MGI:1922990]
147	Gpr158	1.51832e-17	-0.411679	0.968	0.949	2.92641e-13	ENSMUSG00000045967	G protein-coupled receptor 158 [Source:MGI Symbol;Acc:MGI:2441697]
148	Ddx5	1.53729e-17	-0.440887	0.802	0.833	2.96298e-13	ENSMUSG00000020719	DEAD box helicase 5 [Source:MGI Symbol;Acc:MGI:105037]
149	Onecut2	1.58117e-17	-0.482138	0.571	0.615	3.04755e-13	ENSMUSG00000045991	one cut domain, family member 2 [Source:MGI Symbol;Acc:MGI:1891408]
150	Kif5b	1.64219e-17	-0.310754	0.509	0.505	3.16516e-13	ENSMUSG00000006740	kinesin family member 5B [Source:MGI Symbol;Acc:MGI:1098268]
151	Kank4	2.2653e-17	-0.521858	0.378	0.468	4.36613e-13	ENSMUSG00000035407	KN motif and ankyrin repeat domains 4 [Source:MGI Symbol;Acc:MGI:3043381]
152	Kctd20	2.3901e-17	-0.591708	0.359	0.477	4.60667e-13	ENSMUSG00000005936	potassium channel tetramerisation domain containing 20 [Source:MGI Symbol;Acc:MGI:1914239]
153	Rb1cc1	2.71773e-17	-0.356858	0.691	0.683	5.23815e-13	ENSMUSG00000025907	RB1-inducible coiled-coil 1 [Source:MGI Symbol;Acc:MGI:1341850]
154	Tanc2	3.97973e-17	-0.34866	0.914	0.903	7.67054e-13	ENSMUSG00000053580	tetratricopeptide repeat, ankyrin repeat and coiled-coil containing 2 [Source:MGI Symbol;Acc:MGI:2444121]
155	Tenm3	4.36466e-17	-0.359203	0.678	0.637	8.41245e-13	ENSMUSG00000031561	teneurin transmembrane protein 3 [Source:MGI Symbol;Acc:MGI:1345183]
156	Dab1	4.53705e-17	-0.446308	0.683	0.691	8.74471e-13	ENSMUSG00000028519	disabled 1 [Source:MGI Symbol;Acc:MGI:108554]
157	Epha6	5.17536e-17	-0.461488	0.746	0.732	9.97498e-13	ENSMUSG00000055540	Eph receptor A6 [Source:MGI Symbol;Acc:MGI:108034]
158	Vsnl1	5.5701e-17	-0.387198	0.549	0.549	1.07358e-12	ENSMUSG00000054459	visinin-like 1 [Source:MGI Symbol;Acc:MGI:1349453]
159	Rbfox3	5.59073e-17	-0.371826	0.778	0.764	1.07756e-12	ENSMUSG00000025576	RNA binding protein, fox-1 homolog (C. elegans) 3 [Source:MGI Symbol;Acc:MGI:106368]
160	Sorbs1	5.70093e-17	-0.318893	0.699	0.661	1.0988e-12	ENSMUSG00000025006	sorbin and SH3 domain containing 1 [Source:MGI Symbol;Acc:MGI:700014]
161	Grik4	5.87115e-17	-0.347443	0.713	0.694	1.1316e-12	ENSMUSG00000032017	glutamate receptor, ionotropic, kainate 4 [Source:MGI Symbol;Acc:MGI:95817]
162	Kmt2e	6.04242e-17	-0.336796	0.748	0.728	1.16462e-12	ENSMUSG00000029004	lysine (K)-specific methyltransferase 2E [Source:MGI Symbol;Acc:MGI:1924825]
163	Rps6ka2	7.42571e-17	-0.464737	0.585	0.633	1.43123e-12	ENSMUSG00000023809	ribosomal protein S6 kinase, polypeptide 2 [Source:MGI Symbol;Acc:MGI:1342290]
164	Dpysl3	1.01175e-16	-0.30414	0.571	0.56	1.95004e-12	ENSMUSG00000024501	dihydropyrimidinase-like 3 [Source:MGI Symbol;Acc:MGI:1349762]
165	Tenm4	1.40866e-16	-0.33858	0.78	0.743	2.71506e-12	ENSMUSG00000048078	teneurin transmembrane protein 4 [Source:MGI Symbol;Acc:MGI:2447063]
166	C130073E24Rik	1.44292e-16	-0.499156	0.568	0.582	2.78108e-12	ENSMUSG00000110246	RIKEN cDNA C130073E24 gene [Source:MGI Symbol;Acc:MGI:2442759]
167	Rexo2	1.69192e-16	-0.437507	0.329	0.388	3.261e-12	ENSMUSG00000032026	RNA exonuclease 2 [Source:MGI Symbol;Acc:MGI:1888981]
168	Ano4	2.07123e-16	-0.492022	0.766	0.797	3.99208e-12	ENSMUSG00000035189	anoctamin 4 [Source:MGI Symbol;Acc:MGI:2443344]
169	Nav2	2.37317e-16	-0.336759	0.86	0.828	4.57406e-12	ENSMUSG00000052512	neuron navigator 2 [Source:MGI Symbol;Acc:MGI:2183691]
170	Camta1	2.60565e-16	-0.317704	0.965	0.95	5.02214e-12	ENSMUSG00000014592	calmodulin binding transcription activator 1 [Source:MGI Symbol;Acc:MGI:2140230]
171	Rpl28	2.72976e-16	-0.493832	0.123	0.251	5.26133e-12	ENSMUSG00000030432	ribosomal protein L28 [Source:MGI Symbol;Acc:MGI:101839]
172	Hs6st3	2.77149e-16	-0.343993	0.692	0.651	5.34178e-12	ENSMUSG00000053465	heparan sulfate 6-O-sulfotransferase 3 [Source:MGI Symbol;Acc:MGI:1354960]
173	Sptb	3.13709e-16	-0.250437	0.52	0.469	6.04642e-12	ENSMUSG00000021061	spectrin beta, erythrocytic [Source:MGI Symbol;Acc:MGI:98387]
174	Rgs11	3.21526e-16	-0.440602	0.493	0.542	6.19709e-12	ENSMUSG00000024186	regulator of G-protein signaling 11 [Source:MGI Symbol;Acc:MGI:1354739]
175	Ctnnd2	3.21741e-16	-0.35911	0.775	0.794	6.20124e-12	ENSMUSG00000022240	catenin (cadherin associated protein), delta 2 [Source:MGI Symbol;Acc:MGI:1195966]
176	Insr	3.3713e-16	-0.36359	0.469	0.479	6.49785e-12	ENSMUSG00000005534	insulin receptor [Source:MGI Symbol;Acc:MGI:96575]
177	Ptpn4	3.63198e-16	-0.341985	0.501	0.51	7.00027e-12	ENSMUSG00000026384	protein tyrosine phosphatase, non-receptor type 4 [Source:MGI Symbol;Acc:MGI:1099792]
178	Plcb4	3.7545e-16	-0.250704	0.429	0.39	7.23642e-12	ENSMUSG00000039943	phospholipase C, beta 4 [Source:MGI Symbol;Acc:MGI:107464]
179	Ctif	3.76269e-16	-0.275261	0.745	0.709	7.25221e-12	ENSMUSG00000052928	CBP80/20-dependent translation initiation factor [Source:MGI Symbol;Acc:MGI:2685518]
180	Gm32647	4.06022e-16	-0.480786	0.82	0.84	7.82567e-12	ENSMUSG00000108532	predicted gene, 32647 [Source:MGI Symbol;Acc:MGI:5591806]
181	Kcnma1	4.24113e-16	-0.315154	0.743	0.712	8.17435e-12	ENSMUSG00000063142	potassium large conductance calcium-activated channel, subfamily M, alpha member 1 [Source:MGI Symbol;Acc:MGI:99923]
182	Nrf1	4.77036e-16	-0.510151	0.305	0.411	9.19439e-12	ENSMUSG00000058440	nuclear respiratory factor 1 [Source:MGI Symbol;Acc:MGI:1332235]
183	Galnt17	5.08219e-16	-0.320444	0.797	0.778	9.79542e-12	ENSMUSG00000034040	polypeptide N-acetylgalactosaminyltransferase 17 [Source:MGI Symbol;Acc:MGI:2137594]
184	Prkce	5.37024e-16	-0.258892	0.887	0.844	1.03506e-11	ENSMUSG00000045038	protein kinase C, epsilon [Source:MGI Symbol;Acc:MGI:97599]
185	Vti1a	6.05105e-16	-0.314744	0.663	0.641	1.16628e-11	ENSMUSG00000024983	vesicle transport through interaction with t-SNAREs 1A [Source:MGI Symbol;Acc:MGI:1855699]
186	Pkd1	6.53801e-16	-0.373215	0.895	0.869	1.26014e-11	ENSMUSG00000032855	polycystin 1, transient receptor potential channel interacting [Source:MGI Symbol;Acc:MGI:97603]
187	Ppp1r12b	6.64494e-16	-0.336797	0.764	0.752	1.28075e-11	ENSMUSG00000073557	protein phosphatase 1, regulatory subunit 12B [Source:MGI Symbol;Acc:MGI:1916417]
188	Xkr6	7.07879e-16	-0.390226	0.734	0.721	1.36437e-11	ENSMUSG00000035067	X-linked Kx blood group related 6 [Source:MGI Symbol;Acc:MGI:2447765]
189	Ints1	7.2661e-16	-0.380651	0.541	0.53	1.40047e-11	ENSMUSG00000029547	integrator complex subunit 1 [Source:MGI Symbol;Acc:MGI:1915760]
190	Rora	8.07502e-16	-0.265477	0.514	0.468	1.55638e-11	ENSMUSG00000032238	RAR-related orphan receptor alpha [Source:MGI Symbol;Acc:MGI:104661]
191	Gria2	8.39814e-16	-0.367783	0.829	0.801	1.61866e-11	ENSMUSG00000033981	glutamate receptor, ionotropic, AMPA2 (alpha 2) [Source:MGI Symbol;Acc:MGI:95809]
192	Lrfn5	9.84862e-16	-0.353876	0.887	0.901	1.89822e-11	ENSMUSG00000035653	leucine rich repeat and fibronectin type III domain containing 5 [Source:MGI Symbol;Acc:MGI:2144814]
193	Reep1	1.1229e-15	-0.328227	0.609	0.601	2.16429e-11	ENSMUSG00000052852	receptor accessory protein 1 [Source:MGI Symbol;Acc:MGI:1098827]
194	Kazn	1.4966e-15	-0.418873	0.758	0.79	2.88455e-11	ENSMUSG00000040606	kazrin, periplakin interacting protein [Source:MGI Symbol;Acc:MGI:1918779]
195	Zeb1	1.51006e-15	-0.32665	0.707	0.695	2.91048e-11	ENSMUSG00000024238	zinc finger E-box binding homeobox 1 [Source:MGI Symbol;Acc:MGI:1344313]
196	Pou6f1	1.59196e-15	-0.264097	0.338	0.321	3.06835e-11	ENSMUSG00000009739	POU domain, class 6, transcription factor 1 [Source:MGI Symbol;Acc:MGI:102935]
197	Brsk1	1.65028e-15	-0.329017	0.582	0.578	3.18074e-11	ENSMUSG00000035390	BR serine/threonine kinase 1 [Source:MGI Symbol;Acc:MGI:2685946]
198	Prph	1.79632e-15	-0.334628	0.793	0.772	3.46223e-11	ENSMUSG00000023484	peripherin [Source:MGI Symbol;Acc:MGI:97774]
199	Ube2b	1.98853e-15	-0.388889	0.544	0.593	3.8327e-11	ENSMUSG00000020390	ubiquitin-conjugating enzyme E2B [Source:MGI Symbol;Acc:MGI:102944]
200	Gnao1	2.01988e-15	-0.258032	0.601	0.56	3.89311e-11	ENSMUSG00000031748	guanine nucleotide binding protein, alpha O [Source:MGI Symbol;Acc:MGI:95775]
201	Kcnh7	2.06914e-15	-0.310014	0.949	0.934	3.98806e-11	ENSMUSG00000059742	potassium voltage-gated channel, subfamily H (eag-related), member 7 [Source:MGI Symbol;Acc:MGI:2159566]
202	Mbnl1	2.43915e-15	-0.279491	0.705	0.666	4.70122e-11	ENSMUSG00000027763	muscleblind like splicing factor 1 [Source:MGI Symbol;Acc:MGI:1928482]
203	Rtn4	2.6513e-15	-0.38356	0.587	0.622	5.11011e-11	ENSMUSG00000020458	reticulon 4 [Source:MGI Symbol;Acc:MGI:1915835]
204	Cacna2d3	2.95613e-15	-0.269839	0.743	0.699	5.69764e-11	ENSMUSG00000021991	calcium channel, voltage-dependent, alpha2/delta subunit 3 [Source:MGI Symbol;Acc:MGI:1338890]
205	Cpt1c	3.15167e-15	-0.328841	0.475	0.469	6.07452e-11	ENSMUSG00000007783	carnitine palmitoyltransferase 1c [Source:MGI Symbol;Acc:MGI:2446526]
206	Plekhd1	3.25786e-15	-0.441646	0.759	0.804	6.2792e-11	ENSMUSG00000066438	pleckstrin homology domain containing, family D (with coiled-coil domains) member 1 [Source:MGI Symbol;Acc:MGI:3036228]
207	Stk39	3.29775e-15	-0.348915	0.656	0.659	6.35608e-11	ENSMUSG00000027030	serine/threonine kinase 39 [Source:MGI Symbol;Acc:MGI:1858416]
208	Mapk10	3.60992e-15	-0.304718	0.818	0.812	6.95776e-11	ENSMUSG00000046709	mitogen-activated protein kinase 10 [Source:MGI Symbol;Acc:MGI:1346863]
209	Foxn3	3.6476e-15	-0.384778	0.662	0.695	7.03039e-11	ENSMUSG00000033713	forkhead box N3 [Source:MGI Symbol;Acc:MGI:1918625]
210	Tbc1d9b	3.77633e-15	-0.445409	0.427	0.497	7.27849e-11	ENSMUSG00000036644	TBC1 domain family, member 9B [Source:MGI Symbol;Acc:MGI:1924045]
211	Nxpe4	4.32762e-15	-0.41431	0.635	0.662	8.34105e-11	ENSMUSG00000044229	neurexophilin and PC-esterase domain family, member 4 [Source:MGI Symbol;Acc:MGI:1924792]
212	4732471J01Rik	4.72045e-15	-0.335928	0.48	0.474	9.09819e-11	ENSMUSG00000053714	RIKEN cDNA 4732471J01 gene [Source:MGI Symbol;Acc:MGI:3603586]
213	Mapk11	5.44054e-15	-0.429572	0.405	0.425	1.04861e-10	ENSMUSG00000053137	mitogen-activated protein kinase 11 [Source:MGI Symbol;Acc:MGI:1338024]
214	Dbn1	5.46173e-15	-0.257514	0.533	0.494	1.05269e-10	ENSMUSG00000034675	drebrin 1 [Source:MGI Symbol;Acc:MGI:1931838]
215	Sbk1	5.49448e-15	-0.451511	0.48	0.506	1.05901e-10	ENSMUSG00000042978	SH3-binding kinase 1 [Source:MGI Symbol;Acc:MGI:2135937]
216	St3gal3	5.50662e-15	-0.369411	0.512	0.552	1.06135e-10	ENSMUSG00000028538	ST3 beta-galactoside alpha-2,3-sialyltransferase 3 [Source:MGI Symbol;Acc:MGI:1316659]
217	Ggnbp2	5.55014e-15	-0.336042	0.726	0.731	1.06973e-10	ENSMUSG00000020530	gametogenetin binding protein 2 [Source:MGI Symbol;Acc:MGI:2387356]
218	Arfgef2	5.70319e-15	-0.266617	0.56	0.514	1.09923e-10	ENSMUSG00000074582	ADP-ribosylation factor guanine nucleotide-exchange factor 2 (brefeldin A-inhibited) [Source:MGI Symbol;Acc:MGI:2139354]
219	Akap12	6.6295e-15	-0.286426	0.581	0.556	1.27777e-10	ENSMUSG00000038587	A kinase (PRKA) anchor protein (gravin) 12 [Source:MGI Symbol;Acc:MGI:1932576]
220	Etl4	7.09996e-15	-0.338884	0.943	0.927	1.36845e-10	ENSMUSG00000036617	enhancer trap locus 4 [Source:MGI Symbol;Acc:MGI:95454]
221	Dpp6	7.84922e-15	-0.292179	0.992	0.983	1.51286e-10	ENSMUSG00000061576	dipeptidylpeptidase 6 [Source:MGI Symbol;Acc:MGI:94921]
222	Slc9a9	8.40624e-15	-0.262456	0.919	0.874	1.62022e-10	ENSMUSG00000031129	solute carrier family 9 (sodium/hydrogen exchanger), member 9 [Source:MGI Symbol;Acc:MGI:2679732]
223	Zmym2	9.17722e-15	-0.261875	0.6	0.568	1.76882e-10	ENSMUSG00000021945	zinc finger, MYM-type 2 [Source:MGI Symbol;Acc:MGI:1923257]
224	Dnajc7	9.29823e-15	-0.318064	0.388	0.389	1.79214e-10	ENSMUSG00000014195	DnaJ heat shock protein family (Hsp40) member C7 [Source:MGI Symbol;Acc:MGI:1928373]
225	Dop1b	9.4171e-15	-0.262782	0.777	0.739	1.81505e-10	ENSMUSG00000022946	DOP1 leucine zipper like protein B [Source:MGI Symbol;Acc:MGI:1917278]
226	Airn	1.02906e-14	-0.372188	0.716	0.705	1.98341e-10	ENSMUSG00000078247	antisense Igf2r RNA [Source:MGI Symbol;Acc:MGI:1353471]
227	Fgf12	1.07488e-14	-0.332284	0.955	0.95	2.07172e-10	ENSMUSG00000022523	fibroblast growth factor 12 [Source:MGI Symbol;Acc:MGI:109183]
228	Ankrd12	1.23702e-14	-0.300783	0.774	0.761	2.38423e-10	ENSMUSG00000034647	ankyrin repeat domain 12 [Source:MGI Symbol;Acc:MGI:1914357]
229	Sv2c	1.24239e-14	-0.320893	0.695	0.688	2.39459e-10	ENSMUSG00000051111	synaptic vesicle glycoprotein 2c [Source:MGI Symbol;Acc:MGI:1922459]
230	Ubn2	1.32504e-14	-0.303165	0.622	0.607	2.55387e-10	ENSMUSG00000038538	ubinuclein 2 [Source:MGI Symbol;Acc:MGI:2444236]
231	Pcdh9	1.39287e-14	-0.405692	0.943	0.937	2.68462e-10	ENSMUSG00000055421	protocadherin 9 [Source:MGI Symbol;Acc:MGI:1306801]
232	Rgs7bp	1.61545e-14	-0.268889	0.815	0.766	3.11361e-10	ENSMUSG00000021719	regulator of G-protein signalling 7 binding protein [Source:MGI Symbol;Acc:MGI:106334]
233	Map4	1.69103e-14	-0.305211	0.756	0.743	3.2593e-10	ENSMUSG00000032479	microtubule-associated protein 4 [Source:MGI Symbol;Acc:MGI:97178]
234	Apba2	2.04547e-14	-0.373248	0.636	0.646	3.94245e-10	ENSMUSG00000030519	amyloid beta (A4) precursor protein-binding, family A, member 2 [Source:MGI Symbol;Acc:MGI:1261791]
235	Vezt	2.06784e-14	-0.273247	0.517	0.495	3.98556e-10	ENSMUSG00000036099	vezatin, adherens junctions transmembrane protein [Source:MGI Symbol;Acc:MGI:2143698]
236	Nefh	2.16352e-14	-0.35905	0.761	0.754	4.16997e-10	ENSMUSG00000020396	neurofilament, heavy polypeptide [Source:MGI Symbol;Acc:MGI:97309]
237	Clk4	2.20198e-14	-0.279915	0.52	0.492	4.2441e-10	ENSMUSG00000020385	CDC like kinase 4 [Source:MGI Symbol;Acc:MGI:1098551]
238	Rab6b	2.51143e-14	-0.35987	0.56	0.585	4.84054e-10	ENSMUSG00000032549	RAB6B, member RAS oncogene family [Source:MGI Symbol;Acc:MGI:107283]
239	Taok3	2.62101e-14	-0.271954	0.552	0.526	5.05173e-10	ENSMUSG00000061288	TAO kinase 3 [Source:MGI Symbol;Acc:MGI:3041177]
240	Tmem214	2.84957e-14	-0.315752	0.498	0.503	5.49226e-10	ENSMUSG00000038828	transmembrane protein 214 [Source:MGI Symbol;Acc:MGI:1916046]
241	Cdk10	2.84958e-14	-0.406415	0.528	0.561	5.49228e-10	ENSMUSG00000033862	cyclin-dependent kinase 10 [Source:MGI Symbol;Acc:MGI:2448549]
242	Fstl5	2.87127e-14	-0.311982	0.6	0.575	5.53409e-10	ENSMUSG00000034098	follistatin-like 5 [Source:MGI Symbol;Acc:MGI:2442179]
243	Pth1r	3.00814e-14	-0.450386	0.742	0.716	5.7979e-10	ENSMUSG00000032492	parathyroid hormone 1 receptor [Source:MGI Symbol;Acc:MGI:97801]
244	Dock10	3.01176e-14	-0.300535	0.791	0.766	5.80487e-10	ENSMUSG00000038608	dedicator of cytokinesis 10 [Source:MGI Symbol;Acc:MGI:2146320]
245	App	3.18206e-14	-0.305039	0.675	0.668	6.13311e-10	ENSMUSG00000022892	amyloid beta (A4) precursor protein [Source:MGI Symbol;Acc:MGI:88059]
246	mt-Co2	3.19924e-14	0.54857	0.298	0.126	6.16621e-10	ENSMUSG00000064354	mitochondrially encoded cytochrome c oxidase II [Source:MGI Symbol;Acc:MGI:102503]
247	Huwe1	3.29015e-14	-0.258929	0.751	0.709	6.34144e-10	ENSMUSG00000025261	HECT, UBA and WWE domain containing 1 [Source:MGI Symbol;Acc:MGI:1926884]
248	Gm9013	3.3163e-14	-0.491124	0.424	0.516	6.39185e-10	ENSMUSG00000087286	predicted gene 9013 [Source:MGI Symbol;Acc:MGI:3646930]
249	Ephb2	3.3209e-14	-0.334765	0.405	0.383	6.4007e-10	ENSMUSG00000028664	Eph receptor B2 [Source:MGI Symbol;Acc:MGI:99611]
250	Galnt13	3.43032e-14	-0.32086	0.954	0.941	6.61159e-10	ENSMUSG00000060988	polypeptide N-acetylgalactosaminyltransferase 13 [Source:MGI Symbol;Acc:MGI:2139447]
251	Anapc10	3.61627e-14	-0.389766	0.29	0.338	6.96999e-10	ENSMUSG00000036977	anaphase promoting complex subunit 10 [Source:MGI Symbol;Acc:MGI:1916249]
252	Agl	3.6574e-14	-0.355826	0.582	0.574	7.04928e-10	ENSMUSG00000033400	amylo-1,6-glucosidase, 4-alpha-glucanotransferase [Source:MGI Symbol;Acc:MGI:1924809]
253	Nrxn2	3.72258e-14	-0.34079	0.778	0.761	7.1749e-10	ENSMUSG00000033768	neurexin II [Source:MGI Symbol;Acc:MGI:1096362]
254	Enah	3.90193e-14	-0.267366	0.903	0.881	7.52057e-10	ENSMUSG00000022995	ENAH actin regulator [Source:MGI Symbol;Acc:MGI:108360]
255	Map7d1	3.94358e-14	-0.305595	0.708	0.687	7.60086e-10	ENSMUSG00000028849	MAP7 domain containing 1 [Source:MGI Symbol;Acc:MGI:2384297]
256	Cmip	4.47945e-14	-0.300535	0.659	0.655	8.63368e-10	ENSMUSG00000034390	c-Maf inducing protein [Source:MGI Symbol;Acc:MGI:1921690]
257	Zmym4	4.94411e-14	-0.280155	0.517	0.499	9.52928e-10	ENSMUSG00000042446	zinc finger, MYM-type 4 [Source:MGI Symbol;Acc:MGI:1915035]
258	Thsd4	5.20222e-14	-0.412279	0.431	0.486	1.00268e-09	ENSMUSG00000032289	thrombospondin, type I, domain containing 4 [Source:MGI Symbol;Acc:MGI:2672033]
259	Dscam	5.20759e-14	-0.300824	0.777	0.767	1.00371e-09	ENSMUSG00000050272	DS cell adhesion molecule [Source:MGI Symbol;Acc:MGI:1196281]
260	Chd9	6.35014e-14	-0.275391	0.689	0.658	1.22393e-09	ENSMUSG00000056608	chromodomain helicase DNA binding protein 9 [Source:MGI Symbol;Acc:MGI:1924001]
261	Ptprd	6.50915e-14	-0.380821	0.967	0.968	1.25457e-09	ENSMUSG00000028399	protein tyrosine phosphatase, receptor type, D [Source:MGI Symbol;Acc:MGI:97812]
262	Pde4b	6.99091e-14	-0.269248	0.807	0.766	1.34743e-09	ENSMUSG00000028525	phosphodiesterase 4B, cAMP specific [Source:MGI Symbol;Acc:MGI:99557]
263	Ctnna2	7.51978e-14	-0.288817	0.99	0.981	1.44936e-09	ENSMUSG00000063063	catenin (cadherin associated protein), alpha 2 [Source:MGI Symbol;Acc:MGI:88275]
264	Mdga2	7.62942e-14	-0.288567	0.856	0.841	1.47049e-09	ENSMUSG00000034912	MAM domain containing glycosylphosphatidylinositol anchor 2 [Source:MGI Symbol;Acc:MGI:2444706]
265	Slc2a13	7.99311e-14	-0.346558	0.555	0.559	1.54059e-09	ENSMUSG00000036298	solute carrier family 2 (facilitated glucose transporter), member 13 [Source:MGI Symbol;Acc:MGI:2146030]
266	Sntb2	8.24262e-14	-0.355784	0.3	0.316	1.58868e-09	ENSMUSG00000041308	syntrophin, basic 2 [Source:MGI Symbol;Acc:MGI:101771]
267	Rnf150	9.14893e-14	-0.294143	0.558	0.534	1.76336e-09	ENSMUSG00000047747	ring finger protein 150 [Source:MGI Symbol;Acc:MGI:2443860]
268	Chchd3	9.86814e-14	-0.276962	0.552	0.527	1.90199e-09	ENSMUSG00000053768	coiled-coil-helix-coiled-coil-helix domain containing 3 [Source:MGI Symbol;Acc:MGI:1913325]
269	Galnt2l	1.02122e-13	-0.351708	0.522	0.55	1.96831e-09	NA	NA
270	Rbm25	1.0683e-13	-0.290515	0.871	0.848	2.05904e-09	ENSMUSG00000010608	RNA binding motif protein 25 [Source:MGI Symbol;Acc:MGI:1914289]
271	Spop	1.19827e-13	-0.369141	0.51	0.532	2.30955e-09	ENSMUSG00000057522	speckle-type BTB/POZ protein [Source:MGI Symbol;Acc:MGI:1343085]
272	Dnajc21	1.26534e-13	-0.366267	0.447	0.472	2.43881e-09	ENSMUSG00000044224	DnaJ heat shock protein family (Hsp40) member C21 [Source:MGI Symbol;Acc:MGI:1925371]
273	Idh3g	1.39838e-13	-0.353546	0.287	0.327	2.69523e-09	ENSMUSG00000002010	isocitrate dehydrogenase 3 (NAD+), gamma [Source:MGI Symbol;Acc:MGI:1099463]
274	Tcerg1	1.49828e-13	-0.271634	0.571	0.557	2.88778e-09	ENSMUSG00000024498	transcription elongation regulator 1 (CA150) [Source:MGI Symbol;Acc:MGI:1926421]
275	Ssh2	1.60622e-13	-0.267351	0.507	0.498	3.09583e-09	ENSMUSG00000037926	slingshot protein phosphatase 2 [Source:MGI Symbol;Acc:MGI:2679255]
276	Htr1f	1.62107e-13	-0.360529	0.71	0.69	3.12445e-09	ENSMUSG00000050783	5-hydroxytryptamine (serotonin) receptor 1F [Source:MGI Symbol;Acc:MGI:99842]
277	Hoxc4	1.6701e-13	-0.399509	0.332	0.385	3.21895e-09	ENSMUSG00000075394	homeobox C4 [Source:MGI Symbol;Acc:MGI:96195]
278	Zfand3	1.69516e-13	-0.272783	0.421	0.403	3.26724e-09	ENSMUSG00000044477	zinc finger, AN1-type domain 3 [Source:MGI Symbol;Acc:MGI:1096572]
279	Clmp	1.69575e-13	-0.413627	0.502	0.546	3.26839e-09	ENSMUSG00000032024	CXADR-like membrane protein [Source:MGI Symbol;Acc:MGI:1918816]
280	Mbd5	1.82223e-13	-0.288988	0.598	0.596	3.51217e-09	ENSMUSG00000036792	methyl-CpG binding domain protein 5 [Source:MGI Symbol;Acc:MGI:2138934]
281	Opcml	1.93349e-13	-0.410758	0.941	0.934	3.72662e-09	ENSMUSG00000062257	opioid binding protein/cell adhesion molecule-like [Source:MGI Symbol;Acc:MGI:97397]
282	Gsk3b	1.94473e-13	-0.290795	0.498	0.488	3.74827e-09	ENSMUSG00000022812	glycogen synthase kinase 3 beta [Source:MGI Symbol;Acc:MGI:1861437]
283	4930402H24Rik	1.96237e-13	-0.254203	0.855	0.814	3.78226e-09	NA	NA
284	Exoc4	2.01143e-13	-0.289189	0.587	0.578	3.87684e-09	ENSMUSG00000029763	exocyst complex component 4 [Source:MGI Symbol;Acc:MGI:1096376]
285	Sgsm1	2.02935e-13	-0.359351	0.333	0.386	3.91136e-09	ENSMUSG00000042216	small G protein signaling modulator 1 [Source:MGI Symbol;Acc:MGI:107320]
286	Ank2	2.15935e-13	-0.267726	0.998	0.996	4.16193e-09	ENSMUSG00000032826	ankyrin 2, brain [Source:MGI Symbol;Acc:MGI:88025]
287	Shroom3	2.23097e-13	-0.322569	0.391	0.389	4.29997e-09	ENSMUSG00000029381	shroom family member 3 [Source:MGI Symbol;Acc:MGI:1351655]
288	Rgs2	2.23601e-13	-0.462342	0.242	0.324	4.30968e-09	ENSMUSG00000026360	regulator of G-protein signaling 2 [Source:MGI Symbol;Acc:MGI:1098271]
289	Glg1	2.42963e-13	-0.352289	0.533	0.56	4.68286e-09	ENSMUSG00000003316	golgi apparatus protein 1 [Source:MGI Symbol;Acc:MGI:104967]
290	Dner	2.8018e-13	-0.326397	0.52	0.521	5.40018e-09	ENSMUSG00000036766	delta/notch-like EGF repeat containing [Source:MGI Symbol;Acc:MGI:2152889]
291	Usp13	3.07526e-13	-0.274782	0.552	0.531	5.92725e-09	ENSMUSG00000056900	ubiquitin specific peptidase 13 (isopeptidase T-3) [Source:MGI Symbol;Acc:MGI:1919857]
292	Rtn3	3.34936e-13	-0.278684	0.871	0.844	6.45556e-09	ENSMUSG00000024758	reticulon 3 [Source:MGI Symbol;Acc:MGI:1339970]
293	Stx12	3.67995e-13	-0.373287	0.333	0.372	7.09274e-09	ENSMUSG00000028879	syntaxin 12 [Source:MGI Symbol;Acc:MGI:1931027]
294	Plcb1	3.90266e-13	-0.358711	0.648	0.665	7.52199e-09	ENSMUSG00000051177	phospholipase C, beta 1 [Source:MGI Symbol;Acc:MGI:97613]
295	Clec2l	4.27232e-13	-0.300896	0.531	0.514	8.23448e-09	ENSMUSG00000079598	C-type lectin domain family 2, member L [Source:MGI Symbol;Acc:MGI:2141402]
296	Phc2	4.47932e-13	-0.330493	0.389	0.408	8.63344e-09	ENSMUSG00000028796	polyhomeotic 2 [Source:MGI Symbol;Acc:MGI:1860454]
297	Thrb	4.76165e-13	-0.326101	0.445	0.441	9.1776e-09	ENSMUSG00000021779	thyroid hormone receptor beta [Source:MGI Symbol;Acc:MGI:98743]
298	Rasal2	4.76977e-13	-0.261595	0.573	0.546	9.19325e-09	ENSMUSG00000070565	RAS protein activator like 2 [Source:MGI Symbol;Acc:MGI:2443881]
299	Marchf11	4.8753e-13	-0.258568	0.458	0.419	9.39666e-09	ENSMUSG00000022269	membrane associated ring-CH-type finger 11 [Source:MGI Symbol;Acc:MGI:3608327]
300	Pacsin1	5.76361e-13	-0.298831	0.759	0.746	1.11088e-08	ENSMUSG00000040276	protein kinase C and casein kinase substrate in neurons 1 [Source:MGI Symbol;Acc:MGI:1345181]
301	Senp2	5.77969e-13	-0.254771	0.349	0.332	1.11398e-08	ENSMUSG00000022855	SUMO/sentrin specific peptidase 2 [Source:MGI Symbol;Acc:MGI:1923076]
302	Dtnb	7.24748e-13	-0.314604	0.592	0.593	1.39688e-08	ENSMUSG00000071454	dystrobrevin, beta [Source:MGI Symbol;Acc:MGI:1203728]
303	Capn2	7.34465e-13	-0.299514	0.533	0.526	1.41561e-08	ENSMUSG00000026509	calpain 2 [Source:MGI Symbol;Acc:MGI:88264]
304	Rgs7	7.54029e-13	-0.3598	0.817	0.819	1.45331e-08	ENSMUSG00000026527	regulator of G protein signaling 7 [Source:MGI Symbol;Acc:MGI:1346089]
305	Hecw1	7.76723e-13	-0.277554	0.943	0.928	1.49706e-08	ENSMUSG00000021301	HECT, C2 and WW domain containing E3 ubiquitin protein ligase 1 [Source:MGI Symbol;Acc:MGI:2444115]
306	Acaca	8.02511e-13	-0.257408	0.592	0.561	1.54676e-08	ENSMUSG00000020532	acetyl-Coenzyme A carboxylase alpha [Source:MGI Symbol;Acc:MGI:108451]
307	Limk1	8.77393e-13	-0.303446	0.47	0.488	1.69109e-08	ENSMUSG00000029674	LIM-domain containing, protein kinase [Source:MGI Symbol;Acc:MGI:104572]
308	mt-Co3	9.21075e-13	0.494505	0.394	0.21	1.77528e-08	ENSMUSG00000064358	mitochondrially encoded cytochrome c oxidase III [Source:MGI Symbol;Acc:MGI:102502]
309	Auts2	9.62379e-13	-0.290309	0.842	0.826	1.85489e-08	ENSMUSG00000029673	autism susceptibility candidate 2 [Source:MGI Symbol;Acc:MGI:1919847]
310	Kcnc1	1.00813e-12	-0.358245	0.499	0.524	1.94306e-08	ENSMUSG00000058975	potassium voltage gated channel, Shaw-related subfamily, member 1 [Source:MGI Symbol;Acc:MGI:96667]
311	Sparcl1	1.00862e-12	-0.391843	0.486	0.531	1.94401e-08	ENSMUSG00000029309	SPARC-like 1 [Source:MGI Symbol;Acc:MGI:108110]
312	Mdfic2	1.01189e-12	-0.369033	0.429	0.494	1.95032e-08	ENSMUSG00000090667	MyoD family inhibitor domain containing 2 [Source:MGI Symbol;Acc:MGI:2685611]
313	Epn1	1.03546e-12	-0.332599	0.423	0.443	1.99574e-08	ENSMUSG00000035203	epsin 1 [Source:MGI Symbol;Acc:MGI:1333763]
314	Ank3	1.05752e-12	-0.278896	0.947	0.914	2.03827e-08	ENSMUSG00000069601	ankyrin 3, epithelial [Source:MGI Symbol;Acc:MGI:88026]
315	Stmn2	1.17675e-12	-0.325899	0.561	0.574	2.26806e-08	ENSMUSG00000027500	stathmin-like 2 [Source:MGI Symbol;Acc:MGI:98241]
316	Resf1	1.32683e-12	-0.521822	0.332	0.396	2.55733e-08	ENSMUSG00000032712	retroelement silencing factor 1 [Source:MGI Symbol;Acc:MGI:1914496]
317	Ano3	1.48852e-12	-0.399354	0.676	0.686	2.86898e-08	ENSMUSG00000074968	anoctamin 3 [Source:MGI Symbol;Acc:MGI:3613666]
318	Fggy	1.59824e-12	-0.400054	0.364	0.43	3.08044e-08	ENSMUSG00000028573	FGGY carbohydrate kinase domain containing [Source:MGI Symbol;Acc:MGI:1922828]
319	Cntn1	1.67804e-12	-0.305476	0.713	0.724	3.23426e-08	ENSMUSG00000055022	contactin 1 [Source:MGI Symbol;Acc:MGI:105980]
320	Heatr5a	1.78061e-12	-0.256931	0.864	0.83	3.43196e-08	ENSMUSG00000035181	HEAT repeat containing 5A [Source:MGI Symbol;Acc:MGI:2444133]
321	Cpeb3	1.86988e-12	-0.315403	0.499	0.508	3.604e-08	ENSMUSG00000039652	cytoplasmic polyadenylation element binding protein 3 [Source:MGI Symbol;Acc:MGI:2443075]
322	Clcn3	1.94059e-12	-0.303908	0.356	0.378	3.74029e-08	ENSMUSG00000004319	chloride channel, voltage-sensitive 3 [Source:MGI Symbol;Acc:MGI:103555]
323	Fam110b	1.95149e-12	-0.345813	0.381	0.433	3.7613e-08	ENSMUSG00000049119	family with sequence similarity 110, member B [Source:MGI Symbol;Acc:MGI:1916593]
324	Asxl2	1.97859e-12	-0.307809	0.51	0.508	3.81354e-08	ENSMUSG00000037486	ASXL transcriptional regulator 2 [Source:MGI Symbol;Acc:MGI:1922552]
325	Gm26871	2.00588e-12	-0.261017	0.927	0.898	3.86614e-08	ENSMUSG00000097311	predicted gene, 26871 [Source:MGI Symbol;Acc:MGI:5477365]
326	Kctd16	2.05433e-12	-0.302988	0.778	0.743	3.95952e-08	ENSMUSG00000051401	potassium channel tetramerisation domain containing 16 [Source:MGI Symbol;Acc:MGI:1914659]
327	Lims1	2.13235e-12	-0.250948	0.494	0.463	4.10989e-08	ENSMUSG00000019920	LIM and senescent cell antigen-like domains 1 [Source:MGI Symbol;Acc:MGI:1195263]
328	Pcsk2	2.47054e-12	-0.254652	0.64	0.612	4.76172e-08	ENSMUSG00000027419	proprotein convertase subtilisin/kexin type 2 [Source:MGI Symbol;Acc:MGI:97512]
329	Osbpl10	2.56152e-12	-0.338805	0.676	0.708	4.93707e-08	ENSMUSG00000040875	oxysterol binding protein-like 10 [Source:MGI Symbol;Acc:MGI:1921736]
330	B4galnt1	2.57293e-12	-0.299914	0.321	0.323	4.95906e-08	ENSMUSG00000006731	beta-1,4-N-acetyl-galactosaminyl transferase 1 [Source:MGI Symbol;Acc:MGI:1342057]
331	Aopep	2.85856e-12	-0.259547	0.82	0.781	5.50959e-08	ENSMUSG00000021458	aminopeptidase O [Source:MGI Symbol;Acc:MGI:1919311]
332	Fbxw7	2.91326e-12	-0.324437	0.365	0.374	5.61501e-08	ENSMUSG00000028086	F-box and WD-40 domain protein 7 [Source:MGI Symbol;Acc:MGI:1354695]
333	Ppp4r1l-ps	2.94389e-12	-0.384157	0.794	0.794	5.67405e-08	ENSMUSG00000121504	protein phosphatase 4, regulatory subunit 1-like, pseudogene [Source:NCBI gene (formerly Entrezgene);Acc:100043911]
334	Ppp4r1l-ps	2.94389e-12	-0.384157	0.794	0.794	5.67405e-08	ENSMUSG00000055897	protein phosphatase 4, regulatory subunit 1-like, pseudogene [Source:MGI Symbol;Acc:MGI:1924560]
335	Mapt	3.29415e-12	-0.313958	0.946	0.926	6.34915e-08	ENSMUSG00000018411	microtubule-associated protein tau [Source:MGI Symbol;Acc:MGI:97180]
336	Maged1	3.35554e-12	-0.341454	0.525	0.545	6.46747e-08	ENSMUSG00000025151	MAGE family member D1 [Source:MGI Symbol;Acc:MGI:1930187]
337	Rbm5	3.55627e-12	-0.276308	0.735	0.714	6.85435e-08	ENSMUSG00000032580	RNA binding motif protein 5 [Source:MGI Symbol;Acc:MGI:1933204]
338	Grip1	3.68731e-12	-0.315209	0.941	0.948	7.10692e-08	ENSMUSG00000034813	glutamate receptor interacting protein 1 [Source:MGI Symbol;Acc:MGI:1921303]
339	Eef1d	3.75526e-12	-0.354276	0.282	0.32	7.23789e-08	ENSMUSG00000055762	eukaryotic translation elongation factor 1 delta (guanine nucleotide exchange protein) [Source:MGI Symbol;Acc:MGI:1913906]
340	Scn1b	3.79724e-12	-0.305744	0.36	0.389	7.31879e-08	ENSMUSG00000019194	sodium channel, voltage-gated, type I, beta [Source:MGI Symbol;Acc:MGI:98247]
341	6330411D24Rik	3.79734e-12	-0.315118	0.844	0.825	7.319e-08	ENSMUSG00000110067	RIKEN cDNA 6330411D24 gene [Source:MGI Symbol;Acc:MGI:1917975]
342	Syt1	4.20426e-12	-0.275848	0.92	0.912	8.10329e-08	ENSMUSG00000035864	synaptotagmin I [Source:MGI Symbol;Acc:MGI:99667]
343	A230057D06Rik	4.2848e-12	-0.257486	0.962	0.937	8.25853e-08	ENSMUSG00000109394	RIKEN cDNA A230057D06 gene [Source:MGI Symbol;Acc:MGI:2442922]
344	Entpd5	4.54751e-12	-0.381652	0.4	0.455	8.76488e-08	ENSMUSG00000021236	ectonucleoside triphosphate diphosphohydrolase 5 [Source:MGI Symbol;Acc:MGI:1321385]
345	Pde4d	5.7157e-12	-0.279476	0.904	0.874	1.10164e-07	ENSMUSG00000021699	phosphodiesterase 4D, cAMP specific [Source:MGI Symbol;Acc:MGI:99555]
346	Adk	5.85732e-12	-0.309604	0.509	0.503	1.12894e-07	ENSMUSG00000039197	adenosine kinase [Source:MGI Symbol;Acc:MGI:87930]
347	Flt3	6.07951e-12	-0.308697	0.724	0.708	1.17176e-07	ENSMUSG00000042817	FMS-like tyrosine kinase 3 [Source:MGI Symbol;Acc:MGI:95559]
348	Gm1976	6.35992e-12	-0.254054	0.486	0.486	1.22581e-07	ENSMUSG00000066057	predicted gene 1976 [Source:MGI Symbol;Acc:MGI:3780145]
349	Edil3	6.83205e-12	-0.304767	0.952	0.932	1.31681e-07	ENSMUSG00000034488	EGF-like repeats and discoidin I-like domains 3 [Source:MGI Symbol;Acc:MGI:1329025]
350	Ube2k	6.93183e-12	-0.312018	0.404	0.437	1.33604e-07	ENSMUSG00000029203	ubiquitin-conjugating enzyme E2K [Source:MGI Symbol;Acc:MGI:1858216]
351	Rab3c	7.83482e-12	-0.365091	0.593	0.601	1.51008e-07	ENSMUSG00000021700	RAB3C, member RAS oncogene family [Source:MGI Symbol;Acc:MGI:1914545]
352	Limch1	7.99592e-12	-0.25793	0.555	0.53	1.54113e-07	ENSMUSG00000037736	LIM and calponin homology domains 1 [Source:MGI Symbol;Acc:MGI:1924819]
353	Ppp2r2c	8.3447e-12	-0.272255	0.482	0.469	1.60836e-07	ENSMUSG00000029120	protein phosphatase 2, regulatory subunit B, gamma [Source:MGI Symbol;Acc:MGI:2442660]
354	Tmem184b	8.39466e-12	-0.421616	0.287	0.37	1.61799e-07	ENSMUSG00000009035	transmembrane protein 184b [Source:MGI Symbol;Acc:MGI:2445179]
355	Flywch1	9.31942e-12	-0.30271	0.49	0.503	1.79622e-07	ENSMUSG00000040097	FLYWCH-type zinc finger 1 [Source:MGI Symbol;Acc:MGI:2442638]
356	Trnp1	9.40813e-12	-0.275036	0.523	0.506	1.81332e-07	ENSMUSG00000056596	TMF1-regulated nuclear protein 1 [Source:MGI Symbol;Acc:MGI:1916789]
357	Gtf2i	9.66357e-12	-0.269855	0.673	0.648	1.86256e-07	ENSMUSG00000060261	general transcription factor II I [Source:MGI Symbol;Acc:MGI:1202722]
358	Ankrd17	9.90478e-12	-0.277552	0.711	0.702	1.90905e-07	ENSMUSG00000055204	ankyrin repeat domain 17 [Source:MGI Symbol;Acc:MGI:1932101]
359	Cdc14b	1.12909e-11	-0.281995	0.344	0.346	2.17621e-07	ENSMUSG00000033102	CDC14 cell division cycle 14B [Source:MGI Symbol;Acc:MGI:2441808]
360	Srrm4	1.16809e-11	-0.341973	0.515	0.548	2.25137e-07	ENSMUSG00000063919	serine/arginine repetitive matrix 4 [Source:MGI Symbol;Acc:MGI:1916205]
361	Gm9856	1.21316e-11	-0.386736	0.238	0.291	2.33825e-07	ENSMUSG00000110945	predicted gene 9856 [Source:MGI Symbol;Acc:MGI:3704347]
362	Sirt7	1.23798e-11	-0.289377	0.309	0.334	2.38607e-07	ENSMUSG00000025138	sirtuin 7 [Source:MGI Symbol;Acc:MGI:2385849]
363	Dennd10	1.25676e-11	-0.350676	0.27	0.324	2.42228e-07	ENSMUSG00000024993	DENN domain containing 10 [Source:MGI Symbol;Acc:MGI:1915144]
364	Ube4a	1.34371e-11	-0.27561	0.478	0.461	2.58987e-07	ENSMUSG00000059890	ubiquitination factor E4A [Source:MGI Symbol;Acc:MGI:2154580]
365	Papola	1.42338e-11	-0.304518	0.453	0.486	2.74342e-07	ENSMUSG00000021111	poly (A) polymerase alpha [Source:MGI Symbol;Acc:MGI:109301]
366	Tmem132e	1.57307e-11	-0.337048	0.491	0.502	3.03194e-07	ENSMUSG00000020701	transmembrane protein 132E [Source:MGI Symbol;Acc:MGI:2685490]
367	Nr6a1	1.69972e-11	-0.374348	0.407	0.462	3.27604e-07	ENSMUSG00000063972	nuclear receptor subfamily 6, group A, member 1 [Source:MGI Symbol;Acc:MGI:1352459]
368	Fat3	1.75642e-11	-0.263751	0.914	0.894	3.38533e-07	ENSMUSG00000074505	FAT atypical cadherin 3 [Source:MGI Symbol;Acc:MGI:2444314]
369	Kifap3	1.88202e-11	-0.272677	0.48	0.48	3.6274e-07	ENSMUSG00000026585	kinesin-associated protein 3 [Source:MGI Symbol;Acc:MGI:107566]
370	Mccc1	1.91131e-11	-0.279985	0.263	0.287	3.68385e-07	ENSMUSG00000027709	methylcrotonoyl-Coenzyme A carboxylase 1 (alpha) [Source:MGI Symbol;Acc:MGI:1919289]
371	Gphn	1.97372e-11	0.32785	0.998	0.999	3.80415e-07	ENSMUSG00000047454	gephyrin [Source:MGI Symbol;Acc:MGI:109602]
372	Atraid	2.03188e-11	-0.38659	0.38	0.434	3.91625e-07	ENSMUSG00000013622	all-trans retinoic acid induced differentiation factor [Source:MGI Symbol;Acc:MGI:1918918]
373	Mdm2	2.12469e-11	-0.340604	0.45	0.466	4.09512e-07	ENSMUSG00000020184	transformed mouse 3T3 cell double minute 2 [Source:MGI Symbol;Acc:MGI:96952]
374	Rcan2	2.32957e-11	-0.297706	0.6	0.612	4.49002e-07	ENSMUSG00000039601	regulator of calcineurin 2 [Source:MGI Symbol;Acc:MGI:1858219]
375	Zfp664	2.37307e-11	-0.297333	0.365	0.357	4.57385e-07	ENSMUSG00000079215	zinc finger protein 664 [Source:MGI Symbol;Acc:MGI:2442505]
376	Dcc	2.42207e-11	-0.451877	0.582	0.593	4.6683e-07	ENSMUSG00000060534	deleted in colorectal carcinoma [Source:MGI Symbol;Acc:MGI:94869]
377	Lias	2.50324e-11	-0.345992	0.295	0.317	4.82474e-07	ENSMUSG00000029199	lipoic acid synthetase [Source:MGI Symbol;Acc:MGI:1934604]
378	Mir99ahg	2.61144e-11	-0.26453	0.493	0.477	5.03329e-07	ENSMUSG00000090386	Mir99a and Mirlet7c-1 host gene (non-protein coding) [Source:MGI Symbol;Acc:MGI:1919929]
379	Rabep1	2.97019e-11	-0.306774	0.507	0.53	5.72475e-07	ENSMUSG00000020817	rabaptin, RAB GTPase binding effector protein 1 [Source:MGI Symbol;Acc:MGI:1860236]
380	Ppp1r9a	3.21203e-11	-0.253468	0.463	0.444	6.19086e-07	ENSMUSG00000032827	protein phosphatase 1, regulatory subunit 9A [Source:MGI Symbol;Acc:MGI:2442401]
381	Arid5b	3.39693e-11	-0.264131	0.423	0.412	6.54725e-07	ENSMUSG00000019947	AT rich interactive domain 5B (MRF1-like) [Source:MGI Symbol;Acc:MGI:2175912]
382	Lhfpl3	3.45066e-11	-0.297106	0.595	0.59	6.65079e-07	ENSMUSG00000106379	lipoma HMGIC fusion partner-like 3 [Source:MGI Symbol;Acc:MGI:1925076]
383	Pacs1	3.51521e-11	-0.278299	0.325	0.319	6.77522e-07	ENSMUSG00000024855	phosphofurin acidic cluster sorting protein 1 [Source:MGI Symbol;Acc:MGI:1277113]
384	Brinp2	3.81686e-11	-0.273307	0.416	0.412	7.35662e-07	ENSMUSG00000004031	bone morphogenic protein/retinoic acid inducible neural-specific 2 [Source:MGI Symbol;Acc:MGI:2443333]
385	Ptprm	3.8471e-11	-0.2826	0.348	0.36	7.41491e-07	ENSMUSG00000033278	protein tyrosine phosphatase, receptor type, M [Source:MGI Symbol;Acc:MGI:102694]
386	C77080	3.92352e-11	-0.411757	0.25	0.312	7.5622e-07	ENSMUSG00000050390	expressed sequence C77080 [Source:MGI Symbol;Acc:MGI:2140651]
387	Akap6	3.96604e-11	-0.260626	0.946	0.945	7.64415e-07	ENSMUSG00000061603	A kinase (PRKA) anchor protein 6 [Source:MGI Symbol;Acc:MGI:3050566]
388	9330159M07Rik	4.04189e-11	-0.292045	0.381	0.396	7.79035e-07	ENSMUSG00000097177	RIKEN cDNA 9330159M07 gene [Source:MGI Symbol;Acc:MGI:2442519]
389	Tmem178b	4.34865e-11	-0.311163	0.565	0.583	8.38158e-07	ENSMUSG00000057716	transmembrane protein 178B [Source:MGI Symbol;Acc:MGI:3647581]
390	4930447C04Rik	4.56481e-11	-0.258762	0.506	0.483	8.79821e-07	ENSMUSG00000021098	RIKEN cDNA 4930447C04 gene [Source:MGI Symbol;Acc:MGI:1923051]
391	Grid2	4.90392e-11	-0.335091	0.831	0.83	9.45181e-07	ENSMUSG00000071424	glutamate receptor, ionotropic, delta 2 [Source:MGI Symbol;Acc:MGI:95813]
392	Nkain3	4.96184e-11	-0.27744	0.55	0.527	9.56345e-07	ENSMUSG00000055761	Na+/K+ transporting ATPase interacting 3 [Source:MGI Symbol;Acc:MGI:2444830]
393	Tmem117	4.96666e-11	-0.284947	0.729	0.719	9.57274e-07	ENSMUSG00000063296	transmembrane protein 117 [Source:MGI Symbol;Acc:MGI:2444580]
394	Vat1l	5.23057e-11	-0.316328	0.37	0.393	1.00814e-06	ENSMUSG00000046844	vesicle amine transport protein 1 like [Source:MGI Symbol;Acc:MGI:2142534]
395	Atp1a3	5.2378e-11	-0.269196	0.949	0.927	1.00953e-06	ENSMUSG00000040907	ATPase, Na+/K+ transporting, alpha 3 polypeptide [Source:MGI Symbol;Acc:MGI:88107]
396	Tango2	5.37543e-11	-0.331294	0.534	0.568	1.03606e-06	ENSMUSG00000013539	transport and golgi organization 2 [Source:MGI Symbol;Acc:MGI:101825]
397	Xpnpep1	5.4708e-11	-0.355426	0.309	0.367	1.05444e-06	ENSMUSG00000025027	X-prolyl aminopeptidase (aminopeptidase P) 1, soluble [Source:MGI Symbol;Acc:MGI:2180003]
398	Tmem19	5.87727e-11	-0.362453	0.293	0.361	1.13279e-06	ENSMUSG00000069520	transmembrane protein 19 [Source:MGI Symbol;Acc:MGI:1914476]
399	Cpe	6.42765e-11	-0.289028	0.553	0.543	1.23887e-06	ENSMUSG00000037852	carboxypeptidase E [Source:MGI Symbol;Acc:MGI:101932]
400	Gnb1	6.50767e-11	-0.281121	0.396	0.415	1.25429e-06	ENSMUSG00000029064	guanine nucleotide binding protein (G protein), beta 1 [Source:MGI Symbol;Acc:MGI:95781]
401	Grm7	6.5735e-11	-0.321027	0.866	0.828	1.26698e-06	ENSMUSG00000056755	glutamate receptor, metabotropic 7 [Source:MGI Symbol;Acc:MGI:1351344]
402	Tmem135	6.70919e-11	-0.299064	0.386	0.414	1.29313e-06	ENSMUSG00000039428	transmembrane protein 135 [Source:MGI Symbol;Acc:MGI:1920009]
403	Cerk	7.14043e-11	-0.291751	0.354	0.397	1.37625e-06	ENSMUSG00000035891	ceramide kinase [Source:MGI Symbol;Acc:MGI:2386052]
404	Cdh12	7.46654e-11	-0.299083	0.834	0.807	1.4391e-06	ENSMUSG00000040452	cadherin 12 [Source:MGI Symbol;Acc:MGI:109503]
405	Cacna1c	7.52167e-11	-0.313341	0.754	0.703	1.44973e-06	ENSMUSG00000051331	calcium channel, voltage-dependent, L type, alpha 1C subunit [Source:MGI Symbol;Acc:MGI:103013]
406	Snapc3	7.60154e-11	-0.331187	0.344	0.393	1.46512e-06	ENSMUSG00000028483	small nuclear RNA activating complex, polypeptide 3 [Source:MGI Symbol;Acc:MGI:1916338]
407	Pcmt1	7.6585e-11	-0.384678	0.281	0.338	1.4761e-06	ENSMUSG00000019795	protein-L-isoaspartate (D-aspartate) O-methyltransferase 1 [Source:MGI Symbol;Acc:MGI:97502]
408	Runx1t1	8.04674e-11	-0.306582	0.499	0.506	1.55093e-06	ENSMUSG00000006586	RUNX1 translocation partner 1 [Source:MGI Symbol;Acc:MGI:104793]
409	Cacna2d1	8.15497e-11	-0.291615	0.604	0.577	1.57179e-06	ENSMUSG00000040118	calcium channel, voltage-dependent, alpha2/delta subunit 1 [Source:MGI Symbol;Acc:MGI:88295]
410	Atp6v0a1	8.40682e-11	-0.286928	0.876	0.858	1.62033e-06	ENSMUSG00000019302	ATPase, H+ transporting, lysosomal V0 subunit A1 [Source:MGI Symbol;Acc:MGI:103286]
411	Coro2b	8.57278e-11	-0.265358	0.483	0.474	1.65232e-06	ENSMUSG00000041729	coronin, actin binding protein, 2B [Source:MGI Symbol;Acc:MGI:2444283]
412	Zfp941	9.07804e-11	-0.282167	0.37	0.37	1.7497e-06	ENSMUSG00000060314	zinc finger protein 941 [Source:MGI Symbol;Acc:MGI:3039601]
413	Zc2hc1a	9.14472e-11	-0.315457	0.376	0.397	1.76255e-06	ENSMUSG00000043542	zinc finger, C2HC-type containing 1A [Source:MGI Symbol;Acc:MGI:1914556]
414	Ogdhl	9.26423e-11	-0.343492	0.329	0.353	1.78559e-06	ENSMUSG00000021913	oxoglutarate dehydrogenase-like [Source:MGI Symbol;Acc:MGI:3616088]
415	Pcyt2	9.33474e-11	-0.30159	0.421	0.414	1.79918e-06	ENSMUSG00000025137	phosphate cytidylyltransferase 2, ethanolamine [Source:MGI Symbol;Acc:MGI:1915921]
416	Nrg1	9.51992e-11	-0.458436	0.959	0.971	1.83487e-06	ENSMUSG00000062991	neuregulin 1 [Source:MGI Symbol;Acc:MGI:96083]
417	Nrg1	9.51992e-11	-0.458436	0.959	0.971	1.83487e-06	ENSMUSG00000118541	neuregulin 1 [Source:MGI Symbol;Acc:MGI:96083]
418	Zranb1	9.57894e-11	-0.264363	0.478	0.461	1.84624e-06	ENSMUSG00000030967	zinc finger, RAN-binding domain containing 1 [Source:MGI Symbol;Acc:MGI:106441]
419	Gm26673	1.07532e-10	-0.286727	0.37	0.388	2.07258e-06	ENSMUSG00000097596	predicted gene, 26673 [Source:MGI Symbol;Acc:MGI:5477167]
420	Cyfip1	1.11375e-10	-0.285707	0.502	0.498	2.14663e-06	ENSMUSG00000030447	cytoplasmic FMR1 interacting protein 1 [Source:MGI Symbol;Acc:MGI:1338801]
421	Dynll2	1.25732e-10	-0.347575	0.233	0.274	2.42336e-06	ENSMUSG00000020483	dynein light chain LC8-type 2 [Source:MGI Symbol;Acc:MGI:1915347]
422	Gm17922	1.32854e-10	-0.324576	0.314	0.35	2.56063e-06	ENSMUSG00000115632	predicted gene, 17922 [Source:MGI Symbol;Acc:MGI:5010107]
423	Bin1	1.34344e-10	-0.360537	0.807	0.81	2.58935e-06	ENSMUSG00000024381	bridging integrator 1 [Source:MGI Symbol;Acc:MGI:108092]
424	Nceh1	1.35697e-10	-0.349882	0.311	0.359	2.61541e-06	ENSMUSG00000027698	neutral cholesterol ester hydrolase 1 [Source:MGI Symbol;Acc:MGI:2443191]
425	1700012D14Rik	1.49297e-10	-0.347683	0.281	0.33	2.87756e-06	NA	NA
426	Nipal2	1.52934e-10	-0.253909	0.539	0.513	2.94765e-06	ENSMUSG00000038879	NIPA-like domain containing 2 [Source:MGI Symbol;Acc:MGI:1924488]
427	Dpp10	1.54545e-10	-0.290266	0.959	0.924	2.9787e-06	ENSMUSG00000036815	dipeptidylpeptidase 10 [Source:MGI Symbol;Acc:MGI:2442409]
428	Ralyl	1.60625e-10	-0.289394	0.904	0.886	3.0959e-06	ENSMUSG00000039717	RALY RNA binding protein-like [Source:MGI Symbol;Acc:MGI:1924147]
429	Ube2h	1.76729e-10	-0.252878	0.362	0.359	3.40627e-06	ENSMUSG00000039159	ubiquitin-conjugating enzyme E2H [Source:MGI Symbol;Acc:MGI:104632]
430	Chst9	1.76745e-10	-0.320178	0.311	0.341	3.40658e-06	ENSMUSG00000047161	carbohydrate (N-acetylgalactosamine 4-0) sulfotransferase 9 [Source:MGI Symbol;Acc:MGI:1918617]
431	Gm3294	1.9624e-10	-0.255934	0.303	0.302	3.78234e-06	ENSMUSG00000092090	predicted gene 3294 [Source:MGI Symbol;Acc:MGI:3781472]
432	Oxct1	1.98268e-10	-0.274708	0.536	0.526	3.82141e-06	ENSMUSG00000022186	3-oxoacid CoA transferase 1 [Source:MGI Symbol;Acc:MGI:1914291]
433	Gm11613	2.00434e-10	-0.412035	0.191	0.303	3.86317e-06	ENSMUSG00000085586	predicted gene 11613 [Source:MGI Symbol;Acc:MGI:3651819]
434	Bicral	2.12395e-10	-0.287407	0.598	0.607	4.0937e-06	ENSMUSG00000036568	BRD4 interacting chromatin remodeling complex associated protein like [Source:MGI Symbol;Acc:MGI:2673855]
435	Ntrk3	2.25516e-10	-0.277995	0.903	0.891	4.3466e-06	ENSMUSG00000059146	neurotrophic tyrosine kinase, receptor, type 3 [Source:MGI Symbol;Acc:MGI:97385]
436	Rasgrf2	2.34455e-10	-0.276956	0.324	0.339	4.51889e-06	ENSMUSG00000021708	RAS protein-specific guanine nucleotide-releasing factor 2 [Source:MGI Symbol;Acc:MGI:109137]
437	Osbpl3	2.39759e-10	-0.346478	0.493	0.512	4.62111e-06	ENSMUSG00000029822	oxysterol binding protein-like 3 [Source:MGI Symbol;Acc:MGI:1918970]
438	Prdm10	2.41997e-10	-0.281765	0.396	0.404	4.66426e-06	ENSMUSG00000042496	PR domain containing 10 [Source:MGI Symbol;Acc:MGI:2682952]
439	Arrdc1	2.47167e-10	-0.289421	0.252	0.277	4.7639e-06	ENSMUSG00000026972	arrestin domain containing 1 [Source:MGI Symbol;Acc:MGI:2446136]
440	Hmgb1	2.51814e-10	-0.354434	0.27	0.354	4.85347e-06	ENSMUSG00000066551	high mobility group box 1 [Source:MGI Symbol;Acc:MGI:96113]
441	Htr1d	2.60966e-10	-0.312386	0.266	0.32	5.02987e-06	ENSMUSG00000070687	5-hydroxytryptamine (serotonin) receptor 1D [Source:MGI Symbol;Acc:MGI:96276]
442	Khdrbs2	2.61885e-10	-0.347213	0.483	0.468	5.04757e-06	ENSMUSG00000026058	KH domain containing, RNA binding, signal transduction associated 2 [Source:MGI Symbol;Acc:MGI:2159649]
443	Sgcd	2.68106e-10	-0.344408	0.906	0.884	5.16747e-06	ENSMUSG00000020354	sarcoglycan, delta (dystrophin-associated glycoprotein) [Source:MGI Symbol;Acc:MGI:1346525]
444	Cntnap1	2.80495e-10	-0.309965	0.595	0.596	5.40626e-06	ENSMUSG00000017167	contactin associated protein-like 1 [Source:MGI Symbol;Acc:MGI:1858201]
445	Rfx7	3.16422e-10	-0.285832	0.49	0.498	6.09872e-06	ENSMUSG00000037674	regulatory factor X, 7 [Source:MGI Symbol;Acc:MGI:2442675]
446	Tnks2	3.26282e-10	-0.307618	0.389	0.423	6.28876e-06	ENSMUSG00000024811	tankyrase, TRF1-interacting ankyrin-related ADP-ribose polymerase 2 [Source:MGI Symbol;Acc:MGI:1921743]
447	Slc23a2	3.93601e-10	-0.33457	0.297	0.348	7.58627e-06	ENSMUSG00000027340	solute carrier family 23 (nucleobase transporters), member 2 [Source:MGI Symbol;Acc:MGI:1859682]
448	Qrich1	4.16814e-10	-0.266504	0.386	0.372	8.03368e-06	ENSMUSG00000006673	glutamine-rich 1 [Source:MGI Symbol;Acc:MGI:1916482]
449	Gclm	4.19415e-10	-0.361204	0.239	0.297	8.08381e-06	ENSMUSG00000028124	glutamate-cysteine ligase, modifier subunit [Source:MGI Symbol;Acc:MGI:104995]
450	Jmjd1c	4.23661e-10	-0.260786	0.759	0.764	8.16565e-06	ENSMUSG00000037876	jumonji domain containing 1C [Source:MGI Symbol;Acc:MGI:1918614]
451	Czib	4.23944e-10	-0.429584	0.187	0.283	8.1711e-06	ENSMUSG00000028608	CXXC motif containing zinc binding protein [Source:MGI Symbol;Acc:MGI:1921348]
452	Gm4924	4.29111e-10	-0.251533	0.37	0.39	8.27068e-06	ENSMUSG00000073427	predicted gene 4924 [Source:MGI Symbol;Acc:MGI:3643133]
453	Ttll11	5.23866e-10	-0.281536	0.407	0.415	1.0097e-05	ENSMUSG00000026885	tubulin tyrosine ligase-like family, member 11 [Source:MGI Symbol;Acc:MGI:1921660]
454	Arih1	5.44612e-10	-0.303842	0.41	0.446	1.04968e-05	ENSMUSG00000025234	ariadne RBR E3 ubiquitin protein ligase 1 [Source:MGI Symbol;Acc:MGI:1344363]
455	Rubcn	5.56125e-10	-0.262455	0.368	0.378	1.07188e-05	ENSMUSG00000035629	RUN domain and cysteine-rich domain containing, Beclin 1-interacting protein [Source:MGI Symbol;Acc:MGI:1915160]
456	Gbf1	5.78735e-10	-0.275601	0.447	0.455	1.11545e-05	ENSMUSG00000025224	golgi-specific brefeldin A-resistance factor 1 [Source:MGI Symbol;Acc:MGI:1861607]
457	Rhbdl3	6.02402e-10	-0.289788	0.411	0.414	1.16107e-05	ENSMUSG00000017692	rhomboid like 3 [Source:MGI Symbol;Acc:MGI:2179276]
458	Dctn4	6.04975e-10	-0.268432	0.373	0.383	1.16603e-05	ENSMUSG00000024603	dynactin 4 [Source:MGI Symbol;Acc:MGI:1914915]
459	Thy1	6.15912e-10	-0.392263	0.18	0.276	1.18711e-05	ENSMUSG00000032011	thymus cell antigen 1, theta [Source:MGI Symbol;Acc:MGI:98747]
460	Nlk	6.40617e-10	-0.255738	0.285	0.303	1.23473e-05	ENSMUSG00000017376	nemo like kinase [Source:MGI Symbol;Acc:MGI:1201387]
461	Cntn5	6.50397e-10	-0.412325	0.569	0.611	1.25357e-05	ENSMUSG00000039488	contactin 5 [Source:MGI Symbol;Acc:MGI:3042287]
462	Mnat1	7.03236e-10	-0.296101	0.404	0.423	1.35542e-05	ENSMUSG00000021103	menage a trois 1 [Source:MGI Symbol;Acc:MGI:106207]
463	Myo1e	7.17619e-10	-0.277826	0.667	0.654	1.38314e-05	ENSMUSG00000032220	myosin IE [Source:MGI Symbol;Acc:MGI:106621]
464	Zfp955b	7.25748e-10	-0.267956	0.244	0.273	1.39881e-05	ENSMUSG00000096910	zinc finger protein 955B [Source:MGI Symbol;Acc:MGI:4834573]
465	Ano1	7.33624e-10	-0.305164	0.726	0.734	1.41399e-05	ENSMUSG00000031075	anoctamin 1, calcium activated chloride channel [Source:MGI Symbol;Acc:MGI:2142149]
466	Slc38a9	7.55406e-10	-0.258223	0.354	0.36	1.45597e-05	ENSMUSG00000047789	solute carrier family 38, member 9 [Source:MGI Symbol;Acc:MGI:1918839]
467	Dnajc1	7.97467e-10	-0.314281	0.378	0.412	1.53704e-05	ENSMUSG00000026740	DnaJ heat shock protein family (Hsp40) member C1 [Source:MGI Symbol;Acc:MGI:103268]
468	Haghl	8.61756e-10	-0.299085	0.472	0.49	1.66095e-05	ENSMUSG00000061046	hydroxyacylglutathione hydrolase-like [Source:MGI Symbol;Acc:MGI:1919877]
469	Smg7	9.15473e-10	-0.267428	0.38	0.401	1.76448e-05	ENSMUSG00000042772	SMG7 nonsense mediated mRNA decay factor [Source:MGI Symbol;Acc:MGI:2682334]
470	Bclaf1	9.48223e-10	-0.276683	0.528	0.541	1.8276e-05	ENSMUSG00000037608	BCL2-associated transcription factor 1 [Source:MGI Symbol;Acc:MGI:1917580]
471	Reep2	9.89852e-10	-0.321897	0.325	0.372	1.90784e-05	ENSMUSG00000038555	receptor accessory protein 2 [Source:MGI Symbol;Acc:MGI:2385070]
472	Etfa	1.01896e-09	-0.264235	0.317	0.321	1.96395e-05	ENSMUSG00000032314	electron transferring flavoprotein, alpha polypeptide [Source:MGI Symbol;Acc:MGI:106092]
473	Mark3	1.09684e-09	-0.250153	0.466	0.472	2.11405e-05	ENSMUSG00000007411	MAP/microtubule affinity regulating kinase 3 [Source:MGI Symbol;Acc:MGI:1341865]
474	Sfxn5	1.09836e-09	-0.322396	0.44	0.466	2.11698e-05	ENSMUSG00000033720	sideroflexin 5 [Source:MGI Symbol;Acc:MGI:2137681]
475	Ino80	1.132e-09	-0.301251	0.514	0.553	2.18182e-05	ENSMUSG00000034154	INO80 complex subunit [Source:MGI Symbol;Acc:MGI:1915392]
476	Mtus1	1.39738e-09	-0.33007	0.285	0.356	2.69331e-05	ENSMUSG00000045636	mitochondrial tumor suppressor 1 [Source:MGI Symbol;Acc:MGI:2142572]
477	5730522E02Rik	1.4272e-09	-0.253033	0.241	0.259	2.75079e-05	ENSMUSG00000032985	RIKEN cDNA 5730522E02 gene [Source:MGI Symbol;Acc:MGI:1917876]
478	Nav1	1.66726e-09	-0.274387	0.952	0.948	3.21348e-05	ENSMUSG00000009418	neuron navigator 1 [Source:MGI Symbol;Acc:MGI:2183683]
479	Dlc1	1.74901e-09	-0.307649	0.389	0.43	3.37104e-05	ENSMUSG00000031523	deleted in liver cancer 1 [Source:MGI Symbol;Acc:MGI:1354949]
480	Sec62	1.7942e-09	-0.30794	0.226	0.28	3.45814e-05	ENSMUSG00000027706	SEC62 homolog (S. cerevisiae) [Source:MGI Symbol;Acc:MGI:1916526]
481	Lcor	2.03455e-09	-0.295549	0.373	0.396	3.92138e-05	ENSMUSG00000025019	ligand dependent nuclear receptor corepressor [Source:MGI Symbol;Acc:MGI:2443930]
482	Atp8a2	2.06546e-09	-0.298297	0.957	0.963	3.98096e-05	ENSMUSG00000021983	ATPase, aminophospholipid transporter-like, class I, type 8A, member 2 [Source:MGI Symbol;Acc:MGI:1354710]
483	Slc9a7	2.07537e-09	-0.266584	0.402	0.415	4.00007e-05	ENSMUSG00000037341	solute carrier family 9 (sodium/hydrogen exchanger), member 7 [Source:MGI Symbol;Acc:MGI:2444530]
484	Bmpr2	2.12174e-09	-0.272903	0.338	0.35	4.08944e-05	ENSMUSG00000067336	bone morphogenetic protein receptor, type II (serine/threonine kinase) [Source:MGI Symbol;Acc:MGI:1095407]
485	Tmtc1	2.12553e-09	-0.37842	0.542	0.556	4.09674e-05	ENSMUSG00000030306	transmembrane and tetratricopeptide repeat containing 1 [Source:MGI Symbol;Acc:MGI:3039590]
486	Zfp971	2.3597e-09	-0.260211	0.273	0.277	4.54808e-05	ENSMUSG00000074519	zinc finger protein 971 [Source:MGI Symbol;Acc:MGI:1261426]
487	F8	2.36739e-09	-0.257543	0.258	0.274	4.5629e-05	ENSMUSG00000031196	coagulation factor VIII [Source:MGI Symbol;Acc:MGI:88383]
488	Fgfr2	2.39264e-09	-0.251082	0.37	0.371	4.61158e-05	ENSMUSG00000030849	fibroblast growth factor receptor 2 [Source:MGI Symbol;Acc:MGI:95523]
489	Traf3	2.57113e-09	-0.305209	0.415	0.452	4.95559e-05	ENSMUSG00000021277	TNF receptor-associated factor 3 [Source:MGI Symbol;Acc:MGI:108041]
490	Igsf3	2.58573e-09	-0.254619	0.246	0.276	4.98373e-05	ENSMUSG00000042035	immunoglobulin superfamily, member 3 [Source:MGI Symbol;Acc:MGI:1926158]
491	Col5a3	2.77241e-09	-0.358908	0.231	0.301	5.34355e-05	ENSMUSG00000004098	collagen, type V, alpha 3 [Source:MGI Symbol;Acc:MGI:1858212]
492	Cnot4	2.88625e-09	-0.263957	0.47	0.497	5.56296e-05	ENSMUSG00000038784	CCR4-NOT transcription complex, subunit 4 [Source:MGI Symbol;Acc:MGI:1859026]
493	Clstn2	3.1114e-09	-0.264464	0.622	0.606	5.9969e-05	ENSMUSG00000032452	calsyntenin 2 [Source:MGI Symbol;Acc:MGI:1929897]
494	Podxl2	3.25849e-09	-0.290033	0.37	0.382	6.28041e-05	ENSMUSG00000033152	podocalyxin-like 2 [Source:MGI Symbol;Acc:MGI:2442488]
495	Gm38157	3.29077e-09	-0.363089	0.185	0.268	6.34264e-05	ENSMUSG00000103364	predicted gene, 38157 [Source:MGI Symbol;Acc:MGI:5611385]
496	Gm26691	3.34085e-09	-0.261171	0.404	0.397	6.43915e-05	ENSMUSG00000097911	predicted gene, 26691 [Source:MGI Symbol;Acc:MGI:5477185]
497	Sik3	3.50879e-09	-0.274005	0.306	0.33	6.76283e-05	ENSMUSG00000034135	SIK family kinase 3 [Source:MGI Symbol;Acc:MGI:2446296]
498	Uck2	3.95539e-09	-0.26916	0.335	0.348	7.62362e-05	ENSMUSG00000026558	uridine-cytidine kinase 2 [Source:MGI Symbol;Acc:MGI:1931744]
499	Camk2a	4.78752e-09	-0.330349	0.313	0.317	9.22746e-05	ENSMUSG00000024617	calcium/calmodulin-dependent protein kinase II alpha [Source:MGI Symbol;Acc:MGI:88256]
500	Map6	4.95901e-09	-0.253566	0.49	0.488	9.558e-05	ENSMUSG00000055407	microtubule-associated protein 6 [Source:MGI Symbol;Acc:MGI:1201690]
501	Lrrcc1	5.04104e-09	-0.353353	0.367	0.433	9.7161e-05	ENSMUSG00000027550	leucine rich repeat and coiled-coil domain containing 1 [Source:MGI Symbol;Acc:MGI:1918960]
502	Scg5	5.40479e-09	-0.272682	0.419	0.428	0.000104172	ENSMUSG00000023236	secretogranin V [Source:MGI Symbol;Acc:MGI:98289]
503	Chst8	5.87222e-09	-0.276785	0.407	0.43	0.000113181	ENSMUSG00000060402	carbohydrate sulfotransferase 8 [Source:MGI Symbol;Acc:MGI:1916197]
504	Nrxn3	5.94637e-09	-0.256309	0.809	0.781	0.00011461	ENSMUSG00000066392	neurexin III [Source:MGI Symbol;Acc:MGI:1096389]
505	Armh3	5.98698e-09	-0.326315	0.337	0.386	0.000115393	ENSMUSG00000039901	armadillo-like helical domain containing 3 [Source:MGI Symbol;Acc:MGI:1918867]
506	Pbx4	6.35645e-09	-0.357233	0.246	0.32	0.000122514	ENSMUSG00000031860	pre B cell leukemia homeobox 4 [Source:MGI Symbol;Acc:MGI:1931321]
507	Kcnq2	7.39607e-09	-0.310573	0.931	0.917	0.000142552	ENSMUSG00000016346	potassium voltage-gated channel, subfamily Q, member 2 [Source:MGI Symbol;Acc:MGI:1309503]
508	mt-Rnr2	7.66597e-09	0.759381	0.968	0.923	0.000147754	ENSMUSG00000064339	mitochondrially encoded 16S rRNA [Source:MGI Symbol;Acc:MGI:102492]
509	Nxph1	8.49515e-09	-0.334748	0.341	0.33	0.000163736	ENSMUSG00000046178	neurexophilin 1 [Source:MGI Symbol;Acc:MGI:107492]
510	Asb3	8.79582e-09	-0.254125	0.306	0.323	0.000169531	ENSMUSG00000020305	ankyrin repeat and SOCS box-containing 3 [Source:MGI Symbol;Acc:MGI:1929749]
511	Ube3a	8.86776e-09	-0.296379	0.278	0.31	0.000170917	ENSMUSG00000025326	ubiquitin protein ligase E3A [Source:MGI Symbol;Acc:MGI:105098]
512	Gak	9.78002e-09	-0.283584	0.419	0.457	0.0001885	ENSMUSG00000062234	cyclin G associated kinase [Source:MGI Symbol;Acc:MGI:2442153]
513	Esrrg	1.00793e-08	-0.291105	0.74	0.743	0.000194268	ENSMUSG00000026610	estrogen-related receptor gamma [Source:MGI Symbol;Acc:MGI:1347056]
514	Rrbp1	1.09731e-08	-0.29788	0.329	0.357	0.000211496	ENSMUSG00000027422	ribosome binding protein 1 [Source:MGI Symbol;Acc:MGI:1932395]
515	Bmerb1	1.21188e-08	-0.272699	0.305	0.328	0.000233578	ENSMUSG00000044117	bMERB domain containing 1 [Source:MGI Symbol;Acc:MGI:1914504]
516	Trim46	1.28776e-08	-0.288873	0.25	0.284	0.000248203	ENSMUSG00000042766	tripartite motif-containing 46 [Source:MGI Symbol;Acc:MGI:2673000]
517	Ntm	1.33494e-08	-0.332406	0.402	0.415	0.000257297	ENSMUSG00000059974	neurotrimin [Source:MGI Symbol;Acc:MGI:2446259]
518	Ckb	1.64869e-08	-0.285715	0.37	0.394	0.000317769	ENSMUSG00000001270	creatine kinase, brain [Source:MGI Symbol;Acc:MGI:88407]
519	Frs2	1.95087e-08	-0.275266	0.364	0.381	0.00037601	ENSMUSG00000020170	fibroblast growth factor receptor substrate 2 [Source:MGI Symbol;Acc:MGI:1100860]
520	Comt	1.99191e-08	-0.335636	0.225	0.299	0.000383921	ENSMUSG00000000326	catechol-O-methyltransferase [Source:MGI Symbol;Acc:MGI:88470]
521	Marchf3	2.42521e-08	-0.304695	0.263	0.309	0.000467435	ENSMUSG00000032656	membrane associated ring-CH-type finger 3 [Source:MGI Symbol;Acc:MGI:2443667]
522	Bsg	2.43466e-08	-0.30175	0.343	0.392	0.000469256	ENSMUSG00000023175	basigin [Source:MGI Symbol;Acc:MGI:88208]
523	Tnk2	2.58267e-08	-0.255406	0.343	0.346	0.000497785	ENSMUSG00000022791	tyrosine kinase, non-receptor, 2 [Source:MGI Symbol;Acc:MGI:1858308]
524	2610037D02Rik	2.61939e-08	-0.25591	0.293	0.328	0.000504861	ENSMUSG00000097536	RIKEN cDNA 2610037D02 gene [Source:MGI Symbol;Acc:MGI:1917290]
525	Lrrc8c	2.67319e-08	-0.300536	0.212	0.269	0.000515231	ENSMUSG00000054720	leucine rich repeat containing 8 family, member C [Source:MGI Symbol;Acc:MGI:2140839]
526	Sgcz	2.79784e-08	-0.320502	0.968	0.953	0.000539255	ENSMUSG00000039539	sarcoglycan zeta [Source:MGI Symbol;Acc:MGI:2388820]
527	Kitl	2.95464e-08	-0.250159	0.298	0.291	0.000569477	ENSMUSG00000019966	kit ligand [Source:MGI Symbol;Acc:MGI:96974]
528	Gm4258	3.03345e-08	-0.307483	0.292	0.352	0.000584667	ENSMUSG00000098243	predicted gene 4258 [Source:MGI Symbol;Acc:MGI:3782435]
529	Mss51	3.23551e-08	-0.314793	0.199	0.259	0.000623612	ENSMUSG00000021815	MSS51 mitochondrial translational activator [Source:MGI Symbol;Acc:MGI:1922093]
530	Kcnd2	3.25098e-08	-0.317048	0.348	0.359	0.000626594	ENSMUSG00000060882	potassium voltage-gated channel, Shal-related family, member 2 [Source:MGI Symbol;Acc:MGI:102663]
531	D7Ertd443e	3.43078e-08	-0.34534	0.338	0.394	0.000661249	ENSMUSG00000030994	DNA segment, Chr 7, ERATO Doi 443, expressed [Source:MGI Symbol;Acc:MGI:1196431]
532	Cnot3	3.51156e-08	-0.285477	0.234	0.268	0.000676817	ENSMUSG00000035632	CCR4-NOT transcription complex, subunit 3 [Source:MGI Symbol;Acc:MGI:2385261]
533	Dennd5b	3.89632e-08	-0.255436	0.463	0.476	0.000750976	ENSMUSG00000030313	DENN/MADD domain containing 5B [Source:MGI Symbol;Acc:MGI:2444273]
534	Cdh20	3.90623e-08	-0.383683	0.209	0.252	0.000752887	ENSMUSG00000050840	cadherin 20 [Source:MGI Symbol;Acc:MGI:1346069]
535	Eef2	4.72723e-08	-0.262077	0.292	0.32	0.000911126	ENSMUSG00000034994	eukaryotic translation elongation factor 2 [Source:MGI Symbol;Acc:MGI:95288]
536	Nrn1	5.58524e-08	-0.250434	0.354	0.374	0.0010765	ENSMUSG00000039114	neuritin 1 [Source:MGI Symbol;Acc:MGI:1915654]
537	Dlg4	5.92177e-08	-0.282465	0.226	0.27	0.00114136	ENSMUSG00000020886	discs large MAGUK scaffold protein 4 [Source:MGI Symbol;Acc:MGI:1277959]
538	Shfl	6.51407e-08	-0.279006	0.34	0.375	0.00125552	ENSMUSG00000038884	shiftless antiviral inhibitor of ribosomal frameshifting [Source:MGI Symbol;Acc:MGI:2441788]
539	Gm17167	7.71838e-08	-0.300548	0.321	0.37	0.00148764	ENSMUSG00000091542	predicted gene 17167 [Source:MGI Symbol;Acc:MGI:4937994]
540	Lrrtm4	7.80475e-08	-0.324181	0.542	0.519	0.00150429	ENSMUSG00000052581	leucine rich repeat transmembrane neuronal 4 [Source:MGI Symbol;Acc:MGI:2389180]
541	Kcnh1	7.84319e-08	-0.251968	0.494	0.495	0.0015117	ENSMUSG00000058248	potassium voltage-gated channel, subfamily H (eag-related), member 1 [Source:MGI Symbol;Acc:MGI:1341721]
542	Ube2r2	1.09058e-07	-0.307143	0.329	0.385	0.00210199	ENSMUSG00000036241	ubiquitin-conjugating enzyme E2R 2 [Source:MGI Symbol;Acc:MGI:1914865]
543	Tmem120b	1.1139e-07	-0.262457	0.236	0.258	0.00214693	ENSMUSG00000054434	transmembrane protein 120B [Source:MGI Symbol;Acc:MGI:3603158]
544	Siah3	1.14395e-07	-0.287222	0.214	0.258	0.00220485	ENSMUSG00000091722	siah E3 ubiquitin protein ligase family member 3 [Source:MGI Symbol;Acc:MGI:2685758]
545	Nfic	1.14759e-07	-0.252308	0.367	0.396	0.00221187	ENSMUSG00000055053	nuclear factor I/C [Source:MGI Symbol;Acc:MGI:109591]
546	Fam172a	1.16002e-07	-0.262188	0.536	0.567	0.00223581	ENSMUSG00000064138	family with sequence similarity 172, member A [Source:MGI Symbol;Acc:MGI:1915925]
547	Fam168a	1.1965e-07	-0.256727	0.496	0.516	0.00230614	ENSMUSG00000029461	family with sequence similarity 168, member A [Source:MGI Symbol;Acc:MGI:2442372]
548	Flot2	1.24888e-07	-0.261522	0.281	0.313	0.00240709	ENSMUSG00000061981	flotillin 2 [Source:MGI Symbol;Acc:MGI:103309]
549	Nat9	1.47959e-07	-0.306111	0.191	0.252	0.00285176	ENSMUSG00000015542	N-acetyltransferase 9 (GCN5-related, putative) [Source:MGI Symbol;Acc:MGI:1913426]
550	Gm14399	1.78313e-07	-0.256138	0.239	0.272	0.00343681	ENSMUSG00000090093	predicted gene 14399 [Source:MGI Symbol;Acc:MGI:3650082]
551	Cers5	1.92586e-07	-0.266895	0.287	0.312	0.0037119	ENSMUSG00000023021	ceramide synthase 5 [Source:MGI Symbol;Acc:MGI:1919199]
552	Map2k2	1.95476e-07	-0.282143	0.271	0.306	0.0037676	ENSMUSG00000035027	mitogen-activated protein kinase kinase 2 [Source:MGI Symbol;Acc:MGI:1346867]
553	Faf1	2.54768e-07	-0.254672	0.517	0.523	0.00491039	ENSMUSG00000010517	Fas-associated factor 1 [Source:MGI Symbol;Acc:MGI:109419]
554	Actb	2.78335e-07	-0.331765	0.241	0.314	0.00536463	ENSMUSG00000029580	actin, beta [Source:MGI Symbol;Acc:MGI:87904]
555	Rcor1	2.96236e-07	-0.253102	0.231	0.268	0.00570965	ENSMUSG00000037896	REST corepressor 1 [Source:MGI Symbol;Acc:MGI:106340]
556	Gpatch1	3.2062e-07	-0.269995	0.407	0.428	0.00617963	ENSMUSG00000063808	G patch domain containing 1 [Source:MGI Symbol;Acc:MGI:1914721]
557	Mpped2	3.32033e-07	-0.258123	0.474	0.488	0.0063996	ENSMUSG00000016386	metallophosphoesterase domain containing 2 [Source:MGI Symbol;Acc:MGI:1924265]
558	5031425E22Rik	3.35809e-07	-0.285255	0.279	0.332	0.00647238	ENSMUSG00000073147	RIKEN cDNA 5031425E22 gene [Source:MGI Symbol;Acc:MGI:1923227]
559	Myl6	4.84101e-07	-0.254692	0.25	0.283	0.00933055	ENSMUSG00000090841	myosin, light polypeptide 6, alkali, smooth muscle and non-muscle [Source:MGI Symbol;Acc:MGI:109318]
560	Rad17	5.28883e-07	-0.268328	0.22	0.257	0.0101937	ENSMUSG00000021635	RAD17 checkpoint clamp loader component [Source:MGI Symbol;Acc:MGI:1333807]
561	Acat1	6.0853e-07	-0.305358	0.325	0.361	0.0117288	ENSMUSG00000032047	acetyl-Coenzyme A acetyltransferase 1 [Source:MGI Symbol;Acc:MGI:87870]
562	Mblac2	8.13997e-07	-0.265217	0.3	0.337	0.015689	ENSMUSG00000051098	metallo-beta-lactamase domain containing 2 [Source:MGI Symbol;Acc:MGI:1920102]
563	Ermp1	1.01207e-06	-0.253367	0.278	0.302	0.0195067	ENSMUSG00000046324	endoplasmic reticulum metallopeptidase 1 [Source:MGI Symbol;Acc:MGI:106250]
564	Plcxd3	1.38851e-06	-0.289212	0.502	0.527	0.0267621	ENSMUSG00000049148	phosphatidylinositol-specific phospholipase C, X domain containing 3 [Source:MGI Symbol;Acc:MGI:2442605]
565	Hoxc9	1.46662e-06	-0.315383	0.285	0.33	0.0282676	ENSMUSG00000036139	homeobox C9 [Source:MGI Symbol;Acc:MGI:96199]
566	Stx8	1.48506e-06	-0.303323	0.268	0.342	0.028623	ENSMUSG00000020903	syntaxin 8 [Source:MGI Symbol;Acc:MGI:1890156]
567	Hhatl	1.58711e-06	-0.26072	0.278	0.279	0.0305899	ENSMUSG00000032523	hedgehog acyltransferase-like [Source:MGI Symbol;Acc:MGI:1922020]
568	Fah	2.13239e-06	-0.28332	0.219	0.259	0.0410996	ENSMUSG00000030630	fumarylacetoacetate hydrolase [Source:MGI Symbol;Acc:MGI:95482]
569	Ccdc30	2.27016e-06	-0.31866	0.255	0.27	0.043755	ENSMUSG00000028637	coiled-coil domain containing 30 [Source:MGI Symbol;Acc:MGI:1920582]
570	Cacng2	2.95095e-06	-0.273974	0.266	0.317	0.0568766	ENSMUSG00000019146	calcium channel, voltage-dependent, gamma subunit 2 [Source:MGI Symbol;Acc:MGI:1316660]
571	Actr1a	3.11231e-06	-0.256322	0.212	0.255	0.0599866	ENSMUSG00000025228	ARP1 actin-related protein 1A, centractin alpha [Source:MGI Symbol;Acc:MGI:1858964]
572	Kcnip4	5.38771e-06	-0.358304	0.968	0.957	0.103843	ENSMUSG00000029088	Kv channel interacting protein 4 [Source:MGI Symbol;Acc:MGI:1933131]
573	Syngr3	6.51058e-06	-0.258507	0.317	0.33	0.125485	ENSMUSG00000007021	synaptogyrin 3 [Source:MGI Symbol;Acc:MGI:1341881]
574	Tafa2	1.31996e-05	-0.254315	0.85	0.876	0.254409	ENSMUSG00000044071	TAFA chemokine like family member 2 [Source:MGI Symbol;Acc:MGI:2143691]
575	Plcb3	2.0888e-05	-0.268253	0.249	0.306	0.402595	ENSMUSG00000024960	phospholipase C, beta 3 [Source:MGI Symbol;Acc:MGI:104778]
576	Emc9	2.9459e-05	-0.259916	0.295	0.348	0.567792	ENSMUSG00000022217	ER membrane protein complex subunit 9 [Source:MGI Symbol;Acc:MGI:1934682]
577	Gulp1	7.33924e-05	-0.272598	0.268	0.294	1	ENSMUSG00000056870	GULP, engulfment adaptor PTB domain containing 1 [Source:MGI Symbol;Acc:MGI:1920407]

## Sheet: c-LTMR
	gene	p_val	avg_log2FC	pct.1	pct.2	p_val_adj	gene_id	description
1	Rn18s	0	0.735795	1	1	0	NA	NA
2	mt-Rnr1	3.12842e-181	1.17341	0.758	0.372	6.02972e-177	ENSMUSG00000064337	mitochondrially encoded 12S rRNA [Source:MGI Symbol;Acc:MGI:102493]
3	Camk1d	1.31224e-156	0.509254	0.998	0.945	2.5292e-152	ENSMUSG00000039145	calcium/calmodulin-dependent protein kinase ID [Source:MGI Symbol;Acc:MGI:2442190]
4	Ano3	2.15219e-144	-0.664848	0.95	0.951	4.14813e-140	ENSMUSG00000074968	anoctamin 3 [Source:MGI Symbol;Acc:MGI:3613666]
5	mt-Cytb	7.06185e-138	0.72658	0.636	0.291	1.3611e-133	ENSMUSG00000064370	mitochondrially encoded cytochrome b [Source:MGI Symbol;Acc:MGI:102501]
6	Atg4a	2.39253e-131	-1.05739	0.743	0.712	4.61137e-127	ENSMUSG00000079418	autophagy related 4A, cysteine peptidase [Source:MGI Symbol;Acc:MGI:2147903]
7	Zranb2	1.10898e-129	-0.69989	0.72	0.783	2.13745e-125	ENSMUSG00000028180	zinc finger, RAN-binding domain containing 2 [Source:MGI Symbol;Acc:MGI:1858211]
8	Gm47283	1.70731e-124	-0.845282	0.751	0.837	3.29067e-120	ENSMUSG00000096768	predicted gene, 47283 [Source:MGI Symbol;Acc:MGI:6096131]
9	Lix1	1.01466e-121	-0.7748	0.678	0.738	1.95565e-117	ENSMUSG00000047786	limb and CNS expressed 1 [Source:MGI Symbol;Acc:MGI:1913893]
10	mt-Nd2	4.12215e-114	0.669148	0.496	0.202	7.94503e-110	ENSMUSG00000064345	mitochondrially encoded NADH dehydrogenase 2 [Source:MGI Symbol;Acc:MGI:102500]
11	Snhg11	4.79266e-114	0.280752	1	0.997	9.23738e-110	ENSMUSG00000044349	small nucleolar RNA host gene 11 [Source:MGI Symbol;Acc:MGI:2441845]
12	mt-Nd5	1.66544e-110	0.700097	0.302	0.071	3.20996e-106	ENSMUSG00000064367	mitochondrially encoded NADH dehydrogenase 5 [Source:MGI Symbol;Acc:MGI:102496]
13	Kcnip4	2.63801e-98	-0.381259	1	0.999	5.08449e-94	ENSMUSG00000029088	Kv channel interacting protein 4 [Source:MGI Symbol;Acc:MGI:1933131]
14	Nkain2	2.67486e-97	-0.535693	0.891	0.894	5.15552e-93	ENSMUSG00000069670	Na+/K+ transporting ATPase interacting 2 [Source:MGI Symbol;Acc:MGI:1923447]
15	Ebf1	1.44111e-94	-0.468052	0.971	0.977	2.7776e-90	ENSMUSG00000057098	early B cell factor 1 [Source:MGI Symbol;Acc:MGI:95275]
16	Mir6236	2.07779e-94	0.457475	1	1	4.00473e-90	ENSMUSG00000098973	microRNA 6236 [Source:MGI Symbol;Acc:MGI:5530929]
17	Selenow	5.16329e-89	-0.663975	0.498	0.569	9.95172e-85	ENSMUSG00000041571	selenoprotein W [Source:MGI Symbol;Acc:MGI:1100878]
18	mt-Nd4	2.36385e-88	0.458695	0.489	0.239	4.55609e-84	ENSMUSG00000064363	mitochondrially encoded NADH dehydrogenase 4 [Source:MGI Symbol;Acc:MGI:102498]
19	Arglu1	1.94728e-87	-0.404474	0.918	0.879	3.75318e-83	ENSMUSG00000040459	arginine and glutamate rich 1 [Source:MGI Symbol;Acc:MGI:2442985]
20	Vav3	3.49004e-84	-0.472568	0.845	0.824	6.7267e-80	ENSMUSG00000033721	vav 3 oncogene [Source:MGI Symbol;Acc:MGI:1888518]
21	mt-Nd1	8.8282e-83	0.536437	0.441	0.2	1.70155e-78	ENSMUSG00000064341	mitochondrially encoded NADH dehydrogenase 1 [Source:MGI Symbol;Acc:MGI:101787]
22	Rnf112	9.99887e-82	0.251801	0.898	0.681	1.92718e-77	ENSMUSG00000010086	ring finger protein 112 [Source:MGI Symbol;Acc:MGI:106611]
23	mt-Co1	1.16162e-80	0.522652	0.275	0.083	2.23891e-76	ENSMUSG00000064351	mitochondrially encoded cytochrome c oxidase I [Source:MGI Symbol;Acc:MGI:102504]
24	Aspscr1	6.47444e-79	-0.766024	0.267	0.407	1.24788e-74	ENSMUSG00000025142	alveolar soft part sarcoma chromosome region, candidate 1 (human) [Source:MGI Symbol;Acc:MGI:1916188]
25	Atrnl1	2.09755e-78	-0.355772	0.931	0.901	4.04282e-74	ENSMUSG00000054843	attractin like 1 [Source:MGI Symbol;Acc:MGI:2147749]
26	Dgkb	1.40335e-76	-0.805187	0.18	0.308	2.70481e-72	ENSMUSG00000036095	diacylglycerol kinase, beta [Source:MGI Symbol;Acc:MGI:2442474]
27	Srrm2	9.19752e-76	0.264091	1	0.989	1.77273e-71	ENSMUSG00000039218	serine/arginine repetitive matrix 2 [Source:MGI Symbol;Acc:MGI:1923206]
28	Gphn	1.62591e-75	0.473874	0.998	0.976	3.13378e-71	ENSMUSG00000047454	gephyrin [Source:MGI Symbol;Acc:MGI:109602]
29	Firre	2.34057e-74	0.335025	0.776	0.536	4.51121e-70	ENSMUSG00000085396	functional intergenic repeating RNA element [Source:MGI Symbol;Acc:MGI:2147989]
30	Tom1l2	7.65151e-74	-0.478514	0.62	0.637	1.47475e-69	ENSMUSG00000000538	target of myb1-like 2 (chicken) [Source:MGI Symbol;Acc:MGI:2443306]
31	Apba1	2.21857e-73	-0.447162	0.914	0.908	4.27607e-69	ENSMUSG00000024897	amyloid beta (A4) precursor protein binding, family A, member 1 [Source:MGI Symbol;Acc:MGI:1860297]
32	Gm47135	3.02808e-73	-0.506684	0.503	0.515	5.83633e-69	ENSMUSG00000111837	predicted gene, 47135 [Source:MGI Symbol;Acc:MGI:6095892]
33	Dync1li1	4.56374e-73	-0.525435	0.572	0.606	8.79614e-69	ENSMUSG00000032435	dynein cytoplasmic 1 light intermediate chain 1 [Source:MGI Symbol;Acc:MGI:2135610]
34	Nxpe4	6.46043e-73	-0.477893	0.93	0.912	1.24518e-68	ENSMUSG00000044229	neurexophilin and PC-esterase domain family, member 4 [Source:MGI Symbol;Acc:MGI:1924792]
35	Pafah1b1	7.17219e-73	-0.381623	0.633	0.61	1.38237e-68	ENSMUSG00000020745	platelet-activating factor acetylhydrolase, isoform 1b, subunit 1 [Source:MGI Symbol;Acc:MGI:109520]
36	Tmcc1	1.19711e-72	-0.384731	0.573	0.565	2.30732e-68	ENSMUSG00000030126	transmembrane and coiled coil domains 1 [Source:MGI Symbol;Acc:MGI:2442368]
37	Pabpn1	3.42203e-70	-0.338998	0.709	0.656	6.59562e-66	ENSMUSG00000022194	poly(A) binding protein, nuclear 1 [Source:MGI Symbol;Acc:MGI:1859158]
38	Hoxc9	6.06278e-69	-0.606778	0.326	0.411	1.16854e-64	ENSMUSG00000036139	homeobox C9 [Source:MGI Symbol;Acc:MGI:96199]
39	Rtn1	1.38117e-67	-0.313927	0.776	0.725	2.66207e-63	ENSMUSG00000021087	reticulon 1 [Source:MGI Symbol;Acc:MGI:1933947]
40	Map4	2.29303e-67	-0.328282	0.751	0.705	4.41958e-63	ENSMUSG00000032479	microtubule-associated protein 4 [Source:MGI Symbol;Acc:MGI:97178]
41	Prpf4b	3.17793e-66	0.352651	0.729	0.495	6.12513e-62	ENSMUSG00000021413	pre-mRNA processing factor 4B [Source:MGI Symbol;Acc:MGI:109584]
42	Pten	4.90921e-66	-0.439672	0.551	0.561	9.46202e-62	ENSMUSG00000013663	phosphatase and tensin homolog [Source:MGI Symbol;Acc:MGI:109583]
43	Mir124a-1hg	5.33901e-66	-0.402079	0.607	0.604	1.02904e-61	ENSMUSG00000097545	Mir124-1 host gene (non-protein coding) [Source:MGI Symbol;Acc:MGI:2442197]
44	Ube2e2	2.14267e-65	-0.335148	0.763	0.735	4.12979e-61	ENSMUSG00000058317	ubiquitin-conjugating enzyme E2E 2 [Source:MGI Symbol;Acc:MGI:2384997]
45	Gm19951	2.1586e-65	0.327101	0.959	0.82	4.16049e-61	ENSMUSG00000113136	predicted gene, 19951 [Source:MGI Symbol;Acc:MGI:5012136]
46	Paqr5	4.68616e-65	-0.477545	0.645	0.653	9.0321e-61	ENSMUSG00000032278	progestin and adipoQ receptor family member V [Source:MGI Symbol;Acc:MGI:1921340]
47	Ubash3b	8.21281e-65	-0.320606	0.835	0.79	1.58294e-60	ENSMUSG00000032020	ubiquitin associated and SH3 domain containing, B [Source:MGI Symbol;Acc:MGI:1920078]
48	Akap12	6.77092e-64	-0.332978	0.706	0.663	1.30503e-59	ENSMUSG00000038587	A kinase (PRKA) anchor protein (gravin) 12 [Source:MGI Symbol;Acc:MGI:1932576]
49	Nrxn1	1.45261e-63	-0.346225	0.984	0.974	2.79975e-59	ENSMUSG00000024109	neurexin I [Source:MGI Symbol;Acc:MGI:1096391]
50	Dlg2	1.01412e-62	-0.423959	0.523	0.515	1.95462e-58	ENSMUSG00000052572	discs large MAGUK scaffold protein 2 [Source:MGI Symbol;Acc:MGI:1344351]
51	Asic2	1.05343e-62	-0.304048	0.999	0.995	2.03038e-58	ENSMUSG00000020704	acid-sensing (proton-gated) ion channel 2 [Source:MGI Symbol;Acc:MGI:1100867]
52	Col16a1	4.26431e-62	-0.690667	0.297	0.397	8.21903e-58	ENSMUSG00000040690	collagen, type XVI, alpha 1 [Source:MGI Symbol;Acc:MGI:1095396]
53	Dync1i1	1.72474e-61	-0.369533	0.799	0.781	3.32426e-57	ENSMUSG00000029757	dynein cytoplasmic 1 intermediate chain 1 [Source:MGI Symbol;Acc:MGI:107743]
54	Hs3st5	3.46505e-61	-0.264135	0.81	0.741	6.67853e-57	ENSMUSG00000044499	heparan sulfate (glucosamine) 3-O-sulfotransferase 5 [Source:MGI Symbol;Acc:MGI:2441996]
55	Synpr	4.4682e-61	-0.362056	0.876	0.845	8.61201e-57	ENSMUSG00000056296	synaptoporin [Source:MGI Symbol;Acc:MGI:1919253]
56	Rbfox1	5.08192e-61	-0.303877	0.996	0.991	9.79489e-57	ENSMUSG00000008658	RNA binding protein, fox-1 homolog (C. elegans) 1 [Source:MGI Symbol;Acc:MGI:1926224]
57	Large1	5.58039e-61	-0.293638	0.755	0.711	1.07556e-56	ENSMUSG00000004383	LARGE xylosyl- and glucuronyltransferase 1 [Source:MGI Symbol;Acc:MGI:1342270]
58	Ptpn9	5.63408e-61	-0.435916	0.475	0.5	1.08591e-56	ENSMUSG00000032290	protein tyrosine phosphatase, non-receptor type 9 [Source:MGI Symbol;Acc:MGI:1928376]
59	Stau2	6.86987e-61	-0.329492	0.612	0.583	1.3241e-56	ENSMUSG00000025920	staufen double-stranded RNA binding protein 2 [Source:MGI Symbol;Acc:MGI:1352508]
60	Rnf157	8.29612e-61	-0.363947	0.446	0.432	1.59899e-56	ENSMUSG00000052949	ring finger protein 157 [Source:MGI Symbol;Acc:MGI:2442484]
61	Rtn4	1.46729e-60	-0.361764	0.545	0.537	2.82805e-56	ENSMUSG00000020458	reticulon 4 [Source:MGI Symbol;Acc:MGI:1915835]
62	Tcerg1l	1.86486e-60	-0.280531	0.735	0.672	3.59434e-56	ENSMUSG00000091002	transcription elongation regulator 1-like [Source:MGI Symbol;Acc:MGI:1917821]
63	D130009I18Rik	2.19552e-60	-0.37235	0.993	0.989	4.23165e-56	ENSMUSG00000115432	RIKEN cDNA D130009I18 gene [Source:MGI Symbol;Acc:MGI:2443663]
64	Atp8a2	3.40734e-60	-0.350426	0.734	0.713	6.5673e-56	ENSMUSG00000021983	ATPase, aminophospholipid transporter-like, class I, type 8A, member 2 [Source:MGI Symbol;Acc:MGI:1354710]
65	Csmd2	7.34713e-60	-0.467737	0.465	0.486	1.41609e-55	ENSMUSG00000028804	CUB and Sushi multiple domains 2 [Source:MGI Symbol;Acc:MGI:2386401]
66	Hs6st3	1.07924e-59	-0.357052	0.72	0.679	2.08012e-55	ENSMUSG00000053465	heparan sulfate 6-O-sulfotransferase 3 [Source:MGI Symbol;Acc:MGI:1354960]
67	Syt1	1.25447e-59	-0.30656	0.963	0.939	2.41787e-55	ENSMUSG00000035864	synaptotagmin I [Source:MGI Symbol;Acc:MGI:99667]
68	Zdhhc1	2.56437e-59	-0.440293	0.45	0.471	4.94256e-55	ENSMUSG00000039199	zinc finger, DHHC domain containing 1 [Source:MGI Symbol;Acc:MGI:1918046]
69	Gab2	3.44737e-59	-0.290308	0.784	0.734	6.64446e-55	ENSMUSG00000004508	growth factor receptor bound protein 2-associated protein 2 [Source:MGI Symbol;Acc:MGI:1333854]
70	Syn1	5.2729e-59	-0.346252	0.685	0.66	1.0163e-54	ENSMUSG00000037217	synapsin I [Source:MGI Symbol;Acc:MGI:98460]
71	Arid1b	2.29535e-58	-0.271872	0.562	0.512	4.42406e-54	ENSMUSG00000069729	AT rich interactive domain 1B (SWI-like) [Source:MGI Symbol;Acc:MGI:1926129]
72	Tenm4	6.75571e-58	-0.283061	0.616	0.566	1.3021e-53	ENSMUSG00000048078	teneurin transmembrane protein 4 [Source:MGI Symbol;Acc:MGI:2447063]
73	Rbm39	6.83787e-58	-0.258817	0.784	0.721	1.31793e-53	ENSMUSG00000027620	RNA binding motif protein 39 [Source:MGI Symbol;Acc:MGI:2157953]
74	Rps6ka2	8.80728e-58	-0.353759	0.78	0.759	1.69752e-53	ENSMUSG00000023809	ribosomal protein S6 kinase, polypeptide 2 [Source:MGI Symbol;Acc:MGI:1342290]
75	Nrg3	9.90006e-58	-0.354337	0.898	0.888	1.90814e-53	ENSMUSG00000041014	neuregulin 3 [Source:MGI Symbol;Acc:MGI:1097165]
76	Mcc	1.75299e-57	-0.30427	0.61	0.578	3.37872e-53	ENSMUSG00000071856	mutated in colorectal cancers [Source:MGI Symbol;Acc:MGI:96930]
77	Trrap	2.12694e-57	0.287877	0.586	0.376	4.09946e-53	ENSMUSG00000045482	transformation/transcription domain-associated protein [Source:MGI Symbol;Acc:MGI:2153272]
78	Lingo2	8.98045e-57	-0.374346	0.899	0.887	1.73089e-52	ENSMUSG00000045083	leucine rich repeat and Ig domain containing 2 [Source:MGI Symbol;Acc:MGI:2442298]
79	Srpk2	9.23789e-57	-0.294315	0.663	0.618	1.78051e-52	ENSMUSG00000062604	serine/arginine-rich protein specific kinase 2 [Source:MGI Symbol;Acc:MGI:1201408]
80	Rora	2.62023e-56	-0.272147	0.586	0.53	5.05023e-52	ENSMUSG00000032238	RAR-related orphan receptor alpha [Source:MGI Symbol;Acc:MGI:104661]
81	Tmtc1	3.88231e-56	-0.348155	0.435	0.405	7.48277e-52	ENSMUSG00000030306	transmembrane and tetratricopeptide repeat containing 1 [Source:MGI Symbol;Acc:MGI:3039590]
82	Ppp2r2b	7.62466e-56	-0.299756	0.72	0.683	1.46958e-51	ENSMUSG00000024500	protein phosphatase 2, regulatory subunit B, beta [Source:MGI Symbol;Acc:MGI:1920180]
83	Galnt17	1.54553e-55	-0.349804	0.944	0.933	2.97885e-51	ENSMUSG00000034040	polypeptide N-acetylgalactosaminyltransferase 17 [Source:MGI Symbol;Acc:MGI:2137594]
84	Il1rapl1	1.61959e-55	-0.368768	0.582	0.557	3.12159e-51	ENSMUSG00000052372	interleukin 1 receptor accessory protein-like 1 [Source:MGI Symbol;Acc:MGI:2687319]
85	Pcdh9	2.37321e-55	-0.39651	0.663	0.663	4.57412e-51	ENSMUSG00000055421	protocadherin 9 [Source:MGI Symbol;Acc:MGI:1306801]
86	Tmem63b	2.72565e-55	-0.3733	0.646	0.637	5.25341e-51	ENSMUSG00000036026	transmembrane protein 63b [Source:MGI Symbol;Acc:MGI:2387609]
87	Rexo2	2.82772e-55	-0.453471	0.329	0.352	5.45014e-51	ENSMUSG00000032026	RNA exonuclease 2 [Source:MGI Symbol;Acc:MGI:1888981]
88	Gm10419	2.95944e-55	-0.439209	0.46	0.479	5.70402e-51	ENSMUSG00000072769	predicted gene 10419 [Source:MGI Symbol;Acc:MGI:3642823]
89	Kcnq2	3.55986e-55	-0.314907	0.572	0.532	6.86127e-51	ENSMUSG00000016346	potassium voltage-gated channel, subfamily Q, member 2 [Source:MGI Symbol;Acc:MGI:1309503]
90	Frmpd4	3.5938e-55	-0.402561	0.793	0.79	6.9267e-51	ENSMUSG00000049176	FERM and PDZ domain containing 4 [Source:MGI Symbol;Acc:MGI:3042378]
91	Rab40c	3.72611e-55	-0.443139	0.434	0.453	7.18171e-51	ENSMUSG00000025730	Rab40C, member RAS oncogene family [Source:MGI Symbol;Acc:MGI:2183454]
92	Reep1	4.20092e-55	-0.326665	0.597	0.568	8.09685e-51	ENSMUSG00000052852	receptor accessory protein 1 [Source:MGI Symbol;Acc:MGI:1098827]
93	Pde4d	5.72377e-55	-0.307167	0.978	0.959	1.1032e-50	ENSMUSG00000021699	phosphodiesterase 4D, cAMP specific [Source:MGI Symbol;Acc:MGI:99555]
94	Magi2	7.32172e-55	-0.27224	0.742	0.693	1.41119e-50	ENSMUSG00000040003	membrane associated guanylate kinase, WW and PDZ domain containing 2 [Source:MGI Symbol;Acc:MGI:1354953]
95	Bcas3	1.55542e-54	-0.254423	0.505	0.454	2.99791e-50	ENSMUSG00000059439	BCAS3 microtubule associated cell migration factor [Source:MGI Symbol;Acc:MGI:2385848]
96	Sfpq	2.01302e-54	0.290219	0.393	0.211	3.8799e-50	ENSMUSG00000028820	splicing factor proline/glutamine rich (polypyrimidine tract binding protein associated) [Source:MGI Symbol;Acc:MGI:1918764]
97	Zfp445	3.64127e-54	0.297348	0.613	0.406	7.01819e-50	ENSMUSG00000047036	zinc finger protein 445 [Source:MGI Symbol;Acc:MGI:2143340]
98	Slc8a1	3.85959e-54	-0.333318	0.621	0.597	7.43897e-50	ENSMUSG00000054640	solute carrier family 8 (sodium/calcium exchanger), member 1 [Source:MGI Symbol;Acc:MGI:107956]
99	Cyfip1	1.63154e-53	-0.331068	0.455	0.435	3.14463e-49	ENSMUSG00000030447	cytoplasmic FMR1 interacting protein 1 [Source:MGI Symbol;Acc:MGI:1338801]
100	Cacnb4	1.94287e-53	-0.303096	0.757	0.711	3.74468e-49	ENSMUSG00000017412	calcium channel, voltage-dependent, beta 4 subunit [Source:MGI Symbol;Acc:MGI:103301]
101	Plekhd1	2.4714e-53	-0.345343	0.46	0.445	4.76337e-49	ENSMUSG00000066438	pleckstrin homology domain containing, family D (with coiled-coil domains) member 1 [Source:MGI Symbol;Acc:MGI:3036228]
102	C78859	2.63418e-53	-0.46617	0.332	0.4	5.07711e-49	ENSMUSG00000110710	expressed sequence C78859 [Source:MGI Symbol;Acc:MGI:2142856]
103	Svop	2.73731e-53	-0.493392	0.397	0.448	5.2759e-49	ENSMUSG00000042078	SV2 related protein [Source:MGI Symbol;Acc:MGI:1915916]
104	Dop1b	3.32863e-53	-0.250469	0.521	0.473	6.41561e-49	ENSMUSG00000022946	DOP1 leucine zipper like protein B [Source:MGI Symbol;Acc:MGI:1917278]
105	Trim2	3.9223e-53	-0.308986	0.601	0.571	7.55984e-49	ENSMUSG00000027993	tripartite motif-containing 2 [Source:MGI Symbol;Acc:MGI:1933163]
106	Rrbp1	6.85068e-53	-0.379291	0.651	0.632	1.3204e-48	ENSMUSG00000027422	ribosome binding protein 1 [Source:MGI Symbol;Acc:MGI:1932395]
107	Tcf25	7.86059e-53	-0.254548	0.527	0.47	1.51505e-48	ENSMUSG00000001472	transcription factor 25 (basic helix-loop-helix) [Source:MGI Symbol;Acc:MGI:1914105]
108	Hivep2	9.68507e-53	-0.292729	0.73	0.694	1.8667e-48	ENSMUSG00000015501	human immunodeficiency virus type I enhancer binding protein 2 [Source:MGI Symbol;Acc:MGI:1338076]
109	Prkcz	1.65933e-52	-0.305183	0.39	0.367	3.19819e-48	ENSMUSG00000029053	protein kinase C, zeta [Source:MGI Symbol;Acc:MGI:97602]
110	Plcxd3	1.97468e-52	-0.318557	0.666	0.642	3.80601e-48	ENSMUSG00000049148	phosphatidylinositol-specific phospholipase C, X domain containing 3 [Source:MGI Symbol;Acc:MGI:2442605]
111	Hcn1	3.87059e-52	-0.293938	0.597	0.561	7.46017e-48	ENSMUSG00000021730	hyperpolarization activated cyclic nucleotide gated potassium channel 1 [Source:MGI Symbol;Acc:MGI:1096392]
112	Dpp10	4.52706e-52	-0.321828	0.986	0.98	8.72546e-48	ENSMUSG00000036815	dipeptidylpeptidase 10 [Source:MGI Symbol;Acc:MGI:2442409]
113	Dgkh	6.43589e-52	-0.308606	0.861	0.816	1.24045e-47	ENSMUSG00000034731	diacylglycerol kinase, eta [Source:MGI Symbol;Acc:MGI:2444188]
114	Eef1a2	7.08965e-52	-0.515452	0.315	0.365	1.36646e-47	ENSMUSG00000016349	eukaryotic translation elongation factor 1 alpha 2 [Source:MGI Symbol;Acc:MGI:1096317]
115	Zranb1	7.65499e-52	-0.331586	0.415	0.391	1.47542e-47	ENSMUSG00000030967	zinc finger, RAN-binding domain containing 1 [Source:MGI Symbol;Acc:MGI:106441]
116	Myo1a	7.76831e-52	0.281408	0.49	0.299	1.49726e-47	ENSMUSG00000025401	myosin IA [Source:MGI Symbol;Acc:MGI:107732]
117	Rasgrp1	1.0575e-51	-0.292222	0.536	0.498	2.03822e-47	ENSMUSG00000027347	RAS guanyl releasing protein 1 [Source:MGI Symbol;Acc:MGI:1314635]
118	Kirrel3	1.55758e-51	-0.297203	0.987	0.975	3.00208e-47	ENSMUSG00000032036	kirre like nephrin family adhesion molecule 3 [Source:MGI Symbol;Acc:MGI:1914953]
119	Ralyl	1.60453e-51	-0.258883	0.963	0.925	3.09257e-47	ENSMUSG00000039717	RALY RNA binding protein-like [Source:MGI Symbol;Acc:MGI:1924147]
120	Ano6	1.62846e-51	-0.303409	0.815	0.768	3.1387e-47	ENSMUSG00000064210	anoctamin 6 [Source:MGI Symbol;Acc:MGI:2145890]
121	Cdk15	5.35939e-51	-0.353725	0.608	0.592	1.03297e-46	ENSMUSG00000026023	cyclin-dependent kinase 15 [Source:MGI Symbol;Acc:MGI:3583944]
122	Gripap1	6.1603e-51	-0.312605	0.415	0.398	1.18734e-46	ENSMUSG00000031153	GRIP1 associated protein 1 [Source:MGI Symbol;Acc:MGI:1859616]
123	St6galnac5	8.4956e-51	-0.331048	0.677	0.65	1.63744e-46	ENSMUSG00000039037	ST6 (alpha-N-acetyl-neuraminyl-2,3-beta-galactosyl-1,3)-N-acetylgalactosaminide alpha-2,6-sialyltransferase 5 [Source:MGI Symbol;Acc:MGI:1349471]
124	Nipal3	1.38421e-50	-0.32475	0.522	0.503	2.66792e-46	ENSMUSG00000028803	NIPA-like domain containing 3 [Source:MGI Symbol;Acc:MGI:1921802]
125	Wsb1	1.48095e-50	0.271565	0.367	0.198	2.85438e-46	ENSMUSG00000017677	WD repeat and SOCS box-containing 1 [Source:MGI Symbol;Acc:MGI:1926139]
126	Abca5	1.51632e-50	-0.284802	0.7	0.645	2.92256e-46	ENSMUSG00000018800	ATP-binding cassette, sub-family A (ABC1), member 5 [Source:MGI Symbol;Acc:MGI:2386607]
127	Kcnh6	2.72661e-50	0.278164	0.437	0.256	5.25527e-46	ENSMUSG00000001901	potassium voltage-gated channel, subfamily H (eag-related), member 6 [Source:MGI Symbol;Acc:MGI:2684139]
128	Sntg1	3.01209e-50	-0.25308	0.838	0.787	5.8055e-46	ENSMUSG00000025909	syntrophin, gamma 1 [Source:MGI Symbol;Acc:MGI:1918346]
129	Ank3	5.6972e-50	-0.287062	0.995	0.991	1.09808e-45	ENSMUSG00000069601	ankyrin 3, epithelial [Source:MGI Symbol;Acc:MGI:88026]
130	Ank2	8.38302e-50	-0.253209	0.998	0.998	1.61574e-45	ENSMUSG00000032826	ankyrin 2, brain [Source:MGI Symbol;Acc:MGI:88025]
131	Sars	1.11658e-49	-0.392214	0.366	0.377	2.1521e-45	ENSMUSG00000068739	seryl-aminoacyl-tRNA synthetase [Source:MGI Symbol;Acc:MGI:102809]
132	Glg1	1.3181e-49	-0.341078	0.493	0.484	2.5405e-45	ENSMUSG00000003316	golgi apparatus protein 1 [Source:MGI Symbol;Acc:MGI:104967]
133	Mapt	2.38719e-49	-0.260904	0.919	0.879	4.60106e-45	ENSMUSG00000018411	microtubule-associated protein tau [Source:MGI Symbol;Acc:MGI:97180]
134	Rapgef4	2.8905e-49	-0.360599	0.593	0.585	5.57114e-45	ENSMUSG00000049044	Rap guanine nucleotide exchange factor (GEF) 4 [Source:MGI Symbol;Acc:MGI:1917723]
135	Zfand3	3.42061e-49	-0.26699	0.501	0.465	6.59289e-45	ENSMUSG00000044477	zinc finger, AN1-type domain 3 [Source:MGI Symbol;Acc:MGI:1096572]
136	Dock10	6.49569e-49	-0.258821	0.514	0.465	1.25198e-44	ENSMUSG00000038608	dedicator of cytokinesis 10 [Source:MGI Symbol;Acc:MGI:2146320]
137	Faf1	1.21818e-48	-0.266634	0.516	0.482	2.34791e-44	ENSMUSG00000010517	Fas-associated factor 1 [Source:MGI Symbol;Acc:MGI:109419]
138	Tox3	1.53671e-48	-0.280081	0.686	0.657	2.96185e-44	ENSMUSG00000043668	TOX high mobility group box family member 3 [Source:MGI Symbol;Acc:MGI:3039593]
139	Cdh18	2.07557e-48	-0.315389	0.48	0.465	4.00045e-44	ENSMUSG00000040420	cadherin 18 [Source:MGI Symbol;Acc:MGI:1344366]
140	Rnpc3	3.77406e-48	0.25954	0.382	0.217	7.27413e-44	ENSMUSG00000027981	RNA-binding region (RNP1, RRM) containing 3 [Source:MGI Symbol;Acc:MGI:1914475]
141	4732471J01Rik	5.05314e-48	-0.271337	0.566	0.524	9.73943e-44	ENSMUSG00000053714	RIKEN cDNA 4732471J01 gene [Source:MGI Symbol;Acc:MGI:3603586]
142	Atxn1	5.73365e-48	-0.350413	0.8	0.788	1.1051e-43	ENSMUSG00000046876	ataxin 1 [Source:MGI Symbol;Acc:MGI:104783]
143	Dpysl3	5.75178e-48	-0.319159	0.442	0.434	1.1086e-43	ENSMUSG00000024501	dihydropyrimidinase-like 3 [Source:MGI Symbol;Acc:MGI:1349762]
144	Chfr	6.95474e-48	-0.256427	0.394	0.355	1.34046e-43	ENSMUSG00000014668	checkpoint with forkhead and ring finger domains [Source:MGI Symbol;Acc:MGI:2444898]
145	Dner	7.56533e-48	-0.322263	0.483	0.478	1.45814e-43	ENSMUSG00000036766	delta/notch-like EGF repeat containing [Source:MGI Symbol;Acc:MGI:2152889]
146	Elavl3	1.07373e-47	-0.263777	0.763	0.712	2.0695e-43	ENSMUSG00000003410	ELAV like RNA binding protein 3 [Source:MGI Symbol;Acc:MGI:109157]
147	Rap1gap2	1.35061e-47	-0.278212	0.362	0.343	2.60317e-43	ENSMUSG00000038807	RAP1 GTPase activating protein 2 [Source:MGI Symbol;Acc:MGI:3028623]
148	A830018L16Rik	1.67198e-47	-0.26844	0.406	0.371	3.22257e-43	ENSMUSG00000057715	RIKEN cDNA A830018L16 gene [Source:MGI Symbol;Acc:MGI:2444149]
149	Cdh9	1.77667e-47	-0.263267	0.553	0.514	3.42436e-43	ENSMUSG00000025370	cadherin 9 [Source:MGI Symbol;Acc:MGI:107433]
150	Airn	1.96937e-47	-0.346062	0.512	0.494	3.79577e-43	ENSMUSG00000078247	antisense Igf2r RNA [Source:MGI Symbol;Acc:MGI:1353471]
151	Cdr1os	2.15875e-47	-0.286683	0.596	0.527	4.16077e-43	ENSMUSG00000071753	cerebellar degeneration related antigen 1, opposite strand [Source:MGI Symbol;Acc:MGI:5637821]
152	Ptprr	2.4275e-47	-0.278641	0.896	0.862	4.67876e-43	ENSMUSG00000020151	protein tyrosine phosphatase, receptor type, R [Source:MGI Symbol;Acc:MGI:109559]
153	Zbtb20	2.4504e-47	-0.287447	0.601	0.575	4.72289e-43	ENSMUSG00000022708	zinc finger and BTB domain containing 20 [Source:MGI Symbol;Acc:MGI:1929213]
154	Nebl	2.56262e-47	-0.257567	0.668	0.619	4.93919e-43	ENSMUSG00000053702	nebulette [Source:MGI Symbol;Acc:MGI:1921353]
155	CT010467.1	3.16878e-47	0.283548	0.338	0.178	6.1075e-43	NA	NA
156	Kctd16	3.9889e-47	-0.281038	0.943	0.92	7.68821e-43	ENSMUSG00000051401	potassium channel tetramerisation domain containing 16 [Source:MGI Symbol;Acc:MGI:1914659]
157	Scg5	6.25199e-47	-0.345827	0.406	0.411	1.20501e-42	ENSMUSG00000023236	secretogranin V [Source:MGI Symbol;Acc:MGI:98289]
158	Tspan17	6.66365e-47	-0.320667	0.377	0.362	1.28435e-42	ENSMUSG00000025875	tetraspanin 17 [Source:MGI Symbol;Acc:MGI:1921507]
159	Bicd1	8.6436e-47	-0.265132	0.522	0.483	1.66597e-42	ENSMUSG00000003452	BICD cargo adaptor 1 [Source:MGI Symbol;Acc:MGI:1101760]
160	Gm29266	9.06428e-47	-0.359914	0.627	0.602	1.74705e-42	ENSMUSG00000101797	predicted gene 29266 [Source:MGI Symbol;Acc:MGI:5579972]
161	Tnfrsf11a	1.15745e-46	-0.285382	0.473	0.425	2.23086e-42	ENSMUSG00000026321	tumor necrosis factor receptor superfamily, member 11a, NFKB activator [Source:MGI Symbol;Acc:MGI:1314891]
162	Smc5	1.24164e-46	0.265003	0.432	0.259	2.39313e-42	ENSMUSG00000024943	structural maintenance of chromosomes 5 [Source:MGI Symbol;Acc:MGI:2385088]
163	Rbfox3	1.27702e-46	-0.255409	0.951	0.917	2.46132e-42	ENSMUSG00000025576	RNA binding protein, fox-1 homolog (C. elegans) 3 [Source:MGI Symbol;Acc:MGI:106368]
164	Lars2	1.43733e-46	0.262024	0.88	0.717	2.77031e-42	ENSMUSG00000035202	leucyl-tRNA synthetase, mitochondrial [Source:MGI Symbol;Acc:MGI:2142973]
165	1110051M20Rik	1.76541e-46	-0.278426	0.449	0.415	3.40265e-42	NA	NA
166	Nrg1	2.80752e-46	-0.342682	0.618	0.603	5.41121e-42	ENSMUSG00000062991	neuregulin 1 [Source:MGI Symbol;Acc:MGI:96083]
167	Nrg1	2.80752e-46	-0.342682	0.618	0.603	5.41121e-42	ENSMUSG00000118541	neuregulin 1 [Source:MGI Symbol;Acc:MGI:96083]
168	Atraid	3.43924e-46	-0.326847	0.356	0.337	6.62878e-42	ENSMUSG00000013622	all-trans retinoic acid induced differentiation factor [Source:MGI Symbol;Acc:MGI:1918918]
169	Slc7a7	4.13255e-46	-0.43725	0.381	0.407	7.96508e-42	ENSMUSG00000000958	solute carrier family 7 (cationic amino acid transporter, y+ system), member 7 [Source:MGI Symbol;Acc:MGI:1337120]
170	Zc2hc1a	4.58777e-46	-0.296716	0.437	0.422	8.84247e-42	ENSMUSG00000043542	zinc finger, C2HC-type containing 1A [Source:MGI Symbol;Acc:MGI:1914556]
171	Marchf11	7.01075e-46	-0.263073	0.619	0.582	1.35125e-41	ENSMUSG00000022269	membrane associated ring-CH-type finger 11 [Source:MGI Symbol;Acc:MGI:3608327]
172	Stmn2	7.09468e-46	-0.256399	0.531	0.485	1.36743e-41	ENSMUSG00000027500	stathmin-like 2 [Source:MGI Symbol;Acc:MGI:98241]
173	Foxn3	1.06813e-45	-0.255328	0.567	0.533	2.05872e-41	ENSMUSG00000033713	forkhead box N3 [Source:MGI Symbol;Acc:MGI:1918625]
174	Pde4b	1.32199e-45	-0.274064	0.535	0.509	2.548e-41	ENSMUSG00000028525	phosphodiesterase 4B, cAMP specific [Source:MGI Symbol;Acc:MGI:99557]
175	Mbp	1.58945e-45	-0.318235	0.414	0.406	3.06352e-41	ENSMUSG00000041607	myelin basic protein [Source:MGI Symbol;Acc:MGI:96925]
176	Add1	1.64135e-45	-0.274689	0.396	0.371	3.16353e-41	ENSMUSG00000029106	adducin 1 (alpha) [Source:MGI Symbol;Acc:MGI:87918]
177	Nrn1	3.70367e-45	-0.274662	0.579	0.544	7.13846e-41	ENSMUSG00000039114	neuritin 1 [Source:MGI Symbol;Acc:MGI:1915654]
178	Kcnip1	6.34256e-45	-0.295806	0.389	0.368	1.22246e-40	ENSMUSG00000053519	Kv channel-interacting protein 1 [Source:MGI Symbol;Acc:MGI:1917607]
179	Zc3h13	1.00628e-44	-0.28816	0.59	0.553	1.93951e-40	ENSMUSG00000022000	zinc finger CCCH type containing 13 [Source:MGI Symbol;Acc:MGI:1914552]
180	Mnat1	1.70645e-44	-0.261157	0.369	0.342	3.28901e-40	ENSMUSG00000021103	menage a trois 1 [Source:MGI Symbol;Acc:MGI:106207]
181	Nr6a1	1.94618e-44	-0.331626	0.417	0.406	3.75106e-40	ENSMUSG00000063972	nuclear receptor subfamily 6, group A, member 1 [Source:MGI Symbol;Acc:MGI:1352459]
182	Grm7	2.48382e-44	-0.271794	0.844	0.809	4.78731e-40	ENSMUSG00000056755	glutamate receptor, metabotropic 7 [Source:MGI Symbol;Acc:MGI:1351344]
183	Ppm1e	4.16173e-44	-0.289775	0.448	0.428	8.02131e-40	ENSMUSG00000046442	protein phosphatase 1E (PP2C domain containing) [Source:MGI Symbol;Acc:MGI:2444096]
184	Mid1	5.5268e-44	-0.311414	0.477	0.46	1.06524e-39	ENSMUSG00000035299	midline 1 [Source:MGI Symbol;Acc:MGI:1100537]
185	Tshz2	5.87125e-44	-0.29575	0.983	0.969	1.13163e-39	ENSMUSG00000047907	teashirt zinc finger family member 2 [Source:MGI Symbol;Acc:MGI:2153084]
186	Kctd20	9.7539e-44	-0.443561	0.275	0.319	1.87997e-39	ENSMUSG00000005936	potassium channel tetramerisation domain containing 20 [Source:MGI Symbol;Acc:MGI:1914239]
187	Ube2b	1.2933e-43	-0.271808	0.449	0.428	2.4927e-39	ENSMUSG00000020390	ubiquitin-conjugating enzyme E2B [Source:MGI Symbol;Acc:MGI:102944]
188	Kcnb2	1.45443e-43	-0.274953	0.957	0.938	2.80327e-39	ENSMUSG00000092083	potassium voltage gated channel, Shab-related subfamily, member 2 [Source:MGI Symbol;Acc:MGI:99632]
189	Ube2r2	1.49501e-43	-0.379905	0.348	0.372	2.88149e-39	ENSMUSG00000036241	ubiquitin-conjugating enzyme E2R 2 [Source:MGI Symbol;Acc:MGI:1914865]
190	Prkg1	3.18561e-43	-0.263644	0.989	0.985	6.13994e-39	ENSMUSG00000052920	protein kinase, cGMP-dependent, type I [Source:MGI Symbol;Acc:MGI:108174]
191	Lsamp	4.65961e-43	-0.270377	0.992	0.988	8.98093e-39	ENSMUSG00000061080	limbic system-associated membrane protein [Source:MGI Symbol;Acc:MGI:1261760]
192	Fah	5.03419e-43	-0.375632	0.373	0.378	9.7029e-39	ENSMUSG00000030630	fumarylacetoacetate hydrolase [Source:MGI Symbol;Acc:MGI:95482]
193	Ano4	5.47388e-43	-0.277671	0.583	0.558	1.05504e-38	ENSMUSG00000035189	anoctamin 4 [Source:MGI Symbol;Acc:MGI:2443344]
194	Nedd4l	8.49508e-43	-0.271114	0.986	0.972	1.63734e-38	ENSMUSG00000024589	neural precursor cell expressed, developmentally down-regulated gene 4-like [Source:MGI Symbol;Acc:MGI:1933754]
195	Cdk10	1.09872e-42	-0.388565	0.34	0.352	2.11768e-38	ENSMUSG00000033862	cyclin-dependent kinase 10 [Source:MGI Symbol;Acc:MGI:2448549]
196	Tmem200a	4.64034e-42	-0.289613	0.345	0.332	8.94378e-38	ENSMUSG00000049420	transmembrane protein 200A [Source:MGI Symbol;Acc:MGI:1924470]
197	Taco1	5.36901e-42	0.296297	0.434	0.263	1.03482e-37	ENSMUSG00000001983	translational activator of mitochondrially encoded cytochrome c oxidase I [Source:MGI Symbol;Acc:MGI:1917457]
198	Grm8	1.31018e-41	-0.27774	0.468	0.443	2.52524e-37	ENSMUSG00000024211	glutamate receptor, metabotropic 8 [Source:MGI Symbol;Acc:MGI:1351345]
199	Tbc1d9b	1.63463e-41	-0.349951	0.369	0.377	3.15058e-37	ENSMUSG00000036644	TBC1 domain family, member 9B [Source:MGI Symbol;Acc:MGI:1924045]
200	Ppp4r1l-ps	2.70474e-41	-0.25422	0.608	0.554	5.21312e-37	ENSMUSG00000121504	protein phosphatase 4, regulatory subunit 1-like, pseudogene [Source:NCBI gene (formerly Entrezgene);Acc:100043911]
201	Ppp4r1l-ps	2.70474e-41	-0.25422	0.608	0.554	5.21312e-37	ENSMUSG00000055897	protein phosphatase 4, regulatory subunit 1-like, pseudogene [Source:MGI Symbol;Acc:MGI:1924560]
202	Nrf1	4.2746e-41	-0.368517	0.339	0.361	8.23886e-37	ENSMUSG00000058440	nuclear respiratory factor 1 [Source:MGI Symbol;Acc:MGI:1332235]
203	Eno2	1.00048e-40	-0.269906	0.371	0.347	1.92833e-36	ENSMUSG00000004267	enolase 2, gamma neuronal [Source:MGI Symbol;Acc:MGI:95394]
204	Pcmt1	1.56039e-40	-0.41103	0.285	0.317	3.00749e-36	ENSMUSG00000019795	protein-L-isoaspartate (D-aspartate) O-methyltransferase 1 [Source:MGI Symbol;Acc:MGI:97502]
205	Slc9a7	2.2437e-40	-0.273268	0.422	0.399	4.32451e-36	ENSMUSG00000037341	solute carrier family 9 (sodium/hydrogen exchanger), member 7 [Source:MGI Symbol;Acc:MGI:2444530]
206	Fxyd2	2.31686e-40	-0.259057	0.416	0.39	4.46552e-36	ENSMUSG00000059412	FXYD domain-containing ion transport regulator 2 [Source:MGI Symbol;Acc:MGI:1195260]
207	Bach2	3.64324e-40	-0.276811	0.964	0.945	7.02197e-36	ENSMUSG00000040270	BTB and CNC homology, basic leucine zipper transcription factor 2 [Source:MGI Symbol;Acc:MGI:894679]
208	Atl3	3.81963e-40	-0.273957	0.387	0.366	7.36195e-36	ENSMUSG00000024759	atlastin GTPase 3 [Source:MGI Symbol;Acc:MGI:1924270]
209	Tmeff2	5.20643e-40	-0.255566	0.807	0.763	1.00349e-35	ENSMUSG00000026109	transmembrane protein with EGF-like and two follistatin-like domains 2 [Source:MGI Symbol;Acc:MGI:1861735]
210	Cmss1	5.80453e-40	0.341906	1	1	1.11876e-35	ENSMUSG00000022748	cms small ribosomal subunit 1 [Source:MGI Symbol;Acc:MGI:1913747]
211	Klf13	8.99355e-40	-0.391847	0.294	0.322	1.73342e-35	ENSMUSG00000052040	Kruppel-like factor 13 [Source:MGI Symbol;Acc:MGI:1354948]
212	Garnl3	1.50392e-39	-0.270474	0.901	0.881	2.89866e-35	ENSMUSG00000038860	GTPase activating RANGAP domain-like 3 [Source:MGI Symbol;Acc:MGI:2139309]
213	Ppp1r12b	2.62941e-39	-0.302511	0.39	0.383	5.06792e-35	ENSMUSG00000073557	protein phosphatase 1, regulatory subunit 12B [Source:MGI Symbol;Acc:MGI:1916417]
214	Wdr26	4.24133e-39	-0.269704	0.361	0.344	8.17474e-35	ENSMUSG00000038733	WD repeat domain 26 [Source:MGI Symbol;Acc:MGI:1923825]
215	Reep2	9.37525e-39	-0.410167	0.237	0.272	1.80699e-34	ENSMUSG00000038555	receptor accessory protein 2 [Source:MGI Symbol;Acc:MGI:2385070]
216	Stac2	1.09701e-38	-0.250333	0.479	0.448	2.11438e-34	ENSMUSG00000017400	SH3 and cysteine rich domain 2 [Source:MGI Symbol;Acc:MGI:2144518]
217	Flot2	1.10518e-38	-0.281449	0.456	0.443	2.13013e-34	ENSMUSG00000061981	flotillin 2 [Source:MGI Symbol;Acc:MGI:103309]
218	Snrnp48	1.23263e-38	-0.276265	0.355	0.344	2.37577e-34	ENSMUSG00000021431	small nuclear ribonucleoprotein 48 (U11/U12) [Source:MGI Symbol;Acc:MGI:1915047]
219	Kcnh8	1.99386e-38	-0.26303	0.284	0.271	3.84297e-34	ENSMUSG00000035580	potassium voltage-gated channel, subfamily H (eag-related), member 8 [Source:MGI Symbol;Acc:MGI:2445160]
220	Fam155a	1.99992e-38	-0.26085	0.516	0.489	3.85465e-34	NA	NA
221	Tmem45b	3.35297e-38	-0.257441	0.378	0.36	6.46251e-34	ENSMUSG00000041737	transmembrane protein 45b [Source:MGI Symbol;Acc:MGI:2384574]
222	Apba2	3.61379e-38	-0.273616	0.358	0.336	6.96522e-34	ENSMUSG00000030519	amyloid beta (A4) precursor protein-binding, family A, member 2 [Source:MGI Symbol;Acc:MGI:1261791]
223	1700012D14Rik	3.66001e-38	-0.455179	0.204	0.265	7.05431e-34	NA	NA
224	Dip2a	4.18324e-38	-0.309175	0.372	0.335	8.06278e-34	ENSMUSG00000020231	disco interacting protein 2 homolog A [Source:MGI Symbol;Acc:MGI:2385920]
225	Calm1	1.9341e-37	-0.392865	0.237	0.268	3.72778e-33	ENSMUSG00000001175	calmodulin 1 [Source:MGI Symbol;Acc:MGI:88251]
226	Zfp949	2.20259e-37	-0.410125	0.239	0.272	4.24527e-33	ENSMUSG00000032425	zinc finger protein 949 [Source:MGI Symbol;Acc:MGI:1918890]
227	Gm42970	3.68697e-37	-0.334548	0.379	0.385	7.10627e-33	ENSMUSG00000106446	predicted gene 42970 [Source:MGI Symbol;Acc:MGI:5663107]
228	Map3k3	5.67402e-37	-0.256455	0.355	0.329	1.09361e-32	ENSMUSG00000020700	mitogen-activated protein kinase kinase kinase 3 [Source:MGI Symbol;Acc:MGI:1346874]
229	Tenm2	5.7743e-37	-0.285353	0.272	0.268	1.11294e-32	ENSMUSG00000049336	teneurin transmembrane protein 2 [Source:MGI Symbol;Acc:MGI:1345184]
230	6330411D24Rik	1.07072e-36	-0.277115	0.258	0.251	2.06371e-32	ENSMUSG00000110067	RIKEN cDNA 6330411D24 gene [Source:MGI Symbol;Acc:MGI:1917975]
231	Fat3	1.40897e-36	-0.262066	0.915	0.895	2.71566e-32	ENSMUSG00000074505	FAT atypical cadherin 3 [Source:MGI Symbol;Acc:MGI:2444314]
232	Galnt2l	1.58546e-36	-0.274042	0.324	0.318	3.05582e-32	NA	NA
233	Klf5	1.6645e-36	-0.408823	0.249	0.277	3.20816e-32	ENSMUSG00000005148	Kruppel-like factor 5 [Source:MGI Symbol;Acc:MGI:1338056]
234	Sgcz	1.78354e-36	-0.258823	0.761	0.713	3.4376e-32	ENSMUSG00000039539	sarcoglycan zeta [Source:MGI Symbol;Acc:MGI:2388820]
235	Gm49677	1.25506e-35	-0.35148	0.272	0.298	2.419e-31	ENSMUSG00000116867	predicted gene, 49677 [Source:MGI Symbol;Acc:MGI:6215124]
236	Cadm2	2.85206e-35	-0.283356	0.325	0.327	5.49706e-31	ENSMUSG00000064115	cell adhesion molecule 2 [Source:MGI Symbol;Acc:MGI:2442722]
237	Fermt2	2.9125e-35	-0.25565	0.331	0.317	5.61355e-31	ENSMUSG00000037712	fermitin family member 2 [Source:MGI Symbol;Acc:MGI:2385001]
238	Tnk2	4.25433e-33	-0.279129	0.331	0.329	8.1998e-29	ENSMUSG00000022791	tyrosine kinase, non-receptor, 2 [Source:MGI Symbol;Acc:MGI:1858308]
239	Scfd2	5.60262e-33	-0.269014	0.263	0.262	1.07985e-28	ENSMUSG00000062110	Sec1 family domain containing 2 [Source:MGI Symbol;Acc:MGI:2443446]
240	Camk2a	1.73917e-32	-0.29847	0.322	0.32	3.35207e-28	ENSMUSG00000024617	calcium/calmodulin-dependent protein kinase II alpha [Source:MGI Symbol;Acc:MGI:88256]
241	Onecut2	2.44532e-32	-0.2825	0.275	0.275	4.71312e-28	ENSMUSG00000045991	one cut domain, family member 2 [Source:MGI Symbol;Acc:MGI:1891408]
242	Usp19	2.50864e-32	0.296061	0.265	0.135	4.83515e-28	ENSMUSG00000006676	ubiquitin specific peptidase 19 [Source:MGI Symbol;Acc:MGI:1918722]
243	Kcnc3	7.82287e-32	-0.255366	0.255	0.251	1.50778e-27	ENSMUSG00000062785	potassium voltage gated channel, Shaw-related subfamily, member 3 [Source:MGI Symbol;Acc:MGI:96669]
244	Armc9	6.22916e-31	-0.298579	0.253	0.263	1.20061e-26	ENSMUSG00000062590	armadillo repeat containing 9 [Source:MGI Symbol;Acc:MGI:1926045]
245	Gcnt2	1.18398e-30	-0.276084	0.266	0.267	2.28201e-26	ENSMUSG00000021360	glucosaminyl (N-acetyl) transferase 2, I-branching enzyme [Source:MGI Symbol;Acc:MGI:1100870]
246	Kcnip2	2.69553e-30	-0.286723	0.282	0.291	5.19536e-26	ENSMUSG00000025221	Kv channel-interacting protein 2 [Source:MGI Symbol;Acc:MGI:2135916]
247	Anapc10	4.65867e-30	-0.330491	0.239	0.266	8.97912e-26	ENSMUSG00000036977	anaphase promoting complex subunit 10 [Source:MGI Symbol;Acc:MGI:1916249]
248	Snapc3	1.42657e-29	-0.267587	0.269	0.266	2.74958e-25	ENSMUSG00000028483	small nuclear RNA activating complex, polypeptide 3 [Source:MGI Symbol;Acc:MGI:1916338]
249	Dctn4	3.71325e-29	-0.252435	0.347	0.337	7.15692e-25	ENSMUSG00000024603	dynactin 4 [Source:MGI Symbol;Acc:MGI:1914915]
250	Gm17276	1.05739e-27	-0.315165	0.248	0.277	2.03802e-23	ENSMUSG00000097305	predicted gene, 17276 [Source:MGI Symbol;Acc:MGI:4936910]
251	Sugp2	2.39079e-27	-0.272965	0.25	0.252	4.60801e-23	ENSMUSG00000036054	SURP and G patch domain containing 2 [Source:MGI Symbol;Acc:MGI:2678085]
252	C77080	3.26156e-27	-0.287394	0.317	0.318	6.28634e-23	ENSMUSG00000050390	expressed sequence C77080 [Source:MGI Symbol;Acc:MGI:2140651]
253	Map7d2	7.45028e-26	-0.283611	0.248	0.261	1.43597e-21	ENSMUSG00000041020	MAP7 domain containing 2 [Source:MGI Symbol;Acc:MGI:1917474]
254	Cbx6	8.6326e-25	-0.262357	0.251	0.247	1.66385e-20	ENSMUSG00000089715	chromobox 6 [Source:MGI Symbol;Acc:MGI:3512628]
255	mt-Rnr2	6.48393e-22	0.3717	0.95	0.88	1.24971e-17	ENSMUSG00000064339	mitochondrially encoded 16S rRNA [Source:MGI Symbol;Acc:MGI:102492]

## Sheet: NP1
	gene	p_val	avg_log2FC	pct.1	pct.2	p_val_adj	gene_id	description
1	Rn18s	0	0.856473	1	1	0	NA	NA
2	mt-Rnr1	1.26353e-189	2.15354	0.89	0.504	2.43533e-185	ENSMUSG00000064337	mitochondrially encoded 12S rRNA [Source:MGI Symbol;Acc:MGI:102493]
3	mt-Nd5	3.36216e-148	1.80526	0.568	0.143	6.48023e-144	ENSMUSG00000064367	mitochondrially encoded NADH dehydrogenase 5 [Source:MGI Symbol;Acc:MGI:102496]
4	mt-Nd2	1.33351e-115	1.46725	0.698	0.305	2.57021e-111	ENSMUSG00000064345	mitochondrially encoded NADH dehydrogenase 2 [Source:MGI Symbol;Acc:MGI:102500]
5	mt-Co1	3.8463e-114	1.52907	0.56	0.185	7.41337e-110	ENSMUSG00000064351	mitochondrially encoded cytochrome c oxidase I [Source:MGI Symbol;Acc:MGI:102504]
6	mt-Cytb	2.68126e-103	1.24878	0.796	0.431	5.16786e-99	ENSMUSG00000064370	mitochondrially encoded cytochrome b [Source:MGI Symbol;Acc:MGI:102501]
7	Gm47283	4.86676e-103	-0.999578	0.723	0.857	9.3802e-99	ENSMUSG00000096768	predicted gene, 47283 [Source:MGI Symbol;Acc:MGI:6096131]
8	Camk1d	3.76796e-100	0.514975	0.999	0.953	7.26237e-96	ENSMUSG00000039145	calcium/calmodulin-dependent protein kinase ID [Source:MGI Symbol;Acc:MGI:2442190]
9	mt-Nd1	3.1419e-80	1.04781	0.654	0.312	6.05569e-76	ENSMUSG00000064341	mitochondrially encoded NADH dehydrogenase 1 [Source:MGI Symbol;Acc:MGI:101787]
10	Ano3	4.45024e-80	-0.608693	0.982	0.98	8.57739e-76	ENSMUSG00000074968	anoctamin 3 [Source:MGI Symbol;Acc:MGI:3613666]
11	Lix1	5.99852e-80	-0.810407	0.737	0.799	1.15615e-75	ENSMUSG00000047786	limb and CNS expressed 1 [Source:MGI Symbol;Acc:MGI:1913893]
12	mt-Nd4	2.36125e-78	0.99785	0.697	0.358	4.55108e-74	ENSMUSG00000064363	mitochondrially encoded NADH dehydrogenase 4 [Source:MGI Symbol;Acc:MGI:102498]
13	Ebf1	1.95804e-76	-0.530605	0.974	0.968	3.77393e-72	ENSMUSG00000057098	early B cell factor 1 [Source:MGI Symbol;Acc:MGI:95275]
14	mt-Atp8	3.45612e-73	0.811004	0.254	0.036	6.66132e-69	ENSMUSG00000064356	mitochondrially encoded ATP synthase 8 [Source:MGI Symbol;Acc:MGI:99926]
15	Arglu1	4.75684e-73	-0.510343	0.865	0.834	9.16833e-69	ENSMUSG00000040459	arginine and glutamate rich 1 [Source:MGI Symbol;Acc:MGI:2442985]
16	Snhg11	6.56303e-67	0.30297	1	0.994	1.26496e-62	ENSMUSG00000044349	small nucleolar RNA host gene 11 [Source:MGI Symbol;Acc:MGI:2441845]
17	mt-Atp6	9.85503e-66	0.868853	0.486	0.192	1.89946e-61	ENSMUSG00000064357	mitochondrially encoded ATP synthase 6 [Source:MGI Symbol;Acc:MGI:99927]
18	Nrg3	1.47365e-65	-0.458854	0.971	0.964	2.84032e-61	ENSMUSG00000041014	neuregulin 3 [Source:MGI Symbol;Acc:MGI:1097165]
19	Zranb2	1.77978e-63	-0.624088	0.708	0.736	3.43034e-59	ENSMUSG00000028180	zinc finger, RAN-binding domain containing 2 [Source:MGI Symbol;Acc:MGI:1858211]
20	Atg4a	6.03588e-63	-0.978952	0.591	0.621	1.16336e-58	ENSMUSG00000079418	autophagy related 4A, cysteine peptidase [Source:MGI Symbol;Acc:MGI:2147903]
21	Atrnl1	2.57557e-61	-0.416485	0.914	0.883	4.96416e-57	ENSMUSG00000054843	attractin like 1 [Source:MGI Symbol;Acc:MGI:2147749]
22	mt-Co3	3.50862e-61	0.720432	0.519	0.229	6.76251e-57	ENSMUSG00000064358	mitochondrially encoded cytochrome c oxidase III [Source:MGI Symbol;Acc:MGI:102502]
23	mt-Co2	1.0041e-60	0.816887	0.431	0.159	1.9353e-56	ENSMUSG00000064354	mitochondrially encoded cytochrome c oxidase II [Source:MGI Symbol;Acc:MGI:102503]
24	Pabpn1	3.62383e-59	-0.538332	0.664	0.663	6.98457e-55	ENSMUSG00000022194	poly(A) binding protein, nuclear 1 [Source:MGI Symbol;Acc:MGI:1859158]
25	Apba1	1.90498e-58	-0.511358	0.842	0.838	3.67165e-54	ENSMUSG00000024897	amyloid beta (A4) precursor protein binding, family A, member 1 [Source:MGI Symbol;Acc:MGI:1860297]
26	Selenow	2.58981e-56	-0.728129	0.467	0.569	4.99159e-52	ENSMUSG00000041571	selenoprotein W [Source:MGI Symbol;Acc:MGI:1100878]
27	Grik1	3.24948e-56	-0.36607	1	0.999	6.26306e-52	ENSMUSG00000022935	glutamate receptor, ionotropic, kainate 1 [Source:MGI Symbol;Acc:MGI:95814]
28	Grm7	8.08143e-55	-0.386522	0.989	0.974	1.55761e-50	ENSMUSG00000056755	glutamate receptor, metabotropic 7 [Source:MGI Symbol;Acc:MGI:1351344]
29	Dync1i1	5.92565e-54	-0.456107	0.814	0.789	1.14211e-49	ENSMUSG00000029757	dynein cytoplasmic 1 intermediate chain 1 [Source:MGI Symbol;Acc:MGI:107743]
30	Tshz2	6.77096e-53	-0.367928	0.998	0.991	1.30503e-48	ENSMUSG00000047907	teashirt zinc finger family member 2 [Source:MGI Symbol;Acc:MGI:2153084]
31	Galnt17	2.11817e-52	-0.433083	0.931	0.907	4.08256e-48	ENSMUSG00000034040	polypeptide N-acetylgalactosaminyltransferase 17 [Source:MGI Symbol;Acc:MGI:2137594]
32	Kcnip4	1.28532e-51	-0.433547	0.982	0.983	2.47732e-47	ENSMUSG00000029088	Kv channel interacting protein 4 [Source:MGI Symbol;Acc:MGI:1933131]
33	Mdfic2	2.04393e-50	-0.567744	0.628	0.659	3.93948e-46	ENSMUSG00000090667	MyoD family inhibitor domain containing 2 [Source:MGI Symbol;Acc:MGI:2685611]
34	Dync1li1	5.68208e-50	-0.557345	0.459	0.484	1.09516e-45	ENSMUSG00000032435	dynein cytoplasmic 1 light intermediate chain 1 [Source:MGI Symbol;Acc:MGI:2135610]
35	9530059O14Rik	9.44659e-49	-0.384139	0.99	0.982	1.82074e-44	ENSMUSG00000097736	RIKEN cDNA 9530059O14 gene [Source:MGI Symbol;Acc:MGI:2442421]
36	Ank2	3.32669e-48	-0.325086	0.999	0.996	6.41186e-44	ENSMUSG00000032826	ankyrin 2, brain [Source:MGI Symbol;Acc:MGI:88025]
37	Nkain2	6.14903e-48	-0.47007	0.946	0.942	1.18516e-43	ENSMUSG00000069670	Na+/K+ transporting ATPase interacting 2 [Source:MGI Symbol;Acc:MGI:1923447]
38	Pten	7.58406e-48	-0.441578	0.646	0.625	1.46175e-43	ENSMUSG00000013663	phosphatase and tensin homolog [Source:MGI Symbol;Acc:MGI:109583]
39	Map4	2.1212e-47	-0.423476	0.703	0.69	4.08839e-43	ENSMUSG00000032479	microtubule-associated protein 4 [Source:MGI Symbol;Acc:MGI:97178]
40	Syt1	1.16326e-46	-0.352033	0.94	0.91	2.24207e-42	ENSMUSG00000035864	synaptotagmin I [Source:MGI Symbol;Acc:MGI:99667]
41	Plcxd3	1.94633e-46	-0.415554	0.703	0.668	3.75135e-42	ENSMUSG00000049148	phosphatidylinositol-specific phospholipase C, X domain containing 3 [Source:MGI Symbol;Acc:MGI:2442605]
42	Plcl1	4.34145e-46	-0.571564	0.653	0.681	8.36771e-42	ENSMUSG00000038349	phospholipase C-like 1 [Source:MGI Symbol;Acc:MGI:3036262]
43	Kmt2e	1.18725e-45	-0.370674	0.633	0.597	2.28831e-41	ENSMUSG00000029004	lysine (K)-specific methyltransferase 2E [Source:MGI Symbol;Acc:MGI:1924825]
44	Rexo2	2.44647e-45	-0.569455	0.394	0.454	4.71532e-41	ENSMUSG00000032026	RNA exonuclease 2 [Source:MGI Symbol;Acc:MGI:1888981]
45	Rgs7	3.55053e-45	-0.399536	0.925	0.901	6.84329e-41	ENSMUSG00000026527	regulator of G protein signaling 7 [Source:MGI Symbol;Acc:MGI:1346089]
46	Ube2e2	3.76632e-45	-0.278869	0.799	0.727	7.25921e-41	ENSMUSG00000058317	ubiquitin-conjugating enzyme E2E 2 [Source:MGI Symbol;Acc:MGI:2384997]
47	Tom1l2	5.1538e-45	-0.470848	0.57	0.562	9.93344e-41	ENSMUSG00000000538	target of myb1-like 2 (chicken) [Source:MGI Symbol;Acc:MGI:2443306]
48	Igsf3	5.28981e-45	-0.42758	0.602	0.6	1.01956e-40	ENSMUSG00000042035	immunoglobulin superfamily, member 3 [Source:MGI Symbol;Acc:MGI:1926158]
49	Rbfox1	1.45907e-44	-0.385507	0.992	0.988	2.81222e-40	ENSMUSG00000008658	RNA binding protein, fox-1 homolog (C. elegans) 1 [Source:MGI Symbol;Acc:MGI:1926224]
50	Dpp10	2.15364e-44	-0.409029	0.913	0.905	4.15093e-40	ENSMUSG00000036815	dipeptidylpeptidase 10 [Source:MGI Symbol;Acc:MGI:2442409]
51	Hs6st3	2.26201e-44	-0.388471	0.966	0.94	4.35981e-40	ENSMUSG00000053465	heparan sulfate 6-O-sulfotransferase 3 [Source:MGI Symbol;Acc:MGI:1354960]
52	Rps6ka2	3.56084e-44	-0.431125	0.66	0.653	6.86316e-40	ENSMUSG00000023809	ribosomal protein S6 kinase, polypeptide 2 [Source:MGI Symbol;Acc:MGI:1342290]
53	Srpk2	3.59178e-44	-0.391464	0.688	0.651	6.92281e-40	ENSMUSG00000062604	serine/arginine-rich protein specific kinase 2 [Source:MGI Symbol;Acc:MGI:1201408]
54	Garnl3	8.31387e-44	-0.359139	0.796	0.765	1.60242e-39	ENSMUSG00000038860	GTPase activating RANGAP domain-like 3 [Source:MGI Symbol;Acc:MGI:2139309]
55	Frmd3	8.644e-44	-0.330149	0.669	0.615	1.66605e-39	ENSMUSG00000049122	FERM domain containing 3 [Source:MGI Symbol;Acc:MGI:2442466]
56	Gphn	1.26092e-43	0.445644	0.999	0.981	2.4303e-39	ENSMUSG00000047454	gephyrin [Source:MGI Symbol;Acc:MGI:109602]
57	Abca5	6.1189e-43	-0.403904	0.668	0.643	1.17936e-38	ENSMUSG00000018800	ATP-binding cassette, sub-family A (ABC1), member 5 [Source:MGI Symbol;Acc:MGI:2386607]
58	Rab40c	9.95737e-43	-0.498905	0.477	0.512	1.91918e-38	ENSMUSG00000025730	Rab40C, member RAS oncogene family [Source:MGI Symbol;Acc:MGI:2183454]
59	Nebl	1.93992e-42	-0.446675	0.746	0.751	3.73901e-38	ENSMUSG00000053702	nebulette [Source:MGI Symbol;Acc:MGI:1921353]
60	Svop	2.14383e-42	-0.61531	0.525	0.591	4.13201e-38	ENSMUSG00000042078	SV2 related protein [Source:MGI Symbol;Acc:MGI:1915916]
61	4933424G05Rik	3.21308e-42	-0.959791	0.229	0.364	6.19288e-38	ENSMUSG00000117450	RIKEN cDNA 4933424G05 gene [Source:MGI Symbol;Acc:MGI:1921706]
62	Arhgap28	3.24222e-42	-0.310325	0.851	0.791	6.24905e-38	ENSMUSG00000024043	Rho GTPase activating protein 28 [Source:MGI Symbol;Acc:MGI:2147003]
63	Nrn1	3.35767e-42	-0.46798	0.667	0.675	6.47158e-38	ENSMUSG00000039114	neuritin 1 [Source:MGI Symbol;Acc:MGI:1915654]
64	Ly86	3.50693e-42	-0.756934	0.358	0.447	6.75925e-38	ENSMUSG00000021423	lymphocyte antigen 86 [Source:MGI Symbol;Acc:MGI:1321404]
65	Ppp2r2b	3.64176e-42	-0.486598	0.703	0.725	7.01912e-38	ENSMUSG00000024500	protein phosphatase 2, regulatory subunit B, beta [Source:MGI Symbol;Acc:MGI:1920180]
66	Dnm1	3.90554e-42	-0.31003	0.717	0.645	7.52753e-38	ENSMUSG00000026825	dynamin 1 [Source:MGI Symbol;Acc:MGI:107384]
67	Cacnb4	4.83403e-42	-0.419559	0.753	0.725	9.31711e-38	ENSMUSG00000017412	calcium channel, voltage-dependent, beta 4 subunit [Source:MGI Symbol;Acc:MGI:103301]
68	Rnpc3	1.03987e-41	0.40337	0.458	0.231	2.00425e-37	ENSMUSG00000027981	RNA-binding region (RNP1, RRM) containing 3 [Source:MGI Symbol;Acc:MGI:1914475]
69	Csmd1	1.17756e-41	-0.287187	0.999	0.999	2.26963e-37	ENSMUSG00000060924	CUB and Sushi multiple domains 1 [Source:MGI Symbol;Acc:MGI:2137383]
70	Tmem233	1.22244e-41	-0.394584	0.908	0.896	2.35614e-37	ENSMUSG00000079278	transmembrane protein 233 [Source:MGI Symbol;Acc:MGI:3651514]
71	Cadm2	2.00735e-41	-0.367861	0.714	0.672	3.86896e-37	ENSMUSG00000064115	cell adhesion molecule 2 [Source:MGI Symbol;Acc:MGI:2442722]
72	Ubash3b	2.63737e-41	-0.328419	0.783	0.728	5.08326e-37	ENSMUSG00000032020	ubiquitin associated and SH3 domain containing, B [Source:MGI Symbol;Acc:MGI:1920078]
73	Nrg1	2.82041e-41	-0.408264	0.902	0.878	5.43605e-37	ENSMUSG00000062991	neuregulin 1 [Source:MGI Symbol;Acc:MGI:96083]
74	Nrg1	2.82041e-41	-0.408264	0.902	0.878	5.43605e-37	ENSMUSG00000118541	neuregulin 1 [Source:MGI Symbol;Acc:MGI:96083]
75	Aspscr1	4.59119e-41	-0.673601	0.288	0.374	8.84907e-37	ENSMUSG00000025142	alveolar soft part sarcoma chromosome region, candidate 1 (human) [Source:MGI Symbol;Acc:MGI:1916188]
76	Kalrn	6.03717e-41	-0.391911	0.697	0.671	1.1636e-36	ENSMUSG00000061751	kalirin, RhoGEF kinase [Source:MGI Symbol;Acc:MGI:2685385]
77	Rbms3	6.17685e-41	-0.314699	0.998	0.996	1.19053e-36	ENSMUSG00000039607	RNA binding motif, single stranded interacting protein [Source:MGI Symbol;Acc:MGI:2444477]
78	Trim2	6.84031e-41	-0.442541	0.622	0.619	1.3184e-36	ENSMUSG00000027993	tripartite motif-containing 2 [Source:MGI Symbol;Acc:MGI:1933163]
79	Dgkb	7.33998e-41	-0.755894	0.168	0.297	1.41471e-36	ENSMUSG00000036095	diacylglycerol kinase, beta [Source:MGI Symbol;Acc:MGI:2442474]
80	Ncoa1	1.67086e-40	-0.322895	0.538	0.481	3.22041e-36	ENSMUSG00000020647	nuclear receptor coactivator 1 [Source:MGI Symbol;Acc:MGI:1276523]
81	Rbfox2	1.70825e-40	-0.394667	0.689	0.68	3.29249e-36	ENSMUSG00000033565	RNA binding protein, fox-1 homolog (C. elegans) 2 [Source:MGI Symbol;Acc:MGI:1933973]
82	Ptprt	2.388e-40	-0.432898	0.943	0.937	4.60264e-36	ENSMUSG00000053141	protein tyrosine phosphatase, receptor type, T [Source:MGI Symbol;Acc:MGI:1321152]
83	Ptpn9	3.21133e-40	-0.525684	0.467	0.501	6.18953e-36	ENSMUSG00000032290	protein tyrosine phosphatase, non-receptor type 9 [Source:MGI Symbol;Acc:MGI:1928376]
84	Gcnt2	5.73931e-40	-0.44595	0.527	0.529	1.10619e-35	ENSMUSG00000021360	glucosaminyl (N-acetyl) transferase 2, I-branching enzyme [Source:MGI Symbol;Acc:MGI:1100870]
85	Pafah1b1	7.33199e-40	-0.419246	0.58	0.589	1.41317e-35	ENSMUSG00000020745	platelet-activating factor acetylhydrolase, isoform 1b, subunit 1 [Source:MGI Symbol;Acc:MGI:109520]
86	Tmcc1	9.288e-40	-0.408842	0.572	0.567	1.79017e-35	ENSMUSG00000030126	transmembrane and coiled coil domains 1 [Source:MGI Symbol;Acc:MGI:2442368]
87	A830018L16Rik	2.47166e-39	-0.360086	0.811	0.762	4.76387e-35	ENSMUSG00000057715	RIKEN cDNA A830018L16 gene [Source:MGI Symbol;Acc:MGI:2444149]
88	Firre	3.20198e-39	0.30767	0.729	0.497	6.1715e-35	ENSMUSG00000085396	functional intergenic repeating RNA element [Source:MGI Symbol;Acc:MGI:2147989]
89	Bach2	3.36684e-39	-0.392583	0.848	0.825	6.48926e-35	ENSMUSG00000040270	BTB and CNC homology, basic leucine zipper transcription factor 2 [Source:MGI Symbol;Acc:MGI:894679]
90	Gm15675	3.85301e-39	-0.429562	0.846	0.829	7.42629e-35	ENSMUSG00000086825	predicted gene 15675 [Source:MGI Symbol;Acc:MGI:3783117]
91	Adk	4.12487e-39	-0.36353	0.782	0.749	7.95027e-35	ENSMUSG00000039197	adenosine kinase [Source:MGI Symbol;Acc:MGI:87930]
92	Rtn3	5.11716e-39	-0.261521	0.755	0.682	9.86282e-35	ENSMUSG00000024758	reticulon 3 [Source:MGI Symbol;Acc:MGI:1339970]
93	Nav1	5.62661e-39	-0.373973	0.94	0.913	1.08447e-34	ENSMUSG00000009418	neuron navigator 1 [Source:MGI Symbol;Acc:MGI:2183683]
94	Gabbr2	6.10698e-39	-0.25094	0.844	0.771	1.17706e-34	ENSMUSG00000039809	gamma-aminobutyric acid (GABA) B receptor, 2 [Source:MGI Symbol;Acc:MGI:2386030]
95	Ctnna2	6.62776e-39	-0.325678	0.995	0.992	1.27744e-34	ENSMUSG00000063063	catenin (cadherin associated protein), alpha 2 [Source:MGI Symbol;Acc:MGI:88275]
96	Rbm39	1.00808e-38	-0.355033	0.758	0.729	1.94297e-34	ENSMUSG00000027620	RNA binding motif protein 39 [Source:MGI Symbol;Acc:MGI:2157953]
97	Atxn1	1.60968e-38	-0.343367	0.694	0.65	3.10249e-34	ENSMUSG00000046876	ataxin 1 [Source:MGI Symbol;Acc:MGI:104783]
98	Mapt	2.19135e-38	-0.363407	0.882	0.852	4.22361e-34	ENSMUSG00000018411	microtubule-associated protein tau [Source:MGI Symbol;Acc:MGI:97180]
99	Syn1	4.87296e-38	-0.490031	0.599	0.622	9.39214e-34	ENSMUSG00000037217	synapsin I [Source:MGI Symbol;Acc:MGI:98460]
100	C78859	5.6721e-38	-0.58566	0.343	0.439	1.09324e-33	ENSMUSG00000110710	expressed sequence C78859 [Source:MGI Symbol;Acc:MGI:2142856]
101	Nxpe4	5.97785e-38	-0.425799	0.687	0.656	1.15217e-33	ENSMUSG00000044229	neurexophilin and PC-esterase domain family, member 4 [Source:MGI Symbol;Acc:MGI:1924792]
102	Trpm3	6.80047e-38	-0.293069	0.767	0.708	1.31072e-33	ENSMUSG00000052387	transient receptor potential cation channel, subfamily M, member 3 [Source:MGI Symbol;Acc:MGI:2443101]
103	Rtn4	9.99576e-38	-0.40428	0.551	0.558	1.92658e-33	ENSMUSG00000020458	reticulon 4 [Source:MGI Symbol;Acc:MGI:1915835]
104	Ggnbp2	1.63882e-37	-0.342532	0.515	0.49	3.15866e-33	ENSMUSG00000020530	gametogenetin binding protein 2 [Source:MGI Symbol;Acc:MGI:2387356]
105	Jmjd1c	2.13633e-37	-0.280393	0.679	0.622	4.11757e-33	ENSMUSG00000037876	jumonji domain containing 1C [Source:MGI Symbol;Acc:MGI:1918614]
106	Ttc14	2.52367e-37	-0.291111	0.797	0.744	4.86412e-33	ENSMUSG00000027677	tetratricopeptide repeat domain 14 [Source:MGI Symbol;Acc:MGI:1914370]
107	Rbfox3	3.84432e-37	-0.256603	0.926	0.863	7.40954e-33	ENSMUSG00000025576	RNA binding protein, fox-1 homolog (C. elegans) 3 [Source:MGI Symbol;Acc:MGI:106368]
108	Camk2a	1.19543e-36	-0.327321	0.932	0.889	2.30408e-32	ENSMUSG00000024617	calcium/calmodulin-dependent protein kinase II alpha [Source:MGI Symbol;Acc:MGI:88256]
109	Egfem1	1.22796e-36	-0.330746	0.827	0.798	2.36678e-32	ENSMUSG00000063600	EGF-like and EMI domain containing 1 [Source:MGI Symbol;Acc:MGI:1922990]
110	Il1rapl1	1.53964e-36	-0.438987	0.705	0.7	2.9675e-32	ENSMUSG00000052372	interleukin 1 receptor accessory protein-like 1 [Source:MGI Symbol;Acc:MGI:2687319]
111	Calm1	2.12531e-36	-0.603653	0.317	0.407	4.09633e-32	ENSMUSG00000001175	calmodulin 1 [Source:MGI Symbol;Acc:MGI:88251]
112	Asic2	2.75481e-36	-0.365643	0.983	0.977	5.30963e-32	ENSMUSG00000020704	acid-sensing (proton-gated) ion channel 2 [Source:MGI Symbol;Acc:MGI:1100867]
113	Kcnma1	3.20278e-36	-0.346536	0.76	0.735	6.17303e-32	ENSMUSG00000063142	potassium large conductance calcium-activated channel, subfamily M, alpha member 1 [Source:MGI Symbol;Acc:MGI:99923]
114	Sgip1	3.55893e-36	-0.377584	0.498	0.49	6.85949e-32	ENSMUSG00000028524	SH3-domain GRB2-like (endophilin) interacting protein 1 [Source:MGI Symbol;Acc:MGI:1920344]
115	Cntnap2	3.79667e-36	-0.30613	0.983	0.959	7.31771e-32	ENSMUSG00000039419	contactin associated protein-like 2 [Source:MGI Symbol;Acc:MGI:1914047]
116	Synpr	4.97836e-36	-0.36276	0.935	0.909	9.59529e-32	ENSMUSG00000056296	synaptoporin [Source:MGI Symbol;Acc:MGI:1919253]
117	Nr6a1	6.24132e-36	-0.423833	0.508	0.515	1.20295e-31	ENSMUSG00000063972	nuclear receptor subfamily 6, group A, member 1 [Source:MGI Symbol;Acc:MGI:1352459]
118	Khdrbs2	7.44517e-36	-0.287895	0.679	0.598	1.43498e-31	ENSMUSG00000026058	KH domain containing, RNA binding, signal transduction associated 2 [Source:MGI Symbol;Acc:MGI:2159649]
119	Mir124a-1hg	9.4456e-36	-0.486505	0.443	0.473	1.82055e-31	ENSMUSG00000097545	Mir124-1 host gene (non-protein coding) [Source:MGI Symbol;Acc:MGI:2442197]
120	Rnf157	9.51288e-36	-0.37686	0.494	0.486	1.83351e-31	ENSMUSG00000052949	ring finger protein 157 [Source:MGI Symbol;Acc:MGI:2442484]
121	Eef1a2	9.67476e-36	-0.594544	0.322	0.388	1.86471e-31	ENSMUSG00000016349	eukaryotic translation elongation factor 1 alpha 2 [Source:MGI Symbol;Acc:MGI:1096317]
122	Dpysl3	1.6834e-35	-0.407217	0.518	0.523	3.24458e-31	ENSMUSG00000024501	dihydropyrimidinase-like 3 [Source:MGI Symbol;Acc:MGI:1349762]
123	Col16a1	2.04547e-35	-0.67571	0.25	0.348	3.94243e-31	ENSMUSG00000040690	collagen, type XVI, alpha 1 [Source:MGI Symbol;Acc:MGI:1095396]
124	Frmd4a	2.19789e-35	-0.268242	0.903	0.859	4.23622e-31	ENSMUSG00000026657	FERM domain containing 4A [Source:MGI Symbol;Acc:MGI:1919850]
125	Ccdc85a	2.22707e-35	-0.307188	0.598	0.565	4.29246e-31	ENSMUSG00000032878	coiled-coil domain containing 85A [Source:MGI Symbol;Acc:MGI:2445069]
126	Kif5b	2.46843e-35	-0.284393	0.784	0.714	4.75766e-31	ENSMUSG00000006740	kinesin family member 5B [Source:MGI Symbol;Acc:MGI:1098268]
127	Kcnh7	2.52876e-35	-0.310307	0.868	0.823	4.87394e-31	ENSMUSG00000059742	potassium voltage-gated channel, subfamily H (eag-related), member 7 [Source:MGI Symbol;Acc:MGI:2159566]
128	Large1	2.54536e-35	-0.301724	0.686	0.638	4.90593e-31	ENSMUSG00000004383	LARGE xylosyl- and glucuronyltransferase 1 [Source:MGI Symbol;Acc:MGI:1342270]
129	Gm47135	2.82312e-35	-0.567884	0.335	0.41	5.44128e-31	ENSMUSG00000111837	predicted gene, 47135 [Source:MGI Symbol;Acc:MGI:6095892]
130	Dpp6	4.35526e-35	-0.318537	0.985	0.967	8.39432e-31	ENSMUSG00000061576	dipeptidylpeptidase 6 [Source:MGI Symbol;Acc:MGI:94921]
131	Mbnl2	4.76861e-35	-0.337124	0.908	0.888	9.19103e-31	ENSMUSG00000022139	muscleblind like splicing factor 2 [Source:MGI Symbol;Acc:MGI:2145597]
132	Aff3	4.88974e-35	-0.252015	0.759	0.693	9.42449e-31	ENSMUSG00000037138	AF4/FMR2 family, member 3 [Source:MGI Symbol;Acc:MGI:106927]
133	Pex5l	8.13751e-35	-0.290489	0.634	0.577	1.56842e-30	ENSMUSG00000027674	peroxisomal biogenesis factor 5-like [Source:MGI Symbol;Acc:MGI:1916672]
134	Nrxn1	1.25511e-34	-0.352767	0.96	0.948	2.4191e-30	ENSMUSG00000024109	neurexin I [Source:MGI Symbol;Acc:MGI:1096391]
135	Zdhhc1	1.33421e-34	-0.480057	0.439	0.472	2.57156e-30	ENSMUSG00000039199	zinc finger, DHHC domain containing 1 [Source:MGI Symbol;Acc:MGI:1918046]
136	Vezt	2.53886e-34	-0.273967	0.561	0.509	4.89339e-30	ENSMUSG00000036099	vezatin, adherens junctions transmembrane protein [Source:MGI Symbol;Acc:MGI:2143698]
137	Klf7	2.54428e-34	-0.287681	0.792	0.741	4.90385e-30	ENSMUSG00000025959	Kruppel-like factor 7 (ubiquitous) [Source:MGI Symbol;Acc:MGI:1935151]
138	Klhl5	2.89849e-34	-0.354751	0.725	0.689	5.58655e-30	ENSMUSG00000054920	kelch-like 5 [Source:MGI Symbol;Acc:MGI:1919028]
139	Dscam	3.19905e-34	-0.301152	0.592	0.548	6.16584e-30	ENSMUSG00000050272	DS cell adhesion molecule [Source:MGI Symbol;Acc:MGI:1196281]
140	Nrxn3	3.93666e-34	-0.267579	0.693	0.623	7.58752e-30	ENSMUSG00000066392	neurexin III [Source:MGI Symbol;Acc:MGI:1096389]
141	Akap12	3.82602e-33	-0.360873	0.676	0.656	7.37426e-29	ENSMUSG00000038587	A kinase (PRKA) anchor protein (gravin) 12 [Source:MGI Symbol;Acc:MGI:1932576]
142	Macrod2	3.89718e-33	-0.354999	0.841	0.83	7.51143e-29	ENSMUSG00000068205	mono-ADP ribosylhydrolase 2 [Source:MGI Symbol;Acc:MGI:1920149]
143	Bicral	4.02512e-33	-0.31695	0.543	0.519	7.75802e-29	ENSMUSG00000036568	BRD4 interacting chromatin remodeling complex associated protein like [Source:MGI Symbol;Acc:MGI:2673855]
144	Ralyl	6.72115e-33	-0.292591	0.856	0.804	1.29543e-28	ENSMUSG00000039717	RALY RNA binding protein-like [Source:MGI Symbol;Acc:MGI:1924147]
145	Rims1	6.9085e-33	-0.258022	0.755	0.697	1.33154e-28	ENSMUSG00000041670	regulating synaptic membrane exocytosis 1 [Source:MGI Symbol;Acc:MGI:2152971]
146	Grik4	8.38339e-33	-0.307647	0.9	0.862	1.61581e-28	ENSMUSG00000032017	glutamate receptor, ionotropic, kainate 4 [Source:MGI Symbol;Acc:MGI:95817]
147	Acaca	1.05784e-32	-0.258773	0.593	0.539	2.03888e-28	ENSMUSG00000020532	acetyl-Coenzyme A carboxylase alpha [Source:MGI Symbol;Acc:MGI:108451]
148	D130009I18Rik	1.13704e-32	-0.264593	0.834	0.772	2.19153e-28	ENSMUSG00000115432	RIKEN cDNA D130009I18 gene [Source:MGI Symbol;Acc:MGI:2443663]
149	Klhl29	1.3573e-32	-0.291904	0.923	0.885	2.61606e-28	ENSMUSG00000020627	kelch-like 29 [Source:MGI Symbol;Acc:MGI:2683857]
150	Amy1	2.04334e-32	0.315048	0.502	0.298	3.93834e-28	ENSMUSG00000074264	amylase 1, salivary [Source:MGI Symbol;Acc:MGI:88019]
151	Dgkg	3.79345e-32	-0.335156	0.855	0.825	7.3115e-28	ENSMUSG00000022861	diacylglycerol kinase, gamma [Source:MGI Symbol;Acc:MGI:105060]
152	Cmip	6.04901e-32	-0.252256	0.622	0.569	1.16589e-27	ENSMUSG00000034390	c-Maf inducing protein [Source:MGI Symbol;Acc:MGI:1921690]
153	Prkcq	6.34443e-32	-0.385552	0.46	0.455	1.22283e-27	ENSMUSG00000026778	protein kinase C, theta [Source:MGI Symbol;Acc:MGI:97601]
154	Spop	8.31051e-32	-0.359148	0.33	0.32	1.60177e-27	ENSMUSG00000057522	speckle-type BTB/POZ protein [Source:MGI Symbol;Acc:MGI:1343085]
155	Arhgap39	8.52956e-32	-0.2502	0.726	0.673	1.64399e-27	ENSMUSG00000033697	Rho GTPase activating protein 39 [Source:MGI Symbol;Acc:MGI:107858]
156	Tmtc1	8.57322e-32	-0.451674	0.631	0.648	1.6524e-27	ENSMUSG00000030306	transmembrane and tetratricopeptide repeat containing 1 [Source:MGI Symbol;Acc:MGI:3039590]
157	Kcnd3	8.75122e-32	-0.276517	0.797	0.736	1.68671e-27	ENSMUSG00000040896	potassium voltage-gated channel, Shal-related family, member 3 [Source:MGI Symbol;Acc:MGI:1928743]
158	Adam23	8.90626e-32	-0.305622	0.47	0.443	1.71659e-27	ENSMUSG00000025964	a disintegrin and metallopeptidase domain 23 [Source:MGI Symbol;Acc:MGI:1345162]
159	Atp9a	9.64666e-32	-0.256032	0.544	0.484	1.8593e-27	ENSMUSG00000027546	ATPase, class II, type 9A [Source:MGI Symbol;Acc:MGI:1330826]
160	Gpatch8	1.00704e-31	-0.307804	0.721	0.695	1.94097e-27	ENSMUSG00000034621	G patch domain containing 8 [Source:MGI Symbol;Acc:MGI:1918667]
161	Ctif	1.09029e-31	-0.295063	0.594	0.558	2.10142e-27	ENSMUSG00000052928	CBP80/20-dependent translation initiation factor [Source:MGI Symbol;Acc:MGI:2685518]
162	Ptprm	1.12218e-31	-0.353209	0.646	0.631	2.16289e-27	ENSMUSG00000033278	protein tyrosine phosphatase, receptor type, M [Source:MGI Symbol;Acc:MGI:102694]
163	Snrnp48	1.27944e-31	-0.463298	0.418	0.464	2.46599e-27	ENSMUSG00000021431	small nuclear ribonucleoprotein 48 (U11/U12) [Source:MGI Symbol;Acc:MGI:1915047]
164	Ank3	2.25365e-31	-0.285685	0.998	0.99	4.34368e-27	ENSMUSG00000069601	ankyrin 3, epithelial [Source:MGI Symbol;Acc:MGI:88026]
165	Chka	3.55689e-31	-0.323834	0.47	0.425	6.85556e-27	ENSMUSG00000024843	choline kinase alpha [Source:MGI Symbol;Acc:MGI:107760]
166	Thsd7a	4.0403e-31	-0.337677	0.553	0.541	7.78728e-27	ENSMUSG00000032625	thrombospondin, type I, domain containing 7A [Source:MGI Symbol;Acc:MGI:2685683]
167	Lrfn5	4.91072e-31	-0.263337	0.863	0.8	9.46492e-27	ENSMUSG00000035653	leucine rich repeat and fibronectin type III domain containing 5 [Source:MGI Symbol;Acc:MGI:2144814]
168	Pacsin1	5.0297e-31	-0.274623	0.769	0.721	9.69424e-27	ENSMUSG00000040276	protein kinase C and casein kinase substrate in neurons 1 [Source:MGI Symbol;Acc:MGI:1345181]
169	Mark2	5.38573e-31	-0.285049	0.485	0.445	1.03804e-26	ENSMUSG00000024969	MAP/microtubule affinity regulating kinase 2 [Source:MGI Symbol;Acc:MGI:99638]
170	Dlgap1	7.28755e-31	-0.339114	0.881	0.852	1.4046e-26	ENSMUSG00000003279	DLG associated protein 1 [Source:MGI Symbol;Acc:MGI:1346065]
171	Wipf1	7.85766e-31	-0.338952	0.509	0.487	1.51449e-26	ENSMUSG00000075284	WAS/WASL interacting protein family, member 1 [Source:MGI Symbol;Acc:MGI:2178801]
172	Arfgef2	8.15693e-31	-0.296914	0.628	0.591	1.57217e-26	ENSMUSG00000074582	ADP-ribosylation factor guanine nucleotide-exchange factor 2 (brefeldin A-inhibited) [Source:MGI Symbol;Acc:MGI:2139354]
173	Tmem164	8.47134e-31	-0.263807	0.504	0.449	1.63277e-26	ENSMUSG00000047045	transmembrane protein 164 [Source:MGI Symbol;Acc:MGI:2148020]
174	Pdzd4	1.00384e-30	-0.308272	0.447	0.416	1.93481e-26	ENSMUSG00000002006	PDZ domain containing 4 [Source:MGI Symbol;Acc:MGI:2443483]
175	Xkr4	1.67085e-30	-0.279837	0.696	0.655	3.2204e-26	ENSMUSG00000051951	X-linked Kx blood group related 4 [Source:MGI Symbol;Acc:MGI:3528744]
176	St6galnac5	1.74471e-30	-0.272859	0.575	0.52	3.36275e-26	ENSMUSG00000039037	ST6 (alpha-N-acetyl-neuraminyl-2,3-beta-galactosyl-1,3)-N-acetylgalactosaminide alpha-2,6-sialyltransferase 5 [Source:MGI Symbol;Acc:MGI:1349471]
177	Elavl3	1.89201e-30	-0.352925	0.743	0.729	3.64666e-26	ENSMUSG00000003410	ELAV like RNA binding protein 3 [Source:MGI Symbol;Acc:MGI:109157]
178	1110051M20Rik	1.94288e-30	-0.426597	0.424	0.44	3.74471e-26	NA	NA
179	Tmem63b	2.07555e-30	-0.388118	0.428	0.434	4.00041e-26	ENSMUSG00000036026	transmembrane protein 63b [Source:MGI Symbol;Acc:MGI:2387609]
180	Ldlrad4	2.15274e-30	-0.297389	0.582	0.547	4.14919e-26	ENSMUSG00000024544	low density lipoprotein receptor class A domain containing 4 [Source:MGI Symbol;Acc:MGI:1277150]
181	Wdr26	2.32936e-30	-0.458784	0.354	0.399	4.4896e-26	ENSMUSG00000038733	WD repeat domain 26 [Source:MGI Symbol;Acc:MGI:1923825]
182	Nefm	2.85224e-30	-0.263526	0.439	0.391	5.4974e-26	ENSMUSG00000022054	neurofilament, medium polypeptide [Source:MGI Symbol;Acc:MGI:97314]
183	Pde4d	3.12149e-30	-0.333476	0.548	0.527	6.01636e-26	ENSMUSG00000021699	phosphodiesterase 4D, cAMP specific [Source:MGI Symbol;Acc:MGI:99555]
184	Reep1	3.22947e-30	-0.404236	0.635	0.654	6.22449e-26	ENSMUSG00000052852	receptor accessory protein 1 [Source:MGI Symbol;Acc:MGI:1098827]
185	Dlg2	3.23636e-30	-0.388898	0.404	0.408	6.23776e-26	ENSMUSG00000052572	discs large MAGUK scaffold protein 2 [Source:MGI Symbol;Acc:MGI:1344351]
186	Gm26871	3.60322e-30	-0.287094	0.985	0.97	6.94485e-26	ENSMUSG00000097311	predicted gene, 26871 [Source:MGI Symbol;Acc:MGI:5477365]
187	Mir6236	4.72147e-30	0.290633	1	1	9.10017e-26	ENSMUSG00000098973	microRNA 6236 [Source:MGI Symbol;Acc:MGI:5530929]
188	Agbl4	5.72941e-30	-0.344327	0.546	0.532	1.10429e-25	ENSMUSG00000061298	ATP/GTP binding protein-like 4 [Source:MGI Symbol;Acc:MGI:1918244]
189	Mllt10	7.1279e-30	-0.270373	0.538	0.506	1.37383e-25	ENSMUSG00000026743	myeloid/lymphoid or mixed-lineage leukemia; translocated to, 10 [Source:MGI Symbol;Acc:MGI:1329038]
190	Kdm4b	7.18409e-30	-0.478492	0.395	0.417	1.38466e-25	ENSMUSG00000024201	lysine (K)-specific demethylase 4B [Source:MGI Symbol;Acc:MGI:2442355]
191	Map1b	9.6736e-30	-0.296814	0.911	0.879	1.86449e-25	ENSMUSG00000052727	microtubule-associated protein 1B [Source:MGI Symbol;Acc:MGI:1306778]
192	CT010467.1	1.19747e-29	0.29286	0.338	0.173	2.308e-25	NA	NA
193	Hs3st5	1.22757e-29	-0.307845	0.471	0.443	2.36603e-25	ENSMUSG00000044499	heparan sulfate (glucosamine) 3-O-sulfotransferase 5 [Source:MGI Symbol;Acc:MGI:2441996]
194	Cadps	1.40236e-29	-0.310876	0.946	0.94	2.7029e-25	ENSMUSG00000054423	Ca2+-dependent secretion activator [Source:MGI Symbol;Acc:MGI:1350922]
195	Zfyve28	1.44888e-29	-0.279703	0.658	0.62	2.79258e-25	ENSMUSG00000037224	zinc finger, FYVE domain containing 28 [Source:MGI Symbol;Acc:MGI:2684992]
196	Stac	1.45919e-29	-0.289282	0.514	0.479	2.81244e-25	ENSMUSG00000032502	src homology three (SH3) and cysteine rich domain [Source:MGI Symbol;Acc:MGI:1201400]
197	Npepps	1.46522e-29	-0.269896	0.594	0.547	2.82406e-25	ENSMUSG00000001441	aminopeptidase puromycin sensitive [Source:MGI Symbol;Acc:MGI:1101358]
198	Gnb1	2.07242e-29	-0.334241	0.496	0.489	3.99439e-25	ENSMUSG00000029064	guanine nucleotide binding protein (G protein), beta 1 [Source:MGI Symbol;Acc:MGI:95781]
199	Wwox	2.42817e-29	-0.252978	0.555	0.503	4.68005e-25	ENSMUSG00000004637	WW domain-containing oxidoreductase [Source:MGI Symbol;Acc:MGI:1931237]
200	Paqr5	2.82122e-29	-0.430102	0.477	0.488	5.43762e-25	ENSMUSG00000032278	progestin and adipoQ receptor family member V [Source:MGI Symbol;Acc:MGI:1921340]
201	Fgf12	2.9293e-29	-0.256607	0.926	0.881	5.64593e-25	ENSMUSG00000022523	fibroblast growth factor 12 [Source:MGI Symbol;Acc:MGI:109183]
202	Pcsk2	3.05154e-29	-0.287765	0.642	0.612	5.88154e-25	ENSMUSG00000027419	proprotein convertase subtilisin/kexin type 2 [Source:MGI Symbol;Acc:MGI:97512]
203	Rgs7bp	3.10152e-29	-0.296077	0.798	0.766	5.97787e-25	ENSMUSG00000021719	regulator of G-protein signalling 7 binding protein [Source:MGI Symbol;Acc:MGI:106334]
204	Tbc1d30	3.15425e-29	-0.594877	0.501	0.543	6.0795e-25	ENSMUSG00000052302	TBC1 domain family, member 30 [Source:MGI Symbol;Acc:MGI:1921944]
205	Nipal3	3.95623e-29	-0.375174	0.484	0.482	7.62523e-25	ENSMUSG00000028803	NIPA-like domain containing 3 [Source:MGI Symbol;Acc:MGI:1921802]
206	Rap1gap2	3.99192e-29	-0.275795	0.634	0.598	7.69402e-25	ENSMUSG00000038807	RAP1 GTPase activating protein 2 [Source:MGI Symbol;Acc:MGI:3028623]
207	Xkr6	4.35938e-29	-0.255743	0.597	0.541	8.40227e-25	ENSMUSG00000035067	X-linked Kx blood group related 6 [Source:MGI Symbol;Acc:MGI:2447765]
208	Nedd4l	7.19708e-29	-0.279066	0.964	0.931	1.38716e-24	ENSMUSG00000024589	neural precursor cell expressed, developmentally down-regulated gene 4-like [Source:MGI Symbol;Acc:MGI:1933754]
209	Clgn	7.26196e-29	-0.29386	0.481	0.448	1.39967e-24	ENSMUSG00000002190	calmegin [Source:MGI Symbol;Acc:MGI:107472]
210	Slc7a7	7.33498e-29	-0.393677	0.503	0.498	1.41374e-24	ENSMUSG00000000958	solute carrier family 7 (cationic amino acid transporter, y+ system), member 7 [Source:MGI Symbol;Acc:MGI:1337120]
211	Senp6	7.97702e-29	-0.308045	0.486	0.465	1.53749e-24	ENSMUSG00000034252	SUMO/sentrin specific peptidase 6 [Source:MGI Symbol;Acc:MGI:1922075]
212	Chd9	9.17482e-29	-0.303566	0.745	0.716	1.76835e-24	ENSMUSG00000056608	chromodomain helicase DNA binding protein 9 [Source:MGI Symbol;Acc:MGI:1924001]
213	Man1c1	9.4309e-29	-0.304918	0.478	0.462	1.81771e-24	ENSMUSG00000037306	mannosidase, alpha, class 1C, member 1 [Source:MGI Symbol;Acc:MGI:2446214]
214	Rapgef4	1.0347e-28	-0.346865	0.574	0.546	1.99427e-24	ENSMUSG00000049044	Rap guanine nucleotide exchange factor (GEF) 4 [Source:MGI Symbol;Acc:MGI:1917723]
215	Arhgap26.1	1.17856e-28	-0.268924	0.596	0.561	2.27156e-24	NA	NA
216	Opcml	1.4361e-28	-0.322677	0.497	0.474	2.76793e-24	ENSMUSG00000062257	opioid binding protein/cell adhesion molecule-like [Source:MGI Symbol;Acc:MGI:97397]
217	Lingo2	1.80188e-28	-0.342213	0.578	0.553	3.47295e-24	ENSMUSG00000045083	leucine rich repeat and Ig domain containing 2 [Source:MGI Symbol;Acc:MGI:2442298]
218	Kctd16	2.51989e-28	-0.312565	0.932	0.908	4.85683e-24	ENSMUSG00000051401	potassium channel tetramerisation domain containing 16 [Source:MGI Symbol;Acc:MGI:1914659]
219	Pde11a	2.96891e-28	-0.263895	0.834	0.782	5.72227e-24	ENSMUSG00000075270	phosphodiesterase 11A [Source:MGI Symbol;Acc:MGI:3036251]
220	Ppp1r12b	3.85093e-28	-0.387054	0.454	0.466	7.42227e-24	ENSMUSG00000073557	protein phosphatase 1, regulatory subunit 12B [Source:MGI Symbol;Acc:MGI:1916417]
221	Magi2	4.73822e-28	-0.311915	0.955	0.933	9.13245e-24	ENSMUSG00000040003	membrane associated guanylate kinase, WW and PDZ domain containing 2 [Source:MGI Symbol;Acc:MGI:1354953]
222	Stmn2	4.77764e-28	-0.325968	0.526	0.51	9.20842e-24	ENSMUSG00000027500	stathmin-like 2 [Source:MGI Symbol;Acc:MGI:98241]
223	Ccnl1	5.06143e-28	0.270055	0.38	0.212	9.75541e-24	ENSMUSG00000027829	cyclin L1 [Source:MGI Symbol;Acc:MGI:1922664]
224	Csmd2	8.66983e-28	-0.511347	0.548	0.579	1.67102e-23	ENSMUSG00000028804	CUB and Sushi multiple domains 2 [Source:MGI Symbol;Acc:MGI:2386401]
225	Eps15l1	1.04186e-27	-0.301259	0.476	0.45	2.00809e-23	ENSMUSG00000006276	epidermal growth factor receptor pathway substrate 15-like 1 [Source:MGI Symbol;Acc:MGI:104582]
226	Hoxc9	1.06419e-27	-0.541349	0.221	0.301	2.05111e-23	ENSMUSG00000036139	homeobox C9 [Source:MGI Symbol;Acc:MGI:96199]
227	App	1.22216e-27	-0.275694	0.528	0.492	2.3556e-23	ENSMUSG00000022892	amyloid beta (A4) precursor protein [Source:MGI Symbol;Acc:MGI:88059]
228	Smc5	1.74272e-27	0.316049	0.458	0.271	3.35891e-23	ENSMUSG00000024943	structural maintenance of chromosomes 5 [Source:MGI Symbol;Acc:MGI:2385088]
229	Kcnb2	1.88082e-27	-0.280177	0.997	0.993	3.6251e-23	ENSMUSG00000092083	potassium voltage gated channel, Shab-related subfamily, member 2 [Source:MGI Symbol;Acc:MGI:99632]
230	Rgmb	2.05017e-27	-0.342557	0.4	0.395	3.9515e-23	ENSMUSG00000048027	repulsive guidance molecule family member B [Source:MGI Symbol;Acc:MGI:1916049]
231	Zranb1	2.15111e-27	-0.332998	0.48	0.452	4.14605e-23	ENSMUSG00000030967	zinc finger, RAN-binding domain containing 1 [Source:MGI Symbol;Acc:MGI:106441]
232	Atp8a2	2.31185e-27	-0.291285	0.473	0.435	4.45586e-23	ENSMUSG00000021983	ATPase, aminophospholipid transporter-like, class I, type 8A, member 2 [Source:MGI Symbol;Acc:MGI:1354710]
233	Rtn1	3.78658e-27	-0.293554	0.702	0.68	7.29826e-23	ENSMUSG00000021087	reticulon 1 [Source:MGI Symbol;Acc:MGI:1933947]
234	Tbc1d9b	4.77149e-27	-0.335858	0.356	0.343	9.19658e-23	ENSMUSG00000036644	TBC1 domain family, member 9B [Source:MGI Symbol;Acc:MGI:1924045]
235	Lhfpl3	4.79678e-27	-0.294965	0.815	0.783	9.24532e-23	ENSMUSG00000106379	lipoma HMGIC fusion partner-like 3 [Source:MGI Symbol;Acc:MGI:1925076]
236	Tango2	5.61949e-27	-0.332241	0.37	0.361	1.0831e-22	ENSMUSG00000013539	transport and golgi organization 2 [Source:MGI Symbol;Acc:MGI:101825]
237	Ube2r2	5.81527e-27	-0.413854	0.347	0.377	1.12084e-22	ENSMUSG00000036241	ubiquitin-conjugating enzyme E2R 2 [Source:MGI Symbol;Acc:MGI:1914865]
238	Marchf11	5.87945e-27	-0.266366	0.338	0.297	1.1332e-22	ENSMUSG00000022269	membrane associated ring-CH-type finger 11 [Source:MGI Symbol;Acc:MGI:3608327]
239	Zc3h13	6.3943e-27	-0.310189	0.539	0.51	1.23244e-22	ENSMUSG00000022000	zinc finger CCCH type containing 13 [Source:MGI Symbol;Acc:MGI:1914552]
240	Fbxw7	6.92313e-27	-0.323173	0.44	0.412	1.33436e-22	ENSMUSG00000028086	F-box and WD-40 domain protein 7 [Source:MGI Symbol;Acc:MGI:1354695]
241	4930578G10Rik	7.03354e-27	-0.250676	0.74	0.677	1.35564e-22	ENSMUSG00000054885	RIKEN cDNA 4930578G10 gene [Source:MGI Symbol;Acc:MGI:1923202]
242	Nrxn2	7.05892e-27	-0.264215	0.43	0.395	1.36054e-22	ENSMUSG00000033768	neurexin II [Source:MGI Symbol;Acc:MGI:1096362]
243	Fam155a	7.10871e-27	-0.280539	0.366	0.327	1.37013e-22	NA	NA
244	Phc2	7.23219e-27	-0.269927	0.464	0.435	1.39393e-22	ENSMUSG00000028796	polyhomeotic 2 [Source:MGI Symbol;Acc:MGI:1860454]
245	Mrgprd	9.69887e-27	-0.501559	0.351	0.394	1.86936e-22	ENSMUSG00000051207	MAS-related GPR, member D [Source:MGI Symbol;Acc:MGI:3033142]
246	Epb41l1	1.5064e-26	-0.314023	0.391	0.377	2.90343e-22	ENSMUSG00000027624	erythrocyte membrane protein band 4.1 like 1 [Source:MGI Symbol;Acc:MGI:103010]
247	Fam172a	2.44547e-26	-0.260654	0.503	0.465	4.7134e-22	ENSMUSG00000064138	family with sequence similarity 172, member A [Source:MGI Symbol;Acc:MGI:1915925]
248	Sars	4.09449e-26	-0.333441	0.372	0.365	7.89173e-22	ENSMUSG00000068739	seryl-aminoacyl-tRNA synthetase [Source:MGI Symbol;Acc:MGI:102809]
249	Lmf1	4.84069e-26	-0.506194	0.258	0.312	9.32996e-22	ENSMUSG00000002279	lipase maturation factor 1 [Source:MGI Symbol;Acc:MGI:1923733]
250	Galnt2l	4.887e-26	-0.398933	0.315	0.35	9.4192e-22	NA	NA
251	Klf5	6.12497e-26	-0.476742	0.382	0.424	1.18053e-21	ENSMUSG00000005148	Kruppel-like factor 5 [Source:MGI Symbol;Acc:MGI:1338056]
252	Bicd1	6.61646e-26	-0.281655	0.463	0.429	1.27526e-21	ENSMUSG00000003452	BICD cargo adaptor 1 [Source:MGI Symbol;Acc:MGI:1101760]
253	Ino80	7.01454e-26	-0.251157	0.504	0.466	1.35198e-21	ENSMUSG00000034154	INO80 complex subunit [Source:MGI Symbol;Acc:MGI:1915392]
254	Map7d1	7.70983e-26	-0.298293	0.44	0.417	1.48599e-21	ENSMUSG00000028849	MAP7 domain containing 1 [Source:MGI Symbol;Acc:MGI:2384297]
255	Cyp2j12	7.78836e-26	-0.497085	0.342	0.378	1.50113e-21	ENSMUSG00000081225	cytochrome P450, family 2, subfamily j, polypeptide 12 [Source:MGI Symbol;Acc:MGI:3717097]
256	Atp1a1	8.38237e-26	-0.331124	0.405	0.389	1.61562e-21	ENSMUSG00000033161	ATPase, Na+/K+ transporting, alpha 1 polypeptide [Source:MGI Symbol;Acc:MGI:88105]
257	Fnbp1	9.69156e-26	-0.299898	0.632	0.618	1.86795e-21	ENSMUSG00000075415	formin binding protein 1 [Source:MGI Symbol;Acc:MGI:109606]
258	Klf13	1.00021e-25	-0.386808	0.393	0.404	1.9278e-21	ENSMUSG00000052040	Kruppel-like factor 13 [Source:MGI Symbol;Acc:MGI:1354948]
259	Prrc2a	1.09942e-25	0.262369	0.313	0.163	2.11901e-21	ENSMUSG00000024393	proline-rich coiled-coil 2A [Source:MGI Symbol;Acc:MGI:1915467]
260	Asph	1.19621e-25	-0.321926	0.3	0.293	2.30557e-21	ENSMUSG00000028207	aspartate-beta-hydroxylase [Source:MGI Symbol;Acc:MGI:1914186]
261	Zfand3	1.21228e-25	-0.340244	0.436	0.437	2.33655e-21	ENSMUSG00000044477	zinc finger, AN1-type domain 3 [Source:MGI Symbol;Acc:MGI:1096572]
262	Prkg1	1.35112e-25	-0.270718	0.985	0.972	2.60415e-21	ENSMUSG00000052920	protein kinase, cGMP-dependent, type I [Source:MGI Symbol;Acc:MGI:108174]
263	Ube2h	1.48664e-25	-0.319788	0.326	0.323	2.86534e-21	ENSMUSG00000039159	ubiquitin-conjugating enzyme E2H [Source:MGI Symbol;Acc:MGI:104632]
264	Ccdc192	2.33474e-25	-0.330328	0.418	0.403	4.49998e-21	ENSMUSG00000058925	coiled-coil domain containing 192 [Source:MGI Symbol;Acc:MGI:1922694]
265	Pcdh9	2.40075e-25	-0.421435	0.569	0.577	4.62721e-21	ENSMUSG00000055421	protocadherin 9 [Source:MGI Symbol;Acc:MGI:1306801]
266	Phf20	6.6738e-25	-0.272593	0.546	0.513	1.28631e-20	ENSMUSG00000038116	PHD finger protein 20 [Source:MGI Symbol;Acc:MGI:2444148]
267	Parm1	8.22266e-25	-0.30721	0.394	0.389	1.58484e-20	ENSMUSG00000034981	prostate androgen-regulated mucin-like protein 1 [Source:MGI Symbol;Acc:MGI:2443349]
268	Acyp2	8.41112e-25	-0.293426	0.456	0.437	1.62116e-20	ENSMUSG00000060923	acylphosphatase 2, muscle type [Source:MGI Symbol;Acc:MGI:1922822]
269	Hcn1	8.86819e-25	-0.264467	0.447	0.421	1.70926e-20	ENSMUSG00000021730	hyperpolarization activated cyclic nucleotide gated potassium channel 1 [Source:MGI Symbol;Acc:MGI:1096392]
270	Myo1e	1.10627e-24	-0.270176	0.678	0.643	2.13223e-20	ENSMUSG00000032220	myosin IE [Source:MGI Symbol;Acc:MGI:106621]
271	Cyfip1	1.19396e-24	-0.289079	0.344	0.327	2.30123e-20	ENSMUSG00000030447	cytoplasmic FMR1 interacting protein 1 [Source:MGI Symbol;Acc:MGI:1338801]
272	Bcas3	1.43391e-24	-0.254725	0.477	0.439	2.76371e-20	ENSMUSG00000059439	BCAS3 microtubule associated cell migration factor [Source:MGI Symbol;Acc:MGI:2385848]
273	Frmpd4	1.50898e-24	-0.349924	0.393	0.386	2.9084e-20	ENSMUSG00000049176	FERM and PDZ domain containing 4 [Source:MGI Symbol;Acc:MGI:3042378]
274	Clstn2	1.61568e-24	-0.288668	0.427	0.414	3.11407e-20	ENSMUSG00000032452	calsyntenin 2 [Source:MGI Symbol;Acc:MGI:1929897]
275	Scd2	1.7041e-24	-0.331169	0.332	0.33	3.28449e-20	ENSMUSG00000025203	stearoyl-Coenzyme A desaturase 2 [Source:MGI Symbol;Acc:MGI:98240]
276	Tmem45b	1.77588e-24	-0.283593	0.479	0.461	3.42283e-20	ENSMUSG00000041737	transmembrane protein 45b [Source:MGI Symbol;Acc:MGI:2384574]
277	Kcnab1	1.94016e-24	-0.315175	0.652	0.643	3.73947e-20	ENSMUSG00000027827	potassium voltage-gated channel, shaker-related subfamily, beta member 1 [Source:MGI Symbol;Acc:MGI:109155]
278	Nsf	2.17066e-24	-0.309739	0.454	0.445	4.18373e-20	ENSMUSG00000034187	N-ethylmaleimide sensitive fusion protein [Source:MGI Symbol;Acc:MGI:104560]
279	Nrf1	2.2957e-24	-0.447838	0.316	0.364	4.42473e-20	ENSMUSG00000058440	nuclear respiratory factor 1 [Source:MGI Symbol;Acc:MGI:1332235]
280	Sfswap	2.44343e-24	-0.25779	0.429	0.393	4.70946e-20	ENSMUSG00000029439	splicing factor SWAP [Source:MGI Symbol;Acc:MGI:101760]
281	Sorbs1	2.46372e-24	-0.290102	0.536	0.518	4.74857e-20	ENSMUSG00000025006	sorbin and SH3 domain containing 1 [Source:MGI Symbol;Acc:MGI:700014]
282	Flot2	3.01936e-24	-0.301689	0.46	0.442	5.81951e-20	ENSMUSG00000061981	flotillin 2 [Source:MGI Symbol;Acc:MGI:103309]
283	Ube2b	3.57026e-24	-0.268045	0.404	0.382	6.88133e-20	ENSMUSG00000020390	ubiquitin-conjugating enzyme E2B [Source:MGI Symbol;Acc:MGI:102944]
284	Rffl	3.69261e-24	-0.300501	0.313	0.305	7.11713e-20	ENSMUSG00000020696	ring finger and FYVE like domain containing protein [Source:MGI Symbol;Acc:MGI:1914588]
285	Lrp1b	3.97262e-24	-0.291439	0.907	0.884	7.65683e-20	ENSMUSG00000049252	low density lipoprotein-related protein 1B [Source:MGI Symbol;Acc:MGI:2151136]
286	Tspan17	4.99632e-24	-0.424661	0.311	0.332	9.6299e-20	ENSMUSG00000025875	tetraspanin 17 [Source:MGI Symbol;Acc:MGI:1921507]
287	Rasgrp1	5.78026e-24	-0.359887	0.342	0.347	1.11409e-19	ENSMUSG00000027347	RAS guanyl releasing protein 1 [Source:MGI Symbol;Acc:MGI:1314635]
288	Dtnb	6.11466e-24	-0.297008	0.451	0.438	1.17854e-19	ENSMUSG00000071454	dystrobrevin, beta [Source:MGI Symbol;Acc:MGI:1203728]
289	Pcmt1	7.86586e-24	-0.400459	0.221	0.254	1.51607e-19	ENSMUSG00000019795	protein-L-isoaspartate (D-aspartate) O-methyltransferase 1 [Source:MGI Symbol;Acc:MGI:97502]
290	Add1	9.08399e-24	-0.342003	0.361	0.374	1.75085e-19	ENSMUSG00000029106	adducin 1 (alpha) [Source:MGI Symbol;Acc:MGI:87918]
291	Onecut2	1.53312e-23	-0.312463	0.335	0.325	2.95494e-19	ENSMUSG00000045991	one cut domain, family member 2 [Source:MGI Symbol;Acc:MGI:1891408]
292	Uggt2	1.54433e-23	-0.273298	0.372	0.345	2.97655e-19	ENSMUSG00000042104	UDP-glucose glycoprotein glucosyltransferase 2 [Source:MGI Symbol;Acc:MGI:1913685]
293	Fat3	1.69357e-23	-0.274052	0.348	0.329	3.26419e-19	ENSMUSG00000074505	FAT atypical cadherin 3 [Source:MGI Symbol;Acc:MGI:2444314]
294	Stau2	1.99479e-23	-0.315372	0.415	0.404	3.84476e-19	ENSMUSG00000025920	staufen double-stranded RNA binding protein 2 [Source:MGI Symbol;Acc:MGI:1352508]
295	4732471J01Rik	2.05604e-23	-0.31949	0.419	0.416	3.96281e-19	ENSMUSG00000053714	RIKEN cDNA 4732471J01 gene [Source:MGI Symbol;Acc:MGI:3603586]
296	Ptprd	2.07987e-23	-0.320272	0.56	0.542	4.00874e-19	ENSMUSG00000028399	protein tyrosine phosphatase, receptor type, D [Source:MGI Symbol;Acc:MGI:97812]
297	Lcp1	2.71033e-23	-0.442704	0.32	0.359	5.2239e-19	ENSMUSG00000021998	lymphocyte cytosolic protein 1 [Source:MGI Symbol;Acc:MGI:104808]
298	Upp2	2.75168e-23	-0.259063	0.519	0.501	5.30359e-19	ENSMUSG00000026839	uridine phosphorylase 2 [Source:MGI Symbol;Acc:MGI:1923904]
299	Bclaf1	4.2817e-23	-0.252163	0.386	0.363	8.25255e-19	ENSMUSG00000037608	BCL2-associated transcription factor 1 [Source:MGI Symbol;Acc:MGI:1917580]
300	Fam219a	4.34542e-23	-0.258135	0.452	0.424	8.37535e-19	ENSMUSG00000028439	family with sequence similarity 219, member A [Source:MGI Symbol;Acc:MGI:1919151]
301	Gria4	7.00482e-23	-0.272878	0.439	0.415	1.35011e-18	ENSMUSG00000025892	glutamate receptor, ionotropic, AMPA4 (alpha 4) [Source:MGI Symbol;Acc:MGI:95811]
302	Glg1	7.17486e-23	-0.355535	0.394	0.4	1.38288e-18	ENSMUSG00000003316	golgi apparatus protein 1 [Source:MGI Symbol;Acc:MGI:104967]
303	Vcp	7.92804e-23	-0.280705	0.469	0.464	1.52805e-18	ENSMUSG00000028452	valosin containing protein [Source:MGI Symbol;Acc:MGI:99919]
304	Zc2hc1a	8.01712e-23	-0.263806	0.388	0.364	1.54522e-18	ENSMUSG00000043542	zinc finger, C2HC-type containing 1A [Source:MGI Symbol;Acc:MGI:1914556]
305	Pirt	9.73513e-23	-0.272713	0.6	0.575	1.87635e-18	ENSMUSG00000048070	phosphoinositide-interacting regulator of transient receptor potential channels [Source:MGI Symbol;Acc:MGI:2443635]
306	Evl	1.02606e-22	-0.250204	0.431	0.397	1.97763e-18	ENSMUSG00000021262	Ena-vasodilator stimulated phosphoprotein [Source:MGI Symbol;Acc:MGI:1194884]
307	Zfp804a	1.05409e-22	-0.254565	0.385	0.357	2.03164e-18	ENSMUSG00000070866	zinc finger protein 804A [Source:MGI Symbol;Acc:MGI:2442949]
308	Cdh18	1.0865e-22	-0.305683	0.368	0.363	2.09411e-18	ENSMUSG00000040420	cadherin 18 [Source:MGI Symbol;Acc:MGI:1344366]
309	Gpr158	1.51351e-22	-0.267514	0.362	0.328	2.91714e-18	ENSMUSG00000045967	G protein-coupled receptor 158 [Source:MGI Symbol;Acc:MGI:2441697]
310	Sgcd	1.98249e-22	-0.283821	0.98	0.966	3.82105e-18	ENSMUSG00000020354	sarcoglycan, delta (dystrophin-associated glycoprotein) [Source:MGI Symbol;Acc:MGI:1346525]
311	Mdm2	2.00939e-22	-0.413091	0.273	0.3	3.8729e-18	ENSMUSG00000020184	transformed mouse 3T3 cell double minute 2 [Source:MGI Symbol;Acc:MGI:96952]
312	Scg5	2.58828e-22	-0.357491	0.359	0.382	4.98865e-18	ENSMUSG00000023236	secretogranin V [Source:MGI Symbol;Acc:MGI:98289]
313	Itfg1	4.36146e-22	-0.372982	0.284	0.304	8.40628e-18	ENSMUSG00000031703	integrin alpha FG-GAP repeat containing 1 [Source:MGI Symbol;Acc:MGI:106419]
314	Zcchc18	5.52221e-22	0.267448	0.349	0.202	1.06435e-17	ENSMUSG00000031428	zinc finger, CCHC domain containing 18 [Source:MGI Symbol;Acc:MGI:1914245]
315	Lcor	1.03166e-21	-0.271061	0.309	0.29	1.98842e-17	ENSMUSG00000025019	ligand dependent nuclear receptor corepressor [Source:MGI Symbol;Acc:MGI:2443930]
316	Rrbp1	1.12504e-21	-0.377323	0.345	0.36	2.16841e-17	ENSMUSG00000027422	ribosome binding protein 1 [Source:MGI Symbol;Acc:MGI:1932395]
317	Kansl1	1.18525e-21	-0.267886	0.48	0.462	2.28445e-17	ENSMUSG00000018412	KAT8 regulatory NSL complex subunit 1 [Source:MGI Symbol;Acc:MGI:1923969]
318	Atraid	1.39819e-21	-0.327402	0.403	0.396	2.69487e-17	ENSMUSG00000013622	all-trans retinoic acid induced differentiation factor [Source:MGI Symbol;Acc:MGI:1918918]
319	Gm1976	2.18776e-21	-0.292646	0.38	0.381	4.21669e-17	ENSMUSG00000066057	predicted gene 1976 [Source:MGI Symbol;Acc:MGI:3780145]
320	Larp4b	2.69724e-21	-0.30587	0.356	0.353	5.19866e-17	ENSMUSG00000033499	La ribonucleoprotein 4B [Source:MGI Symbol;Acc:MGI:106330]
321	Lclat1	2.91411e-21	-0.30927	0.359	0.354	5.61665e-17	ENSMUSG00000054469	lysocardiolipin acyltransferase 1 [Source:MGI Symbol;Acc:MGI:2684937]
322	Usp12	5.83432e-21	-0.312377	0.399	0.393	1.12451e-16	ENSMUSG00000029640	ubiquitin specific peptidase 12 [Source:MGI Symbol;Acc:MGI:1270128]
323	Cdr1os	5.97157e-21	-0.282128	0.671	0.605	1.15096e-16	ENSMUSG00000071753	cerebellar degeneration related antigen 1, opposite strand [Source:MGI Symbol;Acc:MGI:5637821]
324	Kcng3	8.52116e-21	-0.36397	0.301	0.32	1.64237e-16	ENSMUSG00000045053	potassium voltage-gated channel, subfamily G, member 3 [Source:MGI Symbol;Acc:MGI:2663923]
325	Tcerg1l	8.62683e-21	-0.290485	0.334	0.324	1.66274e-16	ENSMUSG00000091002	transcription elongation regulator 1-like [Source:MGI Symbol;Acc:MGI:1917821]
326	Tmem19	1.11542e-20	-0.369164	0.228	0.255	2.14986e-16	ENSMUSG00000069520	transmembrane protein 19 [Source:MGI Symbol;Acc:MGI:1914476]
327	Zfp385b	1.19945e-20	-0.264942	0.83	0.808	2.31182e-16	ENSMUSG00000027016	zinc finger protein 385B [Source:MGI Symbol;Acc:MGI:2444734]
328	Stx12	1.42724e-20	-0.265302	0.292	0.28	2.75085e-16	ENSMUSG00000028879	syntaxin 12 [Source:MGI Symbol;Acc:MGI:1931027]
329	Dctn4	1.62214e-20	-0.329355	0.345	0.347	3.12652e-16	ENSMUSG00000024603	dynactin 4 [Source:MGI Symbol;Acc:MGI:1914915]
330	Zfp949	2.05147e-20	-0.391972	0.221	0.257	3.95399e-16	ENSMUSG00000032425	zinc finger protein 949 [Source:MGI Symbol;Acc:MGI:1918890]
331	Rabep1	2.17179e-20	-0.309368	0.394	0.39	4.18591e-16	ENSMUSG00000020817	rabaptin, RAB GTPase binding effector protein 1 [Source:MGI Symbol;Acc:MGI:1860236]
332	Fam13b	2.20995e-20	-0.268895	0.341	0.327	4.25946e-16	ENSMUSG00000036501	family with sequence similarity 13, member B [Source:MGI Symbol;Acc:MGI:2447834]
333	Lpar3	2.416e-20	-0.339471	0.414	0.424	4.6566e-16	ENSMUSG00000036832	lysophosphatidic acid receptor 3 [Source:MGI Symbol;Acc:MGI:1929469]
334	Pkia	3.13715e-20	-0.329035	0.312	0.323	6.04655e-16	ENSMUSG00000027499	protein kinase inhibitor, alpha [Source:MGI Symbol;Acc:MGI:104747]
335	Cdk15	5.46759e-20	-0.33019	0.505	0.509	1.05382e-15	ENSMUSG00000026023	cyclin-dependent kinase 15 [Source:MGI Symbol;Acc:MGI:3583944]
336	Flywch1	5.84597e-20	-0.264077	0.372	0.356	1.12675e-15	ENSMUSG00000040097	FLYWCH-type zinc finger 1 [Source:MGI Symbol;Acc:MGI:2442638]
337	Gm42970	7.00028e-20	-0.380088	0.313	0.34	1.34923e-15	ENSMUSG00000106446	predicted gene 42970 [Source:MGI Symbol;Acc:MGI:5663107]
338	Map3k3	9.80087e-20	-0.291503	0.363	0.355	1.88902e-15	ENSMUSG00000020700	mitogen-activated protein kinase kinase kinase 3 [Source:MGI Symbol;Acc:MGI:1346874]
339	Gripap1	1.29172e-19	-0.292199	0.333	0.334	2.48966e-15	ENSMUSG00000031153	GRIP1 associated protein 1 [Source:MGI Symbol;Acc:MGI:1859616]
340	Dgkh	1.36014e-19	-0.260808	0.995	0.988	2.62154e-15	ENSMUSG00000034731	diacylglycerol kinase, eta [Source:MGI Symbol;Acc:MGI:2444188]
341	Kctd20	1.41828e-19	-0.416022	0.306	0.351	2.73359e-15	ENSMUSG00000005936	potassium channel tetramerisation domain containing 20 [Source:MGI Symbol;Acc:MGI:1914239]
342	Nt5e	1.83948e-19	-0.274522	0.313	0.303	3.54541e-15	ENSMUSG00000032420	5' nucleotidase, ecto [Source:MGI Symbol;Acc:MGI:99782]
343	Apc2	2.20636e-19	-0.276674	0.354	0.345	4.25253e-15	ENSMUSG00000020135	APC regulator of WNT signaling pathway 2 [Source:MGI Symbol;Acc:MGI:1346052]
344	Spred2	2.3008e-19	-0.30365	0.322	0.328	4.43455e-15	ENSMUSG00000045671	sprouty-related EVH1 domain containing 2 [Source:MGI Symbol;Acc:MGI:2150019]
345	Clcn3	2.76349e-19	-0.297632	0.279	0.282	5.32635e-15	ENSMUSG00000004319	chloride channel, voltage-sensitive 3 [Source:MGI Symbol;Acc:MGI:103555]
346	Nhs	3.07e-19	-0.253546	0.304	0.296	5.91712e-15	ENSMUSG00000059493	NHS actin remodeling regulator [Source:MGI Symbol;Acc:MGI:2684894]
347	Srgap2	4.87734e-19	-0.276359	0.326	0.32	9.40059e-15	ENSMUSG00000026425	SLIT-ROBO Rho GTPase activating protein 2 [Source:MGI Symbol;Acc:MGI:109605]
348	Azin2	6.73631e-19	-0.287156	0.35	0.345	1.29836e-14	ENSMUSG00000028789	antizyme inhibitor 2 [Source:MGI Symbol;Acc:MGI:2442093]
349	Gm10419	6.92698e-19	-0.448199	0.255	0.309	1.33511e-14	ENSMUSG00000072769	predicted gene 10419 [Source:MGI Symbol;Acc:MGI:3642823]
350	Map7d2	7.97739e-19	-0.284428	0.309	0.297	1.53756e-14	ENSMUSG00000041020	MAP7 domain containing 2 [Source:MGI Symbol;Acc:MGI:1917474]
351	Lrrcc1	8.46404e-19	-0.297712	0.26	0.263	1.63136e-14	ENSMUSG00000027550	leucine rich repeat and coiled-coil domain containing 1 [Source:MGI Symbol;Acc:MGI:1918960]
352	Prkcz	9.22267e-19	-0.274929	0.357	0.35	1.77758e-14	ENSMUSG00000029053	protein kinase C, zeta [Source:MGI Symbol;Acc:MGI:97602]
353	Cklf	1.14383e-18	-0.322145	0.232	0.254	2.20461e-14	ENSMUSG00000054400	chemokine-like factor [Source:MGI Symbol;Acc:MGI:1922708]
354	Ube4a	1.28903e-18	-0.257824	0.272	0.264	2.48447e-14	ENSMUSG00000059890	ubiquitination factor E4A [Source:MGI Symbol;Acc:MGI:2154580]
355	Kcnip2	1.61543e-18	-0.298901	0.3	0.308	3.11358e-14	ENSMUSG00000025221	Kv channel-interacting protein 2 [Source:MGI Symbol;Acc:MGI:2135916]
356	Fxyd2	1.65005e-18	-0.28956	0.371	0.362	3.1803e-14	ENSMUSG00000059412	FXYD domain-containing ion transport regulator 2 [Source:MGI Symbol;Acc:MGI:1195260]
357	Lsamp	1.7573e-18	-0.260823	0.933	0.906	3.38702e-14	ENSMUSG00000061080	limbic system-associated membrane protein [Source:MGI Symbol;Acc:MGI:1261760]
358	Bc1	5.06227e-18	-0.339332	0.257	0.281	9.75703e-14	ENSMUSG00000115783	brain cytoplasmic RNA 1 [Source:MGI Symbol;Acc:MGI:104905]
359	Nacc2	5.99817e-18	-0.301468	0.294	0.297	1.15609e-13	ENSMUSG00000026932	nucleus accumbens associated 2, BEN and BTB (POZ) domain containing [Source:MGI Symbol;Acc:MGI:1915241]
360	Fhit	6.3379e-18	-0.261744	0.354	0.344	1.22157e-13	ENSMUSG00000060579	fragile histidine triad gene [Source:MGI Symbol;Acc:MGI:1277947]
361	Sgsm1	7.06911e-18	-0.289631	0.25	0.262	1.3625e-13	ENSMUSG00000042216	small G protein signaling modulator 1 [Source:MGI Symbol;Acc:MGI:107320]
362	Abhd2	9.0581e-18	-0.260945	0.262	0.258	1.74586e-13	ENSMUSG00000039202	abhydrolase domain containing 2 [Source:MGI Symbol;Acc:MGI:1914344]
363	St3gal3	1.04107e-17	-0.290261	0.267	0.272	2.00655e-13	ENSMUSG00000028538	ST3 beta-galactoside alpha-2,3-sialyltransferase 3 [Source:MGI Symbol;Acc:MGI:1316659]
364	Tex2	1.12935e-17	-0.272549	0.319	0.314	2.17672e-13	ENSMUSG00000040548	testis expressed gene 2 [Source:MGI Symbol;Acc:MGI:102465]
365	Kcnq2	1.28411e-17	-0.276412	0.388	0.376	2.47499e-13	ENSMUSG00000016346	potassium voltage-gated channel, subfamily Q, member 2 [Source:MGI Symbol;Acc:MGI:1309503]
366	Prdm10	2.42728e-17	-0.287436	0.332	0.325	4.67835e-13	ENSMUSG00000042496	PR domain containing 10 [Source:MGI Symbol;Acc:MGI:2682952]
367	Fah	4.54314e-17	-0.357026	0.244	0.264	8.75644e-13	ENSMUSG00000030630	fumarylacetoacetate hydrolase [Source:MGI Symbol;Acc:MGI:95482]
368	Actl6b	5.28939e-17	-0.34928	0.225	0.252	1.01948e-12	ENSMUSG00000029712	actin-like 6B [Source:MGI Symbol;Acc:MGI:1933548]
369	Apba2	5.94733e-17	-0.297319	0.257	0.26	1.14629e-12	ENSMUSG00000030519	amyloid beta (A4) precursor protein-binding, family A, member 2 [Source:MGI Symbol;Acc:MGI:1261791]
370	Insr	6.90249e-17	-0.25875	0.307	0.296	1.33039e-12	ENSMUSG00000005534	insulin receptor [Source:MGI Symbol;Acc:MGI:96575]
371	Hs2st1	7.45698e-17	-0.257839	0.373	0.367	1.43726e-12	ENSMUSG00000040151	heparan sulfate 2-O-sulfotransferase 1 [Source:MGI Symbol;Acc:MGI:1346049]
372	Hsbp1l1	9.29484e-17	-0.263601	0.262	0.256	1.79149e-12	ENSMUSG00000078963	heat shock factor binding protein 1-like 1 [Source:MGI Symbol;Acc:MGI:1913505]
373	Wwp2	1.35792e-16	-0.31277	0.26	0.268	2.61725e-12	ENSMUSG00000031930	WW domain containing E3 ubiquitin protein ligase 2 [Source:MGI Symbol;Acc:MGI:1914144]
374	Ambra1	1.87421e-16	-0.305851	0.306	0.311	3.61236e-12	ENSMUSG00000040506	autophagy/beclin 1 regulator 1 [Source:MGI Symbol;Acc:MGI:2443564]
375	Tom1	2.30394e-16	-0.295065	0.267	0.282	4.44062e-12	ENSMUSG00000042870	target of myb1 trafficking protein [Source:MGI Symbol;Acc:MGI:1338026]
376	Capn2	2.51347e-16	-0.257766	0.317	0.308	4.84447e-12	ENSMUSG00000026509	calpain 2 [Source:MGI Symbol;Acc:MGI:88264]
377	Adam19	4.36024e-16	-0.294707	0.323	0.341	8.40393e-12	ENSMUSG00000011256	a disintegrin and metallopeptidase domain 19 (meltrin beta) [Source:MGI Symbol;Acc:MGI:105377]
378	St8sia1	4.64842e-16	-0.257662	0.337	0.325	8.95937e-12	ENSMUSG00000030283	ST8 alpha-N-acetyl-neuraminide alpha-2,8-sialyltransferase 1 [Source:MGI Symbol;Acc:MGI:106011]
379	mt-Rnr2	6.37635e-16	0.391899	0.978	0.935	1.22898e-11	ENSMUSG00000064339	mitochondrially encoded 16S rRNA [Source:MGI Symbol;Acc:MGI:102492]
380	Cers5	6.90591e-16	-0.278132	0.292	0.296	1.33104e-11	ENSMUSG00000023021	ceramide synthase 5 [Source:MGI Symbol;Acc:MGI:1919199]
381	6330411D24Rik	7.01516e-15	-0.256438	0.278	0.274	1.3521e-10	ENSMUSG00000110067	RIKEN cDNA 6330411D24 gene [Source:MGI Symbol;Acc:MGI:1917975]
382	Trim67	1.11043e-14	-0.264372	0.294	0.292	2.14023e-10	ENSMUSG00000036913	tripartite motif-containing 67 [Source:MGI Symbol;Acc:MGI:3045323]
383	Niban2	1.26235e-14	-0.324201	0.268	0.278	2.43305e-10	ENSMUSG00000026796	niban apoptosis regulator 2 [Source:MGI Symbol;Acc:MGI:2442910]
384	Actb	1.42724e-14	-0.293033	0.25	0.274	2.75086e-10	ENSMUSG00000029580	actin, beta [Source:MGI Symbol;Acc:MGI:87904]
385	C77080	2.03907e-14	-0.25422	0.33	0.323	3.93011e-10	ENSMUSG00000050390	expressed sequence C77080 [Source:MGI Symbol;Acc:MGI:2140651]
386	Zdhhc18	2.49091e-13	-0.258581	0.26	0.261	4.80099e-09	ENSMUSG00000037553	zinc finger, DHHC domain containing 18 [Source:MGI Symbol;Acc:MGI:3527792]
387	Gm29266	2.526e-13	-0.412054	0.317	0.339	4.86861e-09	ENSMUSG00000101797	predicted gene 29266 [Source:MGI Symbol;Acc:MGI:5579972]
388	Vmn2r111	4.9999e-12	-0.290212	0.284	0.285	9.6368e-08	ENSMUSG00000095093	vomeronasal 2, receptor 111 [Source:MGI Symbol;Acc:MGI:3647034]

## Sheet: PEP2
	gene	p_val	avg_log2FC	pct.1	pct.2	p_val_adj	gene_id	description
1	Rn18s	1.23416e-181	0.67339	1	1	2.37871e-177	NA	NA
2	mt-Rnr1	7.98713e-159	2.42506	0.949	0.643	1.53944e-154	ENSMUSG00000064337	mitochondrially encoded 12S rRNA [Source:MGI Symbol;Acc:MGI:102493]
3	mt-Nd5	2.11599e-120	2.08748	0.74	0.305	4.07836e-116	ENSMUSG00000064367	mitochondrially encoded NADH dehydrogenase 5 [Source:MGI Symbol;Acc:MGI:102496]
4	mt-Co1	5.72662e-98	1.71374	0.735	0.321	1.10375e-93	ENSMUSG00000064351	mitochondrially encoded cytochrome c oxidase I [Source:MGI Symbol;Acc:MGI:102504]
5	mt-Cytb	5.76089e-95	1.30295	0.885	0.508	1.11035e-90	ENSMUSG00000064370	mitochondrially encoded cytochrome b [Source:MGI Symbol;Acc:MGI:102501]
6	mt-Atp8	8.15459e-90	1.52997	0.473	0.116	1.57172e-85	ENSMUSG00000064356	mitochondrially encoded ATP synthase 8 [Source:MGI Symbol;Acc:MGI:99926]
7	mt-Nd2	9.7555e-88	1.54041	0.814	0.447	1.88028e-83	ENSMUSG00000064345	mitochondrially encoded NADH dehydrogenase 2 [Source:MGI Symbol;Acc:MGI:102500]
8	Snhg11	4.83418e-72	0.48735	1	0.991	9.3174e-68	ENSMUSG00000044349	small nucleolar RNA host gene 11 [Source:MGI Symbol;Acc:MGI:2441845]
9	mt-Nd1	3.26174e-70	1.05506	0.799	0.435	6.28669e-66	ENSMUSG00000064341	mitochondrially encoded NADH dehydrogenase 1 [Source:MGI Symbol;Acc:MGI:101787]
10	mt-Nd4	1.55614e-64	1.08714	0.788	0.45	2.99931e-60	ENSMUSG00000064363	mitochondrially encoded NADH dehydrogenase 4 [Source:MGI Symbol;Acc:MGI:102498]
11	Camk1d	1.45112e-63	0.528605	1	0.957	2.7969e-59	ENSMUSG00000039145	calcium/calmodulin-dependent protein kinase ID [Source:MGI Symbol;Acc:MGI:2442190]
12	Atg4a	2.29252e-61	-1.20266	0.65	0.689	4.4186e-57	ENSMUSG00000079418	autophagy related 4A, cysteine peptidase [Source:MGI Symbol;Acc:MGI:2147903]
13	Gm47283	1.1011e-60	-0.925147	0.728	0.784	2.12227e-56	ENSMUSG00000096768	predicted gene, 47283 [Source:MGI Symbol;Acc:MGI:6096131]
14	mt-Nd6	1.3604e-59	0.964852	0.352	0.077	2.62203e-55	ENSMUSG00000064368	mitochondrially encoded NADH dehydrogenase 6 [Source:MGI Symbol;Acc:MGI:102495]
15	mt-Atp6	1.3171e-54	0.896989	0.649	0.31	2.53858e-50	ENSMUSG00000064357	mitochondrially encoded ATP synthase 6 [Source:MGI Symbol;Acc:MGI:99927]
16	mt-Co3	3.79511e-47	0.719918	0.689	0.371	7.3147e-43	ENSMUSG00000064358	mitochondrially encoded cytochrome c oxidase III [Source:MGI Symbol;Acc:MGI:102502]
17	Nrxn1	7.48373e-45	-0.415395	0.999	0.996	1.44241e-40	ENSMUSG00000024109	neurexin I [Source:MGI Symbol;Acc:MGI:1096391]
18	mt-Co2	5.46438e-44	0.763326	0.602	0.299	1.0532e-39	ENSMUSG00000064354	mitochondrially encoded cytochrome c oxidase II [Source:MGI Symbol;Acc:MGI:102503]
19	Ctnna2	2.96183e-38	-0.378456	0.995	0.986	5.70863e-34	ENSMUSG00000063063	catenin (cadherin associated protein), alpha 2 [Source:MGI Symbol;Acc:MGI:88275]
20	Dpysl3	4.56739e-38	-0.533535	0.758	0.77	8.80319e-34	ENSMUSG00000024501	dihydropyrimidinase-like 3 [Source:MGI Symbol;Acc:MGI:1349762]
21	Firre	9.17143e-38	0.486452	0.757	0.478	1.7677e-33	ENSMUSG00000085396	functional intergenic repeating RNA element [Source:MGI Symbol;Acc:MGI:2147989]
22	Ptpn9	7.31158e-36	-0.787549	0.464	0.536	1.40923e-31	ENSMUSG00000032290	protein tyrosine phosphatase, non-receptor type 9 [Source:MGI Symbol;Acc:MGI:1928376]
23	Rbfox1	1.01592e-35	-0.485309	0.993	0.99	1.95809e-31	ENSMUSG00000008658	RNA binding protein, fox-1 homolog (C. elegans) 1 [Source:MGI Symbol;Acc:MGI:1926224]
24	mt-Nd3	4.07617e-35	0.735931	0.406	0.164	7.8564e-31	ENSMUSG00000064360	mitochondrially encoded NADH dehydrogenase 3 [Source:MGI Symbol;Acc:MGI:102499]
25	Galnt17	3.70351e-34	-0.489421	0.934	0.935	7.13815e-30	ENSMUSG00000034040	polypeptide N-acetylgalactosaminyltransferase 17 [Source:MGI Symbol;Acc:MGI:2137594]
26	Rtn4	1.08416e-33	-0.457775	0.641	0.627	2.0896e-29	ENSMUSG00000020458	reticulon 4 [Source:MGI Symbol;Acc:MGI:1915835]
27	Dync1li1	3.39421e-33	-0.610127	0.508	0.568	6.542e-29	ENSMUSG00000032435	dynein cytoplasmic 1 light intermediate chain 1 [Source:MGI Symbol;Acc:MGI:2135610]
28	Map4	4.02624e-33	-0.396381	0.806	0.766	7.76018e-29	ENSMUSG00000032479	microtubule-associated protein 4 [Source:MGI Symbol;Acc:MGI:97178]
29	Tom1l2	5.92555e-32	-0.546525	0.607	0.636	1.14209e-27	ENSMUSG00000000538	target of myb1-like 2 (chicken) [Source:MGI Symbol;Acc:MGI:2443306]
30	Ncoa1	7.65234e-32	-0.412329	0.77	0.741	1.47491e-27	ENSMUSG00000020647	nuclear receptor coactivator 1 [Source:MGI Symbol;Acc:MGI:1276523]
31	Pafah1b1	3.06416e-31	-0.518666	0.649	0.674	5.90586e-27	ENSMUSG00000020745	platelet-activating factor acetylhydrolase, isoform 1b, subunit 1 [Source:MGI Symbol;Acc:MGI:109520]
32	Dync1i1	3.51503e-31	-0.451969	0.663	0.659	6.77488e-27	ENSMUSG00000029757	dynein cytoplasmic 1 intermediate chain 1 [Source:MGI Symbol;Acc:MGI:107743]
33	Nrxn3	7.98809e-31	-0.498516	0.855	0.843	1.53962e-26	ENSMUSG00000066392	neurexin III [Source:MGI Symbol;Acc:MGI:1096389]
34	Ddx17	3.53297e-30	0.326331	0.913	0.712	6.80945e-26	ENSMUSG00000055065	DEAD box helicase 17 [Source:MGI Symbol;Acc:MGI:1914290]
35	Atrnl1	1.10708e-29	-0.371871	0.936	0.911	2.13379e-25	ENSMUSG00000054843	attractin like 1 [Source:MGI Symbol;Acc:MGI:2147749]
36	Zdhhc1	3.6166e-29	-0.638907	0.449	0.522	6.97063e-25	ENSMUSG00000039199	zinc finger, DHHC domain containing 1 [Source:MGI Symbol;Acc:MGI:1918046]
37	Ptprt	4.85946e-29	-0.636809	0.755	0.779	9.36613e-25	ENSMUSG00000053141	protein tyrosine phosphatase, receptor type, T [Source:MGI Symbol;Acc:MGI:1321152]
38	Selenow	5.22461e-29	-0.62416	0.5	0.576	1.00699e-24	ENSMUSG00000041571	selenoprotein W [Source:MGI Symbol;Acc:MGI:1100878]
39	Reep1	9.35089e-29	-0.416742	0.705	0.71	1.80229e-24	ENSMUSG00000052852	receptor accessory protein 1 [Source:MGI Symbol;Acc:MGI:1098827]
40	Ebf1	1.5182e-28	-0.402752	0.966	0.956	2.92617e-24	ENSMUSG00000057098	early B cell factor 1 [Source:MGI Symbol;Acc:MGI:95275]
41	Chd9	2.98821e-28	-0.432496	0.751	0.746	5.75948e-24	ENSMUSG00000056608	chromodomain helicase DNA binding protein 9 [Source:MGI Symbol;Acc:MGI:1924001]
42	Trim2	3.88489e-28	-0.430282	0.623	0.595	7.48773e-24	ENSMUSG00000027993	tripartite motif-containing 2 [Source:MGI Symbol;Acc:MGI:1933163]
43	Ppp2r2b	6.8343e-28	-0.313169	0.813	0.743	1.31724e-23	ENSMUSG00000024500	protein phosphatase 2, regulatory subunit B, beta [Source:MGI Symbol;Acc:MGI:1920180]
44	Zranb2	1.31185e-27	-0.520456	0.668	0.687	2.52846e-23	ENSMUSG00000028180	zinc finger, RAN-binding domain containing 2 [Source:MGI Symbol;Acc:MGI:1858211]
45	Stmn2	1.35796e-27	-0.401701	0.628	0.598	2.61733e-23	ENSMUSG00000027500	stathmin-like 2 [Source:MGI Symbol;Acc:MGI:98241]
46	Tshz2	4.97817e-27	-0.340915	0.997	0.992	9.59492e-23	ENSMUSG00000047907	teashirt zinc finger family member 2 [Source:MGI Symbol;Acc:MGI:2153084]
47	Sgip1	7.25155e-27	-0.452197	0.57	0.562	1.39766e-22	ENSMUSG00000028524	SH3-domain GRB2-like (endophilin) interacting protein 1 [Source:MGI Symbol;Acc:MGI:1920344]
48	Sorbs1	7.61938e-27	-0.366689	0.713	0.683	1.46856e-22	ENSMUSG00000025006	sorbin and SH3 domain containing 1 [Source:MGI Symbol;Acc:MGI:700014]
49	Abca7	8.23768e-27	0.342374	0.607	0.375	1.58773e-22	ENSMUSG00000035722	ATP-binding cassette, sub-family A (ABC1), member 7 [Source:MGI Symbol;Acc:MGI:1351646]
50	Rbm39	8.678e-27	-0.36489	0.769	0.735	1.6726e-22	ENSMUSG00000027620	RNA binding motif protein 39 [Source:MGI Symbol;Acc:MGI:2157953]
51	Garnl3	1.76945e-26	-0.326677	0.824	0.785	3.41043e-22	ENSMUSG00000038860	GTPase activating RANGAP domain-like 3 [Source:MGI Symbol;Acc:MGI:2139309]
52	Glg1	6.84758e-26	-0.409279	0.458	0.45	1.3198e-21	ENSMUSG00000003316	golgi apparatus protein 1 [Source:MGI Symbol;Acc:MGI:104967]
53	Rbfox2	1.5042e-25	-0.358521	0.705	0.676	2.89919e-21	ENSMUSG00000033565	RNA binding protein, fox-1 homolog (C. elegans) 2 [Source:MGI Symbol;Acc:MGI:1933973]
54	Ccdc85a	2.7949e-25	-0.354986	0.714	0.701	5.38688e-21	ENSMUSG00000032878	coiled-coil domain containing 85A [Source:MGI Symbol;Acc:MGI:2445069]
55	Rnpc3	5.18633e-25	0.388867	0.406	0.201	9.99612e-21	ENSMUSG00000027981	RNA-binding region (RNP1, RRM) containing 3 [Source:MGI Symbol;Acc:MGI:1914475]
56	Calm1	6.29227e-25	-0.57647	0.403	0.467	1.21277e-20	ENSMUSG00000001175	calmodulin 1 [Source:MGI Symbol;Acc:MGI:88251]
57	Apba1	6.81383e-25	-0.471324	0.605	0.63	1.3133e-20	ENSMUSG00000024897	amyloid beta (A4) precursor protein binding, family A, member 1 [Source:MGI Symbol;Acc:MGI:1860297]
58	Syn1	6.84884e-25	-0.4647	0.572	0.571	1.32005e-20	ENSMUSG00000037217	synapsin I [Source:MGI Symbol;Acc:MGI:98460]
59	Hivep2	9.02388e-25	-0.270422	0.616	0.557	1.73926e-20	ENSMUSG00000015501	human immunodeficiency virus type I enhancer binding protein 2 [Source:MGI Symbol;Acc:MGI:1338076]
60	Sf3b1	1.7187e-24	0.258559	0.54	0.337	3.31261e-20	ENSMUSG00000025982	splicing factor 3b, subunit 1 [Source:MGI Symbol;Acc:MGI:1932339]
61	Tmtc1	2.409e-24	-0.51336	0.654	0.671	4.64311e-20	ENSMUSG00000030306	transmembrane and tetratricopeptide repeat containing 1 [Source:MGI Symbol;Acc:MGI:3039590]
62	Amy1	3.00214e-24	0.3875	0.514	0.295	5.78633e-20	ENSMUSG00000074264	amylase 1, salivary [Source:MGI Symbol;Acc:MGI:88019]
63	Gcnt2	4.62194e-24	-0.293308	0.646	0.589	8.90833e-20	ENSMUSG00000021360	glucosaminyl (N-acetyl) transferase 2, I-branching enzyme [Source:MGI Symbol;Acc:MGI:1100870]
64	Faf1	6.9286e-24	-0.413223	0.441	0.447	1.33542e-19	ENSMUSG00000010517	Fas-associated factor 1 [Source:MGI Symbol;Acc:MGI:109419]
65	Lmf1	7.83669e-24	-0.572346	0.332	0.389	1.51044e-19	ENSMUSG00000002279	lipase maturation factor 1 [Source:MGI Symbol;Acc:MGI:1923733]
66	Frmd3	1.23578e-23	-0.312563	0.809	0.774	2.38184e-19	ENSMUSG00000049122	FERM domain containing 3 [Source:MGI Symbol;Acc:MGI:2442466]
67	Lars2	1.27161e-23	0.365306	0.904	0.735	2.45091e-19	ENSMUSG00000035202	leucyl-tRNA synthetase, mitochondrial [Source:MGI Symbol;Acc:MGI:2142973]
68	Hoxc9	1.68937e-23	-0.622582	0.296	0.401	3.2561e-19	ENSMUSG00000036139	homeobox C9 [Source:MGI Symbol;Acc:MGI:96199]
69	Grm7	2.08131e-23	-0.32826	0.981	0.971	4.01151e-19	ENSMUSG00000056755	glutamate receptor, metabotropic 7 [Source:MGI Symbol;Acc:MGI:1351344]
70	Akap12	2.60539e-23	-0.416833	0.709	0.729	5.02164e-19	ENSMUSG00000038587	A kinase (PRKA) anchor protein (gravin) 12 [Source:MGI Symbol;Acc:MGI:1932576]
71	Ank3	2.73743e-23	-0.307423	0.98	0.949	5.27611e-19	ENSMUSG00000069601	ankyrin 3, epithelial [Source:MGI Symbol;Acc:MGI:88026]
72	Arglu1	3.8103e-23	-0.298852	0.792	0.751	7.34396e-19	ENSMUSG00000040459	arginine and glutamate rich 1 [Source:MGI Symbol;Acc:MGI:2442985]
73	Atxn1	4.79169e-23	-0.390678	0.665	0.658	9.2355e-19	ENSMUSG00000046876	ataxin 1 [Source:MGI Symbol;Acc:MGI:104783]
74	Nrbp2	5.24143e-23	0.261633	0.495	0.298	1.01023e-18	ENSMUSG00000075590	nuclear receptor binding protein 2 [Source:MGI Symbol;Acc:MGI:2385017]
75	Trrap	7.94887e-23	0.257114	0.515	0.317	1.53207e-18	ENSMUSG00000045482	transformation/transcription domain-associated protein [Source:MGI Symbol;Acc:MGI:2153272]
76	4930402H24Rik	8.18787e-23	-0.352949	0.754	0.738	1.57813e-18	NA	NA
77	Pabpn1	1.11714e-22	-0.301181	0.646	0.587	2.15317e-18	ENSMUSG00000022194	poly(A) binding protein, nuclear 1 [Source:MGI Symbol;Acc:MGI:1859158]
78	Nr6a1	1.56126e-22	-0.461825	0.553	0.582	3.00918e-18	ENSMUSG00000063972	nuclear receptor subfamily 6, group A, member 1 [Source:MGI Symbol;Acc:MGI:1352459]
79	Kcnq5	1.94804e-22	-0.48541	0.504	0.491	3.75464e-18	ENSMUSG00000028033	potassium voltage-gated channel, subfamily Q, member 5 [Source:MGI Symbol;Acc:MGI:1924937]
80	Camk2a	1.94979e-22	-0.419721	0.829	0.827	3.75803e-18	ENSMUSG00000024617	calcium/calmodulin-dependent protein kinase II alpha [Source:MGI Symbol;Acc:MGI:88256]
81	Aspscr1	2.28016e-22	-0.567074	0.253	0.319	4.39477e-18	ENSMUSG00000025142	alveolar soft part sarcoma chromosome region, candidate 1 (human) [Source:MGI Symbol;Acc:MGI:1916188]
82	Ctnnd2	2.77957e-22	-0.338481	0.837	0.814	5.35735e-18	ENSMUSG00000022240	catenin (cadherin associated protein), delta 2 [Source:MGI Symbol;Acc:MGI:1195966]
83	Kctd16	2.95613e-22	-0.3415	0.933	0.914	5.69764e-18	ENSMUSG00000051401	potassium channel tetramerisation domain containing 16 [Source:MGI Symbol;Acc:MGI:1914659]
84	Phc2	3.43239e-22	-0.27512	0.587	0.537	6.61558e-18	ENSMUSG00000028796	polyhomeotic 2 [Source:MGI Symbol;Acc:MGI:1860454]
85	Pirt	3.8558e-22	-0.349936	0.631	0.609	7.43167e-18	ENSMUSG00000048070	phosphoinositide-interacting regulator of transient receptor potential channels [Source:MGI Symbol;Acc:MGI:2443635]
86	Agbl4	4.28494e-22	-0.356321	0.586	0.562	8.25879e-18	ENSMUSG00000061298	ATP/GTP binding protein-like 4 [Source:MGI Symbol;Acc:MGI:1918244]
87	Dst	5.77686e-22	0.261845	0.995	0.972	1.11343e-17	ENSMUSG00000026131	dystonin [Source:MGI Symbol;Acc:MGI:104627]
88	Fam219a	5.95653e-22	-0.254343	0.577	0.512	1.14806e-17	ENSMUSG00000028439	family with sequence similarity 219, member A [Source:MGI Symbol;Acc:MGI:1919151]
89	Slc7a7	1.14474e-21	-0.491022	0.493	0.506	2.20637e-17	ENSMUSG00000000958	solute carrier family 7 (cationic amino acid transporter, y+ system), member 7 [Source:MGI Symbol;Acc:MGI:1337120]
90	Slc44a1	1.50193e-21	-0.359629	0.445	0.429	2.89483e-17	ENSMUSG00000028412	solute carrier family 44, member 1 [Source:MGI Symbol;Acc:MGI:2140592]
91	Csmd2	1.64691e-21	-0.347429	0.833	0.802	3.17425e-17	ENSMUSG00000028804	CUB and Sushi multiple domains 2 [Source:MGI Symbol;Acc:MGI:2386401]
92	Dip2c	2.25742e-21	-0.302186	0.738	0.692	4.35095e-17	ENSMUSG00000048264	disco interacting protein 2 homolog C [Source:MGI Symbol;Acc:MGI:1920179]
93	Ivns1abp	2.42284e-21	0.311548	0.654	0.445	4.66979e-17	ENSMUSG00000023150	influenza virus NS1A binding protein [Source:MGI Symbol;Acc:MGI:2152389]
94	Robo2	2.53688e-21	-0.349631	0.69	0.668	4.88959e-17	ENSMUSG00000052516	roundabout guidance receptor 2 [Source:MGI Symbol;Acc:MGI:1890110]
95	Ube2r2	2.89325e-21	-0.478919	0.402	0.427	5.57645e-17	ENSMUSG00000036241	ubiquitin-conjugating enzyme E2R 2 [Source:MGI Symbol;Acc:MGI:1914865]
96	Zfand3	3.12758e-21	-0.388576	0.464	0.448	6.02809e-17	ENSMUSG00000044477	zinc finger, AN1-type domain 3 [Source:MGI Symbol;Acc:MGI:1096572]
97	Tmem178b	3.18284e-21	-0.287209	0.673	0.642	6.13461e-17	ENSMUSG00000057716	transmembrane protein 178B [Source:MGI Symbol;Acc:MGI:3647581]
98	Nav2	3.60747e-21	-0.330589	0.676	0.641	6.95304e-17	ENSMUSG00000052512	neuron navigator 2 [Source:MGI Symbol;Acc:MGI:2183691]
99	Epb41l1	3.92148e-21	-0.334923	0.751	0.718	7.55826e-17	ENSMUSG00000027624	erythrocyte membrane protein band 4.1 like 1 [Source:MGI Symbol;Acc:MGI:103010]
100	Smarca1	4.3595e-21	0.28785	0.538	0.341	8.40251e-17	ENSMUSG00000031099	SWI/SNF related, matrix associated, actin dependent regulator of chromatin, subfamily a, member 1 [Source:MGI Symbol;Acc:MGI:1935127]
101	Asic2	4.42688e-21	-0.508212	0.928	0.925	8.53237e-17	ENSMUSG00000020704	acid-sensing (proton-gated) ion channel 2 [Source:MGI Symbol;Acc:MGI:1100867]
102	Mir124a-1hg	4.68749e-21	-0.42656	0.381	0.399	9.03468e-17	ENSMUSG00000097545	Mir124-1 host gene (non-protein coding) [Source:MGI Symbol;Acc:MGI:2442197]
103	Mark2	6.11641e-21	-0.307267	0.443	0.411	1.17888e-16	ENSMUSG00000024969	MAP/microtubule affinity regulating kinase 2 [Source:MGI Symbol;Acc:MGI:99638]
104	Qrich1	7.93096e-21	-0.401351	0.337	0.339	1.52861e-16	ENSMUSG00000006673	glutamine-rich 1 [Source:MGI Symbol;Acc:MGI:1916482]
105	Zc3h13	9.00359e-21	-0.378583	0.514	0.505	1.73535e-16	ENSMUSG00000022000	zinc finger CCCH type containing 13 [Source:MGI Symbol;Acc:MGI:1914552]
106	Rab40c	9.26738e-21	-0.440584	0.437	0.447	1.78619e-16	ENSMUSG00000025730	Rab40C, member RAS oncogene family [Source:MGI Symbol;Acc:MGI:2183454]
107	Nrf1	1.04891e-20	-0.53181	0.346	0.422	2.02168e-16	ENSMUSG00000058440	nuclear respiratory factor 1 [Source:MGI Symbol;Acc:MGI:1332235]
108	Tcf20	1.24802e-20	-0.340065	0.617	0.595	2.40543e-16	ENSMUSG00000041852	transcription factor 20 [Source:MGI Symbol;Acc:MGI:108399]
109	Srpk2	1.32747e-20	-0.327498	0.676	0.639	2.55857e-16	ENSMUSG00000062604	serine/arginine-rich protein specific kinase 2 [Source:MGI Symbol;Acc:MGI:1201408]
110	Lix1	1.40702e-20	-0.395358	0.4	0.37	2.71189e-16	ENSMUSG00000047786	limb and CNS expressed 1 [Source:MGI Symbol;Acc:MGI:1913893]
111	Hoxc4	1.72526e-20	-0.302834	0.404	0.369	3.32527e-16	ENSMUSG00000075394	homeobox C4 [Source:MGI Symbol;Acc:MGI:96195]
112	Nxn	1.8934e-20	-0.547762	0.478	0.533	3.64933e-16	ENSMUSG00000020844	nucleoredoxin [Source:MGI Symbol;Acc:MGI:109331]
113	Tac1	2.20215e-20	-0.340381	0.41	0.373	4.24443e-16	ENSMUSG00000061762	tachykinin 1 [Source:MGI Symbol;Acc:MGI:98474]
114	Thsd7a	2.24135e-20	-0.398421	0.634	0.624	4.31998e-16	ENSMUSG00000032625	thrombospondin, type I, domain containing 7A [Source:MGI Symbol;Acc:MGI:2685683]
115	Dpp6	2.31163e-20	-0.271587	0.995	0.986	4.45544e-16	ENSMUSG00000061576	dipeptidylpeptidase 6 [Source:MGI Symbol;Acc:MGI:94921]
116	Nrxn2	3.29062e-20	-0.256855	0.511	0.47	6.34233e-16	ENSMUSG00000033768	neurexin II [Source:MGI Symbol;Acc:MGI:1096362]
117	Golgb1	3.83762e-20	0.262188	0.739	0.546	7.39663e-16	ENSMUSG00000034243	golgi autoantigen, golgin subfamily b, macrogolgin 1 [Source:MGI Symbol;Acc:MGI:1099447]
118	Zmat4	4.14994e-20	-0.287942	0.884	0.847	7.9986e-16	ENSMUSG00000037492	zinc finger, matrin type 4 [Source:MGI Symbol;Acc:MGI:2443497]
119	Dennd1a	4.20161e-20	-0.364986	0.443	0.438	8.09818e-16	ENSMUSG00000035392	DENN/MADD domain containing 1A [Source:MGI Symbol;Acc:MGI:2442794]
120	Svop	4.56406e-20	-0.333714	0.415	0.379	8.79678e-16	ENSMUSG00000042078	SV2 related protein [Source:MGI Symbol;Acc:MGI:1915916]
121	Smpd3	4.79018e-20	-0.33474	0.372	0.356	9.23259e-16	ENSMUSG00000031906	sphingomyelin phosphodiesterase 3, neutral [Source:MGI Symbol;Acc:MGI:1927578]
122	Dlgap1	5.45032e-20	-0.361488	0.74	0.723	1.0505e-15	ENSMUSG00000003279	DLG associated protein 1 [Source:MGI Symbol;Acc:MGI:1346065]
123	Smc5	6.11986e-20	0.325285	0.448	0.259	1.17954e-15	ENSMUSG00000024943	structural maintenance of chromosomes 5 [Source:MGI Symbol;Acc:MGI:2385088]
124	Chka	6.34913e-20	-0.37008	0.474	0.451	1.22373e-15	ENSMUSG00000024843	choline kinase alpha [Source:MGI Symbol;Acc:MGI:107760]
125	Pde4d	1.23966e-19	-0.314588	0.667	0.63	2.38933e-15	ENSMUSG00000021699	phosphodiesterase 4D, cAMP specific [Source:MGI Symbol;Acc:MGI:99555]
126	Tmem164	1.28388e-19	-0.26129	0.433	0.391	2.47454e-15	ENSMUSG00000047045	transmembrane protein 164 [Source:MGI Symbol;Acc:MGI:2148020]
127	Dip2a	1.36791e-19	-0.40028	0.411	0.382	2.63651e-15	ENSMUSG00000020231	disco interacting protein 2 homolog A [Source:MGI Symbol;Acc:MGI:2385920]
128	Tmcc1	2.28359e-19	-0.263836	0.645	0.597	4.40139e-15	ENSMUSG00000030126	transmembrane and coiled coil domains 1 [Source:MGI Symbol;Acc:MGI:2442368]
129	Pten	2.33516e-19	-0.364012	0.374	0.383	4.50078e-15	ENSMUSG00000013663	phosphatase and tensin homolog [Source:MGI Symbol;Acc:MGI:109583]
130	Ftx	2.4056e-19	-0.264033	0.485	0.435	4.63655e-15	ENSMUSG00000086370	Ftx transcript, Xist regulator (non-protein coding) [Source:MGI Symbol;Acc:MGI:1926128]
131	Snrnp48	3.08849e-19	-0.338439	0.373	0.373	5.95276e-15	ENSMUSG00000021431	small nuclear ribonucleoprotein 48 (U11/U12) [Source:MGI Symbol;Acc:MGI:1915047]
132	Nrg3	3.74148e-19	-0.274738	0.98	0.952	7.21133e-15	ENSMUSG00000041014	neuregulin 3 [Source:MGI Symbol;Acc:MGI:1097165]
133	Kdm4b	4.20631e-19	-0.30415	0.403	0.365	8.10725e-15	ENSMUSG00000024201	lysine (K)-specific demethylase 4B [Source:MGI Symbol;Acc:MGI:2442355]
134	Flot2	4.56019e-19	-0.405561	0.449	0.469	8.78931e-15	ENSMUSG00000061981	flotillin 2 [Source:MGI Symbol;Acc:MGI:103309]
135	C78859	4.83778e-19	-0.46423	0.35	0.398	9.32434e-15	ENSMUSG00000110710	expressed sequence C78859 [Source:MGI Symbol;Acc:MGI:2142856]
136	Rasal2	5.39478e-19	-0.331393	0.436	0.443	1.03979e-14	ENSMUSG00000070565	RAS protein activator like 2 [Source:MGI Symbol;Acc:MGI:2443881]
137	Apba2	7.38009e-19	-0.289189	0.439	0.392	1.42244e-14	ENSMUSG00000030519	amyloid beta (A4) precursor protein-binding, family A, member 2 [Source:MGI Symbol;Acc:MGI:1261791]
138	Nmnat2	7.57709e-19	-0.256858	0.452	0.402	1.46041e-14	ENSMUSG00000042751	nicotinamide nucleotide adenylyltransferase 2 [Source:MGI Symbol;Acc:MGI:2444155]
139	Paxbp1	7.63938e-19	0.293834	0.347	0.183	1.47241e-14	ENSMUSG00000022974	PAX3 and PAX7 binding protein 1 [Source:MGI Symbol;Acc:MGI:1914617]
140	St3gal4	8.05582e-19	-0.647018	0.213	0.295	1.55268e-14	ENSMUSG00000032038	ST3 beta-galactoside alpha-2,3-sialyltransferase 4 [Source:MGI Symbol;Acc:MGI:1316743]
141	Dgkb	8.68867e-19	-0.684274	0.186	0.29	1.67465e-14	ENSMUSG00000036095	diacylglycerol kinase, beta [Source:MGI Symbol;Acc:MGI:2442474]
142	Dlg2	8.94271e-19	-0.412663	0.48	0.473	1.72362e-14	ENSMUSG00000052572	discs large MAGUK scaffold protein 2 [Source:MGI Symbol;Acc:MGI:1344351]
143	Ctif	1.03982e-18	-0.305877	0.555	0.526	2.00415e-14	ENSMUSG00000052928	CBP80/20-dependent translation initiation factor [Source:MGI Symbol;Acc:MGI:2685518]
144	Eif4g1	1.04218e-18	0.268758	0.482	0.302	2.00869e-14	ENSMUSG00000045983	eukaryotic translation initiation factor 4, gamma 1 [Source:MGI Symbol;Acc:MGI:2384784]
145	Vps13c	1.0531e-18	0.268083	0.54	0.356	2.02975e-14	ENSMUSG00000035284	vacuolar protein sorting 13C [Source:MGI Symbol;Acc:MGI:2444207]
146	Mllt10	1.08347e-18	-0.26476	0.594	0.557	2.08829e-14	ENSMUSG00000026743	myeloid/lymphoid or mixed-lineage leukemia; translocated to, 10 [Source:MGI Symbol;Acc:MGI:1329038]
147	Arid1b	1.21642e-18	-0.27231	0.577	0.534	2.34453e-14	ENSMUSG00000069729	AT rich interactive domain 1B (SWI-like) [Source:MGI Symbol;Acc:MGI:1926129]
148	Eef1a2	1.33884e-18	-0.531562	0.344	0.397	2.58048e-14	ENSMUSG00000016349	eukaryotic translation elongation factor 1 alpha 2 [Source:MGI Symbol;Acc:MGI:1096317]
149	Spred2	1.45684e-18	-0.459581	0.311	0.358	2.80791e-14	ENSMUSG00000045671	sprouty-related EVH1 domain containing 2 [Source:MGI Symbol;Acc:MGI:2150019]
150	Ptprd	1.54424e-18	-0.454317	0.895	0.912	2.97637e-14	ENSMUSG00000028399	protein tyrosine phosphatase, receptor type, D [Source:MGI Symbol;Acc:MGI:97812]
151	Rgs7	2.39697e-18	-0.343678	0.596	0.577	4.61992e-14	ENSMUSG00000026527	regulator of G protein signaling 7 [Source:MGI Symbol;Acc:MGI:1346089]
152	Ehmt1	2.44701e-18	-0.27087	0.54	0.493	4.71636e-14	ENSMUSG00000036893	euchromatic histone methyltransferase 1 [Source:MGI Symbol;Acc:MGI:1924933]
153	Gnb4	2.60508e-18	-0.252855	0.37	0.322	5.02104e-14	ENSMUSG00000027669	guanine nucleotide binding protein (G protein), beta 4 [Source:MGI Symbol;Acc:MGI:104581]
154	Spop	2.8334e-18	-0.269341	0.407	0.374	5.46109e-14	ENSMUSG00000057522	speckle-type BTB/POZ protein [Source:MGI Symbol;Acc:MGI:1343085]
155	Nipal3	3.18277e-18	-0.453807	0.324	0.365	6.13447e-14	ENSMUSG00000028803	NIPA-like domain containing 3 [Source:MGI Symbol;Acc:MGI:1921802]
156	Rnf157	3.29193e-18	-0.304208	0.467	0.442	6.34487e-14	ENSMUSG00000052949	ring finger protein 157 [Source:MGI Symbol;Acc:MGI:2442484]
157	Celf4	3.84249e-18	-0.343522	0.799	0.779	7.40602e-14	ENSMUSG00000024268	CUGBP, Elav-like family member 4 [Source:MGI Symbol;Acc:MGI:1932407]
158	Rtn1	3.91296e-18	-0.283443	0.719	0.681	7.54185e-14	ENSMUSG00000021087	reticulon 1 [Source:MGI Symbol;Acc:MGI:1933947]
159	Itfg1	4.36537e-18	-0.328934	0.344	0.325	8.41381e-14	ENSMUSG00000031703	integrin alpha FG-GAP repeat containing 1 [Source:MGI Symbol;Acc:MGI:106419]
160	Dclk1	4.61047e-18	-0.289718	0.578	0.534	8.88622e-14	ENSMUSG00000027797	doublecortin-like kinase 1 [Source:MGI Symbol;Acc:MGI:1330861]
161	Map3k3	4.65722e-18	-0.377574	0.411	0.405	8.97632e-14	ENSMUSG00000020700	mitogen-activated protein kinase kinase kinase 3 [Source:MGI Symbol;Acc:MGI:1346874]
162	Sgcd	4.8447e-18	-0.301561	0.79	0.755	9.33768e-14	ENSMUSG00000020354	sarcoglycan, delta (dystrophin-associated glycoprotein) [Source:MGI Symbol;Acc:MGI:1346525]
163	Gfra3	5.56219e-18	-0.40053	0.607	0.603	1.07206e-13	ENSMUSG00000024366	glial cell line derived neurotrophic factor family receptor alpha 3 [Source:MGI Symbol;Acc:MGI:1201403]
164	Plxnd1	6.57853e-18	0.274218	0.352	0.194	1.26795e-13	ENSMUSG00000030123	plexin D1 [Source:MGI Symbol;Acc:MGI:2154244]
165	4732471J01Rik	6.71261e-18	-0.311947	0.592	0.567	1.29379e-13	ENSMUSG00000053714	RIKEN cDNA 4732471J01 gene [Source:MGI Symbol;Acc:MGI:3603586]
166	Cacnb4	9.09997e-18	-0.337597	0.497	0.472	1.75393e-13	ENSMUSG00000017412	calcium channel, voltage-dependent, beta 4 subunit [Source:MGI Symbol;Acc:MGI:103301]
167	Stau2	1.00925e-17	-0.355191	0.362	0.349	1.94523e-13	ENSMUSG00000025920	staufen double-stranded RNA binding protein 2 [Source:MGI Symbol;Acc:MGI:1352508]
168	Tenm4	1.03273e-17	-0.323161	0.62	0.607	1.99047e-13	ENSMUSG00000048078	teneurin transmembrane protein 4 [Source:MGI Symbol;Acc:MGI:2447063]
169	Sdk1	1.06178e-17	-0.506604	0.612	0.635	2.04647e-13	ENSMUSG00000039683	sidekick cell adhesion molecule 1 [Source:MGI Symbol;Acc:MGI:2444413]
170	Kcnb2	1.16965e-17	-0.296041	0.999	0.994	2.25438e-13	ENSMUSG00000092083	potassium voltage gated channel, Shab-related subfamily, member 2 [Source:MGI Symbol;Acc:MGI:99632]
171	Ptprn2	1.18419e-17	-0.280896	0.484	0.446	2.2824e-13	ENSMUSG00000056553	protein tyrosine phosphatase, receptor type, N polypeptide 2 [Source:MGI Symbol;Acc:MGI:107418]
172	Ube2h	1.35255e-17	-0.404793	0.354	0.379	2.6069e-13	ENSMUSG00000039159	ubiquitin-conjugating enzyme E2H [Source:MGI Symbol;Acc:MGI:104632]
173	Zscan26	1.44272e-17	0.251949	0.392	0.232	2.7807e-13	ENSMUSG00000022228	zinc finger and SCAN domain containing 26 [Source:MGI Symbol;Acc:MGI:3531417]
174	Pcca	1.52603e-17	-0.350845	0.362	0.373	2.94128e-13	ENSMUSG00000041650	propionyl-Coenzyme A carboxylase, alpha polypeptide [Source:MGI Symbol;Acc:MGI:97499]
175	Phf20	1.58582e-17	-0.358287	0.434	0.447	3.05651e-13	ENSMUSG00000038116	PHD finger protein 20 [Source:MGI Symbol;Acc:MGI:2444148]
176	Col5a3	1.63977e-17	0.365628	0.65	0.46	3.1605e-13	ENSMUSG00000004098	collagen, type V, alpha 3 [Source:MGI Symbol;Acc:MGI:1858212]
177	Ppp1r12b	1.95515e-17	-0.388536	0.466	0.483	3.76837e-13	ENSMUSG00000073557	protein phosphatase 1, regulatory subunit 12B [Source:MGI Symbol;Acc:MGI:1916417]
178	Fam172a	2.03655e-17	-0.298737	0.555	0.53	3.92524e-13	ENSMUSG00000064138	family with sequence similarity 172, member A [Source:MGI Symbol;Acc:MGI:1915925]
179	Astn2	2.04345e-17	-0.449596	0.602	0.611	3.93854e-13	ENSMUSG00000028373	astrotactin 2 [Source:MGI Symbol;Acc:MGI:1889277]
180	Syn3	3.18552e-17	-0.324573	0.49	0.483	6.13978e-13	ENSMUSG00000059602	synapsin III [Source:MGI Symbol;Acc:MGI:1351334]
181	Upp2	3.59716e-17	-0.294984	0.617	0.598	6.93316e-13	ENSMUSG00000026839	uridine phosphorylase 2 [Source:MGI Symbol;Acc:MGI:1923904]
182	Hs3st5	3.73916e-17	-0.276119	0.717	0.679	7.20687e-13	ENSMUSG00000044499	heparan sulfate (glucosamine) 3-O-sulfotransferase 5 [Source:MGI Symbol;Acc:MGI:2441996]
183	Sars	4.17263e-17	-0.388214	0.316	0.325	8.04232e-13	ENSMUSG00000068739	seryl-aminoacyl-tRNA synthetase [Source:MGI Symbol;Acc:MGI:102809]
184	Enah	4.23167e-17	-0.293449	0.38	0.367	8.15612e-13	ENSMUSG00000022995	ENAH actin regulator [Source:MGI Symbol;Acc:MGI:108360]
185	Pdzd4	4.81861e-17	-0.41194	0.324	0.36	9.2874e-13	ENSMUSG00000002006	PDZ domain containing 4 [Source:MGI Symbol;Acc:MGI:2443483]
186	Kcnb1	5.02189e-17	-0.254016	0.582	0.543	9.6792e-13	ENSMUSG00000050556	potassium voltage gated channel, Shab-related subfamily, member 1 [Source:MGI Symbol;Acc:MGI:96666]
187	Pde4b	5.47592e-17	-0.2985	0.419	0.383	1.05543e-12	ENSMUSG00000028525	phosphodiesterase 4B, cAMP specific [Source:MGI Symbol;Acc:MGI:99557]
188	Kansl1	5.92944e-17	-0.261049	0.531	0.499	1.14284e-12	ENSMUSG00000018412	KAT8 regulatory NSL complex subunit 1 [Source:MGI Symbol;Acc:MGI:1923969]
189	Col24a1	6.93564e-17	0.267197	0.413	0.251	1.33677e-12	ENSMUSG00000028197	collagen, type XXIV, alpha 1 [Source:MGI Symbol;Acc:MGI:1918605]
190	Ccdc141	7.08496e-17	-0.350751	0.41	0.4	1.36556e-12	ENSMUSG00000044033	coiled-coil domain containing 141 [Source:MGI Symbol;Acc:MGI:1919735]
191	Zmynd8	7.16856e-17	-0.342691	0.522	0.518	1.38167e-12	ENSMUSG00000039671	zinc finger, MYND-type containing 8 [Source:MGI Symbol;Acc:MGI:1918025]
192	Fam13b	7.46214e-17	-0.319477	0.414	0.403	1.43825e-12	ENSMUSG00000036501	family with sequence similarity 13, member B [Source:MGI Symbol;Acc:MGI:2447834]
193	4930578G10Rik	7.50804e-17	-0.266229	0.943	0.904	1.4471e-12	ENSMUSG00000054885	RIKEN cDNA 4930578G10 gene [Source:MGI Symbol;Acc:MGI:1923202]
194	Gpatch8	7.67302e-17	-0.266829	0.66	0.648	1.4789e-12	ENSMUSG00000034621	G patch domain containing 8 [Source:MGI Symbol;Acc:MGI:1918667]
195	Mnat1	8.10778e-17	-0.322692	0.355	0.344	1.56269e-12	ENSMUSG00000021103	menage a trois 1 [Source:MGI Symbol;Acc:MGI:106207]
196	Klf13	9.19386e-17	-0.465636	0.332	0.379	1.77202e-12	ENSMUSG00000052040	Kruppel-like factor 13 [Source:MGI Symbol;Acc:MGI:1354948]
197	Exoc6b	9.91302e-17	-0.282339	0.608	0.568	1.91064e-12	ENSMUSG00000033769	exocyst complex component 6B [Source:MGI Symbol;Acc:MGI:1923164]
198	Cacng7	1.27759e-16	-0.285193	0.288	0.273	2.46243e-12	ENSMUSG00000069806	calcium channel, voltage-dependent, gamma subunit 7 [Source:MGI Symbol;Acc:MGI:1932374]
199	Bach2	1.28688e-16	-0.271096	0.768	0.727	2.48033e-12	ENSMUSG00000040270	BTB and CNC homology, basic leucine zipper transcription factor 2 [Source:MGI Symbol;Acc:MGI:894679]
200	Trpm3	1.33742e-16	-0.334149	0.847	0.849	2.57774e-12	ENSMUSG00000052387	transient receptor potential cation channel, subfamily M, member 3 [Source:MGI Symbol;Acc:MGI:2443101]
201	Npr2	1.72029e-16	0.293471	0.362	0.203	3.3157e-12	ENSMUSG00000028469	natriuretic peptide receptor 2 [Source:MGI Symbol;Acc:MGI:97372]
202	Zfp949	1.75643e-16	-0.426205	0.234	0.268	3.38534e-12	ENSMUSG00000032425	zinc finger protein 949 [Source:MGI Symbol;Acc:MGI:1918890]
203	Jakmip2	1.78064e-16	-0.257069	0.469	0.433	3.432e-12	ENSMUSG00000024502	janus kinase and microtubule interacting protein 2 [Source:MGI Symbol;Acc:MGI:1923467]
204	Gm42970	1.86157e-16	-0.341657	0.366	0.364	3.58798e-12	ENSMUSG00000106446	predicted gene 42970 [Source:MGI Symbol;Acc:MGI:5663107]
205	Pde8b	1.92768e-16	-0.253609	0.495	0.45	3.71541e-12	ENSMUSG00000021684	phosphodiesterase 8B [Source:MGI Symbol;Acc:MGI:2443999]
206	Gm47135	1.9458e-16	-0.381485	0.279	0.289	3.75033e-12	ENSMUSG00000111837	predicted gene, 47135 [Source:MGI Symbol;Acc:MGI:6095892]
207	Rabep1	2.15091e-16	-0.252153	0.515	0.472	4.14566e-12	ENSMUSG00000020817	rabaptin, RAB GTPase binding effector protein 1 [Source:MGI Symbol;Acc:MGI:1860236]
208	Sfxn5	2.47926e-16	-0.381746	0.314	0.335	4.77852e-12	ENSMUSG00000033720	sideroflexin 5 [Source:MGI Symbol;Acc:MGI:2137681]
209	Cdh18	2.58527e-16	-0.305501	0.402	0.387	4.98285e-12	ENSMUSG00000040420	cadherin 18 [Source:MGI Symbol;Acc:MGI:1344366]
210	6330411D24Rik	2.70814e-16	-0.320113	0.329	0.312	5.21967e-12	ENSMUSG00000110067	RIKEN cDNA 6330411D24 gene [Source:MGI Symbol;Acc:MGI:1917975]
211	Nkain2	2.81928e-16	-0.446345	0.731	0.757	5.43388e-12	ENSMUSG00000069670	Na+/K+ transporting ATPase interacting 2 [Source:MGI Symbol;Acc:MGI:1923447]
212	Grid2	4.33998e-16	-0.308463	0.719	0.701	8.36489e-12	ENSMUSG00000071424	glutamate receptor, ionotropic, delta 2 [Source:MGI Symbol;Acc:MGI:95813]
213	Calca	4.41734e-16	-0.40634	0.451	0.458	8.51399e-12	ENSMUSG00000030669	calcitonin/calcitonin-related polypeptide, alpha [Source:MGI Symbol;Acc:MGI:2151253]
214	Ulk2	4.43099e-16	-0.345826	0.48	0.471	8.54029e-12	ENSMUSG00000004798	unc-51 like kinase 2 [Source:MGI Symbol;Acc:MGI:1352758]
215	Syne1	4.55268e-16	0.371362	0.874	0.737	8.77484e-12	ENSMUSG00000096054	spectrin repeat containing, nuclear envelope 1 [Source:MGI Symbol;Acc:MGI:1927152]
216	Rims1	4.60303e-16	-0.279942	0.6	0.568	8.87189e-12	ENSMUSG00000041670	regulating synaptic membrane exocytosis 1 [Source:MGI Symbol;Acc:MGI:2152971]
217	Ptpn12	4.66251e-16	-0.305011	0.503	0.484	8.98653e-12	ENSMUSG00000028771	protein tyrosine phosphatase, non-receptor type 12 [Source:MGI Symbol;Acc:MGI:104673]
218	Rere	4.78861e-16	-0.25628	0.784	0.755	9.22957e-12	ENSMUSG00000039852	arginine glutamic acid dipeptide (RE) repeats [Source:MGI Symbol;Acc:MGI:2683486]
219	Rit2	5.03249e-16	-0.26636	0.607	0.574	9.69962e-12	ENSMUSG00000057455	Ras-like without CAAX 2 [Source:MGI Symbol;Acc:MGI:108054]
220	Xkr6	5.54646e-16	-0.31059	0.589	0.581	1.06902e-11	ENSMUSG00000035067	X-linked Kx blood group related 6 [Source:MGI Symbol;Acc:MGI:2447765]
221	Gsk3b	6.43625e-16	-0.272569	0.467	0.441	1.24052e-11	ENSMUSG00000022812	glycogen synthase kinase 3 beta [Source:MGI Symbol;Acc:MGI:1861437]
222	Tenm3	7.47709e-16	-0.383105	0.392	0.387	1.44113e-11	ENSMUSG00000031561	teneurin transmembrane protein 3 [Source:MGI Symbol;Acc:MGI:1345183]
223	Fth1	7.54751e-16	-0.500887	0.191	0.254	1.45471e-11	ENSMUSG00000024661	ferritin heavy polypeptide 1 [Source:MGI Symbol;Acc:MGI:95588]
224	Zmym4	8.18725e-16	-0.261197	0.463	0.438	1.57801e-11	ENSMUSG00000042446	zinc finger, MYM-type 4 [Source:MGI Symbol;Acc:MGI:1915035]
225	Gnb1	1.03304e-15	-0.302547	0.5	0.497	1.99108e-11	ENSMUSG00000029064	guanine nucleotide binding protein (G protein), beta 1 [Source:MGI Symbol;Acc:MGI:95781]
226	Rbm6	1.14622e-15	-0.27326	0.49	0.466	2.20923e-11	ENSMUSG00000032582	RNA binding motif protein 6 [Source:MGI Symbol;Acc:MGI:1338037]
227	Nfat5	1.43166e-15	-0.250688	0.489	0.46	2.75938e-11	ENSMUSG00000003847	nuclear factor of activated T cells 5 [Source:MGI Symbol;Acc:MGI:1859333]
228	Galnt2l	1.95933e-15	-0.321414	0.321	0.321	3.77641e-11	NA	NA
229	Cacnb2	2.17541e-15	-0.380553	0.441	0.466	4.19288e-11	ENSMUSG00000057914	calcium channel, voltage-dependent, beta 2 subunit [Source:MGI Symbol;Acc:MGI:894644]
230	Dpysl5	2.75997e-15	-0.291494	0.331	0.324	5.31958e-11	ENSMUSG00000029168	dihydropyrimidinase-like 5 [Source:MGI Symbol;Acc:MGI:1929772]
231	Kctd20	3.89251e-15	-0.461003	0.314	0.348	7.50242e-11	ENSMUSG00000005936	potassium channel tetramerisation domain containing 20 [Source:MGI Symbol;Acc:MGI:1914239]
232	Rexo2	3.95706e-15	-0.440625	0.266	0.303	7.62683e-11	ENSMUSG00000032026	RNA exonuclease 2 [Source:MGI Symbol;Acc:MGI:1888981]
233	Opcml	3.97225e-15	-0.259687	0.495	0.446	7.65612e-11	ENSMUSG00000062257	opioid binding protein/cell adhesion molecule-like [Source:MGI Symbol;Acc:MGI:97397]
234	Kat2b	4.16458e-15	-0.257732	0.287	0.261	8.0268e-11	ENSMUSG00000000708	K(lysine) acetyltransferase 2B [Source:MGI Symbol;Acc:MGI:1343094]
235	Akap9	4.2124e-15	0.267034	0.734	0.563	8.11897e-11	ENSMUSG00000040407	A kinase (PRKA) anchor protein (yotiao) 9 [Source:MGI Symbol;Acc:MGI:2178217]
236	Cntn3	4.76296e-15	-0.277297	0.352	0.333	9.18013e-11	ENSMUSG00000030075	contactin 3 [Source:MGI Symbol;Acc:MGI:99534]
237	Xkr4	5.53693e-15	-0.287091	0.548	0.53	1.06719e-10	ENSMUSG00000051951	X-linked Kx blood group related 4 [Source:MGI Symbol;Acc:MGI:3528744]
238	Gpr149	7.34948e-15	-0.357304	0.396	0.396	1.41654e-10	ENSMUSG00000043441	G protein-coupled receptor 149 [Source:MGI Symbol;Acc:MGI:2443628]
239	Mir99ahg	7.5887e-15	-0.387593	0.467	0.473	1.46265e-10	ENSMUSG00000090386	Mir99a and Mirlet7c-1 host gene (non-protein coding) [Source:MGI Symbol;Acc:MGI:1919929]
240	Dctn4	8.80696e-15	-0.282601	0.343	0.322	1.69745e-10	ENSMUSG00000024603	dynactin 4 [Source:MGI Symbol;Acc:MGI:1914915]
241	5031425E22Rik	9.15393e-15	-0.350335	0.264	0.285	1.76433e-10	ENSMUSG00000073147	RIKEN cDNA 5031425E22 gene [Source:MGI Symbol;Acc:MGI:1923227]
242	Wipf1	1.03487e-14	-0.262231	0.563	0.538	1.99461e-10	ENSMUSG00000075284	WAS/WASL interacting protein family, member 1 [Source:MGI Symbol;Acc:MGI:2178801]
243	Rps6ka5	1.60136e-14	-0.281101	0.585	0.545	3.08647e-10	ENSMUSG00000021180	ribosomal protein S6 kinase, polypeptide 5 [Source:MGI Symbol;Acc:MGI:1920336]
244	Dtnb	1.65435e-14	-0.309849	0.418	0.404	3.1886e-10	ENSMUSG00000071454	dystrobrevin, beta [Source:MGI Symbol;Acc:MGI:1203728]
245	Stx12	1.7169e-14	-0.269942	0.28	0.245	3.30916e-10	ENSMUSG00000028879	syntaxin 12 [Source:MGI Symbol;Acc:MGI:1931027]
246	Pip5k1b	1.88353e-14	-0.348264	0.329	0.327	3.63032e-10	ENSMUSG00000024867	phosphatidylinositol-4-phosphate 5-kinase, type 1 beta [Source:MGI Symbol;Acc:MGI:107930]
247	Hcn1	1.89252e-14	-0.371151	0.654	0.69	3.64764e-10	ENSMUSG00000021730	hyperpolarization activated cyclic nucleotide gated potassium channel 1 [Source:MGI Symbol;Acc:MGI:1096392]
248	Ptprm	2.40268e-14	-0.388445	0.337	0.352	4.63092e-10	ENSMUSG00000033278	protein tyrosine phosphatase, receptor type, M [Source:MGI Symbol;Acc:MGI:102694]
249	Lims1	2.41948e-14	-0.26291	0.377	0.356	4.6633e-10	ENSMUSG00000019920	LIM and senescent cell antigen-like domains 1 [Source:MGI Symbol;Acc:MGI:1195263]
250	Rps6ka2	2.42237e-14	-0.300255	0.469	0.444	4.66888e-10	ENSMUSG00000023809	ribosomal protein S6 kinase, polypeptide 2 [Source:MGI Symbol;Acc:MGI:1342290]
251	Trim37	2.66466e-14	-0.340064	0.26	0.266	5.13586e-10	ENSMUSG00000018548	tripartite motif-containing 37 [Source:MGI Symbol;Acc:MGI:2153072]
252	St3gal3	2.80557e-14	-0.267384	0.358	0.354	5.40745e-10	ENSMUSG00000028538	ST3 beta-galactoside alpha-2,3-sialyltransferase 3 [Source:MGI Symbol;Acc:MGI:1316659]
253	Nav3	2.98522e-14	-0.378433	0.421	0.429	5.75371e-10	ENSMUSG00000020181	neuron navigator 3 [Source:MGI Symbol;Acc:MGI:2183703]
254	Wdr26	3.03258e-14	-0.256384	0.354	0.336	5.845e-10	ENSMUSG00000038733	WD repeat domain 26 [Source:MGI Symbol;Acc:MGI:1923825]
255	Arfgef2	3.04767e-14	-0.253269	0.551	0.523	5.87408e-10	ENSMUSG00000074582	ADP-ribosylation factor guanine nucleotide-exchange factor 2 (brefeldin A-inhibited) [Source:MGI Symbol;Acc:MGI:2139354]
256	Dock3	3.05447e-14	-0.317841	0.668	0.66	5.88718e-10	ENSMUSG00000039716	dedicator of cyto-kinesis 3 [Source:MGI Symbol;Acc:MGI:2429763]
257	Armc9	3.32015e-14	-0.441473	0.25	0.297	6.39925e-10	ENSMUSG00000062590	armadillo repeat containing 9 [Source:MGI Symbol;Acc:MGI:1926045]
258	Frmpd4	3.3723e-14	-0.398962	0.407	0.424	6.49977e-10	ENSMUSG00000049176	FERM and PDZ domain containing 4 [Source:MGI Symbol;Acc:MGI:3042378]
259	Ambra1	3.49375e-14	-0.330977	0.381	0.38	6.73385e-10	ENSMUSG00000040506	autophagy/beclin 1 regulator 1 [Source:MGI Symbol;Acc:MGI:2443564]
260	Frs2	3.65844e-14	-0.278881	0.313	0.301	7.05128e-10	ENSMUSG00000020170	fibroblast growth factor receptor substrate 2 [Source:MGI Symbol;Acc:MGI:1100860]
261	Bcas3	4.08077e-14	-0.297376	0.496	0.485	7.86527e-10	ENSMUSG00000059439	BCAS3 microtubule associated cell migration factor [Source:MGI Symbol;Acc:MGI:2385848]
262	Tom1	4.28651e-14	-0.438267	0.298	0.337	8.26181e-10	ENSMUSG00000042870	target of myb1 trafficking protein [Source:MGI Symbol;Acc:MGI:1338026]
263	CT010467.1	5.23253e-14	0.251938	0.27	0.142	1.00852e-09	NA	NA
264	Dok6	5.60546e-14	-0.251668	0.5	0.464	1.0804e-09	ENSMUSG00000073514	docking protein 6 [Source:MGI Symbol;Acc:MGI:3639495]
265	Lpp	5.61113e-14	-0.252907	0.456	0.436	1.08149e-09	ENSMUSG00000033306	LIM domain containing preferred translocation partner in lipoma [Source:MGI Symbol;Acc:MGI:2441849]
266	Braf	5.65675e-14	-0.275583	0.495	0.47	1.09028e-09	ENSMUSG00000002413	Braf transforming gene [Source:MGI Symbol;Acc:MGI:88190]
267	Pcmt1	5.93968e-14	-0.392432	0.26	0.283	1.14481e-09	ENSMUSG00000019795	protein-L-isoaspartate (D-aspartate) O-methyltransferase 1 [Source:MGI Symbol;Acc:MGI:97502]
268	C77080	5.94623e-14	-0.319945	0.279	0.282	1.14608e-09	ENSMUSG00000050390	expressed sequence C77080 [Source:MGI Symbol;Acc:MGI:2140651]
269	Srrm4	5.97042e-14	-0.31346	0.381	0.388	1.15074e-09	ENSMUSG00000063919	serine/arginine repetitive matrix 4 [Source:MGI Symbol;Acc:MGI:1916205]
270	Morf4l1	6.8033e-14	-0.259432	0.318	0.301	1.31127e-09	ENSMUSG00000062270	mortality factor 4 like 1 [Source:MGI Symbol;Acc:MGI:1096551]
271	Papola	6.97517e-14	-0.276482	0.38	0.361	1.34439e-09	ENSMUSG00000021111	poly (A) polymerase alpha [Source:MGI Symbol;Acc:MGI:109301]
272	Tbc1d9b	7.44488e-14	-0.419664	0.348	0.378	1.43493e-09	ENSMUSG00000036644	TBC1 domain family, member 9B [Source:MGI Symbol;Acc:MGI:1924045]
273	Plcxd3	8.4819e-14	-0.307031	0.551	0.542	1.6348e-09	ENSMUSG00000049148	phosphatidylinositol-specific phospholipase C, X domain containing 3 [Source:MGI Symbol;Acc:MGI:2442605]
274	Pik3r1	1.07864e-13	0.255219	0.374	0.229	2.07896e-09	ENSMUSG00000041417	phosphoinositide-3-kinase regulatory subunit 1 [Source:MGI Symbol;Acc:MGI:97583]
275	Syt11	1.15714e-13	-0.282285	0.389	0.379	2.23027e-09	ENSMUSG00000068923	synaptotagmin XI [Source:MGI Symbol;Acc:MGI:1859547]
276	Eva1c	1.16713e-13	-0.351694	0.34	0.338	2.24953e-09	ENSMUSG00000039903	eva-1 homolog C (C. elegans) [Source:MGI Symbol;Acc:MGI:1918217]
277	Ptms	1.84455e-13	-0.351508	0.279	0.298	3.55518e-09	ENSMUSG00000030122	parathymosin [Source:MGI Symbol;Acc:MGI:1916452]
278	St6gal1	2.04043e-13	-0.26721	0.352	0.335	3.93272e-09	ENSMUSG00000022885	beta galactoside alpha 2,6 sialyltransferase 1 [Source:MGI Symbol;Acc:MGI:108470]
279	Acot7	2.10403e-13	-0.250979	0.496	0.46	4.0553e-09	ENSMUSG00000028937	acyl-CoA thioesterase 7 [Source:MGI Symbol;Acc:MGI:1917275]
280	Ankrd33b	3.36099e-13	-0.34499	0.231	0.256	6.47797e-09	ENSMUSG00000022237	ankyrin repeat domain 33B [Source:MGI Symbol;Acc:MGI:1917904]
281	1700012D14Rik	4.49925e-13	-0.440126	0.232	0.288	8.67185e-09	NA	NA
282	Syt4	5.19332e-13	-0.353632	0.387	0.391	1.00096e-08	ENSMUSG00000024261	synaptotagmin IV [Source:MGI Symbol;Acc:MGI:101759]
283	Mdm2	5.60838e-13	-0.29853	0.342	0.329	1.08096e-08	ENSMUSG00000020184	transformed mouse 3T3 cell double minute 2 [Source:MGI Symbol;Acc:MGI:96952]
284	Socs7	6.25403e-13	-0.261828	0.265	0.248	1.2054e-08	ENSMUSG00000038485	suppressor of cytokine signaling 7 [Source:MGI Symbol;Acc:MGI:2651588]
285	Cnot4	7.58251e-13	-0.266471	0.399	0.388	1.46145e-08	ENSMUSG00000038784	CCR4-NOT transcription complex, subunit 4 [Source:MGI Symbol;Acc:MGI:1859026]
286	Tulp3	8.57634e-13	-0.259059	0.331	0.307	1.653e-08	ENSMUSG00000001521	tubby-like protein 3 [Source:MGI Symbol;Acc:MGI:1329045]
287	Slc16a2	1.01809e-12	-0.270388	0.284	0.273	1.96226e-08	ENSMUSG00000033965	solute carrier family 16 (monocarboxylic acid transporters), member 2 [Source:MGI Symbol;Acc:MGI:1203732]
288	Asxl1	1.15067e-12	-0.276993	0.347	0.33	2.2178e-08	ENSMUSG00000042548	ASXL transcriptional regulator 1 [Source:MGI Symbol;Acc:MGI:2684063]
289	Cers5	1.19589e-12	-0.270969	0.378	0.379	2.30495e-08	ENSMUSG00000023021	ceramide synthase 5 [Source:MGI Symbol;Acc:MGI:1919199]
290	Fah	1.19906e-12	-0.350654	0.286	0.306	2.31106e-08	ENSMUSG00000030630	fumarylacetoacetate hydrolase [Source:MGI Symbol;Acc:MGI:95482]
291	Nlk	1.58217e-12	-0.252714	0.335	0.317	3.04948e-08	ENSMUSG00000017376	nemo like kinase [Source:MGI Symbol;Acc:MGI:1201387]
292	Sync	2.3432e-12	-0.428945	0.265	0.318	4.51629e-08	ENSMUSG00000001333	syncoilin [Source:MGI Symbol;Acc:MGI:1916078]
293	Map7d2	2.7356e-12	-0.272614	0.545	0.531	5.27259e-08	ENSMUSG00000041020	MAP7 domain containing 2 [Source:MGI Symbol;Acc:MGI:1917474]
294	Ndfip1	3.95563e-12	-0.261356	0.434	0.419	7.62409e-08	ENSMUSG00000024425	Nedd4 family interacting protein 1 [Source:MGI Symbol;Acc:MGI:1929601]
295	Gap43	4.1388e-12	-0.285278	0.266	0.263	7.97713e-08	ENSMUSG00000047261	growth associated protein 43 [Source:MGI Symbol;Acc:MGI:95639]
296	Slmap	4.22427e-12	-0.252409	0.286	0.283	8.14185e-08	ENSMUSG00000021870	sarcolemma associated protein [Source:MGI Symbol;Acc:MGI:1933549]
297	Lrp1b	4.34023e-12	-0.393801	0.637	0.626	8.36536e-08	ENSMUSG00000049252	low density lipoprotein-related protein 1B [Source:MGI Symbol;Acc:MGI:2151136]
298	Gm10419	5.69241e-12	-0.337517	0.283	0.297	1.09716e-07	ENSMUSG00000072769	predicted gene 10419 [Source:MGI Symbol;Acc:MGI:3642823]
299	Pfkfb3	6.98049e-12	-0.251079	0.366	0.349	1.34542e-07	ENSMUSG00000026773	6-phosphofructo-2-kinase/fructose-2,6-biphosphatase 3 [Source:MGI Symbol;Acc:MGI:2181202]
300	Lcorl	7.19219e-12	0.316893	0.788	0.648	1.38622e-07	ENSMUSG00000015882	ligand dependent nuclear receptor corepressor-like [Source:MGI Symbol;Acc:MGI:2651932]
301	Lcor	9.41612e-12	-0.33176	0.329	0.348	1.81486e-07	ENSMUSG00000025019	ligand dependent nuclear receptor corepressor [Source:MGI Symbol;Acc:MGI:2443930]
302	Maml2	1.00566e-11	-0.356448	0.436	0.466	1.93831e-07	ENSMUSG00000031925	mastermind like transcriptional coactivator 2 [Source:MGI Symbol;Acc:MGI:2389460]
303	Zc2hc1a	1.03258e-11	-0.254773	0.388	0.376	1.9902e-07	ENSMUSG00000043542	zinc finger, C2HC-type containing 1A [Source:MGI Symbol;Acc:MGI:1914556]
304	Slc7a14	1.03443e-11	-0.296837	0.31	0.316	1.99375e-07	ENSMUSG00000069072	solute carrier family 7 (cationic amino acid transporter, y+ system), member 14 [Source:MGI Symbol;Acc:MGI:3040688]
305	AU040320	2.02712e-11	-0.299086	0.335	0.335	3.90706e-07	ENSMUSG00000028830	expressed sequence AU040320 [Source:MGI Symbol;Acc:MGI:2140475]
306	Niban2	2.03173e-11	-0.273032	0.268	0.252	3.91595e-07	ENSMUSG00000026796	niban apoptosis regulator 2 [Source:MGI Symbol;Acc:MGI:2442910]
307	Sulf1	2.41312e-11	-0.308903	0.351	0.339	4.65105e-07	ENSMUSG00000016918	sulfatase 1 [Source:MGI Symbol;Acc:MGI:2138563]
308	Nptn	3.08511e-11	-0.272555	0.288	0.285	5.94623e-07	ENSMUSG00000032336	neuroplastin [Source:MGI Symbol;Acc:MGI:108077]
309	Clcn3	3.33704e-11	-0.281208	0.288	0.293	6.4318e-07	ENSMUSG00000004319	chloride channel, voltage-sensitive 3 [Source:MGI Symbol;Acc:MGI:103555]
310	Azin2	3.4653e-11	-0.340686	0.306	0.34	6.67902e-07	ENSMUSG00000028789	antizyme inhibitor 2 [Source:MGI Symbol;Acc:MGI:2442093]
311	Scg5	3.95409e-11	-0.262047	0.344	0.347	7.62112e-07	ENSMUSG00000023236	secretogranin V [Source:MGI Symbol;Acc:MGI:98289]
312	Ttll11	5.29057e-11	-0.266128	0.347	0.342	1.0197e-06	ENSMUSG00000026885	tubulin tyrosine ligase-like family, member 11 [Source:MGI Symbol;Acc:MGI:1921660]
313	Ube2k	7.36168e-11	-0.250108	0.305	0.303	1.41889e-06	ENSMUSG00000029203	ubiquitin-conjugating enzyme E2K [Source:MGI Symbol;Acc:MGI:1858216]
314	Bmpr2	1.24859e-10	-0.320867	0.329	0.33	2.40652e-06	ENSMUSG00000067336	bone morphogenetic protein receptor, type II (serine/threonine kinase) [Source:MGI Symbol;Acc:MGI:1095407]
315	Ptpn3	1.31056e-10	-0.264683	0.365	0.37	2.52598e-06	ENSMUSG00000038764	protein tyrosine phosphatase, non-receptor type 3 [Source:MGI Symbol;Acc:MGI:105307]
316	Kcnmb2	1.67576e-10	-0.29917	0.678	0.671	3.22987e-06	ENSMUSG00000037610	potassium large conductance calcium-activated channel, subfamily M, beta member 2 [Source:MGI Symbol;Acc:MGI:1919663]
317	Greb1l	1.82839e-10	-0.328835	0.262	0.271	3.52404e-06	ENSMUSG00000042942	growth regulation by estrogen in breast cancer-like [Source:MGI Symbol;Acc:MGI:3576497]
318	Anapc10	1.91456e-10	-0.256112	0.255	0.266	3.69011e-06	ENSMUSG00000036977	anaphase promoting complex subunit 10 [Source:MGI Symbol;Acc:MGI:1916249]
319	Bc1	2.44995e-10	-0.388777	0.303	0.352	4.72203e-06	ENSMUSG00000115783	brain cytoplasmic RNA 1 [Source:MGI Symbol;Acc:MGI:104905]
320	Trpc7	2.54587e-10	-0.518264	0.197	0.285	4.90691e-06	ENSMUSG00000021541	transient receptor potential cation channel, subfamily C, member 7 [Source:MGI Symbol;Acc:MGI:1349470]
321	Negr1	2.65586e-10	-0.265757	0.359	0.332	5.1189e-06	ENSMUSG00000040037	neuronal growth regulator 1 [Source:MGI Symbol;Acc:MGI:2444846]
322	Kcnip4	2.76561e-10	-0.296995	0.937	0.926	5.33044e-06	ENSMUSG00000029088	Kv channel interacting protein 4 [Source:MGI Symbol;Acc:MGI:1933131]
323	Atraid	4.06978e-10	-0.333169	0.27	0.289	7.8441e-06	ENSMUSG00000013622	all-trans retinoic acid induced differentiation factor [Source:MGI Symbol;Acc:MGI:1918918]
324	Pcdh9	1.4447e-09	-0.27423	0.813	0.782	2.78451e-05	ENSMUSG00000055421	protocadherin 9 [Source:MGI Symbol;Acc:MGI:1306801]
325	Tiam2	1.51526e-09	-0.273985	0.296	0.295	2.92052e-05	ENSMUSG00000023800	T cell lymphoma invasion and metastasis 2 [Source:MGI Symbol;Acc:MGI:1344338]
326	St6galnac5	5.4924e-09	-0.285371	0.358	0.365	0.00010586	ENSMUSG00000039037	ST6 (alpha-N-acetyl-neuraminyl-2,3-beta-galactosyl-1,3)-N-acetylgalactosaminide alpha-2,6-sialyltransferase 5 [Source:MGI Symbol;Acc:MGI:1349471]
327	Osbp2	7.21765e-09	-0.268164	0.23	0.253	0.000139113	ENSMUSG00000020435	oxysterol binding protein 2 [Source:MGI Symbol;Acc:MGI:1921559]
328	L3mbtl4	1.09291e-08	-0.259645	0.339	0.335	0.000210648	ENSMUSG00000041565	L3MBTL4 histone methyl-lysine binding protein [Source:MGI Symbol;Acc:MGI:2444889]
329	Tenm2	1.18018e-08	-0.310069	0.391	0.382	0.000227469	ENSMUSG00000049336	teneurin transmembrane protein 2 [Source:MGI Symbol;Acc:MGI:1345184]
330	Txlng	3.29851e-08	-0.295193	0.239	0.263	0.000635755	ENSMUSG00000038344	taxilin gamma [Source:MGI Symbol;Acc:MGI:3590652]
331	Traf3	3.80794e-08	-0.285658	0.254	0.275	0.000733942	ENSMUSG00000021277	TNF receptor-associated factor 3 [Source:MGI Symbol;Acc:MGI:108041]
332	Pde4c	3.96875e-08	-0.283229	0.51	0.512	0.000764937	ENSMUSG00000031842	phosphodiesterase 4C, cAMP specific [Source:MGI Symbol;Acc:MGI:99556]
333	Lima1	5.1001e-08	-0.250701	0.246	0.257	0.000982992	ENSMUSG00000023022	LIM domain and actin binding 1 [Source:MGI Symbol;Acc:MGI:1920992]
334	Rrbp1	1.11241e-07	-0.277361	0.342	0.353	0.00214406	ENSMUSG00000027422	ribosome binding protein 1 [Source:MGI Symbol;Acc:MGI:1932395]
335	Clvs1	2.16675e-07	-0.266043	0.269	0.284	0.0041762	ENSMUSG00000041216	clavesin 1 [Source:MGI Symbol;Acc:MGI:1921688]
336	Plpp4	2.31726e-07	-0.285027	0.238	0.253	0.00446629	ENSMUSG00000070366	phospholipid phosphatase 4 [Source:MGI Symbol;Acc:MGI:2685936]
337	mt-Rnr2	2.90255e-06	0.416278	0.99	0.985	0.0559437	ENSMUSG00000064339	mitochondrially encoded 16S rRNA [Source:MGI Symbol;Acc:MGI:102492]

## Sheet: PEP4
	gene	p_val	avg_log2FC	pct.1	pct.2	p_val_adj	gene_id	description
1	Rn18s	8.56331e-206	0.815662	1	1	1.65049e-201	NA	NA
2	Zranb2	9.07817e-133	-0.984783	0.939	0.967	1.74973e-128	ENSMUSG00000028180	zinc finger, RAN-binding domain containing 2 [Source:MGI Symbol;Acc:MGI:1858211]
3	mt-Rnr1	1.01807e-122	2.11412	0.887	0.488	1.96223e-118	ENSMUSG00000064337	mitochondrially encoded 12S rRNA [Source:MGI Symbol;Acc:MGI:102493]
4	Gm47283	1.19889e-101	-1.08437	0.802	0.908	2.31073e-97	ENSMUSG00000096768	predicted gene, 47283 [Source:MGI Symbol;Acc:MGI:6096131]
5	mt-Nd5	8.77664e-96	1.32888	0.521	0.115	1.69161e-91	ENSMUSG00000064367	mitochondrially encoded NADH dehydrogenase 5 [Source:MGI Symbol;Acc:MGI:102496]
6	Camk1d	2.01195e-94	0.577405	1	0.99	3.87783e-90	ENSMUSG00000039145	calcium/calmodulin-dependent protein kinase ID [Source:MGI Symbol;Acc:MGI:2442190]
7	Arglu1	9.85565e-70	-0.592709	0.957	0.953	1.89958e-65	ENSMUSG00000040459	arginine and glutamate rich 1 [Source:MGI Symbol;Acc:MGI:2442985]
8	mt-Nd2	2.78108e-68	1.0846	0.694	0.313	5.36025e-64	ENSMUSG00000064345	mitochondrially encoded NADH dehydrogenase 2 [Source:MGI Symbol;Acc:MGI:102500]
9	Lix1	3.58819e-63	-0.895709	0.804	0.863	6.91588e-59	ENSMUSG00000047786	limb and CNS expressed 1 [Source:MGI Symbol;Acc:MGI:1913893]
10	Ebf1	2.10574e-61	-0.603453	0.979	0.976	4.0586e-57	ENSMUSG00000057098	early B cell factor 1 [Source:MGI Symbol;Acc:MGI:95275]
11	mt-Cytb	3.67099e-61	1.07804	0.79	0.443	7.07547e-57	ENSMUSG00000064370	mitochondrially encoded cytochrome b [Source:MGI Symbol;Acc:MGI:102501]
12	Selenow	1.8443e-59	-0.72687	0.736	0.786	3.55471e-55	ENSMUSG00000041571	selenoprotein W [Source:MGI Symbol;Acc:MGI:1100878]
13	mt-Co1	2.23857e-59	1.0331	0.486	0.158	4.31461e-55	ENSMUSG00000064351	mitochondrially encoded cytochrome c oxidase I [Source:MGI Symbol;Acc:MGI:102504]
14	S100b	1.06363e-57	-0.703834	0.733	0.773	2.05004e-53	ENSMUSG00000033208	S100 protein, beta polypeptide, neural [Source:MGI Symbol;Acc:MGI:98217]
15	Eef1a2	2.28198e-57	-0.682159	0.584	0.617	4.39829e-53	ENSMUSG00000016349	eukaryotic translation elongation factor 1 alpha 2 [Source:MGI Symbol;Acc:MGI:1096317]
16	Pabpn1	3.05264e-57	-0.512552	0.903	0.868	5.88366e-53	ENSMUSG00000022194	poly(A) binding protein, nuclear 1 [Source:MGI Symbol;Acc:MGI:1859158]
17	Nkain2	8.30925e-54	-0.585148	0.985	0.991	1.60153e-49	ENSMUSG00000069670	Na+/K+ transporting ATPase interacting 2 [Source:MGI Symbol;Acc:MGI:1923447]
18	Aspscr1	1.47944e-53	-0.792391	0.42	0.542	2.85148e-49	ENSMUSG00000025142	alveolar soft part sarcoma chromosome region, candidate 1 (human) [Source:MGI Symbol;Acc:MGI:1916188]
19	Mir124a-1hg	2.26782e-51	-0.601945	0.671	0.736	4.371e-47	ENSMUSG00000097545	Mir124-1 host gene (non-protein coding) [Source:MGI Symbol;Acc:MGI:2442197]
20	Trim2	1.1943e-50	-0.55898	0.886	0.882	2.30189e-46	ENSMUSG00000027993	tripartite motif-containing 2 [Source:MGI Symbol;Acc:MGI:1933163]
21	Lingo2	1.38808e-49	-0.530701	0.983	0.976	2.67538e-45	ENSMUSG00000045083	leucine rich repeat and Ig domain containing 2 [Source:MGI Symbol;Acc:MGI:2442298]
22	Tmcc1	1.77806e-48	-0.532092	0.694	0.702	3.42703e-44	ENSMUSG00000030126	transmembrane and coiled coil domains 1 [Source:MGI Symbol;Acc:MGI:2442368]
23	Svop	9.7641e-48	-0.611522	0.573	0.616	1.88193e-43	ENSMUSG00000042078	SV2 related protein [Source:MGI Symbol;Acc:MGI:1915916]
24	Mmel1	8.79676e-47	-0.768767	0.129	0.325	1.69549e-42	ENSMUSG00000058183	membrane metallo-endopeptidase-like 1 [Source:MGI Symbol;Acc:MGI:1351603]
25	C78859	9.2836e-47	-0.621934	0.518	0.616	1.78932e-42	ENSMUSG00000110710	expressed sequence C78859 [Source:MGI Symbol;Acc:MGI:2142856]
26	Dync1i1	1.51759e-46	-0.57202	0.886	0.894	2.92501e-42	ENSMUSG00000029757	dynein cytoplasmic 1 intermediate chain 1 [Source:MGI Symbol;Acc:MGI:107743]
27	Calm1	7.42947e-46	-0.604168	0.562	0.629	1.43196e-41	ENSMUSG00000001175	calmodulin 1 [Source:MGI Symbol;Acc:MGI:88251]
28	Rapgef4	2.87423e-45	-0.484386	0.928	0.913	5.53979e-41	ENSMUSG00000049044	Rap guanine nucleotide exchange factor (GEF) 4 [Source:MGI Symbol;Acc:MGI:1917723]
29	Snrnp48	4.37497e-45	-0.499891	0.733	0.739	8.43232e-41	ENSMUSG00000021431	small nuclear ribonucleoprotein 48 (U11/U12) [Source:MGI Symbol;Acc:MGI:1915047]
30	Ano3	1.30088e-43	-0.541346	0.875	0.853	2.50731e-39	ENSMUSG00000074968	anoctamin 3 [Source:MGI Symbol;Acc:MGI:3613666]
31	Nebl	2.13145e-43	-0.462652	0.864	0.826	4.10816e-39	ENSMUSG00000053702	nebulette [Source:MGI Symbol;Acc:MGI:1921353]
32	Gm47135	3.74581e-43	-0.568026	0.59	0.626	7.21967e-39	ENSMUSG00000111837	predicted gene, 47135 [Source:MGI Symbol;Acc:MGI:6095892]
33	Atg4a	3.8184e-43	-0.92685	0.66	0.662	7.35959e-39	ENSMUSG00000079418	autophagy related 4A, cysteine peptidase [Source:MGI Symbol;Acc:MGI:2147903]
34	Rtn4	1.77491e-42	-0.453365	0.735	0.722	3.42096e-38	ENSMUSG00000020458	reticulon 4 [Source:MGI Symbol;Acc:MGI:1915835]
35	Kmt2e	2.3659e-42	-0.447308	0.766	0.746	4.56003e-38	ENSMUSG00000029004	lysine (K)-specific methyltransferase 2E [Source:MGI Symbol;Acc:MGI:1924825]
36	Dync1li1	4.29974e-42	-0.511047	0.611	0.613	8.28731e-38	ENSMUSG00000032435	dynein cytoplasmic 1 light intermediate chain 1 [Source:MGI Symbol;Acc:MGI:2135610]
37	Ddx24	7.7855e-42	-0.469149	0.755	0.736	1.50058e-37	ENSMUSG00000041645	DEAD box helicase 24 [Source:MGI Symbol;Acc:MGI:1351337]
38	Ppp2r2b	2.99175e-41	-0.458248	0.86	0.831	5.7663e-37	ENSMUSG00000024500	protein phosphatase 2, regulatory subunit B, beta [Source:MGI Symbol;Acc:MGI:1920180]
39	Cacnb4	3.21767e-41	-0.390916	0.87	0.81	6.20175e-37	ENSMUSG00000017412	calcium channel, voltage-dependent, beta 4 subunit [Source:MGI Symbol;Acc:MGI:103301]
40	1110051M20Rik	6.84325e-41	-0.505684	0.59	0.617	1.31897e-36	NA	NA
41	Tmem63b	7.10837e-41	-0.505868	0.746	0.756	1.37007e-36	ENSMUSG00000036026	transmembrane protein 63b [Source:MGI Symbol;Acc:MGI:2387609]
42	CT010467.1	8.78738e-41	0.459011	0.623	0.328	1.69368e-36	NA	NA
43	Nxpe4	1.07704e-40	-0.571571	0.719	0.724	2.0759e-36	ENSMUSG00000044229	neurexophilin and PC-esterase domain family, member 4 [Source:MGI Symbol;Acc:MGI:1924792]
44	Cadm2	2.56658e-40	-0.445565	0.885	0.861	4.94683e-36	ENSMUSG00000064115	cell adhesion molecule 2 [Source:MGI Symbol;Acc:MGI:2442722]
45	Sars	2.98945e-40	-0.472447	0.637	0.614	5.76187e-36	ENSMUSG00000068739	seryl-aminoacyl-tRNA synthetase [Source:MGI Symbol;Acc:MGI:102809]
46	Nrxn1	2.10227e-39	-0.448323	0.989	0.992	4.05192e-35	ENSMUSG00000024109	neurexin I [Source:MGI Symbol;Acc:MGI:1096391]
47	Lmf1	2.3399e-39	-0.587547	0.374	0.467	4.50993e-35	ENSMUSG00000002279	lipase maturation factor 1 [Source:MGI Symbol;Acc:MGI:1923733]
48	mt-Nd4	6.40061e-39	0.800479	0.664	0.374	1.23365e-34	ENSMUSG00000064363	mitochondrially encoded NADH dehydrogenase 4 [Source:MGI Symbol;Acc:MGI:102498]
49	Tmtc1	1.11878e-38	-0.51225	0.82	0.805	2.15634e-34	ENSMUSG00000030306	transmembrane and tetratricopeptide repeat containing 1 [Source:MGI Symbol;Acc:MGI:3039590]
50	Dnm1	1.80298e-38	-0.356771	0.886	0.801	3.47506e-34	ENSMUSG00000026825	dynamin 1 [Source:MGI Symbol;Acc:MGI:107384]
51	Ank2	2.09313e-38	-0.377184	0.996	0.999	4.03431e-34	ENSMUSG00000032826	ankyrin 2, brain [Source:MGI Symbol;Acc:MGI:88025]
52	Wwox	2.11368e-38	-0.32834	0.745	0.688	4.07391e-34	ENSMUSG00000004637	WW domain-containing oxidoreductase [Source:MGI Symbol;Acc:MGI:1931237]
53	Sgip1	2.96491e-38	-0.345345	0.706	0.666	5.71457e-34	ENSMUSG00000028524	SH3-domain GRB2-like (endophilin) interacting protein 1 [Source:MGI Symbol;Acc:MGI:1920344]
54	Wsb1	5.22324e-38	0.260762	0.698	0.43	1.00673e-33	ENSMUSG00000017677	WD repeat and SOCS box-containing 1 [Source:MGI Symbol;Acc:MGI:1926139]
55	Rexo2	6.71542e-38	-0.551543	0.437	0.517	1.29433e-33	ENSMUSG00000032026	RNA exonuclease 2 [Source:MGI Symbol;Acc:MGI:1888981]
56	Apba1	1.33961e-37	-0.39986	0.67	0.629	2.58196e-33	ENSMUSG00000024897	amyloid beta (A4) precursor protein binding, family A, member 1 [Source:MGI Symbol;Acc:MGI:1860297]
57	9530059O14Rik	1.9234e-37	-0.363165	0.994	0.99	3.70717e-33	ENSMUSG00000097736	RIKEN cDNA 9530059O14 gene [Source:MGI Symbol;Acc:MGI:2442421]
58	Onecut2	2.29162e-37	-0.447317	0.672	0.649	4.41687e-33	ENSMUSG00000045991	one cut domain, family member 2 [Source:MGI Symbol;Acc:MGI:1891408]
59	Rnf157	2.34094e-37	-0.378621	0.818	0.781	4.51194e-33	ENSMUSG00000052949	ring finger protein 157 [Source:MGI Symbol;Acc:MGI:2442484]
60	Syn1	5.22024e-37	-0.428599	0.734	0.705	1.00615e-32	ENSMUSG00000037217	synapsin I [Source:MGI Symbol;Acc:MGI:98460]
61	mt-Nd1	9.44351e-37	0.76135	0.642	0.359	1.82014e-32	ENSMUSG00000064341	mitochondrially encoded NADH dehydrogenase 1 [Source:MGI Symbol;Acc:MGI:101787]
62	Tspan17	1.49608e-36	-0.471823	0.509	0.529	2.88354e-32	ENSMUSG00000025875	tetraspanin 17 [Source:MGI Symbol;Acc:MGI:1921507]
63	Zc3h13	1.89981e-36	-0.400092	0.8	0.754	3.6617e-32	ENSMUSG00000022000	zinc finger CCCH type containing 13 [Source:MGI Symbol;Acc:MGI:1914552]
64	Nrg3	2.42995e-36	-0.383054	0.984	0.983	4.68348e-32	ENSMUSG00000041014	neuregulin 3 [Source:MGI Symbol;Acc:MGI:1097165]
65	Vcp	2.45879e-36	-0.261775	0.713	0.618	4.73907e-32	ENSMUSG00000028452	valosin containing protein [Source:MGI Symbol;Acc:MGI:99919]
66	Rab40c	4.70546e-36	-0.453504	0.53	0.557	9.06929e-32	ENSMUSG00000025730	Rab40C, member RAS oncogene family [Source:MGI Symbol;Acc:MGI:2183454]
67	Frmd3	6.28049e-36	-0.431307	0.845	0.842	1.2105e-31	ENSMUSG00000049122	FERM domain containing 3 [Source:MGI Symbol;Acc:MGI:2442466]
68	Gripap1	8.77436e-36	-0.325667	0.672	0.617	1.69117e-31	ENSMUSG00000031153	GRIP1 associated protein 1 [Source:MGI Symbol;Acc:MGI:1859616]
69	mt-Atp6	1.03513e-35	0.630936	0.437	0.183	1.99512e-31	ENSMUSG00000064357	mitochondrially encoded ATP synthase 6 [Source:MGI Symbol;Acc:MGI:99927]
70	Pafah1b1	2.52608e-35	-0.313335	0.753	0.69	4.86876e-31	ENSMUSG00000020745	platelet-activating factor acetylhydrolase, isoform 1b, subunit 1 [Source:MGI Symbol;Acc:MGI:109520]
71	Pcsk2	9.76304e-35	-0.316864	0.747	0.683	1.88173e-30	ENSMUSG00000027419	proprotein convertase subtilisin/kexin type 2 [Source:MGI Symbol;Acc:MGI:97512]
72	Stmn2	1.05969e-34	-0.382583	0.733	0.686	2.04244e-30	ENSMUSG00000027500	stathmin-like 2 [Source:MGI Symbol;Acc:MGI:98241]
73	Gm10419	1.22042e-34	-0.470651	0.536	0.57	2.35223e-30	ENSMUSG00000072769	predicted gene 10419 [Source:MGI Symbol;Acc:MGI:3642823]
74	Rbm39	1.45119e-34	-0.344217	0.858	0.805	2.79702e-30	ENSMUSG00000027620	RNA binding motif protein 39 [Source:MGI Symbol;Acc:MGI:2157953]
75	Tom1l2	1.63555e-34	-0.455369	0.696	0.71	3.15236e-30	ENSMUSG00000000538	target of myb1-like 2 (chicken) [Source:MGI Symbol;Acc:MGI:2443306]
76	Dgkb	1.92217e-34	-0.607649	0.717	0.783	3.70479e-30	ENSMUSG00000036095	diacylglycerol kinase, beta [Source:MGI Symbol;Acc:MGI:2442474]
77	Dop1b	2.16194e-34	-0.257577	0.809	0.724	4.16692e-30	ENSMUSG00000022946	DOP1 leucine zipper like protein B [Source:MGI Symbol;Acc:MGI:1917278]
78	Rasal2	2.37642e-34	-0.370055	0.653	0.626	4.58032e-30	ENSMUSG00000070565	RAS protein activator like 2 [Source:MGI Symbol;Acc:MGI:2443881]
79	Reep1	3.12691e-34	-0.45959	0.761	0.786	6.02681e-30	ENSMUSG00000052852	receptor accessory protein 1 [Source:MGI Symbol;Acc:MGI:1098827]
80	Capn2	3.99424e-34	-0.306754	0.699	0.638	7.69849e-30	ENSMUSG00000026509	calpain 2 [Source:MGI Symbol;Acc:MGI:88264]
81	Evl	1.10967e-33	-0.355009	0.629	0.59	2.13877e-29	ENSMUSG00000021262	Ena-vasodilator stimulated phosphoprotein [Source:MGI Symbol;Acc:MGI:1194884]
82	Rbfox1	1.85298e-33	-0.415043	0.995	0.994	3.57143e-29	ENSMUSG00000008658	RNA binding protein, fox-1 homolog (C. elegans) 1 [Source:MGI Symbol;Acc:MGI:1926224]
83	Cdr1os	2.98173e-33	-0.490354	0.987	0.979	5.74698e-29	ENSMUSG00000071753	cerebellar degeneration related antigen 1, opposite strand [Source:MGI Symbol;Acc:MGI:5637821]
84	Tbc1d9b	1.25106e-32	-0.419616	0.501	0.512	2.41129e-28	ENSMUSG00000036644	TBC1 domain family, member 9B [Source:MGI Symbol;Acc:MGI:1924045]
85	Larp4b	1.84513e-32	-0.261437	0.59	0.514	3.55631e-28	ENSMUSG00000033499	La ribonucleoprotein 4B [Source:MGI Symbol;Acc:MGI:106330]
86	Def6	2.27634e-32	-0.343452	0.46	0.445	4.38741e-28	ENSMUSG00000002257	differentially expressed in FDCP 6 [Source:MGI Symbol;Acc:MGI:1346328]
87	E4f1	3.06457e-32	-0.284246	0.6	0.52	5.90665e-28	ENSMUSG00000024137	E4F transcription factor 1 [Source:MGI Symbol;Acc:MGI:109530]
88	Gab2	3.08227e-32	-0.393344	0.715	0.715	5.94076e-28	ENSMUSG00000004508	growth factor receptor bound protein 2-associated protein 2 [Source:MGI Symbol;Acc:MGI:1333854]
89	Clcn3	3.09396e-32	-0.349273	0.475	0.464	5.96331e-28	ENSMUSG00000004319	chloride channel, voltage-sensitive 3 [Source:MGI Symbol;Acc:MGI:103555]
90	Tenm4	3.15584e-32	-0.279074	0.729	0.666	6.08256e-28	ENSMUSG00000048078	teneurin transmembrane protein 4 [Source:MGI Symbol;Acc:MGI:2447063]
91	Flywch1	3.63204e-32	-0.250706	0.593	0.527	7.00039e-28	ENSMUSG00000040097	FLYWCH-type zinc finger 1 [Source:MGI Symbol;Acc:MGI:2442638]
92	Atrnl1	5.17638e-32	-0.467441	0.917	0.924	9.97695e-28	ENSMUSG00000054843	attractin like 1 [Source:MGI Symbol;Acc:MGI:2147749]
93	9330159F19Rik	5.37843e-32	-0.32111	0.643	0.587	1.03664e-27	ENSMUSG00000004360	RIKEN cDNA 9330159F19 gene [Source:MGI Symbol;Acc:MGI:3036239]
94	Ttc14	5.85983e-32	-0.406749	0.907	0.913	1.12942e-27	ENSMUSG00000027677	tetratricopeptide repeat domain 14 [Source:MGI Symbol;Acc:MGI:1914370]
95	Tanc2	5.93208e-32	-0.314443	0.844	0.803	1.14335e-27	ENSMUSG00000053580	tetratricopeptide repeat, ankyrin repeat and coiled-coil containing 2 [Source:MGI Symbol;Acc:MGI:2444121]
96	Tango2	6.15358e-32	-0.294144	0.655	0.606	1.18604e-27	ENSMUSG00000013539	transport and golgi organization 2 [Source:MGI Symbol;Acc:MGI:101825]
97	Usp32	9.33775e-32	-0.278123	0.629	0.577	1.79976e-27	ENSMUSG00000000804	ubiquitin specific peptidase 32 [Source:MGI Symbol;Acc:MGI:2144475]
98	Dgkz	1.86859e-31	-0.45541	0.896	0.862	3.60151e-27	ENSMUSG00000040479	diacylglycerol kinase zeta [Source:MGI Symbol;Acc:MGI:1278339]
99	Rrbp1	1.89113e-31	-0.391107	0.474	0.456	3.64496e-27	ENSMUSG00000027422	ribosome binding protein 1 [Source:MGI Symbol;Acc:MGI:1932395]
100	Bicral	1.998e-31	-0.388736	0.675	0.687	3.85095e-27	ENSMUSG00000036568	BRD4 interacting chromatin remodeling complex associated protein like [Source:MGI Symbol;Acc:MGI:2673855]
101	Eno2	2.05763e-31	-0.331435	0.649	0.587	3.96588e-27	ENSMUSG00000004267	enolase 2, gamma neuronal [Source:MGI Symbol;Acc:MGI:95394]
102	Csmd2	2.14875e-31	-0.385596	0.961	0.959	4.14149e-27	ENSMUSG00000028804	CUB and Sushi multiple domains 2 [Source:MGI Symbol;Acc:MGI:2386401]
103	Dpysl3	2.49304e-31	-0.434892	0.674	0.661	4.80509e-27	ENSMUSG00000024501	dihydropyrimidinase-like 3 [Source:MGI Symbol;Acc:MGI:1349762]
104	Elavl3	2.50803e-31	-0.396925	0.887	0.863	4.83397e-27	ENSMUSG00000003410	ELAV like RNA binding protein 3 [Source:MGI Symbol;Acc:MGI:109157]
105	Usp13	3.2377e-31	-0.307421	0.598	0.547	6.24034e-27	ENSMUSG00000056900	ubiquitin specific peptidase 13 (isopeptidase T-3) [Source:MGI Symbol;Acc:MGI:1919857]
106	Sv2c	3.6079e-31	-0.298603	0.82	0.76	6.95386e-27	ENSMUSG00000051111	synaptic vesicle glycoprotein 2c [Source:MGI Symbol;Acc:MGI:1922459]
107	Large1	3.90025e-31	-0.484073	0.815	0.82	7.51734e-27	ENSMUSG00000004383	LARGE xylosyl- and glucuronyltransferase 1 [Source:MGI Symbol;Acc:MGI:1342270]
108	Sgcd	4.1541e-31	-0.41416	0.925	0.912	8.00662e-27	ENSMUSG00000020354	sarcoglycan, delta (dystrophin-associated glycoprotein) [Source:MGI Symbol;Acc:MGI:1346525]
109	Dctn4	5.29491e-31	-0.32553	0.471	0.454	1.02054e-26	ENSMUSG00000024603	dynactin 4 [Source:MGI Symbol;Acc:MGI:1914915]
110	Airn	5.97796e-31	-0.416892	0.847	0.842	1.15219e-26	ENSMUSG00000078247	antisense Igf2r RNA [Source:MGI Symbol;Acc:MGI:1353471]
111	Atxn1	6.24137e-31	-0.374055	0.724	0.692	1.20296e-26	ENSMUSG00000046876	ataxin 1 [Source:MGI Symbol;Acc:MGI:104783]
112	Ubash3b	6.3975e-31	-0.254984	0.782	0.702	1.23305e-26	ENSMUSG00000032020	ubiquitin associated and SH3 domain containing, B [Source:MGI Symbol;Acc:MGI:1920078]
113	Map7d2	7.23345e-31	-0.474781	0.885	0.882	1.39418e-26	ENSMUSG00000041020	MAP7 domain containing 2 [Source:MGI Symbol;Acc:MGI:1917474]
114	Luzp2	1.10141e-30	-0.332796	0.907	0.852	2.12285e-26	ENSMUSG00000063297	leucine zipper protein 2 [Source:MGI Symbol;Acc:MGI:1889615]
115	Nfic	1.10146e-30	-0.335825	0.442	0.424	2.12295e-26	ENSMUSG00000055053	nuclear factor I/C [Source:MGI Symbol;Acc:MGI:109591]
116	Reep2	1.70339e-30	-0.509045	0.368	0.422	3.28312e-26	ENSMUSG00000038555	receptor accessory protein 2 [Source:MGI Symbol;Acc:MGI:2385070]
117	Bach2	1.77332e-30	-0.319189	0.829	0.772	3.4179e-26	ENSMUSG00000040270	BTB and CNC homology, basic leucine zipper transcription factor 2 [Source:MGI Symbol;Acc:MGI:894679]
118	Dlgap1	2.00428e-30	-0.452503	0.802	0.768	3.86305e-26	ENSMUSG00000003279	DLG associated protein 1 [Source:MGI Symbol;Acc:MGI:1346065]
119	Ppp4r1l-ps	3.06416e-30	-0.363502	0.872	0.822	5.90586e-26	ENSMUSG00000121504	protein phosphatase 4, regulatory subunit 1-like, pseudogene [Source:NCBI gene (formerly Entrezgene);Acc:100043911]
120	Ppp4r1l-ps	3.06416e-30	-0.363502	0.872	0.822	5.90586e-26	ENSMUSG00000055897	protein phosphatase 4, regulatory subunit 1-like, pseudogene [Source:MGI Symbol;Acc:MGI:1924560]
121	Arid1b	3.81158e-30	-0.31764	0.634	0.595	7.34644e-26	ENSMUSG00000069729	AT rich interactive domain 1B (SWI-like) [Source:MGI Symbol;Acc:MGI:1926129]
122	Gria2	3.86088e-30	-0.337233	0.708	0.656	7.44146e-26	ENSMUSG00000033981	glutamate receptor, ionotropic, AMPA2 (alpha 2) [Source:MGI Symbol;Acc:MGI:95809]
123	Rps6ka2	4.92636e-30	-0.372004	0.627	0.604	9.49506e-26	ENSMUSG00000023809	ribosomal protein S6 kinase, polypeptide 2 [Source:MGI Symbol;Acc:MGI:1342290]
124	Galnt17	5.09599e-30	-0.363431	0.838	0.802	9.82201e-26	ENSMUSG00000034040	polypeptide N-acetylgalactosaminyltransferase 17 [Source:MGI Symbol;Acc:MGI:2137594]
125	Kctd16	5.53625e-30	-0.343299	0.915	0.885	1.06706e-25	ENSMUSG00000051401	potassium channel tetramerisation domain containing 16 [Source:MGI Symbol;Acc:MGI:1914659]
126	Cdk10	5.75964e-30	-0.273276	0.518	0.462	1.11011e-25	ENSMUSG00000033862	cyclin-dependent kinase 10 [Source:MGI Symbol;Acc:MGI:2448549]
127	Papola	5.77423e-30	-0.272283	0.563	0.513	1.11293e-25	ENSMUSG00000021111	poly (A) polymerase alpha [Source:MGI Symbol;Acc:MGI:109301]
128	Ctnna2	6.16347e-30	-0.349897	0.994	0.996	1.18795e-25	ENSMUSG00000063063	catenin (cadherin associated protein), alpha 2 [Source:MGI Symbol;Acc:MGI:88275]
129	Fggy	6.63056e-30	-0.507096	0.393	0.45	1.27797e-25	ENSMUSG00000028573	FGGY carbohydrate kinase domain containing [Source:MGI Symbol;Acc:MGI:1922828]
130	Pten	7.42913e-30	-0.363931	0.447	0.451	1.43189e-25	ENSMUSG00000013663	phosphatase and tensin homolog [Source:MGI Symbol;Acc:MGI:109583]
131	Kcnma1	9.87661e-30	-0.409264	0.54	0.561	1.90362e-25	ENSMUSG00000063142	potassium large conductance calcium-activated channel, subfamily M, alpha member 1 [Source:MGI Symbol;Acc:MGI:99923]
132	Pcca	1.13057e-29	-0.354649	0.665	0.639	2.17907e-25	ENSMUSG00000041650	propionyl-Coenzyme A carboxylase, alpha polypeptide [Source:MGI Symbol;Acc:MGI:97499]
133	Zfyve28	1.2513e-29	-0.288351	0.739	0.694	2.41175e-25	ENSMUSG00000037224	zinc finger, FYVE domain containing 28 [Source:MGI Symbol;Acc:MGI:2684992]
134	Nrxn2	1.34267e-29	-0.325284	0.787	0.727	2.58786e-25	ENSMUSG00000033768	neurexin II [Source:MGI Symbol;Acc:MGI:1096362]
135	Adk	1.49651e-29	-0.363257	0.601	0.577	2.88437e-25	ENSMUSG00000039197	adenosine kinase [Source:MGI Symbol;Acc:MGI:87930]
136	Galnt2l	1.76928e-29	-0.40857	0.548	0.569	3.41011e-25	NA	NA
137	Zdhhc1	2.24274e-29	-0.448699	0.515	0.544	4.32265e-25	ENSMUSG00000039199	zinc finger, DHHC domain containing 1 [Source:MGI Symbol;Acc:MGI:1918046]
138	Il1rapl1	3.07974e-29	-0.380116	0.79	0.754	5.93589e-25	ENSMUSG00000052372	interleukin 1 receptor accessory protein-like 1 [Source:MGI Symbol;Acc:MGI:2687319]
139	Vti1a	3.72847e-29	-0.286201	0.688	0.646	7.18626e-25	ENSMUSG00000024983	vesicle transport through interaction with t-SNAREs 1A [Source:MGI Symbol;Acc:MGI:1855699]
140	4732471J01Rik	3.74193e-29	-0.313862	0.778	0.74	7.2122e-25	ENSMUSG00000053714	RIKEN cDNA 4732471J01 gene [Source:MGI Symbol;Acc:MGI:3603586]
141	Acyp2	3.88923e-29	-0.325724	0.815	0.778	7.49609e-25	ENSMUSG00000060923	acylphosphatase 2, muscle type [Source:MGI Symbol;Acc:MGI:1922822]
142	Nrn1	4.35755e-29	-0.41146	0.557	0.554	8.39875e-25	ENSMUSG00000039114	neuritin 1 [Source:MGI Symbol;Acc:MGI:1915654]
143	Uggt2	8.75136e-29	-0.351091	0.534	0.518	1.68674e-24	ENSMUSG00000042104	UDP-glucose glycoprotein glucosyltransferase 2 [Source:MGI Symbol;Acc:MGI:1913685]
144	Insr	9.79491e-29	-0.339144	0.481	0.466	1.88787e-24	ENSMUSG00000005534	insulin receptor [Source:MGI Symbol;Acc:MGI:96575]
145	1500004A13Rik	1.05842e-28	-0.390772	0.729	0.72	2.03999e-24	ENSMUSG00000098912	RIKEN cDNA 1500004A13 gene [Source:MGI Symbol;Acc:MGI:2442808]
146	Fam219a	1.99232e-28	-0.32744	0.645	0.617	3.83999e-24	ENSMUSG00000028439	family with sequence similarity 219, member A [Source:MGI Symbol;Acc:MGI:1919151]
147	Nsf	2.27943e-28	-0.352913	0.513	0.503	4.39337e-24	ENSMUSG00000034187	N-ethylmaleimide sensitive fusion protein [Source:MGI Symbol;Acc:MGI:104560]
148	Rbfox2	2.7705e-28	-0.307301	0.853	0.822	5.33986e-24	ENSMUSG00000033565	RNA binding protein, fox-1 homolog (C. elegans) 2 [Source:MGI Symbol;Acc:MGI:1933973]
149	Ankrd12	2.79559e-28	-0.290561	0.886	0.822	5.38821e-24	ENSMUSG00000034647	ankyrin repeat domain 12 [Source:MGI Symbol;Acc:MGI:1914357]
150	Dnajc21	2.85294e-28	-0.396211	0.433	0.448	5.49876e-24	ENSMUSG00000044224	DnaJ heat shock protein family (Hsp40) member C21 [Source:MGI Symbol;Acc:MGI:1925371]
151	Mast2	3.87896e-28	-0.261296	0.649	0.603	7.47632e-24	ENSMUSG00000003810	microtubule associated serine/threonine kinase 2 [Source:MGI Symbol;Acc:MGI:894676]
152	Hecw1	4.01845e-28	-0.254995	0.955	0.897	7.74515e-24	ENSMUSG00000021301	HECT, C2 and WW domain containing E3 ubiquitin protein ligase 1 [Source:MGI Symbol;Acc:MGI:2444115]
153	Rbms3	5.83447e-28	-0.337162	1	0.999	1.12454e-23	ENSMUSG00000039607	RNA binding motif, single stranded interacting protein [Source:MGI Symbol;Acc:MGI:2444477]
154	Add1	5.94498e-28	-0.292898	0.547	0.518	1.14583e-23	ENSMUSG00000029106	adducin 1 (alpha) [Source:MGI Symbol;Acc:MGI:87918]
155	Map4	6.53558e-28	-0.318291	0.856	0.815	1.25967e-23	ENSMUSG00000032479	microtubule-associated protein 4 [Source:MGI Symbol;Acc:MGI:97178]
156	Braf	6.77565e-28	-0.296188	0.558	0.518	1.30594e-23	ENSMUSG00000002413	Braf transforming gene [Source:MGI Symbol;Acc:MGI:88190]
157	Fam193a	7.90053e-28	-0.279687	0.682	0.646	1.52275e-23	ENSMUSG00000037210	family with sequence homology 193, member A [Source:MGI Symbol;Acc:MGI:2447768]
158	Tjp1	1.1699e-27	-0.312886	0.625	0.575	2.25486e-23	ENSMUSG00000030516	tight junction protein 1 [Source:MGI Symbol;Acc:MGI:98759]
159	Jmjd1c	1.27183e-27	-0.306568	0.779	0.731	2.45133e-23	ENSMUSG00000037876	jumonji domain containing 1C [Source:MGI Symbol;Acc:MGI:1918614]
160	Dlg2	1.84833e-27	-0.514091	0.876	0.877	3.56247e-23	ENSMUSG00000052572	discs large MAGUK scaffold protein 2 [Source:MGI Symbol;Acc:MGI:1344351]
161	Ankrd17	1.87073e-27	-0.26582	0.763	0.699	3.60564e-23	ENSMUSG00000055204	ankyrin repeat domain 17 [Source:MGI Symbol;Acc:MGI:1932101]
162	Chd9	2.06895e-27	-0.332426	0.809	0.78	3.9877e-23	ENSMUSG00000056608	chromodomain helicase DNA binding protein 9 [Source:MGI Symbol;Acc:MGI:1924001]
163	Psmd4	2.18361e-27	-0.251115	0.47	0.416	4.2087e-23	ENSMUSG00000005625	proteasome (prosome, macropain) 26S subunit, non-ATPase, 4 [Source:MGI Symbol;Acc:MGI:1201670]
164	Macrod2	2.75158e-27	-0.356055	0.947	0.938	5.3034e-23	ENSMUSG00000068205	mono-ADP ribosylhydrolase 2 [Source:MGI Symbol;Acc:MGI:1920149]
165	Tcerg1l	2.78171e-27	-0.349372	0.514	0.5	5.36148e-23	ENSMUSG00000091002	transcription elongation regulator 1-like [Source:MGI Symbol;Acc:MGI:1917821]
166	4930578G10Rik	2.85796e-27	-0.491287	0.853	0.854	5.50843e-23	ENSMUSG00000054885	RIKEN cDNA 4930578G10 gene [Source:MGI Symbol;Acc:MGI:1923202]
167	Epb41l1	2.94964e-27	-0.318138	0.676	0.631	5.68513e-23	ENSMUSG00000027624	erythrocyte membrane protein band 4.1 like 1 [Source:MGI Symbol;Acc:MGI:103010]
168	Map6	3.00043e-27	-0.258339	0.694	0.643	5.78304e-23	ENSMUSG00000055407	microtubule-associated protein 6 [Source:MGI Symbol;Acc:MGI:1201690]
169	Zc2hc1a	3.04954e-27	-0.348639	0.542	0.545	5.87769e-23	ENSMUSG00000043542	zinc finger, C2HC-type containing 1A [Source:MGI Symbol;Acc:MGI:1914556]
170	Ptpn9	3.05413e-27	-0.364558	0.459	0.447	5.88654e-23	ENSMUSG00000032290	protein tyrosine phosphatase, non-receptor type 9 [Source:MGI Symbol;Acc:MGI:1928376]
171	Sorcs3	3.23653e-27	-0.33007	0.729	0.703	6.23809e-23	ENSMUSG00000063434	sortilin-related VPS10 domain containing receptor 3 [Source:MGI Symbol;Acc:MGI:1913923]
172	Flot2	3.73723e-27	-0.341146	0.437	0.438	7.20314e-23	ENSMUSG00000061981	flotillin 2 [Source:MGI Symbol;Acc:MGI:103309]
173	Tet3	3.85083e-27	-0.310995	0.374	0.368	7.4221e-23	ENSMUSG00000034832	tet methylcytosine dioxygenase 3 [Source:MGI Symbol;Acc:MGI:2446229]
174	Nav2	4.21783e-27	-0.34387	0.87	0.827	8.12945e-23	ENSMUSG00000052512	neuron navigator 2 [Source:MGI Symbol;Acc:MGI:2183691]
175	Pitpna	4.62489e-27	-0.280947	0.585	0.529	8.91401e-23	ENSMUSG00000017781	phosphatidylinositol transfer protein, alpha [Source:MGI Symbol;Acc:MGI:99887]
176	Agl	5.10454e-27	-0.400164	0.68	0.64	9.83849e-23	ENSMUSG00000033400	amylo-1,6-glucosidase, 4-alpha-glucanotransferase [Source:MGI Symbol;Acc:MGI:1924809]
177	Ppp1r12b	6.32004e-27	-0.376606	0.685	0.689	1.21812e-22	ENSMUSG00000073557	protein phosphatase 1, regulatory subunit 12B [Source:MGI Symbol;Acc:MGI:1916417]
178	Fbxo11	7.18921e-27	-0.256309	0.531	0.492	1.38565e-22	ENSMUSG00000005371	F-box protein 11 [Source:MGI Symbol;Acc:MGI:2147134]
179	Kazn	8.37496e-27	-0.310926	0.789	0.732	1.61419e-22	ENSMUSG00000040606	kazrin, periplakin interacting protein [Source:MGI Symbol;Acc:MGI:1918779]
180	Rbm25	8.43534e-27	-0.332285	0.906	0.877	1.62583e-22	ENSMUSG00000010608	RNA binding motif protein 25 [Source:MGI Symbol;Acc:MGI:1914289]
181	Lrfn5	1.02329e-26	-0.367513	0.877	0.868	1.97229e-22	ENSMUSG00000035653	leucine rich repeat and fibronectin type III domain containing 5 [Source:MGI Symbol;Acc:MGI:2144814]
182	Cdk14	1.05809e-26	-0.287615	0.795	0.732	2.03937e-22	ENSMUSG00000028926	cyclin-dependent kinase 14 [Source:MGI Symbol;Acc:MGI:894318]
183	Stau2	1.14426e-26	-0.35299	0.666	0.655	2.20545e-22	ENSMUSG00000025920	staufen double-stranded RNA binding protein 2 [Source:MGI Symbol;Acc:MGI:1352508]
184	Kcnt1	1.28071e-26	-0.278421	0.764	0.695	2.46844e-22	ENSMUSG00000058740	potassium channel, subfamily T, member 1 [Source:MGI Symbol;Acc:MGI:1924627]
185	Tecr	1.33528e-26	-0.332573	0.385	0.388	2.57362e-22	ENSMUSG00000031708	trans-2,3-enoyl-CoA reductase [Source:MGI Symbol;Acc:MGI:1915408]
186	Pam	1.50423e-26	-0.25944	0.49	0.444	2.89925e-22	ENSMUSG00000026335	peptidylglycine alpha-amidating monooxygenase [Source:MGI Symbol;Acc:MGI:97475]
187	Mbnl2	1.59182e-26	-0.280432	0.898	0.854	3.06808e-22	ENSMUSG00000022139	muscleblind like splicing factor 2 [Source:MGI Symbol;Acc:MGI:2145597]
188	Phf20	1.59964e-26	-0.273617	0.656	0.599	3.08315e-22	ENSMUSG00000038116	PHD finger protein 20 [Source:MGI Symbol;Acc:MGI:2444148]
189	Hs3st5	1.65879e-26	-0.374546	0.879	0.868	3.19715e-22	ENSMUSG00000044499	heparan sulfate (glucosamine) 3-O-sulfotransferase 5 [Source:MGI Symbol;Acc:MGI:2441996]
190	Nr6a1	1.66473e-26	-0.352123	0.512	0.513	3.20861e-22	ENSMUSG00000063972	nuclear receptor subfamily 6, group A, member 1 [Source:MGI Symbol;Acc:MGI:1352459]
191	Kif5b	1.79757e-26	-0.376504	0.751	0.729	3.46464e-22	ENSMUSG00000006740	kinesin family member 5B [Source:MGI Symbol;Acc:MGI:1098268]
192	Eml6	2.01248e-26	-0.250602	0.707	0.64	3.87885e-22	ENSMUSG00000044072	echinoderm microtubule associated protein like 6 [Source:MGI Symbol;Acc:MGI:2442895]
193	Cyfip1	2.30995e-26	-0.364499	0.631	0.63	4.4522e-22	ENSMUSG00000030447	cytoplasmic FMR1 interacting protein 1 [Source:MGI Symbol;Acc:MGI:1338801]
194	Kdm4b	2.58399e-26	-0.36625	0.474	0.47	4.98038e-22	ENSMUSG00000024201	lysine (K)-specific demethylase 4B [Source:MGI Symbol;Acc:MGI:2442355]
195	Akap12	2.67278e-26	-0.311256	0.69	0.653	5.15152e-22	ENSMUSG00000038587	A kinase (PRKA) anchor protein (gravin) 12 [Source:MGI Symbol;Acc:MGI:1932576]
196	Tex22	3.33462e-26	-0.707301	0.353	0.419	6.42715e-22	ENSMUSG00000012211	testis expressed gene 22 [Source:MGI Symbol;Acc:MGI:1922921]
197	Fam172a	4.56078e-26	-0.252535	0.663	0.599	8.79044e-22	ENSMUSG00000064138	family with sequence similarity 172, member A [Source:MGI Symbol;Acc:MGI:1915925]
198	Chfr	5.26457e-26	-0.284505	0.568	0.526	1.01469e-21	ENSMUSG00000014668	checkpoint with forkhead and ring finger domains [Source:MGI Symbol;Acc:MGI:2444898]
199	Nav1	6.23054e-26	-0.388795	0.987	0.974	1.20087e-21	ENSMUSG00000009418	neuron navigator 1 [Source:MGI Symbol;Acc:MGI:2183683]
200	Nckap1	8.66276e-26	-0.280953	0.643	0.608	1.66966e-21	ENSMUSG00000027002	NCK-associated protein 1 [Source:MGI Symbol;Acc:MGI:1355333]
201	Cadps	9.41944e-26	-0.318221	0.991	0.977	1.8155e-21	ENSMUSG00000054423	Ca2+-dependent secretion activator [Source:MGI Symbol;Acc:MGI:1350922]
202	Hcn1	9.84541e-26	-0.320589	0.775	0.745	1.89761e-21	ENSMUSG00000021730	hyperpolarization activated cyclic nucleotide gated potassium channel 1 [Source:MGI Symbol;Acc:MGI:1096392]
203	Ints1	1.00707e-25	-0.269804	0.594	0.545	1.94102e-21	ENSMUSG00000029547	integrator complex subunit 1 [Source:MGI Symbol;Acc:MGI:1915760]
204	Hivep2	1.10743e-25	-0.276483	0.782	0.729	2.13447e-21	ENSMUSG00000015501	human immunodeficiency virus type I enhancer binding protein 2 [Source:MGI Symbol;Acc:MGI:1338076]
205	Grik4	1.1388e-25	-0.343615	0.924	0.891	2.19493e-21	ENSMUSG00000032017	glutamate receptor, ionotropic, kainate 4 [Source:MGI Symbol;Acc:MGI:95817]
206	Ube2e2	1.16694e-25	-0.364387	0.912	0.902	2.24916e-21	ENSMUSG00000058317	ubiquitin-conjugating enzyme E2E 2 [Source:MGI Symbol;Acc:MGI:2384997]
207	Tmem132e	1.34108e-25	-0.281814	0.389	0.371	2.5848e-21	ENSMUSG00000020701	transmembrane protein 132E [Source:MGI Symbol;Acc:MGI:2685490]
208	Rtn1	1.35532e-25	-0.365438	0.826	0.824	2.61224e-21	ENSMUSG00000021087	reticulon 1 [Source:MGI Symbol;Acc:MGI:1933947]
209	Bin1	1.57426e-25	-0.290057	0.866	0.795	3.03422e-21	ENSMUSG00000024381	bridging integrator 1 [Source:MGI Symbol;Acc:MGI:108092]
210	Csmd1	1.68345e-25	-0.308798	0.999	0.999	3.24468e-21	ENSMUSG00000060924	CUB and Sushi multiple domains 1 [Source:MGI Symbol;Acc:MGI:2137383]
211	Khdrbs2	1.78291e-25	-0.441662	0.825	0.797	3.43638e-21	ENSMUSG00000026058	KH domain containing, RNA binding, signal transduction associated 2 [Source:MGI Symbol;Acc:MGI:2159649]
212	mt-Co3	1.79423e-25	0.415593	0.434	0.222	3.4582e-21	ENSMUSG00000064358	mitochondrially encoded cytochrome c oxidase III [Source:MGI Symbol;Acc:MGI:102502]
213	Klhl29	1.80546e-25	-0.302327	0.751	0.711	3.47985e-21	ENSMUSG00000020627	kelch-like 29 [Source:MGI Symbol;Acc:MGI:2683857]
214	Xkr6	1.82044e-25	-0.253269	0.741	0.672	3.50871e-21	ENSMUSG00000035067	X-linked Kx blood group related 6 [Source:MGI Symbol;Acc:MGI:2447765]
215	Nipal3	1.94441e-25	-0.263852	0.512	0.464	3.74767e-21	ENSMUSG00000028803	NIPA-like domain containing 3 [Source:MGI Symbol;Acc:MGI:1921802]
216	Exoc4	1.97537e-25	-0.301419	0.618	0.588	3.80733e-21	ENSMUSG00000029763	exocyst complex component 4 [Source:MGI Symbol;Acc:MGI:1096376]
217	Ube2b	2.38056e-25	-0.351623	0.528	0.536	4.58828e-21	ENSMUSG00000020390	ubiquitin-conjugating enzyme E2B [Source:MGI Symbol;Acc:MGI:102944]
218	1700012D14Rik	2.38071e-25	-0.404713	0.286	0.342	4.58857e-21	NA	NA
219	Agbl4	2.84184e-25	-0.340334	0.88	0.853	5.47736e-21	ENSMUSG00000061298	ATP/GTP binding protein-like 4 [Source:MGI Symbol;Acc:MGI:1918244]
220	Itfg1	3.15306e-25	-0.407233	0.417	0.451	6.0772e-21	ENSMUSG00000031703	integrin alpha FG-GAP repeat containing 1 [Source:MGI Symbol;Acc:MGI:106419]
221	Lims1	4.10074e-25	-0.33889	0.557	0.535	7.90376e-21	ENSMUSG00000019920	LIM and senescent cell antigen-like domains 1 [Source:MGI Symbol;Acc:MGI:1195263]
222	Nrf1	5.16013e-25	-0.379121	0.394	0.413	9.94564e-21	ENSMUSG00000058440	nuclear respiratory factor 1 [Source:MGI Symbol;Acc:MGI:1332235]
223	Ext1	5.23007e-25	-0.283305	0.507	0.474	1.00804e-20	ENSMUSG00000061731	exostosin glycosyltransferase 1 [Source:MGI Symbol;Acc:MGI:894663]
224	Thy1	5.6357e-25	-0.445469	0.357	0.409	1.08622e-20	ENSMUSG00000032011	thymus cell antigen 1, theta [Source:MGI Symbol;Acc:MGI:98747]
225	Srrm1	7.17851e-25	-0.293862	0.774	0.726	1.38359e-20	ENSMUSG00000028809	serine/arginine repetitive matrix 1 [Source:MGI Symbol;Acc:MGI:1858303]
226	Cntn1	7.24472e-25	-0.272917	0.903	0.853	1.39635e-20	ENSMUSG00000055022	contactin 1 [Source:MGI Symbol;Acc:MGI:105980]
227	Ttll11	9.1497e-25	-0.306857	0.356	0.357	1.76351e-20	ENSMUSG00000026885	tubulin tyrosine ligase-like family, member 11 [Source:MGI Symbol;Acc:MGI:1921660]
228	Kctd20	1.00709e-24	-0.432216	0.412	0.45	1.94106e-20	ENSMUSG00000005936	potassium channel tetramerisation domain containing 20 [Source:MGI Symbol;Acc:MGI:1914239]
229	mt-Co2	1.01829e-24	0.461005	0.321	0.133	1.96264e-20	ENSMUSG00000064354	mitochondrially encoded cytochrome c oxidase II [Source:MGI Symbol;Acc:MGI:102503]
230	9330159M07Rik	1.11463e-24	-0.305831	0.423	0.419	2.14834e-20	ENSMUSG00000097177	RIKEN cDNA 9330159M07 gene [Source:MGI Symbol;Acc:MGI:2442519]
231	Gak	1.25034e-24	-0.273214	0.471	0.446	2.40991e-20	ENSMUSG00000062234	cyclin G associated kinase [Source:MGI Symbol;Acc:MGI:2442153]
232	Magi2	1.45962e-24	-0.381249	0.898	0.89	2.81326e-20	ENSMUSG00000040003	membrane associated guanylate kinase, WW and PDZ domain containing 2 [Source:MGI Symbol;Acc:MGI:1354953]
233	Gm1976	1.50008e-24	-0.33045	0.688	0.669	2.89125e-20	ENSMUSG00000066057	predicted gene 1976 [Source:MGI Symbol;Acc:MGI:3780145]
234	Syt1	1.60882e-24	-0.292075	0.882	0.834	3.10085e-20	ENSMUSG00000035864	synaptotagmin I [Source:MGI Symbol;Acc:MGI:99667]
235	Senp6	1.61222e-24	-0.251095	0.571	0.518	3.10738e-20	ENSMUSG00000034252	SUMO/sentrin specific peptidase 6 [Source:MGI Symbol;Acc:MGI:1922075]
236	Hoxc4	1.68321e-24	-0.25965	0.323	0.302	3.24422e-20	ENSMUSG00000075394	homeobox C4 [Source:MGI Symbol;Acc:MGI:96195]
237	Ago3	1.75786e-24	-0.307904	0.463	0.454	3.38809e-20	ENSMUSG00000028842	argonaute RISC catalytic subunit 3 [Source:MGI Symbol;Acc:MGI:2446634]
238	Hivep3	1.80789e-24	-0.260061	0.737	0.703	3.48452e-20	ENSMUSG00000028634	human immunodeficiency virus type I enhancer binding protein 3 [Source:MGI Symbol;Acc:MGI:106589]
239	Map2k2	2.17254e-24	-0.373856	0.372	0.393	4.18735e-20	ENSMUSG00000035027	mitogen-activated protein kinase kinase 2 [Source:MGI Symbol;Acc:MGI:1346867]
240	Atp6v0a2	2.18304e-24	-0.308782	0.434	0.423	4.20759e-20	ENSMUSG00000038023	ATPase, H+ transporting, lysosomal V0 subunit A2 [Source:MGI Symbol;Acc:MGI:104855]
241	Ambra1	2.39556e-24	-0.287007	0.459	0.45	4.6172e-20	ENSMUSG00000040506	autophagy/beclin 1 regulator 1 [Source:MGI Symbol;Acc:MGI:2443564]
242	Wdr26	2.61247e-24	-0.29046	0.49	0.482	5.03528e-20	ENSMUSG00000038733	WD repeat domain 26 [Source:MGI Symbol;Acc:MGI:1923825]
243	Thrb	2.81166e-24	-0.257489	0.437	0.416	5.41919e-20	ENSMUSG00000021779	thyroid hormone receptor beta [Source:MGI Symbol;Acc:MGI:98743]
244	Ggnbp2	3.28135e-24	-0.295732	0.801	0.764	6.32448e-20	ENSMUSG00000020530	gametogenetin binding protein 2 [Source:MGI Symbol;Acc:MGI:2387356]
245	Lrrcc1	3.38798e-24	-0.258421	0.488	0.451	6.52998e-20	ENSMUSG00000027550	leucine rich repeat and coiled-coil domain containing 1 [Source:MGI Symbol;Acc:MGI:1918960]
246	Uty	3.63265e-24	-0.261824	0.542	0.502	7.00157e-20	ENSMUSG00000068457	ubiquitously transcribed tetratricopeptide repeat containing, Y-linked [Source:MGI Symbol;Acc:MGI:894810]
247	Dhx57	4.28816e-24	-0.318568	0.661	0.649	8.26499e-20	ENSMUSG00000035051	DEAH (Asp-Glu-Ala-Asp/His) box polypeptide 57 [Source:MGI Symbol;Acc:MGI:2147067]
248	B3galt1	4.32237e-24	-0.278599	0.879	0.825	8.33093e-20	ENSMUSG00000034780	UDP-Gal:betaGlcNAc beta 1,3-galactosyltransferase, polypeptide 1 [Source:MGI Symbol;Acc:MGI:1349403]
249	Dscam	4.64185e-24	-0.272862	0.748	0.706	8.94669e-20	ENSMUSG00000050272	DS cell adhesion molecule [Source:MGI Symbol;Acc:MGI:1196281]
250	Abca5	6.39513e-24	-0.337739	0.555	0.531	1.2326e-19	ENSMUSG00000018800	ATP-binding cassette, sub-family A (ABC1), member 5 [Source:MGI Symbol;Acc:MGI:2386607]
251	Nop56	6.98466e-24	-0.253994	0.487	0.445	1.34622e-19	ENSMUSG00000027405	NOP56 ribonucleoprotein [Source:MGI Symbol;Acc:MGI:1914384]
252	Pde1c	8.25559e-24	-0.298503	0.654	0.594	1.59118e-19	ENSMUSG00000004347	phosphodiesterase 1C [Source:MGI Symbol;Acc:MGI:108413]
253	Egfem1	8.43829e-24	-0.352932	0.799	0.756	1.6264e-19	ENSMUSG00000063600	EGF-like and EMI domain containing 1 [Source:MGI Symbol;Acc:MGI:1922990]
254	C77080	9.09662e-24	-0.253855	0.364	0.337	1.75328e-19	ENSMUSG00000050390	expressed sequence C77080 [Source:MGI Symbol;Acc:MGI:2140651]
255	Ulk2	9.54151e-24	-0.288198	0.568	0.532	1.83903e-19	ENSMUSG00000004798	unc-51 like kinase 2 [Source:MGI Symbol;Acc:MGI:1352758]
256	Jup	1.07321e-23	-0.294388	0.323	0.311	2.0685e-19	ENSMUSG00000001552	junction plakoglobin [Source:MGI Symbol;Acc:MGI:96650]
257	Slc4a3	1.40092e-23	-0.312395	0.518	0.473	2.70014e-19	ENSMUSG00000006576	solute carrier family 4 (anion exchanger), member 3 [Source:MGI Symbol;Acc:MGI:109350]
258	Pcmt1	1.52058e-23	-0.386761	0.391	0.438	2.93077e-19	ENSMUSG00000019795	protein-L-isoaspartate (D-aspartate) O-methyltransferase 1 [Source:MGI Symbol;Acc:MGI:97502]
259	Lhfpl3	1.78631e-23	-0.309679	0.793	0.746	3.44293e-19	ENSMUSG00000106379	lipoma HMGIC fusion partner-like 3 [Source:MGI Symbol;Acc:MGI:1925076]
260	Zmym2	2.18236e-23	-0.259923	0.626	0.59	4.20628e-19	ENSMUSG00000021945	zinc finger, MYM-type 2 [Source:MGI Symbol;Acc:MGI:1923257]
261	Sugp2	2.19148e-23	-0.309729	0.38	0.385	4.22387e-19	ENSMUSG00000036054	SURP and G patch domain containing 2 [Source:MGI Symbol;Acc:MGI:2678085]
262	Tmem19	2.88962e-23	-0.323165	0.404	0.405	5.56946e-19	ENSMUSG00000069520	transmembrane protein 19 [Source:MGI Symbol;Acc:MGI:1914476]
263	Bicd1	3.24929e-23	-0.35418	0.688	0.688	6.26268e-19	ENSMUSG00000003452	BICD cargo adaptor 1 [Source:MGI Symbol;Acc:MGI:1101760]
264	Chchd3	3.44115e-23	-0.28381	0.556	0.543	6.63247e-19	ENSMUSG00000053768	coiled-coil-helix-coiled-coil-helix domain containing 3 [Source:MGI Symbol;Acc:MGI:1913325]
265	Traf3	3.82581e-23	-0.291573	0.46	0.444	7.37387e-19	ENSMUSG00000021277	TNF receptor-associated factor 3 [Source:MGI Symbol;Acc:MGI:108041]
266	Pkd1	4.50841e-23	-0.299919	0.902	0.857	8.6895e-19	ENSMUSG00000032855	polycystin 1, transient receptor potential channel interacting [Source:MGI Symbol;Acc:MGI:97603]
267	Atl3	6.33092e-23	-0.283653	0.515	0.482	1.22022e-18	ENSMUSG00000024759	atlastin GTPase 3 [Source:MGI Symbol;Acc:MGI:1924270]
268	Lcp1	7.73484e-23	-0.462534	0.449	0.47	1.49081e-18	ENSMUSG00000021998	lymphocyte cytosolic protein 1 [Source:MGI Symbol;Acc:MGI:104808]
269	Tbcd	8.35128e-23	-0.275865	0.524	0.51	1.60963e-18	ENSMUSG00000039230	tubulin-specific chaperone d [Source:MGI Symbol;Acc:MGI:1919686]
270	Dock4	8.5276e-23	-0.278803	0.513	0.479	1.64361e-18	ENSMUSG00000035954	dedicator of cytokinesis 4 [Source:MGI Symbol;Acc:MGI:1918006]
271	Anapc10	8.76694e-23	-0.313883	0.38	0.377	1.68974e-18	ENSMUSG00000036977	anaphase promoting complex subunit 10 [Source:MGI Symbol;Acc:MGI:1916249]
272	Azin2	1.02781e-22	-0.272298	0.406	0.362	1.981e-18	ENSMUSG00000028789	antizyme inhibitor 2 [Source:MGI Symbol;Acc:MGI:2442093]
273	Zranb1	1.65487e-22	-0.364599	0.546	0.547	3.18959e-18	ENSMUSG00000030967	zinc finger, RAN-binding domain containing 1 [Source:MGI Symbol;Acc:MGI:106441]
274	Kcnd3	1.79084e-22	-0.35677	0.81	0.78	3.45167e-18	ENSMUSG00000040896	potassium voltage-gated channel, Shal-related family, member 3 [Source:MGI Symbol;Acc:MGI:1928743]
275	Zfp804a	1.95269e-22	-0.340897	0.71	0.667	3.76362e-18	ENSMUSG00000070866	zinc finger protein 804A [Source:MGI Symbol;Acc:MGI:2442949]
276	A830018L16Rik	2.40923e-22	-0.365636	0.963	0.939	4.64355e-18	ENSMUSG00000057715	RIKEN cDNA A830018L16 gene [Source:MGI Symbol;Acc:MGI:2444149]
277	Slc44a1	2.77934e-22	-0.276507	0.502	0.486	5.3569e-18	ENSMUSG00000028412	solute carrier family 44, member 1 [Source:MGI Symbol;Acc:MGI:2140592]
278	Phactr1	2.97138e-22	-0.321095	0.733	0.712	5.72703e-18	ENSMUSG00000054728	phosphatase and actin regulator 1 [Source:MGI Symbol;Acc:MGI:2659021]
279	Atraid	2.998e-22	-0.329158	0.442	0.43	5.77834e-18	ENSMUSG00000013622	all-trans retinoic acid induced differentiation factor [Source:MGI Symbol;Acc:MGI:1918918]
280	Acss2	3.30002e-22	0.32114	0.72	0.506	6.36047e-18	ENSMUSG00000027605	acyl-CoA synthetase short-chain family member 2 [Source:MGI Symbol;Acc:MGI:1890410]
281	Emc9	3.43685e-22	-0.378996	0.277	0.325	6.62419e-18	ENSMUSG00000022217	ER membrane protein complex subunit 9 [Source:MGI Symbol;Acc:MGI:1934682]
282	Dnm3	3.81668e-22	-0.257638	0.902	0.859	7.35626e-18	ENSMUSG00000040265	dynamin 3 [Source:MGI Symbol;Acc:MGI:1341299]
283	Frmpd4	4.3036e-22	-0.564834	0.721	0.78	8.29475e-18	ENSMUSG00000049176	FERM and PDZ domain containing 4 [Source:MGI Symbol;Acc:MGI:3042378]
284	Mctp1	4.54431e-22	-0.32626	0.815	0.777	8.75869e-18	ENSMUSG00000021596	multiple C2 domains, transmembrane 1 [Source:MGI Symbol;Acc:MGI:1926021]
285	Stx12	8.41445e-22	-0.31346	0.355	0.354	1.6218e-17	ENSMUSG00000028879	syntaxin 12 [Source:MGI Symbol;Acc:MGI:1931027]
286	Prpf4b	9.05331e-22	0.268279	0.906	0.742	1.74494e-17	ENSMUSG00000021413	pre-mRNA processing factor 4B [Source:MGI Symbol;Acc:MGI:109584]
287	Samd12	9.27887e-22	-0.301626	0.507	0.488	1.78841e-17	ENSMUSG00000058656	sterile alpha motif domain containing 12 [Source:MGI Symbol;Acc:MGI:2444518]
288	Eva1c	9.86961e-22	-0.322014	0.502	0.486	1.90227e-17	ENSMUSG00000039903	eva-1 homolog C (C. elegans) [Source:MGI Symbol;Acc:MGI:1918217]
289	Gm43322	9.99881e-22	-0.282507	0.243	0.253	1.92717e-17	ENSMUSG00000105939	predicted gene 43322 [Source:MGI Symbol;Acc:MGI:5663459]
290	Gm47445	1.13337e-21	-0.401293	0.199	0.251	2.18446e-17	ENSMUSG00000111361	predicted gene, 47445 [Source:MGI Symbol;Acc:MGI:6096399]
291	Ccdc85a	1.15733e-21	-0.260613	0.639	0.616	2.23064e-17	ENSMUSG00000032878	coiled-coil domain containing 85A [Source:MGI Symbol;Acc:MGI:2445069]
292	Dennd1a	1.43458e-21	-0.262434	0.594	0.558	2.765e-17	ENSMUSG00000035392	DENN/MADD domain containing 1A [Source:MGI Symbol;Acc:MGI:2442794]
293	Enox1	1.6129e-21	-0.310707	0.966	0.946	3.1087e-17	ENSMUSG00000022012	ecto-NOX disulfide-thiol exchanger 1 [Source:MGI Symbol;Acc:MGI:2444896]
294	Gm13525	1.9063e-21	-0.393403	0.196	0.277	3.6742e-17	ENSMUSG00000082879	predicted gene 13525 [Source:MGI Symbol;Acc:MGI:3650225]
295	Rab39	3.51755e-21	-0.295404	0.27	0.291	6.77972e-17	ENSMUSG00000055069	RAB39, member RAS oncogene family [Source:MGI Symbol;Acc:MGI:2442855]
296	Scg5	3.5749e-21	-0.298625	0.467	0.464	6.89025e-17	ENSMUSG00000023236	secretogranin V [Source:MGI Symbol;Acc:MGI:98289]
297	Pex5l	3.85826e-21	-0.294586	0.849	0.811	7.43642e-17	ENSMUSG00000027674	peroxisomal biogenesis factor 5-like [Source:MGI Symbol;Acc:MGI:1916672]
298	Gpr158	3.87992e-21	-0.363843	0.975	0.96	7.47815e-17	ENSMUSG00000045967	G protein-coupled receptor 158 [Source:MGI Symbol;Acc:MGI:2441697]
299	Disp3	3.94812e-21	-0.284223	0.369	0.32	7.60961e-17	ENSMUSG00000041544	dispatched RND transporter family member 3 [Source:MGI Symbol;Acc:MGI:2444403]
300	Kcnq3	4.81532e-21	-0.252895	0.558	0.51	9.28106e-17	ENSMUSG00000056258	potassium voltage-gated channel, subfamily Q, member 3 [Source:MGI Symbol;Acc:MGI:1336181]
301	Gm9013	4.99274e-21	-0.34986	0.282	0.32	9.62301e-17	ENSMUSG00000087286	predicted gene 9013 [Source:MGI Symbol;Acc:MGI:3646930]
302	Map3k3	5.85287e-21	-0.25325	0.456	0.43	1.12808e-16	ENSMUSG00000020700	mitogen-activated protein kinase kinase kinase 3 [Source:MGI Symbol;Acc:MGI:1346874]
303	Czib	6.44565e-21	-0.438463	0.245	0.333	1.24233e-16	ENSMUSG00000028608	CXXC motif containing zinc binding protein [Source:MGI Symbol;Acc:MGI:1921348]
304	Gm9856	7.00374e-21	-0.305714	0.274	0.291	1.3499e-16	ENSMUSG00000110945	predicted gene 9856 [Source:MGI Symbol;Acc:MGI:3704347]
305	Gm4924	7.32453e-21	-0.268552	0.356	0.341	1.41173e-16	ENSMUSG00000073427	predicted gene 4924 [Source:MGI Symbol;Acc:MGI:3643133]
306	Fbxw7	7.45709e-21	-0.272496	0.517	0.486	1.43728e-16	ENSMUSG00000028086	F-box and WD-40 domain protein 7 [Source:MGI Symbol;Acc:MGI:1354695]
307	Fah	7.86353e-21	-0.328358	0.442	0.447	1.51562e-16	ENSMUSG00000030630	fumarylacetoacetate hydrolase [Source:MGI Symbol;Acc:MGI:95482]
308	Ptchd4	7.9839e-21	-0.325677	0.357	0.356	1.53882e-16	ENSMUSG00000042256	patched domain containing 4 [Source:MGI Symbol;Acc:MGI:1920485]
309	Gm42970	1.01453e-20	-0.304881	0.34	0.339	1.95541e-16	ENSMUSG00000106446	predicted gene 42970 [Source:MGI Symbol;Acc:MGI:5663107]
310	Prkg1	1.23815e-20	-0.273266	0.993	0.987	2.38641e-16	ENSMUSG00000052920	protein kinase, cGMP-dependent, type I [Source:MGI Symbol;Acc:MGI:108174]
311	Ndufa10	1.45742e-20	-0.263929	0.323	0.323	2.80902e-16	ENSMUSG00000026260	NADH:ubiquinone oxidoreductase subunit A10 [Source:MGI Symbol;Acc:MGI:1914523]
312	Ccdc30	1.56268e-20	-0.347987	0.449	0.423	3.0119e-16	ENSMUSG00000028637	coiled-coil domain containing 30 [Source:MGI Symbol;Acc:MGI:1920582]
313	Pde4b	1.65954e-20	-0.344432	0.752	0.756	3.1986e-16	ENSMUSG00000028525	phosphodiesterase 4B, cAMP specific [Source:MGI Symbol;Acc:MGI:99557]
314	Sirt7	1.84437e-20	-0.333766	0.333	0.378	3.55485e-16	ENSMUSG00000025138	sirtuin 7 [Source:MGI Symbol;Acc:MGI:2385849]
315	Dnajc7	1.89176e-20	-0.251879	0.428	0.405	3.64617e-16	ENSMUSG00000014195	DnaJ heat shock protein family (Hsp40) member C7 [Source:MGI Symbol;Acc:MGI:1928373]
316	Cpe	1.96336e-20	-0.274061	0.501	0.479	3.78418e-16	ENSMUSG00000037852	carboxypeptidase E [Source:MGI Symbol;Acc:MGI:101932]
317	Flt3	2.29816e-20	-0.330673	0.492	0.478	4.42948e-16	ENSMUSG00000042817	FMS-like tyrosine kinase 3 [Source:MGI Symbol;Acc:MGI:95559]
318	Fam155a	2.38182e-20	-0.347189	0.834	0.821	4.59072e-16	NA	NA
319	Tmtc2	2.42001e-20	-0.250284	0.529	0.467	4.66433e-16	ENSMUSG00000036019	transmembrane and tetratricopeptide repeat containing 2 [Source:MGI Symbol;Acc:MGI:1914057]
320	Galnt13	2.58342e-20	-0.353503	0.925	0.902	4.97929e-16	ENSMUSG00000060988	polypeptide N-acetylgalactosaminyltransferase 13 [Source:MGI Symbol;Acc:MGI:2139447]
321	Spock3	3.29305e-20	-0.261195	0.677	0.631	6.34703e-16	ENSMUSG00000054162	sparc/osteonectin, cwcv and kazal-like domains proteoglycan 3 [Source:MGI Symbol;Acc:MGI:1920152]
322	Plekhd1	3.47224e-20	-0.360584	0.523	0.535	6.69239e-16	ENSMUSG00000066438	pleckstrin homology domain containing, family D (with coiled-coil domains) member 1 [Source:MGI Symbol;Acc:MGI:3036228]
323	Ube2r2	3.59844e-20	-0.320537	0.363	0.373	6.93563e-16	ENSMUSG00000036241	ubiquitin-conjugating enzyme E2R 2 [Source:MGI Symbol;Acc:MGI:1914865]
324	Prkn	3.73554e-20	-0.269193	0.917	0.894	7.19987e-16	ENSMUSG00000023826	parkin RBR E3 ubiquitin protein ligase [Source:MGI Symbol;Acc:MGI:1355296]
325	Rgs7	3.86969e-20	-0.262575	0.81	0.769	7.45844e-16	ENSMUSG00000026527	regulator of G protein signaling 7 [Source:MGI Symbol;Acc:MGI:1346089]
326	Tox3	3.95872e-20	-0.29621	0.409	0.396	7.63003e-16	ENSMUSG00000043668	TOX high mobility group box family member 3 [Source:MGI Symbol;Acc:MGI:3039593]
327	Zfp385b	4.75783e-20	-0.302885	0.88	0.832	9.17024e-16	ENSMUSG00000027016	zinc finger protein 385B [Source:MGI Symbol;Acc:MGI:2444734]
328	Mdm2	5.51868e-20	-0.292391	0.458	0.44	1.06367e-15	ENSMUSG00000020184	transformed mouse 3T3 cell double minute 2 [Source:MGI Symbol;Acc:MGI:96952]
329	Gm26871	7.01754e-20	-0.270125	0.975	0.956	1.35256e-15	ENSMUSG00000097311	predicted gene, 26871 [Source:MGI Symbol;Acc:MGI:5477365]
330	Atn1	7.11303e-20	-0.441383	0.151	0.262	1.37096e-15	ENSMUSG00000004263	atrophin 1 [Source:MGI Symbol;Acc:MGI:104725]
331	Zfp280d	8.89321e-20	-0.301124	0.496	0.49	1.71408e-15	ENSMUSG00000038535	zinc finger protein 280D [Source:MGI Symbol;Acc:MGI:2384583]
332	Plcxd3	9.17441e-20	-0.253558	0.422	0.399	1.76828e-15	ENSMUSG00000049148	phosphatidylinositol-specific phospholipase C, X domain containing 3 [Source:MGI Symbol;Acc:MGI:2442605]
333	Bsn	1.243e-19	-0.250409	0.469	0.446	2.39576e-15	ENSMUSG00000032589	bassoon [Source:MGI Symbol;Acc:MGI:1277955]
334	Mir99ahg	1.53572e-19	-0.295011	0.481	0.473	2.95995e-15	ENSMUSG00000090386	Mir99a and Mirlet7c-1 host gene (non-protein coding) [Source:MGI Symbol;Acc:MGI:1919929]
335	Pcdh9	1.54443e-19	-0.312508	0.985	0.981	2.97674e-15	ENSMUSG00000055421	protocadherin 9 [Source:MGI Symbol;Acc:MGI:1306801]
336	Gm17276	1.54474e-19	-0.363953	0.328	0.38	2.97734e-15	ENSMUSG00000097305	predicted gene, 17276 [Source:MGI Symbol;Acc:MGI:4936910]
337	Slc7a7	1.7374e-19	-0.257786	0.372	0.361	3.34866e-15	ENSMUSG00000000958	solute carrier family 7 (cationic amino acid transporter, y+ system), member 7 [Source:MGI Symbol;Acc:MGI:1337120]
338	Prdm10	1.8039e-19	-0.3126	0.465	0.467	3.47684e-15	ENSMUSG00000042496	PR domain containing 10 [Source:MGI Symbol;Acc:MGI:2682952]
339	Slc9a7	1.97988e-19	-0.30531	0.367	0.378	3.81602e-15	ENSMUSG00000037341	solute carrier family 9 (sodium/hydrogen exchanger), member 7 [Source:MGI Symbol;Acc:MGI:2444530]
340	Slc9a9	2.56931e-19	-0.264874	0.989	0.975	4.95209e-15	ENSMUSG00000031129	solute carrier family 9 (sodium/hydrogen exchanger), member 9 [Source:MGI Symbol;Acc:MGI:2679732]
341	Hs6st3	3.09607e-19	-0.350414	0.731	0.694	5.96737e-15	ENSMUSG00000053465	heparan sulfate 6-O-sulfotransferase 3 [Source:MGI Symbol;Acc:MGI:1354960]
342	Pclo	3.24465e-19	-0.315931	0.973	0.959	6.25375e-15	ENSMUSG00000061601	piccolo (presynaptic cytomatrix protein) [Source:MGI Symbol;Acc:MGI:1349390]
343	Tulp3	3.60977e-19	-0.302968	0.345	0.362	6.95747e-15	ENSMUSG00000001521	tubby-like protein 3 [Source:MGI Symbol;Acc:MGI:1329045]
344	Kcnb1	3.94881e-19	-0.274978	0.664	0.622	7.61093e-15	ENSMUSG00000050556	potassium voltage gated channel, Shab-related subfamily, member 1 [Source:MGI Symbol;Acc:MGI:96666]
345	Inpp5a	4.0014e-19	-0.262873	0.335	0.327	7.71229e-15	ENSMUSG00000025477	inositol polyphosphate-5-phosphatase A [Source:MGI Symbol;Acc:MGI:2686961]
346	Pde4d	4.00618e-19	-0.267418	0.8	0.769	7.72152e-15	ENSMUSG00000021699	phosphodiesterase 4D, cAMP specific [Source:MGI Symbol;Acc:MGI:99555]
347	Camk2a	4.17741e-19	-0.362804	0.578	0.55	8.05154e-15	ENSMUSG00000024617	calcium/calmodulin-dependent protein kinase II alpha [Source:MGI Symbol;Acc:MGI:88256]
348	Cdh18	4.70818e-19	-0.329668	0.66	0.635	9.07454e-15	ENSMUSG00000040420	cadherin 18 [Source:MGI Symbol;Acc:MGI:1344366]
349	Kcmf1	5.0905e-19	-0.281325	0.368	0.362	9.81142e-15	ENSMUSG00000055239	potassium channel modulatory factor 1 [Source:MGI Symbol;Acc:MGI:1921537]
350	Gatad2b	5.24364e-19	-0.25714	0.35	0.341	1.01066e-14	ENSMUSG00000042390	GATA zinc finger domain containing 2B [Source:MGI Symbol;Acc:MGI:2443225]
351	Fermt2	5.31832e-19	-0.284684	0.378	0.372	1.02505e-14	ENSMUSG00000037712	fermitin family member 2 [Source:MGI Symbol;Acc:MGI:2385001]
352	Sorbs1	5.77883e-19	-0.266829	0.745	0.703	1.11381e-14	ENSMUSG00000025006	sorbin and SH3 domain containing 1 [Source:MGI Symbol;Acc:MGI:700014]
353	Kcnb2	6.09253e-19	-0.376149	0.983	0.979	1.17427e-14	ENSMUSG00000092083	potassium voltage gated channel, Shab-related subfamily, member 2 [Source:MGI Symbol;Acc:MGI:99632]
354	Gm26691	6.47448e-19	-0.284306	0.391	0.388	1.24789e-14	ENSMUSG00000097911	predicted gene, 26691 [Source:MGI Symbol;Acc:MGI:5477185]
355	Fxyd5	6.61629e-19	-0.311916	0.308	0.317	1.27522e-14	ENSMUSG00000009687	FXYD domain-containing ion transport regulator 5 [Source:MGI Symbol;Acc:MGI:1201785]
356	Hoxc9	7.77603e-19	-0.419383	0.221	0.288	1.49875e-14	ENSMUSG00000036139	homeobox C9 [Source:MGI Symbol;Acc:MGI:96199]
357	Megf9	1.03006e-18	-0.29356	0.335	0.353	1.98534e-14	ENSMUSG00000039270	multiple EGF-like-domains 9 [Source:MGI Symbol;Acc:MGI:1918264]
358	Atp8a2	1.30598e-18	-0.357803	0.805	0.792	2.51715e-14	ENSMUSG00000021983	ATPase, aminophospholipid transporter-like, class I, type 8A, member 2 [Source:MGI Symbol;Acc:MGI:1354710]
359	Abhd2	1.3216e-18	-0.281739	0.686	0.646	2.54725e-14	ENSMUSG00000039202	abhydrolase domain containing 2 [Source:MGI Symbol;Acc:MGI:1914344]
360	Eef1g	1.5671e-18	-0.371664	0.21	0.274	3.02043e-14	ENSMUSG00000071644	eukaryotic translation elongation factor 1 gamma [Source:MGI Symbol;Acc:MGI:1914410]
361	Ccnt1	1.92653e-18	-0.256203	0.302	0.309	3.71319e-14	ENSMUSG00000011960	cyclin T1 [Source:MGI Symbol;Acc:MGI:1328363]
362	Actb	2.33179e-18	-0.312447	0.34	0.354	4.49429e-14	ENSMUSG00000029580	actin, beta [Source:MGI Symbol;Acc:MGI:87904]
363	5730522E02Rik	2.55005e-18	-0.259189	0.267	0.272	4.91497e-14	ENSMUSG00000032985	RIKEN cDNA 5730522E02 gene [Source:MGI Symbol;Acc:MGI:1917876]
364	Asic2	2.78972e-18	-0.343	0.92	0.89	5.3769e-14	ENSMUSG00000020704	acid-sensing (proton-gated) ion channel 2 [Source:MGI Symbol;Acc:MGI:1100867]
365	Apba2	3.50172e-18	-0.32756	0.474	0.472	6.74921e-14	ENSMUSG00000030519	amyloid beta (A4) precursor protein-binding, family A, member 2 [Source:MGI Symbol;Acc:MGI:1261791]
366	Cpne4	3.67415e-18	-0.268266	0.582	0.552	7.08156e-14	ENSMUSG00000032564	copine IV [Source:MGI Symbol;Acc:MGI:1921270]
367	Xpnpep1	4.2801e-18	-0.259599	0.339	0.334	8.24947e-14	ENSMUSG00000025027	X-prolyl aminopeptidase (aminopeptidase P) 1, soluble [Source:MGI Symbol;Acc:MGI:2180003]
368	Grik1	4.37521e-18	-0.288114	0.886	0.82	8.43278e-14	ENSMUSG00000022935	glutamate receptor, ionotropic, kainate 1 [Source:MGI Symbol;Acc:MGI:95814]
369	Eef1d	5.0281e-18	-0.289679	0.275	0.303	9.69115e-14	ENSMUSG00000055762	eukaryotic translation elongation factor 1 delta (guanine nucleotide exchange protein) [Source:MGI Symbol;Acc:MGI:1913906]
370	Tmem25	5.56412e-18	-0.306925	0.275	0.297	1.07243e-13	ENSMUSG00000002032	transmembrane protein 25 [Source:MGI Symbol;Acc:MGI:1918937]
371	Sfxn5	5.62163e-18	-0.272476	0.471	0.447	1.08351e-13	ENSMUSG00000033720	sideroflexin 5 [Source:MGI Symbol;Acc:MGI:2137681]
372	Dlg4	6.94402e-18	-0.27061	0.325	0.323	1.33839e-13	ENSMUSG00000020886	discs large MAGUK scaffold protein 4 [Source:MGI Symbol;Acc:MGI:1277959]
373	Sec62	7.18853e-18	-0.322113	0.267	0.319	1.38552e-13	ENSMUSG00000027706	SEC62 homolog (S. cerevisiae) [Source:MGI Symbol;Acc:MGI:1916526]
374	Syngr3	9.90731e-18	-0.26869	0.31	0.292	1.90953e-13	ENSMUSG00000007021	synaptogyrin 3 [Source:MGI Symbol;Acc:MGI:1341881]
375	Klf13	1.01246e-17	-0.32707	0.303	0.346	1.95141e-13	ENSMUSG00000052040	Kruppel-like factor 13 [Source:MGI Symbol;Acc:MGI:1354948]
376	Chd3	1.106e-17	-0.280469	0.281	0.288	2.1317e-13	ENSMUSG00000018474	chromodomain helicase DNA binding protein 3 [Source:MGI Symbol;Acc:MGI:1344395]
377	Kank4	1.10601e-17	-0.326669	0.346	0.363	2.13172e-13	ENSMUSG00000035407	KN motif and ankyrin repeat domains 4 [Source:MGI Symbol;Acc:MGI:3043381]
378	Bc1	1.33632e-17	-0.283201	0.324	0.331	2.57563e-13	ENSMUSG00000115783	brain cytoplasmic RNA 1 [Source:MGI Symbol;Acc:MGI:104905]
379	Trpm3	1.45175e-17	-0.292148	0.399	0.388	2.7981e-13	ENSMUSG00000052387	transient receptor potential cation channel, subfamily M, member 3 [Source:MGI Symbol;Acc:MGI:2443101]
380	6330411D24Rik	1.57975e-17	-0.345808	0.783	0.765	3.04481e-13	ENSMUSG00000110067	RIKEN cDNA 6330411D24 gene [Source:MGI Symbol;Acc:MGI:1917975]
381	Nrg1	2.53471e-17	-0.302776	0.769	0.723	4.8854e-13	ENSMUSG00000062991	neuregulin 1 [Source:MGI Symbol;Acc:MGI:96083]
382	Nrg1	2.53471e-17	-0.302776	0.769	0.723	4.8854e-13	ENSMUSG00000118541	neuregulin 1 [Source:MGI Symbol;Acc:MGI:96083]
383	Mpnd	2.77448e-17	-0.277262	0.253	0.272	5.34753e-13	ENSMUSG00000003199	MPN domain containing [Source:MGI Symbol;Acc:MGI:1915297]
384	Negr1	3.22524e-17	-0.294651	0.496	0.465	6.21633e-13	ENSMUSG00000040037	neuronal growth regulator 1 [Source:MGI Symbol;Acc:MGI:2444846]
385	Mccc1	3.24377e-17	-0.256926	0.299	0.312	6.25204e-13	ENSMUSG00000027709	methylcrotonoyl-Coenzyme A carboxylase 1 (alpha) [Source:MGI Symbol;Acc:MGI:1919289]
386	Acat1	3.37826e-17	-0.275058	0.401	0.385	6.51126e-13	ENSMUSG00000032047	acetyl-Coenzyme A acetyltransferase 1 [Source:MGI Symbol;Acc:MGI:87870]
387	Resf1	3.8206e-17	-0.286012	0.339	0.338	7.36382e-13	ENSMUSG00000032712	retroelement silencing factor 1 [Source:MGI Symbol;Acc:MGI:1914496]
388	Dennd10	4.29573e-17	-0.285743	0.323	0.338	8.27959e-13	ENSMUSG00000024993	DENN domain containing 10 [Source:MGI Symbol;Acc:MGI:1915144]
389	Sync	4.38982e-17	-0.343958	0.301	0.335	8.46094e-13	ENSMUSG00000001333	syncoilin [Source:MGI Symbol;Acc:MGI:1916078]
390	Epha6	4.81056e-17	-0.288149	0.84	0.827	9.27187e-13	ENSMUSG00000055540	Eph receptor A6 [Source:MGI Symbol;Acc:MGI:108034]
391	Pacs1	4.81556e-17	-0.269058	0.261	0.257	9.28151e-13	ENSMUSG00000024855	phosphofurin acidic cluster sorting protein 1 [Source:MGI Symbol;Acc:MGI:1277113]
392	Tmem135	5.00684e-17	-0.2713	0.371	0.365	9.65019e-13	ENSMUSG00000039428	transmembrane protein 135 [Source:MGI Symbol;Acc:MGI:1920009]
393	Sparcl1	5.61302e-17	-0.257453	0.279	0.267	1.08185e-12	ENSMUSG00000029309	SPARC-like 1 [Source:MGI Symbol;Acc:MGI:108110]
394	Nfatc3	6.56311e-17	-0.274704	0.31	0.32	1.26497e-12	ENSMUSG00000031902	nuclear factor of activated T cells, cytoplasmic, calcineurin dependent 3 [Source:MGI Symbol;Acc:MGI:103296]
395	Syt4	7.6736e-17	-0.251949	0.309	0.298	1.47901e-12	ENSMUSG00000024261	synaptotagmin IV [Source:MGI Symbol;Acc:MGI:101759]
396	Armc9	8.00992e-17	-0.252635	0.344	0.345	1.54383e-12	ENSMUSG00000062590	armadillo repeat containing 9 [Source:MGI Symbol;Acc:MGI:1926045]
397	Necab3	9.18382e-17	-0.252878	0.298	0.3	1.77009e-12	ENSMUSG00000027489	N-terminal EF-hand calcium binding protein 3 [Source:MGI Symbol;Acc:MGI:1861721]
398	mt-Rnr2	1.23675e-16	0.576239	0.989	0.935	2.38371e-12	ENSMUSG00000064339	mitochondrially encoded 16S rRNA [Source:MGI Symbol;Acc:MGI:102492]
399	Luzp1	1.57051e-16	-0.293038	0.411	0.419	3.02699e-12	ENSMUSG00000001089	leucine zipper protein 1 [Source:MGI Symbol;Acc:MGI:107629]
400	Psma1	1.79082e-16	-0.263833	0.301	0.308	3.45162e-12	ENSMUSG00000030751	proteasome subunit alpha 1 [Source:MGI Symbol;Acc:MGI:1347005]
401	Gcnt2	2.26033e-16	-0.294338	0.437	0.433	4.35655e-12	ENSMUSG00000021360	glucosaminyl (N-acetyl) transferase 2, I-branching enzyme [Source:MGI Symbol;Acc:MGI:1100870]
402	Tmem184b	2.6285e-16	-0.26019	0.336	0.347	5.06617e-12	ENSMUSG00000009035	transmembrane protein 184b [Source:MGI Symbol;Acc:MGI:2445179]
403	Ank3	2.64118e-16	-0.282624	0.96	0.933	5.09062e-12	ENSMUSG00000069601	ankyrin 3, epithelial [Source:MGI Symbol;Acc:MGI:88026]
404	Nrxn3	2.8586e-16	-0.322168	0.866	0.844	5.50967e-12	ENSMUSG00000066392	neurexin III [Source:MGI Symbol;Acc:MGI:1096389]
405	Hoxc5	3.62075e-16	-0.271056	0.243	0.265	6.97863e-12	ENSMUSG00000022485	homeobox C5 [Source:MGI Symbol;Acc:MGI:96196]
406	Pfkfb3	4.98605e-16	-0.274172	0.233	0.266	9.61011e-12	ENSMUSG00000026773	6-phosphofructo-2-kinase/fructose-2,6-biphosphatase 3 [Source:MGI Symbol;Acc:MGI:2181202]
407	Fkbp5	6.36052e-16	-0.264916	0.237	0.254	1.22593e-11	ENSMUSG00000024222	FK506 binding protein 5 [Source:MGI Symbol;Acc:MGI:104670]
408	Zfp13	6.6914e-16	-0.376367	0.315	0.351	1.2897e-11	ENSMUSG00000062012	zinc finger protein 13 [Source:MGI Symbol;Acc:MGI:99159]
409	Mdfic2	7.10194e-16	-0.329594	0.477	0.452	1.36883e-11	ENSMUSG00000090667	MyoD family inhibitor domain containing 2 [Source:MGI Symbol;Acc:MGI:2685611]
410	Gphn	7.47367e-16	0.314495	0.999	0.995	1.44047e-11	ENSMUSG00000047454	gephyrin [Source:MGI Symbol;Acc:MGI:109602]
411	Kirrel3	1.18557e-15	-0.323406	0.693	0.678	2.28506e-11	ENSMUSG00000032036	kirre like nephrin family adhesion molecule 3 [Source:MGI Symbol;Acc:MGI:1914953]
412	Cntnap2	1.30989e-15	-0.306904	0.996	0.996	2.52469e-11	ENSMUSG00000039419	contactin associated protein-like 2 [Source:MGI Symbol;Acc:MGI:1914047]
413	Synpr	1.34245e-15	-0.324194	0.341	0.36	2.58744e-11	ENSMUSG00000056296	synaptoporin [Source:MGI Symbol;Acc:MGI:1919253]
414	Hacd1	1.46414e-15	-0.273849	0.358	0.38	2.82199e-11	ENSMUSG00000063275	3-hydroxyacyl-CoA dehydratase 1 [Source:MGI Symbol;Acc:MGI:1353592]
415	Thsd7a	1.55457e-15	-0.364287	0.61	0.64	2.99628e-11	ENSMUSG00000032625	thrombospondin, type I, domain containing 7A [Source:MGI Symbol;Acc:MGI:2685683]
416	Tshz2	1.5595e-15	-0.357472	0.923	0.898	3.00579e-11	ENSMUSG00000047907	teashirt zinc finger family member 2 [Source:MGI Symbol;Acc:MGI:2153084]
417	Kcnh7	1.5643e-15	-0.321791	0.947	0.929	3.01504e-11	ENSMUSG00000059742	potassium voltage-gated channel, subfamily H (eag-related), member 7 [Source:MGI Symbol;Acc:MGI:2159566]
418	Cntn4	3.16023e-15	-0.319565	0.456	0.436	6.09103e-11	ENSMUSG00000064293	contactin 4 [Source:MGI Symbol;Acc:MGI:1095737]
419	Tenm2	4.16195e-15	-0.317592	0.681	0.668	8.02174e-11	ENSMUSG00000049336	teneurin transmembrane protein 2 [Source:MGI Symbol;Acc:MGI:1345184]
420	Nagk	4.19104e-15	-0.255081	0.353	0.357	8.07781e-11	ENSMUSG00000034744	N-acetylglucosamine kinase [Source:MGI Symbol;Acc:MGI:1860418]
421	Rgs6	5.19924e-15	-0.369782	0.723	0.721	1.0021e-10	ENSMUSG00000021219	regulator of G-protein signaling 6 [Source:MGI Symbol;Acc:MGI:1354730]
422	Nceh1	6.04183e-15	-0.25309	0.247	0.263	1.1645e-10	ENSMUSG00000027698	neutral cholesterol ester hydrolase 1 [Source:MGI Symbol;Acc:MGI:2443191]
423	Hmgb1	6.04475e-15	-0.305236	0.271	0.305	1.16506e-10	ENSMUSG00000066551	high mobility group box 1 [Source:MGI Symbol;Acc:MGI:96113]
424	Ptprd	7.8487e-15	-0.331399	0.951	0.936	1.51276e-10	ENSMUSG00000028399	protein tyrosine phosphatase, receptor type, D [Source:MGI Symbol;Acc:MGI:97812]
425	Ntrk2	7.97879e-15	-0.316253	0.355	0.354	1.53783e-10	ENSMUSG00000055254	neurotrophic tyrosine kinase, receptor, type 2 [Source:MGI Symbol;Acc:MGI:97384]
426	Gm38157	1.21905e-14	-0.316124	0.201	0.253	2.3496e-10	ENSMUSG00000103364	predicted gene, 38157 [Source:MGI Symbol;Acc:MGI:5611385]
427	Tmem233	1.28482e-14	-0.293628	0.485	0.437	2.47636e-10	ENSMUSG00000079278	transmembrane protein 233 [Source:MGI Symbol;Acc:MGI:3651514]
428	Podxl2	1.4577e-14	-0.263807	0.244	0.262	2.80957e-10	ENSMUSG00000033152	podocalyxin-like 2 [Source:MGI Symbol;Acc:MGI:2442488]
429	Tmem108	1.51054e-14	-0.268625	0.501	0.476	2.91141e-10	ENSMUSG00000042757	transmembrane protein 108 [Source:MGI Symbol;Acc:MGI:1932411]
430	Gm15675	1.59639e-14	-0.273693	0.472	0.456	3.07687e-10	ENSMUSG00000086825	predicted gene 15675 [Source:MGI Symbol;Acc:MGI:3783117]
431	Sgcz	2.10849e-14	-0.304809	0.993	0.992	4.0639e-10	ENSMUSG00000039539	sarcoglycan zeta [Source:MGI Symbol;Acc:MGI:2388820]
432	Rora	2.51296e-14	-0.296023	0.417	0.405	4.84347e-10	ENSMUSG00000032238	RAR-related orphan receptor alpha [Source:MGI Symbol;Acc:MGI:104661]
433	Nlgn1	3.70303e-14	-0.340177	0.625	0.622	7.13722e-10	ENSMUSG00000063887	neuroligin 1 [Source:MGI Symbol;Acc:MGI:2179435]
434	Rad17	4.21483e-14	-0.252137	0.236	0.254	8.12367e-10	ENSMUSG00000021635	RAD17 checkpoint clamp loader component [Source:MGI Symbol;Acc:MGI:1333807]
435	Astn2	4.282e-14	-0.35777	0.58	0.595	8.25312e-10	ENSMUSG00000028373	astrotactin 2 [Source:MGI Symbol;Acc:MGI:1889277]
436	Plxnd1	4.72521e-14	0.260974	0.297	0.156	9.10736e-10	ENSMUSG00000030123	plexin D1 [Source:MGI Symbol;Acc:MGI:2154244]
437	Mpped2	6.59585e-14	-0.250996	0.428	0.43	1.27128e-09	ENSMUSG00000016386	metallophosphoesterase domain containing 2 [Source:MGI Symbol;Acc:MGI:1924265]
438	Gpc5	9.52154e-14	-0.35819	0.572	0.544	1.83518e-09	ENSMUSG00000022112	glypican 5 [Source:MGI Symbol;Acc:MGI:1194894]
439	Nat9	1.10423e-13	-0.253249	0.228	0.252	2.12829e-09	ENSMUSG00000015542	N-acetyltransferase 9 (GCN5-related, putative) [Source:MGI Symbol;Acc:MGI:1913426]
440	Dclk1	1.15527e-13	-0.330573	0.719	0.703	2.22667e-09	ENSMUSG00000027797	doublecortin-like kinase 1 [Source:MGI Symbol;Acc:MGI:1330861]
441	Rbfox3	2.28243e-13	-0.261246	0.936	0.908	4.39916e-09	ENSMUSG00000025576	RNA binding protein, fox-1 homolog (C. elegans) 3 [Source:MGI Symbol;Acc:MGI:106368]
442	Ndst4	2.91002e-13	-0.266611	0.366	0.331	5.60877e-09	ENSMUSG00000027971	N-deacetylase/N-sulfotransferase (heparin glucosaminyl) 4 [Source:MGI Symbol;Acc:MGI:1932545]
443	D130009I18Rik	3.02515e-13	-0.263883	0.969	0.954	5.83068e-09	ENSMUSG00000115432	RIKEN cDNA D130009I18 gene [Source:MGI Symbol;Acc:MGI:2443663]
444	Txlng	3.70223e-13	-0.255147	0.248	0.274	7.13569e-09	ENSMUSG00000038344	taxilin gamma [Source:MGI Symbol;Acc:MGI:3590652]
445	Vav3	4.15716e-13	-0.310958	0.364	0.369	8.01252e-09	ENSMUSG00000033721	vav 3 oncogene [Source:MGI Symbol;Acc:MGI:1888518]
446	Gm10754	4.72266e-13	-0.327707	0.55	0.529	9.10246e-09	ENSMUSG00000074776	predicted gene 10754 [Source:MGI Symbol;Acc:MGI:3642925]
447	Yipf1	1.31122e-12	-0.259712	0.259	0.282	2.52725e-08	ENSMUSG00000057375	Yip1 domain family, member 1 [Source:MGI Symbol;Acc:MGI:1915532]
448	Lsamp	1.92507e-12	-0.321498	0.972	0.972	3.71037e-08	ENSMUSG00000061080	limbic system-associated membrane protein [Source:MGI Symbol;Acc:MGI:1261760]
449	Calca	2.60493e-12	-0.312841	0.228	0.28	5.02075e-08	ENSMUSG00000030669	calcitonin/calcitonin-related polypeptide, alpha [Source:MGI Symbol;Acc:MGI:2151253]
450	Robo1	3.17632e-12	-0.25719	0.481	0.471	6.12205e-08	ENSMUSG00000022883	roundabout guidance receptor 1 [Source:MGI Symbol;Acc:MGI:1274781]
451	Nrp1	7.12944e-12	-0.254345	0.324	0.324	1.37413e-07	ENSMUSG00000025810	neuropilin 1 [Source:MGI Symbol;Acc:MGI:106206]
452	Ano4	1.87299e-11	-0.276189	0.647	0.635	3.61001e-07	ENSMUSG00000035189	anoctamin 4 [Source:MGI Symbol;Acc:MGI:2443344]
453	Dpp10	2.84687e-11	-0.352572	0.865	0.851	5.48705e-07	ENSMUSG00000036815	dipeptidylpeptidase 10 [Source:MGI Symbol;Acc:MGI:2442409]
454	Mapt	2.88567e-11	-0.291483	0.979	0.976	5.56184e-07	ENSMUSG00000018411	microtubule-associated protein tau [Source:MGI Symbol;Acc:MGI:97180]
455	Kcnip4	3.51195e-11	-0.386072	0.967	0.966	6.76893e-07	ENSMUSG00000029088	Kv channel interacting protein 4 [Source:MGI Symbol;Acc:MGI:1933131]
456	Mid1	5.36738e-11	-0.264911	0.282	0.288	1.03451e-06	ENSMUSG00000035299	midline 1 [Source:MGI Symbol;Acc:MGI:1100537]
457	Col16a1	9.68835e-11	-0.250452	0.86	0.824	1.86733e-06	ENSMUSG00000040690	collagen, type XVI, alpha 1 [Source:MGI Symbol;Acc:MGI:1095396]
458	Pde11a	1.78539e-10	-0.25552	0.329	0.294	3.44116e-06	ENSMUSG00000075270	phosphodiesterase 11A [Source:MGI Symbol;Acc:MGI:3036251]
459	Lrp1b	1.43463e-09	-0.304033	0.731	0.732	2.76511e-05	ENSMUSG00000049252	low density lipoprotein-related protein 1B [Source:MGI Symbol;Acc:MGI:2151136]
460	Grm7	3.20458e-08	-0.340894	0.852	0.851	0.000617652	ENSMUSG00000056755	glutamate receptor, metabotropic 7 [Source:MGI Symbol;Acc:MGI:1351344]
461	Cntn5	1.06901e-07	-0.262798	0.726	0.696	0.00206042	ENSMUSG00000039488	contactin 5 [Source:MGI Symbol;Acc:MGI:3042287]
462	Dgkh	3.5016e-07	-0.262165	0.967	0.964	0.00674898	ENSMUSG00000034731	diacylglycerol kinase, eta [Source:MGI Symbol;Acc:MGI:2444188]
463	Zfp804b	2.27086e-06	-0.251737	0.577	0.545	0.0437685	ENSMUSG00000092094	zinc finger protein 804B [Source:MGI Symbol;Acc:MGI:2685287]

## Sheet: NP2
	gene	p_val	avg_log2FC	pct.1	pct.2	p_val_adj	gene_id	description
1	mt-Rnr1	6.22014e-122	3.02149	0.931	0.501	1.19887e-117	ENSMUSG00000064337	mitochondrially encoded 12S rRNA [Source:MGI Symbol;Acc:MGI:102493]
2	Rn18s	1.40564e-105	0.669942	1	1	2.70922e-101	NA	NA
3	mt-Nd5	2.18305e-97	2.49669	0.687	0.154	4.20761e-93	ENSMUSG00000064367	mitochondrially encoded NADH dehydrogenase 5 [Source:MGI Symbol;Acc:MGI:102496]
4	mt-Cytb	7.92285e-95	1.95648	0.887	0.399	1.52705e-90	ENSMUSG00000064370	mitochondrially encoded cytochrome b [Source:MGI Symbol;Acc:MGI:102501]
5	mt-Co1	4.50902e-91	2.24172	0.695	0.172	8.69068e-87	ENSMUSG00000064351	mitochondrially encoded cytochrome c oxidase I [Source:MGI Symbol;Acc:MGI:102504]
6	mt-Nd2	8.05951e-88	2.16566	0.786	0.281	1.55339e-83	ENSMUSG00000064345	mitochondrially encoded NADH dehydrogenase 2 [Source:MGI Symbol;Acc:MGI:102500]
7	mt-Nd4	3.45581e-72	1.76763	0.782	0.316	6.66073e-68	ENSMUSG00000064363	mitochondrially encoded NADH dehydrogenase 4 [Source:MGI Symbol;Acc:MGI:102498]
8	mt-Co2	7.61802e-59	1.43966	0.565	0.142	1.4683e-54	ENSMUSG00000064354	mitochondrially encoded cytochrome c oxidase II [Source:MGI Symbol;Acc:MGI:102503]
9	mt-Nd1	8.19837e-59	1.58698	0.761	0.33	1.58015e-54	ENSMUSG00000064341	mitochondrially encoded NADH dehydrogenase 1 [Source:MGI Symbol;Acc:MGI:101787]
10	mt-Co3	1.93657e-55	1.32104	0.649	0.222	3.73254e-51	ENSMUSG00000064358	mitochondrially encoded cytochrome c oxidase III [Source:MGI Symbol;Acc:MGI:102502]
11	mt-Atp8	1.33173e-53	1.36395	0.384	0.052	2.56677e-49	ENSMUSG00000064356	mitochondrially encoded ATP synthase 8 [Source:MGI Symbol;Acc:MGI:99926]
12	mt-Atp6	5.61819e-51	1.33512	0.587	0.184	1.08285e-46	ENSMUSG00000064357	mitochondrially encoded ATP synthase 6 [Source:MGI Symbol;Acc:MGI:99927]
13	Camk1d	2.24228e-47	0.528891	1	0.963	4.32177e-43	ENSMUSG00000039145	calcium/calmodulin-dependent protein kinase ID [Source:MGI Symbol;Acc:MGI:2442190]
14	mt-Rnr2	1.08628e-43	1.50736	0.987	0.921	2.0937e-39	ENSMUSG00000064339	mitochondrially encoded 16S rRNA [Source:MGI Symbol;Acc:MGI:102492]
15	mt-Nd6	1.18998e-43	1.0511	0.3	0.032	2.29356e-39	ENSMUSG00000064368	mitochondrially encoded NADH dehydrogenase 6 [Source:MGI Symbol;Acc:MGI:102495]
16	Atg4a	3.59155e-37	-1.31638	0.654	0.7	6.92236e-33	ENSMUSG00000079418	autophagy related 4A, cysteine peptidase [Source:MGI Symbol;Acc:MGI:2147903]
17	Gm47283	1.64703e-35	-0.959311	0.715	0.819	3.17449e-31	ENSMUSG00000096768	predicted gene, 47283 [Source:MGI Symbol;Acc:MGI:6096131]
18	Ebf1	2.20155e-30	-0.462241	0.998	0.989	4.24327e-26	ENSMUSG00000057098	early B cell factor 1 [Source:MGI Symbol;Acc:MGI:95275]
19	mt-Nd3	1.09608e-29	0.876767	0.329	0.079	2.11258e-25	ENSMUSG00000064360	mitochondrially encoded NADH dehydrogenase 3 [Source:MGI Symbol;Acc:MGI:102499]
20	Mir6236	3.3126e-27	0.444302	1	1	6.3847e-23	ENSMUSG00000098973	microRNA 6236 [Source:MGI Symbol;Acc:MGI:5530929]
21	Snhg11	1.12435e-26	0.288261	1	0.997	2.16707e-22	ENSMUSG00000044349	small nucleolar RNA host gene 11 [Source:MGI Symbol;Acc:MGI:2441845]
22	Zranb2	1.66386e-23	-0.565587	0.662	0.676	3.20693e-19	ENSMUSG00000028180	zinc finger, RAN-binding domain containing 2 [Source:MGI Symbol;Acc:MGI:1858211]
23	Firre	1.76781e-23	0.358809	0.839	0.582	3.40728e-19	ENSMUSG00000085396	functional intergenic repeating RNA element [Source:MGI Symbol;Acc:MGI:2147989]
24	Atad2b	4.20663e-21	-0.447064	0.72	0.687	8.10785e-17	ENSMUSG00000052812	ATPase family, AAA domain containing 2B [Source:MGI Symbol;Acc:MGI:2444798]
25	Nr6a1	5.65192e-20	-0.551915	0.589	0.63	1.08935e-15	ENSMUSG00000063972	nuclear receptor subfamily 6, group A, member 1 [Source:MGI Symbol;Acc:MGI:1352459]
26	Akap9	7.71932e-20	0.451139	0.788	0.543	1.48782e-15	ENSMUSG00000040407	A kinase (PRKA) anchor protein (yotiao) 9 [Source:MGI Symbol;Acc:MGI:2178217]
27	Gphn	7.98663e-20	0.380162	1	0.977	1.53934e-15	ENSMUSG00000047454	gephyrin [Source:MGI Symbol;Acc:MGI:109602]
28	Arglu1	3.12076e-19	-0.378289	0.837	0.79	6.01495e-15	ENSMUSG00000040459	arginine and glutamate rich 1 [Source:MGI Symbol;Acc:MGI:2442985]
29	Nkain2	3.70409e-19	-0.402787	0.945	0.905	7.13927e-15	ENSMUSG00000069670	Na+/K+ transporting ATPase interacting 2 [Source:MGI Symbol;Acc:MGI:1923447]
30	Ptpn9	5.48184e-19	-0.529778	0.527	0.541	1.05657e-14	ENSMUSG00000032290	protein tyrosine phosphatase, non-receptor type 9 [Source:MGI Symbol;Acc:MGI:1928376]
31	Pabpn1	6.68833e-19	-0.493192	0.525	0.546	1.28911e-14	ENSMUSG00000022194	poly(A) binding protein, nuclear 1 [Source:MGI Symbol;Acc:MGI:1859158]
32	Pafah1b1	2.37377e-18	-0.483588	0.687	0.7	4.57521e-14	ENSMUSG00000020745	platelet-activating factor acetylhydrolase, isoform 1b, subunit 1 [Source:MGI Symbol;Acc:MGI:109520]
33	Dgkz	3.22353e-18	-0.360418	0.934	0.896	6.21304e-14	ENSMUSG00000040479	diacylglycerol kinase zeta [Source:MGI Symbol;Acc:MGI:1278339]
34	Mpped2	4.17078e-18	-0.364213	0.795	0.758	8.03877e-14	ENSMUSG00000016386	metallophosphoesterase domain containing 2 [Source:MGI Symbol;Acc:MGI:1924265]
35	C78859	7.40947e-18	-0.461375	0.477	0.502	1.4281e-13	ENSMUSG00000110710	expressed sequence C78859 [Source:MGI Symbol;Acc:MGI:2142856]
36	Bicral	1.06231e-17	-0.383665	0.629	0.602	2.04749e-13	ENSMUSG00000036568	BRD4 interacting chromatin remodeling complex associated protein like [Source:MGI Symbol;Acc:MGI:2673855]
37	Klf5	1.34002e-17	-0.409823	0.644	0.614	2.58275e-13	ENSMUSG00000005148	Kruppel-like factor 5 [Source:MGI Symbol;Acc:MGI:1338056]
38	Sorbs1	1.48545e-17	-0.373603	0.784	0.763	2.86306e-13	ENSMUSG00000025006	sorbin and SH3 domain containing 1 [Source:MGI Symbol;Acc:MGI:700014]
39	Map4	1.61768e-17	-0.323977	0.759	0.715	3.11792e-13	ENSMUSG00000032479	microtubule-associated protein 4 [Source:MGI Symbol;Acc:MGI:97178]
40	Tom1l2	2.03262e-17	-0.523069	0.653	0.675	3.91767e-13	ENSMUSG00000000538	target of myb1-like 2 (chicken) [Source:MGI Symbol;Acc:MGI:2443306]
41	Smc5	2.65841e-17	0.434482	0.497	0.265	5.12383e-13	ENSMUSG00000024943	structural maintenance of chromosomes 5 [Source:MGI Symbol;Acc:MGI:2385088]
42	Sgip1	4.79947e-17	-0.340934	0.556	0.514	9.25049e-13	ENSMUSG00000028524	SH3-domain GRB2-like (endophilin) interacting protein 1 [Source:MGI Symbol;Acc:MGI:1920344]
43	Slc7a7	5.67649e-17	-0.538212	0.649	0.658	1.09409e-12	ENSMUSG00000000958	solute carrier family 7 (cationic amino acid transporter, y+ system), member 7 [Source:MGI Symbol;Acc:MGI:1337120]
44	Trim2	7.74665e-17	-0.518383	0.618	0.674	1.49309e-12	ENSMUSG00000027993	tripartite motif-containing 2 [Source:MGI Symbol;Acc:MGI:1933163]
45	Tmtc1	8.14264e-17	-0.456663	0.729	0.73	1.56941e-12	ENSMUSG00000030306	transmembrane and tetratricopeptide repeat containing 1 [Source:MGI Symbol;Acc:MGI:3039590]
46	Srpk2	8.46468e-17	-0.408565	0.735	0.724	1.63148e-12	ENSMUSG00000062604	serine/arginine-rich protein specific kinase 2 [Source:MGI Symbol;Acc:MGI:1201408]
47	Reep1	1.02866e-16	-0.43186	0.695	0.699	1.98263e-12	ENSMUSG00000052852	receptor accessory protein 1 [Source:MGI Symbol;Acc:MGI:1098827]
48	Eef1a2	1.17557e-16	-0.700609	0.342	0.439	2.26579e-12	ENSMUSG00000016349	eukaryotic translation elongation factor 1 alpha 2 [Source:MGI Symbol;Acc:MGI:1096317]
49	Mapt	1.86409e-16	-0.344578	0.947	0.936	3.59285e-12	ENSMUSG00000018411	microtubule-associated protein tau [Source:MGI Symbol;Acc:MGI:97180]
50	Myt1	3.1192e-16	0.268938	0.777	0.562	6.01194e-12	ENSMUSG00000010505	myelin transcription factor 1 [Source:MGI Symbol;Acc:MGI:1100535]
51	Rps6ka2	5.24166e-16	-0.291119	0.68	0.613	1.01028e-11	ENSMUSG00000023809	ribosomal protein S6 kinase, polypeptide 2 [Source:MGI Symbol;Acc:MGI:1342290]
52	Grina	5.58244e-16	0.280155	0.592	0.374	1.07596e-11	ENSMUSG00000022564	glutamate receptor, ionotropic, N-methyl D-aspartate-associated protein 1 (glutamate binding) [Source:MGI Symbol;Acc:MGI:1913418]
53	Mllt10	6.19934e-16	-0.346287	0.601	0.577	1.19486e-11	ENSMUSG00000026743	myeloid/lymphoid or mixed-lineage leukemia; translocated to, 10 [Source:MGI Symbol;Acc:MGI:1329038]
54	Dync1li1	6.31028e-16	-0.498944	0.527	0.563	1.21624e-11	ENSMUSG00000032435	dynein cytoplasmic 1 light intermediate chain 1 [Source:MGI Symbol;Acc:MGI:2135610]
55	Ank3	1.20425e-15	-0.264922	1	0.993	2.32107e-11	ENSMUSG00000069601	ankyrin 3, epithelial [Source:MGI Symbol;Acc:MGI:88026]
56	Gm19951	1.65097e-15	0.341604	0.965	0.855	3.18207e-11	ENSMUSG00000113136	predicted gene, 19951 [Source:MGI Symbol;Acc:MGI:5012136]
57	Ube2b	2.04981e-15	-0.488237	0.446	0.461	3.95081e-11	ENSMUSG00000020390	ubiquitin-conjugating enzyme E2B [Source:MGI Symbol;Acc:MGI:102944]
58	Atxn1	2.92611e-15	-0.374	0.819	0.802	5.63978e-11	ENSMUSG00000046876	ataxin 1 [Source:MGI Symbol;Acc:MGI:104783]
59	Prpf4b	3.74434e-15	0.399081	0.718	0.495	7.21684e-11	ENSMUSG00000021413	pre-mRNA processing factor 4B [Source:MGI Symbol;Acc:MGI:109584]
60	Dst	4.37682e-15	0.261187	0.998	0.977	8.43588e-11	ENSMUSG00000026131	dystonin [Source:MGI Symbol;Acc:MGI:104627]
61	Lix1	5.12845e-15	-0.59181	0.389	0.458	9.88457e-11	ENSMUSG00000047786	limb and CNS expressed 1 [Source:MGI Symbol;Acc:MGI:1913893]
62	Gcnt2	5.16419e-15	-0.268342	0.819	0.76	9.95346e-11	ENSMUSG00000021360	glucosaminyl (N-acetyl) transferase 2, I-branching enzyme [Source:MGI Symbol;Acc:MGI:1100870]
63	Rbfox1	5.24369e-15	-0.338518	0.991	0.973	1.01067e-10	ENSMUSG00000008658	RNA binding protein, fox-1 homolog (C. elegans) 1 [Source:MGI Symbol;Acc:MGI:1926224]
64	Camk2a	5.63295e-15	-0.367561	0.991	0.988	1.0857e-10	ENSMUSG00000024617	calcium/calmodulin-dependent protein kinase II alpha [Source:MGI Symbol;Acc:MGI:88256]
65	Rtn1	7.86801e-15	-0.330572	0.896	0.868	1.51648e-10	ENSMUSG00000021087	reticulon 1 [Source:MGI Symbol;Acc:MGI:1933947]
66	Ube2e2	1.13389e-14	-0.306259	0.812	0.755	2.18547e-10	ENSMUSG00000058317	ubiquitin-conjugating enzyme E2E 2 [Source:MGI Symbol;Acc:MGI:2384997]
67	Robo2	1.4893e-14	-0.357433	0.497	0.462	2.87047e-10	ENSMUSG00000052516	roundabout guidance receptor 2 [Source:MGI Symbol;Acc:MGI:1890110]
68	Dok6	1.54007e-14	-0.252947	0.623	0.551	2.96834e-10	ENSMUSG00000073514	docking protein 6 [Source:MGI Symbol;Acc:MGI:3639495]
69	Selenow	1.57293e-14	-0.554506	0.42	0.521	3.03166e-10	ENSMUSG00000041571	selenoprotein W [Source:MGI Symbol;Acc:MGI:1100878]
70	Ctnna2	1.91456e-14	-0.254835	0.995	0.981	3.69013e-10	ENSMUSG00000063063	catenin (cadherin associated protein), alpha 2 [Source:MGI Symbol;Acc:MGI:88275]
71	Rab40c	2.35012e-14	-0.476453	0.618	0.635	4.52963e-10	ENSMUSG00000025730	Rab40C, member RAS oncogene family [Source:MGI Symbol;Acc:MGI:2183454]
72	Garnl3	2.68291e-14	-0.300106	0.883	0.851	5.17104e-10	ENSMUSG00000038860	GTPase activating RANGAP domain-like 3 [Source:MGI Symbol;Acc:MGI:2139309]
73	Eml2	3.62971e-14	-0.315459	0.669	0.614	6.99591e-10	ENSMUSG00000040811	echinoderm microtubule associated protein like 2 [Source:MGI Symbol;Acc:MGI:1919455]
74	Cmss1	4.17982e-14	0.348618	1	1	8.05618e-10	ENSMUSG00000022748	cms small ribosomal subunit 1 [Source:MGI Symbol;Acc:MGI:1913747]
75	Lars2	5.32865e-14	0.276983	0.899	0.73	1.02704e-09	ENSMUSG00000035202	leucyl-tRNA synthetase, mitochondrial [Source:MGI Symbol;Acc:MGI:2142973]
76	Gnb4	5.54724e-14	-0.305271	0.541	0.493	1.06917e-09	ENSMUSG00000027669	guanine nucleotide binding protein (G protein), beta 4 [Source:MGI Symbol;Acc:MGI:104581]
77	Dpysl3	5.97085e-14	-0.347399	0.771	0.723	1.15082e-09	ENSMUSG00000024501	dihydropyrimidinase-like 3 [Source:MGI Symbol;Acc:MGI:1349762]
78	Dpp6	7.27538e-14	-0.261911	0.998	0.976	1.40226e-09	ENSMUSG00000061576	dipeptidylpeptidase 6 [Source:MGI Symbol;Acc:MGI:94921]
79	4732471J01Rik	9.02943e-14	-0.460614	0.413	0.439	1.74033e-09	ENSMUSG00000053714	RIKEN cDNA 4732471J01 gene [Source:MGI Symbol;Acc:MGI:3603586]
80	Svop	9.40175e-14	-0.431163	0.417	0.411	1.81209e-09	ENSMUSG00000042078	SV2 related protein [Source:MGI Symbol;Acc:MGI:1915916]
81	Aspscr1	9.73966e-14	-0.598842	0.316	0.37	1.87722e-09	ENSMUSG00000025142	alveolar soft part sarcoma chromosome region, candidate 1 (human) [Source:MGI Symbol;Acc:MGI:1916188]
82	Ano3	1.21209e-13	-0.423865	0.96	0.959	2.33619e-09	ENSMUSG00000074968	anoctamin 3 [Source:MGI Symbol;Acc:MGI:3613666]
83	Syn1	1.27017e-13	-0.38399	0.64	0.623	2.44813e-09	ENSMUSG00000037217	synapsin I [Source:MGI Symbol;Acc:MGI:98460]
84	Gm47135	1.40108e-13	-0.412644	0.38	0.39	2.70043e-09	ENSMUSG00000111837	predicted gene, 47135 [Source:MGI Symbol;Acc:MGI:6095892]
85	Map3k3	1.52876e-13	-0.342825	0.609	0.575	2.94653e-09	ENSMUSG00000020700	mitogen-activated protein kinase kinase kinase 3 [Source:MGI Symbol;Acc:MGI:1346874]
86	Rap1gap2	1.96794e-13	-0.358464	0.815	0.807	3.793e-09	ENSMUSG00000038807	RAP1 GTPase activating protein 2 [Source:MGI Symbol;Acc:MGI:3028623]
87	Rtn4	2.1967e-13	-0.35472	0.576	0.555	4.23392e-09	ENSMUSG00000020458	reticulon 4 [Source:MGI Symbol;Acc:MGI:1915835]
88	Pdzd4	2.47772e-13	-0.45249	0.499	0.519	4.77556e-09	ENSMUSG00000002006	PDZ domain containing 4 [Source:MGI Symbol;Acc:MGI:2443483]
89	Pkd1	2.6143e-13	-0.357742	0.614	0.605	5.0388e-09	ENSMUSG00000032855	polycystin 1, transient receptor potential channel interacting [Source:MGI Symbol;Acc:MGI:97603]
90	Kcnb1	2.62088e-13	-0.324038	0.572	0.55	5.05148e-09	ENSMUSG00000050556	potassium voltage gated channel, Shab-related subfamily, member 1 [Source:MGI Symbol;Acc:MGI:96666]
91	Vezt	2.83032e-13	-0.299061	0.631	0.614	5.45517e-09	ENSMUSG00000036099	vezatin, adherens junctions transmembrane protein [Source:MGI Symbol;Acc:MGI:2143698]
92	Map6	3.37128e-13	-0.324605	0.53	0.507	6.49781e-09	ENSMUSG00000055407	microtubule-associated protein 6 [Source:MGI Symbol;Acc:MGI:1201690]
93	Sf3b1	4.03767e-13	0.266316	0.607	0.41	7.78221e-09	ENSMUSG00000025982	splicing factor 3b, subunit 1 [Source:MGI Symbol;Acc:MGI:1932339]
94	Rnf157	4.97832e-13	-0.410297	0.369	0.37	9.59522e-09	ENSMUSG00000052949	ring finger protein 157 [Source:MGI Symbol;Acc:MGI:2442484]
95	Zscan26	5.65133e-13	0.343253	0.439	0.244	1.08924e-08	ENSMUSG00000022228	zinc finger and SCAN domain containing 26 [Source:MGI Symbol;Acc:MGI:3531417]
96	Nrxn2	5.6647e-13	-0.379635	0.506	0.486	1.09181e-08	ENSMUSG00000033768	neurexin II [Source:MGI Symbol;Acc:MGI:1096362]
97	4930578G10Rik	6.13128e-13	-0.281324	0.856	0.802	1.18174e-08	ENSMUSG00000054885	RIKEN cDNA 4930578G10 gene [Source:MGI Symbol;Acc:MGI:1923202]
98	Dync1i1	7.14214e-13	-0.275282	0.759	0.706	1.37658e-08	ENSMUSG00000029757	dynein cytoplasmic 1 intermediate chain 1 [Source:MGI Symbol;Acc:MGI:107743]
99	Vti1a	9.46034e-13	-0.280528	0.627	0.567	1.82339e-08	ENSMUSG00000024983	vesicle transport through interaction with t-SNAREs 1A [Source:MGI Symbol;Acc:MGI:1855699]
100	Tshz2	9.61611e-13	-0.278096	1	0.999	1.85341e-08	ENSMUSG00000047907	teashirt zinc finger family member 2 [Source:MGI Symbol;Acc:MGI:2153084]
101	Flot2	1.20756e-12	-0.340097	0.523	0.506	2.32746e-08	ENSMUSG00000061981	flotillin 2 [Source:MGI Symbol;Acc:MGI:103309]
102	Phf20	1.79329e-12	-0.338047	0.512	0.487	3.45639e-08	ENSMUSG00000038116	PHD finger protein 20 [Source:MGI Symbol;Acc:MGI:2444148]
103	Clgn	1.8965e-12	-0.306688	0.58	0.543	3.65532e-08	ENSMUSG00000002190	calmegin [Source:MGI Symbol;Acc:MGI:107472]
104	Galnt17	2.17013e-12	-0.314504	0.945	0.932	4.18272e-08	ENSMUSG00000034040	polypeptide N-acetylgalactosaminyltransferase 17 [Source:MGI Symbol;Acc:MGI:2137594]
105	Ubn2	2.21247e-12	-0.367347	0.543	0.534	4.26432e-08	ENSMUSG00000038538	ubinuclein 2 [Source:MGI Symbol;Acc:MGI:2444236]
106	Lingo2	2.31558e-12	-0.358993	0.583	0.551	4.46304e-08	ENSMUSG00000045083	leucine rich repeat and Ig domain containing 2 [Source:MGI Symbol;Acc:MGI:2442298]
107	Brd4	2.34112e-12	-0.289736	0.506	0.471	4.51227e-08	ENSMUSG00000024002	bromodomain containing 4 [Source:MGI Symbol;Acc:MGI:1888520]
108	Chka	2.6196e-12	-0.404415	0.468	0.466	5.04901e-08	ENSMUSG00000024843	choline kinase alpha [Source:MGI Symbol;Acc:MGI:107760]
109	Ssh2	2.95976e-12	-0.318613	0.484	0.461	5.70465e-08	ENSMUSG00000037926	slingshot protein phosphatase 2 [Source:MGI Symbol;Acc:MGI:2679255]
110	Ulk2	3.2953e-12	-0.350663	0.435	0.423	6.35135e-08	ENSMUSG00000004798	unc-51 like kinase 2 [Source:MGI Symbol;Acc:MGI:1352758]
111	Ktn1	4.58578e-12	0.2531	0.528	0.346	8.83864e-08	ENSMUSG00000021843	kinectin 1 [Source:MGI Symbol;Acc:MGI:109153]
112	Fam193a	4.6259e-12	-0.300473	0.558	0.526	8.91596e-08	ENSMUSG00000037210	family with sequence homology 193, member A [Source:MGI Symbol;Acc:MGI:2447768]
113	Tmcc1	4.65475e-12	-0.338622	0.647	0.627	8.97156e-08	ENSMUSG00000030126	transmembrane and coiled coil domains 1 [Source:MGI Symbol;Acc:MGI:2442368]
114	Srsf5	4.95091e-12	0.365635	0.486	0.292	9.54238e-08	ENSMUSG00000021134	serine and arginine-rich splicing factor 5 [Source:MGI Symbol;Acc:MGI:98287]
115	Akap12	5.51264e-12	-0.319029	0.795	0.763	1.06251e-07	ENSMUSG00000038587	A kinase (PRKA) anchor protein (gravin) 12 [Source:MGI Symbol;Acc:MGI:1932576]
116	Nxpe4	8.46067e-12	-0.396228	0.912	0.887	1.63071e-07	ENSMUSG00000044229	neurexophilin and PC-esterase domain family, member 4 [Source:MGI Symbol;Acc:MGI:1924792]
117	Calm1	8.64322e-12	-0.501908	0.335	0.383	1.66589e-07	ENSMUSG00000001175	calmodulin 1 [Source:MGI Symbol;Acc:MGI:88251]
118	Ank2	8.68363e-12	-0.251253	1	0.989	1.67368e-07	ENSMUSG00000032826	ankyrin 2, brain [Source:MGI Symbol;Acc:MGI:88025]
119	Zdhhc1	8.87005e-12	-0.433298	0.424	0.465	1.70961e-07	ENSMUSG00000039199	zinc finger, DHHC domain containing 1 [Source:MGI Symbol;Acc:MGI:1918046]
120	Vps13c	8.89978e-12	0.292595	0.494	0.31	1.71534e-07	ENSMUSG00000035284	vacuolar protein sorting 13C [Source:MGI Symbol;Acc:MGI:2444207]
121	Pcdh9	9.14913e-12	-0.39312	0.623	0.619	1.7634e-07	ENSMUSG00000055421	protocadherin 9 [Source:MGI Symbol;Acc:MGI:1306801]
122	Ppp1r12b	9.50435e-12	-0.291171	0.519	0.478	1.83187e-07	ENSMUSG00000073557	protein phosphatase 1, regulatory subunit 12B [Source:MGI Symbol;Acc:MGI:1916417]
123	Zfand3	1.11831e-11	-0.344874	0.561	0.539	2.15543e-07	ENSMUSG00000044477	zinc finger, AN1-type domain 3 [Source:MGI Symbol;Acc:MGI:1096572]
124	Nrg3	1.18945e-11	-0.33193	0.768	0.744	2.29255e-07	ENSMUSG00000041014	neuregulin 3 [Source:MGI Symbol;Acc:MGI:1097165]
125	Pitpna	1.26739e-11	-0.308981	0.373	0.354	2.44277e-07	ENSMUSG00000017781	phosphatidylinositol transfer protein, alpha [Source:MGI Symbol;Acc:MGI:99887]
126	Rapgef4	1.32943e-11	-0.326774	0.355	0.338	2.56235e-07	ENSMUSG00000049044	Rap guanine nucleotide exchange factor (GEF) 4 [Source:MGI Symbol;Acc:MGI:1917723]
127	Dop1b	1.55008e-11	-0.279438	0.673	0.64	2.98762e-07	ENSMUSG00000022946	DOP1 leucine zipper like protein B [Source:MGI Symbol;Acc:MGI:1917278]
128	St3gal4	1.6051e-11	-0.608191	0.362	0.446	3.09366e-07	ENSMUSG00000032038	ST3 beta-galactoside alpha-2,3-sialyltransferase 4 [Source:MGI Symbol;Acc:MGI:1316743]
129	Gm14507	1.64371e-11	-0.276213	0.704	0.656	3.16808e-07	ENSMUSG00000086122	predicted gene 14507 [Source:MGI Symbol;Acc:MGI:3705240]
130	Hsbp1l1	2.25668e-11	-0.2527	0.576	0.526	4.34952e-07	ENSMUSG00000078963	heat shock factor binding protein 1-like 1 [Source:MGI Symbol;Acc:MGI:1913505]
131	Zmym4	2.34416e-11	-0.350282	0.468	0.457	4.51814e-07	ENSMUSG00000042446	zinc finger, MYM-type 4 [Source:MGI Symbol;Acc:MGI:1915035]
132	Ksr2	2.36804e-11	-0.263471	0.784	0.728	4.56417e-07	ENSMUSG00000061578	kinase suppressor of ras 2 [Source:MGI Symbol;Acc:MGI:3610315]
133	Pdpk1	2.99643e-11	-0.336562	0.276	0.264	5.77531e-07	ENSMUSG00000024122	3-phosphoinositide dependent protein kinase 1 [Source:MGI Symbol;Acc:MGI:1338068]
134	Khdrbs2	3.13666e-11	-0.320687	0.66	0.622	6.04561e-07	ENSMUSG00000026058	KH domain containing, RNA binding, signal transduction associated 2 [Source:MGI Symbol;Acc:MGI:2159649]
135	Vcp	4.2481e-11	-0.26015	0.505	0.465	8.18779e-07	ENSMUSG00000028452	valosin containing protein [Source:MGI Symbol;Acc:MGI:99919]
136	Mir124a-1hg	4.24954e-11	-0.462973	0.41	0.474	8.19057e-07	ENSMUSG00000097545	Mir124-1 host gene (non-protein coding) [Source:MGI Symbol;Acc:MGI:2442197]
137	Fnbp1	4.67908e-11	-0.319997	0.627	0.615	9.01846e-07	ENSMUSG00000075415	formin binding protein 1 [Source:MGI Symbol;Acc:MGI:109606]
138	Pten	4.84506e-11	-0.370552	0.318	0.341	9.33836e-07	ENSMUSG00000013663	phosphatase and tensin homolog [Source:MGI Symbol;Acc:MGI:109583]
139	Pde4dip	5.27522e-11	-0.284343	0.532	0.489	1.01675e-06	ENSMUSG00000038170	phosphodiesterase 4D interacting protein (myomegalin) [Source:MGI Symbol;Acc:MGI:1891434]
140	Rbm39	5.61248e-11	-0.271392	0.821	0.795	1.08175e-06	ENSMUSG00000027620	RNA binding motif protein 39 [Source:MGI Symbol;Acc:MGI:2157953]
141	Nav1	6.24558e-11	-0.281312	0.956	0.929	1.20377e-06	ENSMUSG00000009418	neuron navigator 1 [Source:MGI Symbol;Acc:MGI:2183683]
142	Syt1	7.67987e-11	-0.254101	0.857	0.827	1.48022e-06	ENSMUSG00000035864	synaptotagmin I [Source:MGI Symbol;Acc:MGI:99667]
143	Hoxc9	8.0309e-11	-0.453937	0.355	0.385	1.54788e-06	ENSMUSG00000036139	homeobox C9 [Source:MGI Symbol;Acc:MGI:96199]
144	Ambra1	9.39587e-11	-0.340473	0.433	0.435	1.81096e-06	ENSMUSG00000040506	autophagy/beclin 1 regulator 1 [Source:MGI Symbol;Acc:MGI:2443564]
145	Txlng	9.43592e-11	-0.366383	0.256	0.258	1.81868e-06	ENSMUSG00000038344	taxilin gamma [Source:MGI Symbol;Acc:MGI:3590652]
146	Ube2r2	9.96998e-11	-0.441439	0.43	0.458	1.92161e-06	ENSMUSG00000036241	ubiquitin-conjugating enzyme E2R 2 [Source:MGI Symbol;Acc:MGI:1914865]
147	Map7d1	1.06283e-10	-0.343341	0.517	0.511	2.0485e-06	ENSMUSG00000028849	MAP7 domain containing 1 [Source:MGI Symbol;Acc:MGI:2384297]
148	Tbc1d9b	1.38736e-10	-0.508927	0.298	0.374	2.67399e-06	ENSMUSG00000036644	TBC1 domain family, member 9B [Source:MGI Symbol;Acc:MGI:1924045]
149	Gm10419	1.50431e-10	-0.504028	0.314	0.362	2.8994e-06	ENSMUSG00000072769	predicted gene 10419 [Source:MGI Symbol;Acc:MGI:3642823]
150	Med15	1.97538e-10	-0.282825	0.362	0.336	3.80735e-06	ENSMUSG00000012114	mediator complex subunit 15 [Source:MGI Symbol;Acc:MGI:2137379]
151	Spop	2.34262e-10	-0.251052	0.422	0.382	4.51516e-06	ENSMUSG00000057522	speckle-type BTB/POZ protein [Source:MGI Symbol;Acc:MGI:1343085]
152	Map7d2	2.55686e-10	-0.297407	0.477	0.449	4.92809e-06	ENSMUSG00000041020	MAP7 domain containing 2 [Source:MGI Symbol;Acc:MGI:1917474]
153	Chfr	2.62618e-10	-0.279776	0.42	0.39	5.0617e-06	ENSMUSG00000014668	checkpoint with forkhead and ring finger domains [Source:MGI Symbol;Acc:MGI:2444898]
154	Nrxn1	2.86035e-10	-0.25571	0.993	0.976	5.51304e-06	ENSMUSG00000024109	neurexin I [Source:MGI Symbol;Acc:MGI:1096391]
155	Rgmb	2.87582e-10	-0.281947	0.435	0.406	5.54286e-06	ENSMUSG00000048027	repulsive guidance molecule family member B [Source:MGI Symbol;Acc:MGI:1916049]
156	Zranb1	2.93035e-10	-0.336802	0.333	0.314	5.64795e-06	ENSMUSG00000030967	zinc finger, RAN-binding domain containing 1 [Source:MGI Symbol;Acc:MGI:106441]
157	Bicd1	3.06337e-10	-0.380766	0.439	0.439	5.90433e-06	ENSMUSG00000003452	BICD cargo adaptor 1 [Source:MGI Symbol;Acc:MGI:1101760]
158	Ptprd	3.78474e-10	-0.306693	0.576	0.545	7.29471e-06	ENSMUSG00000028399	protein tyrosine phosphatase, receptor type, D [Source:MGI Symbol;Acc:MGI:97812]
159	Adam11	3.89592e-10	-0.462792	0.338	0.375	7.50899e-06	ENSMUSG00000020926	a disintegrin and metallopeptidase domain 11 [Source:MGI Symbol;Acc:MGI:1098667]
160	1110051M20Rik	4.22496e-10	-0.304154	0.581	0.573	8.14319e-06	NA	NA
161	Dgkb	5.0899e-10	-0.59338	0.165	0.262	9.81028e-06	ENSMUSG00000036095	diacylglycerol kinase, beta [Source:MGI Symbol;Acc:MGI:2442474]
162	Kansl1	5.76457e-10	-0.25999	0.561	0.514	1.11106e-05	ENSMUSG00000018412	KAT8 regulatory NSL complex subunit 1 [Source:MGI Symbol;Acc:MGI:1923969]
163	Add1	6.06455e-10	-0.288515	0.402	0.386	1.16888e-05	ENSMUSG00000029106	adducin 1 (alpha) [Source:MGI Symbol;Acc:MGI:87918]
164	Klf13	6.38412e-10	-0.357619	0.422	0.426	1.23047e-05	ENSMUSG00000052040	Kruppel-like factor 13 [Source:MGI Symbol;Acc:MGI:1354948]
165	Dpp10	6.77861e-10	-0.305078	0.91	0.897	1.30651e-05	ENSMUSG00000036815	dipeptidylpeptidase 10 [Source:MGI Symbol;Acc:MGI:2442409]
166	Gpr45	7.85862e-10	-0.372208	0.291	0.304	1.51467e-05	ENSMUSG00000041907	G protein-coupled receptor 45 [Source:MGI Symbol;Acc:MGI:2135882]
167	Frmpd4	8.39799e-10	-0.369075	0.439	0.442	1.61863e-05	ENSMUSG00000049176	FERM and PDZ domain containing 4 [Source:MGI Symbol;Acc:MGI:3042378]
168	Gm45682	8.47807e-10	-0.26798	0.399	0.37	1.63406e-05	ENSMUSG00000110090	predicted gene 45682 [Source:MGI Symbol;Acc:MGI:5791518]
169	Trip12	8.60136e-10	-0.258405	0.576	0.547	1.65783e-05	ENSMUSG00000026219	thyroid hormone receptor interactor 12 [Source:MGI Symbol;Acc:MGI:1309481]
170	Cacnb4	1.11102e-09	-0.290151	0.369	0.357	2.14138e-05	ENSMUSG00000017412	calcium channel, voltage-dependent, beta 4 subunit [Source:MGI Symbol;Acc:MGI:103301]
171	4933424G05Rik	1.23267e-09	-0.581309	0.269	0.328	2.37584e-05	ENSMUSG00000117450	RIKEN cDNA 4933424G05 gene [Source:MGI Symbol;Acc:MGI:1921706]
172	Sbk1	1.48983e-09	-0.38361	0.442	0.433	2.8715e-05	ENSMUSG00000042978	SH3-binding kinase 1 [Source:MGI Symbol;Acc:MGI:2135937]
173	Nrf1	1.49331e-09	-0.474694	0.38	0.451	2.8782e-05	ENSMUSG00000058440	nuclear respiratory factor 1 [Source:MGI Symbol;Acc:MGI:1332235]
174	Peli1	1.52308e-09	-0.2647	0.437	0.402	2.93558e-05	ENSMUSG00000020134	pellino 1 [Source:MGI Symbol;Acc:MGI:1914495]
175	Stau2	1.58472e-09	-0.266384	0.4	0.366	3.05439e-05	ENSMUSG00000025920	staufen double-stranded RNA binding protein 2 [Source:MGI Symbol;Acc:MGI:1352508]
176	Col16a1	1.80519e-09	-0.522397	0.282	0.368	3.47933e-05	ENSMUSG00000040690	collagen, type XVI, alpha 1 [Source:MGI Symbol;Acc:MGI:1095396]
177	Mmp24	2.09109e-09	-0.357419	0.4	0.399	4.03037e-05	ENSMUSG00000027612	matrix metallopeptidase 24 [Source:MGI Symbol;Acc:MGI:1341867]
178	Pcmt1	2.3022e-09	-0.430215	0.274	0.294	4.43725e-05	ENSMUSG00000019795	protein-L-isoaspartate (D-aspartate) O-methyltransferase 1 [Source:MGI Symbol;Acc:MGI:97502]
179	Rexo2	2.336e-09	-0.380829	0.302	0.313	4.50241e-05	ENSMUSG00000032026	RNA exonuclease 2 [Source:MGI Symbol;Acc:MGI:1888981]
180	Chn1	2.65011e-09	-0.25076	0.333	0.305	5.10781e-05	ENSMUSG00000056486	chimerin 1 [Source:MGI Symbol;Acc:MGI:1915674]
181	Pcca	2.68498e-09	-0.263886	0.38	0.357	5.17503e-05	ENSMUSG00000041650	propionyl-Coenzyme A carboxylase, alpha polypeptide [Source:MGI Symbol;Acc:MGI:97499]
182	Kctd20	2.80283e-09	-0.410116	0.311	0.337	5.40218e-05	ENSMUSG00000005936	potassium channel tetramerisation domain containing 20 [Source:MGI Symbol;Acc:MGI:1914239]
183	Sfxn5	2.87442e-09	-0.352779	0.272	0.28	5.54015e-05	ENSMUSG00000033720	sideroflexin 5 [Source:MGI Symbol;Acc:MGI:2137681]
184	Pla2r1	3.01513e-09	-0.379187	0.435	0.446	5.81136e-05	ENSMUSG00000054580	phospholipase A2 receptor 1 [Source:MGI Symbol;Acc:MGI:102468]
185	Taf1d	3.53671e-09	0.349802	0.26	0.124	6.81665e-05	ENSMUSG00000031939	TATA-box binding protein associated factor, RNA polymerase I, D [Source:MGI Symbol;Acc:MGI:1922566]
186	Reep2	3.80659e-09	-0.403676	0.249	0.277	7.33683e-05	ENSMUSG00000038555	receptor accessory protein 2 [Source:MGI Symbol;Acc:MGI:2385070]
187	Gm42970	3.95562e-09	-0.360635	0.358	0.352	7.62405e-05	ENSMUSG00000106446	predicted gene 42970 [Source:MGI Symbol;Acc:MGI:5663107]
188	Syt11	4.22113e-09	-0.312655	0.441	0.434	8.1358e-05	ENSMUSG00000068923	synaptotagmin XI [Source:MGI Symbol;Acc:MGI:1859547]
189	Chd9	4.39636e-09	-0.301981	0.771	0.76	8.47354e-05	ENSMUSG00000056608	chromodomain helicase DNA binding protein 9 [Source:MGI Symbol;Acc:MGI:1924001]
190	Dlg2	4.50578e-09	-0.375705	0.413	0.417	8.68444e-05	ENSMUSG00000052572	discs large MAGUK scaffold protein 2 [Source:MGI Symbol;Acc:MGI:1344351]
191	Kcnip1	4.5771e-09	-0.313235	0.49	0.475	8.82191e-05	ENSMUSG00000053519	Kv channel-interacting protein 1 [Source:MGI Symbol;Acc:MGI:1917607]
192	Prdm10	4.67512e-09	-0.383459	0.283	0.313	9.01082e-05	ENSMUSG00000042496	PR domain containing 10 [Source:MGI Symbol;Acc:MGI:2682952]
193	Fhit	5.60032e-09	-0.299365	0.424	0.402	0.000107941	ENSMUSG00000060579	fragile histidine triad gene [Source:MGI Symbol;Acc:MGI:1277947]
194	Braf	5.98888e-09	-0.317535	0.472	0.459	0.00011543	ENSMUSG00000002413	Braf transforming gene [Source:MGI Symbol;Acc:MGI:88190]
195	Insr	6.07657e-09	-0.31892	0.293	0.284	0.00011712	ENSMUSG00000005534	insulin receptor [Source:MGI Symbol;Acc:MGI:96575]
196	Trim46	6.51084e-09	-0.302314	0.329	0.332	0.00012549	ENSMUSG00000042766	tripartite motif-containing 46 [Source:MGI Symbol;Acc:MGI:2673000]
197	1700012D14Rik	6.89619e-09	-0.506202	0.258	0.317	0.000132917	NA	NA
198	Fam193b	6.90256e-09	-0.280665	0.413	0.398	0.00013304	ENSMUSG00000021495	family with sequence similarity 193, member B [Source:MGI Symbol;Acc:MGI:2385851]
199	Ttll11	7.40373e-09	-0.276082	0.402	0.37	0.000142699	ENSMUSG00000026885	tubulin tyrosine ligase-like family, member 11 [Source:MGI Symbol;Acc:MGI:1921660]
200	Zbtb7a	7.89202e-09	-0.311739	0.358	0.36	0.000152111	ENSMUSG00000035011	zinc finger and BTB domain containing 7a [Source:MGI Symbol;Acc:MGI:1335091]
201	Zfp949	8.18534e-09	-0.37626	0.3	0.313	0.000157764	ENSMUSG00000032425	zinc finger protein 949 [Source:MGI Symbol;Acc:MGI:1918890]
202	Usp12	1.02276e-08	-0.307763	0.413	0.407	0.000197127	ENSMUSG00000029640	ubiquitin specific peptidase 12 [Source:MGI Symbol;Acc:MGI:1270128]
203	Ppp4r1l-ps	1.04533e-08	-0.276179	0.647	0.625	0.000201478	ENSMUSG00000121504	protein phosphatase 4, regulatory subunit 1-like, pseudogene [Source:NCBI gene (formerly Entrezgene);Acc:100043911]
204	Ppp4r1l-ps	1.04533e-08	-0.276179	0.647	0.625	0.000201478	ENSMUSG00000055897	protein phosphatase 4, regulatory subunit 1-like, pseudogene [Source:MGI Symbol;Acc:MGI:1924560]
205	Fkbp5	1.06682e-08	-0.502633	0.247	0.314	0.000205619	ENSMUSG00000024222	FK506 binding protein 5 [Source:MGI Symbol;Acc:MGI:104670]
206	Hcn1	1.09572e-08	-0.291181	0.327	0.316	0.00021119	ENSMUSG00000021730	hyperpolarization activated cyclic nucleotide gated potassium channel 1 [Source:MGI Symbol;Acc:MGI:1096392]
207	Nav2	1.19093e-08	-0.293489	0.393	0.39	0.000229539	ENSMUSG00000052512	neuron navigator 2 [Source:MGI Symbol;Acc:MGI:2183691]
208	Il1rapl1	1.27233e-08	-0.351641	0.846	0.854	0.000245228	ENSMUSG00000052372	interleukin 1 receptor accessory protein-like 1 [Source:MGI Symbol;Acc:MGI:2687319]
209	Scg5	1.41572e-08	-0.343072	0.278	0.297	0.000272866	ENSMUSG00000023236	secretogranin V [Source:MGI Symbol;Acc:MGI:98289]
210	Pde4c	1.69623e-08	-0.284729	0.995	0.989	0.000326931	ENSMUSG00000031842	phosphodiesterase 4C, cAMP specific [Source:MGI Symbol;Acc:MGI:99556]
211	Hhat	1.85801e-08	-0.32814	0.335	0.325	0.000358114	ENSMUSG00000037375	hedgehog acyltransferase [Source:MGI Symbol;Acc:MGI:2444681]
212	Itfg1	1.89257e-08	-0.288888	0.335	0.317	0.000364774	ENSMUSG00000031703	integrin alpha FG-GAP repeat containing 1 [Source:MGI Symbol;Acc:MGI:106419]
213	Ehmt1	1.91623e-08	-0.322377	0.437	0.443	0.000369335	ENSMUSG00000036893	euchromatic histone methyltransferase 1 [Source:MGI Symbol;Acc:MGI:1924933]
214	Gab2	2.0211e-08	-0.260221	0.57	0.541	0.000389546	ENSMUSG00000004508	growth factor receptor bound protein 2-associated protein 2 [Source:MGI Symbol;Acc:MGI:1333854]
215	Ppp2r5c	2.04114e-08	-0.341222	0.362	0.381	0.000393409	ENSMUSG00000017843	protein phosphatase 2, regulatory subunit B', gamma [Source:MGI Symbol;Acc:MGI:1349475]
216	Csnk1g1	2.09874e-08	-0.33877	0.375	0.401	0.000404512	ENSMUSG00000032384	casein kinase 1, gamma 1 [Source:MGI Symbol;Acc:MGI:2660884]
217	Rc3h2	2.64444e-08	-0.261062	0.298	0.276	0.000509689	ENSMUSG00000075376	ring finger and CCCH-type zinc finger domains 2 [Source:MGI Symbol;Acc:MGI:2442789]
218	Cerk	2.68778e-08	-0.271136	0.559	0.553	0.000518043	ENSMUSG00000035891	ceramide kinase [Source:MGI Symbol;Acc:MGI:2386052]
219	Cyp2j12	2.74802e-08	-0.361948	0.293	0.313	0.000529653	ENSMUSG00000081225	cytochrome P450, family 2, subfamily j, polypeptide 12 [Source:MGI Symbol;Acc:MGI:3717097]
220	Zfhx4	2.766e-08	0.280924	0.488	0.33	0.00053312	ENSMUSG00000025255	zinc finger homeodomain 4 [Source:MGI Symbol;Acc:MGI:2137668]
221	Nagk	2.78658e-08	-0.301883	0.263	0.269	0.000537085	ENSMUSG00000034744	N-acetylglucosamine kinase [Source:MGI Symbol;Acc:MGI:1860418]
222	Rab11fip3	2.91171e-08	-0.28258	0.373	0.36	0.000561204	ENSMUSG00000037098	RAB11 family interacting protein 3 (class II) [Source:MGI Symbol;Acc:MGI:2444431]
223	Zfr	3.43195e-08	-0.330177	0.431	0.443	0.000661475	ENSMUSG00000022201	zinc finger RNA binding protein [Source:MGI Symbol;Acc:MGI:1341890]
224	1500004A13Rik	4.3309e-08	-0.310345	0.724	0.718	0.000834737	ENSMUSG00000098912	RIKEN cDNA 1500004A13 gene [Source:MGI Symbol;Acc:MGI:2442808]
225	Tex2	4.57985e-08	-0.263032	0.413	0.399	0.000882721	ENSMUSG00000040548	testis expressed gene 2 [Source:MGI Symbol;Acc:MGI:102465]
226	Mapk1	4.70699e-08	-0.301626	0.331	0.322	0.000907226	ENSMUSG00000063358	mitogen-activated protein kinase 1 [Source:MGI Symbol;Acc:MGI:1346858]
227	Paqr5	4.82706e-08	-0.408754	0.375	0.402	0.000930368	ENSMUSG00000032278	progestin and adipoQ receptor family member V [Source:MGI Symbol;Acc:MGI:1921340]
228	Rap1gds1	4.843e-08	-0.256447	0.408	0.381	0.00093344	ENSMUSG00000028149	RAP1, GTP-GDP dissociation stimulator 1 [Source:MGI Symbol;Acc:MGI:2385189]
229	Ndst3	5.01854e-08	-0.309805	0.812	0.812	0.000967274	ENSMUSG00000027977	N-deacetylase/N-sulfotransferase (heparan glucosaminyl) 3 [Source:MGI Symbol;Acc:MGI:1932544]
230	Ncoa1	5.12557e-08	-0.271024	0.722	0.708	0.000987903	ENSMUSG00000020647	nuclear receptor coactivator 1 [Source:MGI Symbol;Acc:MGI:1276523]
231	Mras	5.40663e-08	-0.291647	0.516	0.513	0.00104207	ENSMUSG00000032470	muscle and microspikes RAS [Source:MGI Symbol;Acc:MGI:1100856]
232	Parm1	5.72381e-08	-0.263928	0.587	0.569	0.00110321	ENSMUSG00000034981	prostate androgen-regulated mucin-like protein 1 [Source:MGI Symbol;Acc:MGI:2443349]
233	Tenm4	5.97337e-08	-0.272017	0.461	0.443	0.00115131	ENSMUSG00000048078	teneurin transmembrane protein 4 [Source:MGI Symbol;Acc:MGI:2447063]
234	Tmem164	6.24697e-08	-0.312868	0.583	0.585	0.00120404	ENSMUSG00000047045	transmembrane protein 164 [Source:MGI Symbol;Acc:MGI:2148020]
235	Nt5e	6.62627e-08	-0.322046	0.475	0.477	0.00127715	ENSMUSG00000032420	5' nucleotidase, ecto [Source:MGI Symbol;Acc:MGI:99782]
236	5031425E22Rik	6.99619e-08	-0.323579	0.289	0.305	0.00134845	ENSMUSG00000073147	RIKEN cDNA 5031425E22 gene [Source:MGI Symbol;Acc:MGI:1923227]
237	Kcmf1	7.29934e-08	-0.297273	0.324	0.316	0.00140687	ENSMUSG00000055239	potassium channel modulatory factor 1 [Source:MGI Symbol;Acc:MGI:1921537]
238	Astn2	8.80297e-08	-0.268867	0.274	0.254	0.00169669	ENSMUSG00000028373	astrotactin 2 [Source:MGI Symbol;Acc:MGI:1889277]
239	Nipal3	9.44319e-08	-0.404753	0.369	0.415	0.00182008	ENSMUSG00000028803	NIPA-like domain containing 3 [Source:MGI Symbol;Acc:MGI:1921802]
240	Zc3h13	1.01235e-07	-0.309308	0.417	0.41	0.0019512	ENSMUSG00000022000	zinc finger CCCH type containing 13 [Source:MGI Symbol;Acc:MGI:1914552]
241	Wasf2	1.13286e-07	-0.354443	0.285	0.297	0.00218347	ENSMUSG00000028868	WASP family, member 2 [Source:MGI Symbol;Acc:MGI:1098641]
242	Ogdh	1.40829e-07	-0.278352	0.377	0.373	0.00271434	ENSMUSG00000020456	oxoglutarate (alpha-ketoglutarate) dehydrogenase (lipoamide) [Source:MGI Symbol;Acc:MGI:1098267]
243	Bc1	1.49416e-07	-0.274323	0.609	0.603	0.00287984	ENSMUSG00000115783	brain cytoplasmic RNA 1 [Source:MGI Symbol;Acc:MGI:104905]
244	Cdr1os	2.08217e-07	-0.267109	0.89	0.854	0.00401317	ENSMUSG00000071753	cerebellar degeneration related antigen 1, opposite strand [Source:MGI Symbol;Acc:MGI:5637821]
245	B3gnt2	2.12237e-07	-0.261288	0.446	0.442	0.00409066	ENSMUSG00000051650	UDP-GlcNAc:betaGal beta-1,3-N-acetylglucosaminyltransferase 2 [Source:MGI Symbol;Acc:MGI:1889505]
246	Mdm2	2.25137e-07	-0.284644	0.309	0.298	0.0043393	ENSMUSG00000020184	transformed mouse 3T3 cell double minute 2 [Source:MGI Symbol;Acc:MGI:96952]
247	Klhl2	2.85951e-07	-0.275083	0.333	0.336	0.00551143	ENSMUSG00000031605	kelch-like 2, Mayven [Source:MGI Symbol;Acc:MGI:1924363]
248	Ftx	3.30741e-07	-0.265709	0.314	0.282	0.0063747	ENSMUSG00000086370	Ftx transcript, Xist regulator (non-protein coding) [Source:MGI Symbol;Acc:MGI:1926128]
249	Mettl7a1	3.37168e-07	-0.369407	0.366	0.397	0.00649857	ENSMUSG00000054619	methyltransferase like 7A1 [Source:MGI Symbol;Acc:MGI:1916523]
250	Gripap1	4.79387e-07	-0.344763	0.309	0.328	0.0092397	ENSMUSG00000031153	GRIP1 associated protein 1 [Source:MGI Symbol;Acc:MGI:1859616]
251	Gm15675	5.10898e-07	-0.357577	0.386	0.427	0.00984705	ENSMUSG00000086825	predicted gene 15675 [Source:MGI Symbol;Acc:MGI:3783117]
252	Opcml	5.57223e-07	-0.25813	0.494	0.49	0.0107399	ENSMUSG00000062257	opioid binding protein/cell adhesion molecule-like [Source:MGI Symbol;Acc:MGI:97397]
253	Clk4	5.99948e-07	-0.317197	0.349	0.362	0.0115634	ENSMUSG00000020385	CDC like kinase 4 [Source:MGI Symbol;Acc:MGI:1098551]
254	Adk	6.191e-07	-0.2633	0.978	0.975	0.0119325	ENSMUSG00000039197	adenosine kinase [Source:MGI Symbol;Acc:MGI:87930]
255	Gm20139	6.25106e-07	-0.298373	0.386	0.383	0.0120483	ENSMUSG00000111052	predicted gene, 20139 [Source:MGI Symbol;Acc:MGI:5012324]
256	Trim9	8.80564e-07	-0.259871	0.364	0.357	0.016972	ENSMUSG00000021071	tripartite motif-containing 9 [Source:MGI Symbol;Acc:MGI:2137354]
257	Prpf40a	1.01677e-06	-0.262427	0.254	0.248	0.0195972	ENSMUSG00000061136	pre-mRNA processing factor 40A [Source:MGI Symbol;Acc:MGI:1860512]
258	Rrbp1	1.11165e-06	-0.436335	0.223	0.264	0.021426	ENSMUSG00000027422	ribosome binding protein 1 [Source:MGI Symbol;Acc:MGI:1932395]
259	Prr14l	1.15487e-06	-0.267096	0.362	0.353	0.022259	ENSMUSG00000054280	proline rich 14-like [Source:MGI Symbol;Acc:MGI:2443658]
260	Zmym5	1.34092e-06	-0.291003	0.331	0.336	0.0258449	ENSMUSG00000040123	zinc finger, MYM-type 5 [Source:MGI Symbol;Acc:MGI:3041170]
261	Ccnc	1.51076e-06	-0.396477	0.188	0.254	0.0291183	ENSMUSG00000028252	cyclin C [Source:MGI Symbol;Acc:MGI:1858199]
262	Tmem233	1.56451e-06	-0.275835	0.952	0.951	0.0301545	ENSMUSG00000079278	transmembrane protein 233 [Source:MGI Symbol;Acc:MGI:3651514]
263	6330411D24Rik	1.71382e-06	-0.292939	0.241	0.26	0.0330321	ENSMUSG00000110067	RIKEN cDNA 6330411D24 gene [Source:MGI Symbol;Acc:MGI:1917975]
264	Oxct1	1.74299e-06	-0.275733	0.272	0.273	0.0335945	ENSMUSG00000022186	3-oxoacid CoA transferase 1 [Source:MGI Symbol;Acc:MGI:1914291]
265	Ints1	2.00863e-06	-0.35707	0.223	0.254	0.0387143	ENSMUSG00000029547	integrator complex subunit 1 [Source:MGI Symbol;Acc:MGI:1915760]
266	Dmd	2.56404e-06	-0.394165	0.26	0.306	0.0494192	ENSMUSG00000045103	dystrophin, muscular dystrophy [Source:MGI Symbol;Acc:MGI:94909]
267	Dctn4	2.88299e-06	-0.340607	0.303	0.329	0.0555668	ENSMUSG00000024603	dynactin 4 [Source:MGI Symbol;Acc:MGI:1914915]
268	Cyb5b	3.17501e-06	-0.342627	0.241	0.274	0.0611951	ENSMUSG00000031924	cytochrome b5 type B [Source:MGI Symbol;Acc:MGI:1913677]
269	Mpp7	3.6559e-06	-0.283081	0.28	0.276	0.0704639	ENSMUSG00000057440	membrane protein, palmitoylated 7 (MAGUK p55 subfamily member 7) [Source:MGI Symbol;Acc:MGI:1922989]
270	Lrrc8c	3.75646e-06	-0.300292	0.234	0.25	0.0724019	ENSMUSG00000054720	leucine rich repeat containing 8 family, member C [Source:MGI Symbol;Acc:MGI:2140839]
271	Tnk2	3.83861e-06	-0.287525	0.254	0.256	0.0739855	ENSMUSG00000022791	tyrosine kinase, non-receptor, 2 [Source:MGI Symbol;Acc:MGI:1858308]
272	Usp7	4.09257e-06	0.261101	0.336	0.214	0.0788803	ENSMUSG00000022710	ubiquitin specific peptidase 7 [Source:MGI Symbol;Acc:MGI:2182061]
273	Apc2	4.12486e-06	-0.27778	0.322	0.314	0.0795025	ENSMUSG00000020135	APC regulator of WNT signaling pathway 2 [Source:MGI Symbol;Acc:MGI:1346052]
274	Fgfr2	5.34361e-06	-0.326589	0.303	0.318	0.102993	ENSMUSG00000030849	fibroblast growth factor receptor 2 [Source:MGI Symbol;Acc:MGI:95523]
275	Map2	5.75279e-06	-0.287118	0.25	0.254	0.110879	ENSMUSG00000015222	microtubule-associated protein 2 [Source:MGI Symbol;Acc:MGI:97175]
276	Rnf216	7.23873e-06	-0.260814	0.28	0.28	0.139519	ENSMUSG00000045078	ring finger protein 216 [Source:MGI Symbol;Acc:MGI:1344349]
277	Fxyd2	1.03514e-05	-0.27424	0.333	0.334	0.199513	ENSMUSG00000059412	FXYD domain-containing ion transport regulator 2 [Source:MGI Symbol;Acc:MGI:1195260]
278	Tmem184b	1.06555e-05	-0.265972	0.287	0.298	0.205375	ENSMUSG00000009035	transmembrane protein 184b [Source:MGI Symbol;Acc:MGI:2445179]
279	Gfra3	1.19073e-05	-0.412898	0.483	0.511	0.229502	ENSMUSG00000024366	glial cell line derived neurotrophic factor family receptor alpha 3 [Source:MGI Symbol;Acc:MGI:1201403]
280	Armc9	1.45089e-05	-0.256803	0.282	0.288	0.279645	ENSMUSG00000062590	armadillo repeat containing 9 [Source:MGI Symbol;Acc:MGI:1926045]
281	Sugp2	2.05031e-05	-0.260653	0.25	0.25	0.395178	ENSMUSG00000036054	SURP and G patch domain containing 2 [Source:MGI Symbol;Acc:MGI:2678085]
282	Mlxip	2.24474e-05	-0.348188	0.236	0.281	0.43265	ENSMUSG00000038342	MLX interacting protein [Source:MGI Symbol;Acc:MGI:2141183]
283	Pik3c2a	3.34904e-05	-0.262514	0.278	0.296	0.645494	ENSMUSG00000030660	phosphatidylinositol-4-phosphate 3-kinase catalytic subunit type 2 alpha [Source:MGI Symbol;Acc:MGI:1203729]
284	Fam222b	3.51093e-05	-0.296122	0.302	0.317	0.676696	ENSMUSG00000037750	family with sequence similarity 222, member B [Source:MGI Symbol;Acc:MGI:2384939]
285	Tcaf1	5.14679e-05	-0.263118	0.272	0.285	0.991992	ENSMUSG00000036667	TRPM8 channel-associated factor 1 [Source:MGI Symbol;Acc:MGI:1914665]
286	Nefm	5.16152e-05	-0.271649	0.254	0.253	0.994832	ENSMUSG00000022054	neurofilament, medium polypeptide [Source:MGI Symbol;Acc:MGI:97314]
287	Zfp609	5.24936e-05	-0.251921	0.329	0.333	1	ENSMUSG00000040524	zinc finger protein 609 [Source:MGI Symbol;Acc:MGI:2674092]
288	Eva1c	6.41391e-05	-0.310956	0.254	0.276	1	ENSMUSG00000039903	eva-1 homolog C (C. elegans) [Source:MGI Symbol;Acc:MGI:1918217]
289	Ap1g1	7.29671e-05	-0.285961	0.227	0.258	1	ENSMUSG00000031731	adaptor protein complex AP-1, gamma 1 subunit [Source:MGI Symbol;Acc:MGI:101919]
290	Skp1	9.50057e-05	-0.266678	0.252	0.261	1	ENSMUSG00000036309	S-phase kinase-associated protein 1 [Source:MGI Symbol;Acc:MGI:103575]
291	Dip2a	0.000111618	-0.319817	0.282	0.268	1	ENSMUSG00000020231	disco interacting protein 2 homolog A [Source:MGI Symbol;Acc:MGI:2385920]
292	Sox4	0.000144409	-0.294816	0.258	0.289	1	ENSMUSG00000076431	SRY (sex determining region Y)-box 4 [Source:MGI Symbol;Acc:MGI:98366]
293	Pld1	0.000158724	-0.266698	0.229	0.252	1	ENSMUSG00000027695	phospholipase D1 [Source:MGI Symbol;Acc:MGI:109585]
294	Sars	0.000215309	-0.281347	0.342	0.362	1	ENSMUSG00000068739	seryl-aminoacyl-tRNA synthetase [Source:MGI Symbol;Acc:MGI:102809]
295	Sync	0.000250733	-0.313717	0.225	0.261	1	ENSMUSG00000001333	syncoilin [Source:MGI Symbol;Acc:MGI:1916078]
296	Smarcc2	0.000294363	-0.260411	0.329	0.334	1	ENSMUSG00000025369	SWI/SNF related, matrix associated, actin dependent regulator of chromatin, subfamily c, member 2 [Source:MGI Symbol;Acc:MGI:1915344]
297	Gm11613	0.000386875	-0.32072	0.241	0.278	1	ENSMUSG00000085586	predicted gene 11613 [Source:MGI Symbol;Acc:MGI:3651819]
298	Snx6	0.000781984	-0.253313	0.247	0.273	1	ENSMUSG00000005656	sorting nexin 6 [Source:MGI Symbol;Acc:MGI:1919433]
299	Gm12414	0.0170566	-0.266386	0.309	0.328	1	ENSMUSG00000087378	predicted gene 12414 [Source:MGI Symbol;Acc:MGI:3650374]

## Sheet: PEP3
	gene	p_val	avg_log2FC	pct.1	pct.2	p_val_adj	gene_id	description
1	Rn18s	4.11487e-94	0.822563	1	1	7.93101e-90	NA	NA
2	mt-Rnr1	7.11193e-73	2.80953	0.952	0.569	1.37075e-68	ENSMUSG00000064337	mitochondrially encoded 12S rRNA [Source:MGI Symbol;Acc:MGI:102493]
3	mt-Nd5	1.01527e-67	2.39878	0.718	0.186	1.95683e-63	ENSMUSG00000064367	mitochondrially encoded NADH dehydrogenase 5 [Source:MGI Symbol;Acc:MGI:102496]
4	mt-Co1	5.20341e-50	1.96623	0.69	0.232	1.00291e-45	ENSMUSG00000064351	mitochondrially encoded cytochrome c oxidase I [Source:MGI Symbol;Acc:MGI:102504]
5	mt-Cytb	2.29955e-43	1.51057	0.898	0.53	4.43215e-39	ENSMUSG00000064370	mitochondrially encoded cytochrome b [Source:MGI Symbol;Acc:MGI:102501]
6	Zranb2	6.29152e-43	-0.787104	0.893	0.899	1.21263e-38	ENSMUSG00000028180	zinc finger, RAN-binding domain containing 2 [Source:MGI Symbol;Acc:MGI:1858211]
7	mt-Atp8	2.30772e-40	1.41342	0.414	0.061	4.44789e-36	ENSMUSG00000064356	mitochondrially encoded ATP synthase 8 [Source:MGI Symbol;Acc:MGI:99926]
8	mt-Nd2	2.84358e-35	1.67207	0.779	0.411	5.48072e-31	ENSMUSG00000064345	mitochondrially encoded NADH dehydrogenase 2 [Source:MGI Symbol;Acc:MGI:102500]
9	Gm47283	1.81584e-34	-0.972032	0.799	0.895	3.49984e-30	ENSMUSG00000096768	predicted gene, 47283 [Source:MGI Symbol;Acc:MGI:6096131]
10	mt-Nd4	4.67925e-33	1.23463	0.799	0.425	9.01878e-29	ENSMUSG00000064363	mitochondrially encoded NADH dehydrogenase 4 [Source:MGI Symbol;Acc:MGI:102498]
11	Selenow	1.45266e-30	-0.784043	0.678	0.733	2.79986e-26	ENSMUSG00000041571	selenoprotein W [Source:MGI Symbol;Acc:MGI:1100878]
12	mt-Nd1	2.88428e-30	1.29076	0.774	0.425	5.55915e-26	ENSMUSG00000064341	mitochondrially encoded NADH dehydrogenase 1 [Source:MGI Symbol;Acc:MGI:101787]
13	mt-Co2	2.50807e-29	1.05549	0.569	0.206	4.83406e-25	ENSMUSG00000064354	mitochondrially encoded cytochrome c oxidase II [Source:MGI Symbol;Acc:MGI:102503]
14	mt-Co3	6.0765e-28	0.949963	0.64	0.276	1.17119e-23	ENSMUSG00000064358	mitochondrially encoded cytochrome c oxidase III [Source:MGI Symbol;Acc:MGI:102502]
15	Ank2	8.98256e-26	-0.41022	1	0.994	1.7313e-21	ENSMUSG00000032826	ankyrin 2, brain [Source:MGI Symbol;Acc:MGI:88025]
16	Dync1i1	2.42368e-25	-0.60766	0.759	0.777	4.6714e-21	ENSMUSG00000029757	dynein cytoplasmic 1 intermediate chain 1 [Source:MGI Symbol;Acc:MGI:107743]
17	Bicral	3.30212e-25	-0.498442	0.673	0.634	6.36451e-21	ENSMUSG00000036568	BRD4 interacting chromatin remodeling complex associated protein like [Source:MGI Symbol;Acc:MGI:2673855]
18	mt-Nd6	4.83685e-25	0.733828	0.284	0.042	9.32254e-21	ENSMUSG00000064368	mitochondrially encoded NADH dehydrogenase 6 [Source:MGI Symbol;Acc:MGI:102495]
19	Eef1a2	6.10883e-25	-0.700866	0.515	0.591	1.17742e-20	ENSMUSG00000016349	eukaryotic translation elongation factor 1 alpha 2 [Source:MGI Symbol;Acc:MGI:1096317]
20	Rtn4	1.83267e-24	-0.476382	0.802	0.735	3.53229e-20	ENSMUSG00000020458	reticulon 4 [Source:MGI Symbol;Acc:MGI:1915835]
21	Tmem63b	2.38873e-24	-0.412044	0.754	0.687	4.60404e-20	ENSMUSG00000036026	transmembrane protein 63b [Source:MGI Symbol;Acc:MGI:2387609]
22	Mir124a-1hg	3.55297e-24	-0.57074	0.657	0.65	6.848e-20	ENSMUSG00000097545	Mir124-1 host gene (non-protein coding) [Source:MGI Symbol;Acc:MGI:2442197]
23	Atg4a	9.9812e-23	-1.04188	0.728	0.689	1.92378e-18	ENSMUSG00000079418	autophagy related 4A, cysteine peptidase [Source:MGI Symbol;Acc:MGI:2147903]
24	Calm1	3.22237e-22	-0.661708	0.566	0.643	6.2108e-18	ENSMUSG00000001175	calmodulin 1 [Source:MGI Symbol;Acc:MGI:88251]
25	mt-Atp6	7.79968e-22	0.998507	0.584	0.273	1.50331e-17	ENSMUSG00000064357	mitochondrially encoded ATP synthase 6 [Source:MGI Symbol;Acc:MGI:99927]
26	Pabpn1	8.4623e-22	-0.415176	0.853	0.788	1.63102e-17	ENSMUSG00000022194	poly(A) binding protein, nuclear 1 [Source:MGI Symbol;Acc:MGI:1859158]
27	mt-Nd3	1.71365e-21	0.914999	0.371	0.105	3.30289e-17	ENSMUSG00000064360	mitochondrially encoded NADH dehydrogenase 3 [Source:MGI Symbol;Acc:MGI:102499]
28	Svop	1.75884e-21	-0.614962	0.518	0.58	3.38999e-17	ENSMUSG00000042078	SV2 related protein [Source:MGI Symbol;Acc:MGI:1915916]
29	Camk1d	1.92271e-21	0.385465	1	0.983	3.70584e-17	ENSMUSG00000039145	calcium/calmodulin-dependent protein kinase ID [Source:MGI Symbol;Acc:MGI:2442190]
30	Trim2	1.53354e-20	-0.547034	0.848	0.851	2.95575e-16	ENSMUSG00000027993	tripartite motif-containing 2 [Source:MGI Symbol;Acc:MGI:1933163]
31	Sv2c	2.27653e-20	-0.476088	0.84	0.807	4.38779e-16	ENSMUSG00000051111	synaptic vesicle glycoprotein 2c [Source:MGI Symbol;Acc:MGI:1922459]
32	Sorbs1	2.52048e-20	-0.364687	0.909	0.849	4.85798e-16	ENSMUSG00000025006	sorbin and SH3 domain containing 1 [Source:MGI Symbol;Acc:MGI:700014]
33	Chd9	2.82386e-20	-0.364019	0.848	0.783	5.44271e-16	ENSMUSG00000056608	chromodomain helicase DNA binding protein 9 [Source:MGI Symbol;Acc:MGI:1924001]
34	Dnm1	4.82413e-20	-0.328498	0.863	0.762	9.29803e-16	ENSMUSG00000026825	dynamin 1 [Source:MGI Symbol;Acc:MGI:107384]
35	Ebf1	5.89121e-20	-0.457289	0.99	0.972	1.13547e-15	ENSMUSG00000057098	early B cell factor 1 [Source:MGI Symbol;Acc:MGI:95275]
36	Nkain2	1.18922e-19	-0.608884	0.959	0.963	2.2921e-15	ENSMUSG00000069670	Na+/K+ transporting ATPase interacting 2 [Source:MGI Symbol;Acc:MGI:1923447]
37	Rapgef4	1.7452e-19	-0.476262	0.924	0.895	3.3637e-15	ENSMUSG00000049044	Rap guanine nucleotide exchange factor (GEF) 4 [Source:MGI Symbol;Acc:MGI:1917723]
38	Rbfox2	1.80359e-19	-0.3321	0.822	0.748	3.47623e-15	ENSMUSG00000033565	RNA binding protein, fox-1 homolog (C. elegans) 2 [Source:MGI Symbol;Acc:MGI:1933973]
39	Rtn1	2.33901e-19	-0.440458	0.815	0.77	4.5082e-15	ENSMUSG00000021087	reticulon 1 [Source:MGI Symbol;Acc:MGI:1933947]
40	Phf20	2.9418e-19	-0.252849	0.647	0.54	5.67002e-15	ENSMUSG00000038116	PHD finger protein 20 [Source:MGI Symbol;Acc:MGI:2444148]
41	Rabep1	3.09039e-19	-0.298751	0.635	0.541	5.95643e-15	ENSMUSG00000020817	rabaptin, RAB GTPase binding effector protein 1 [Source:MGI Symbol;Acc:MGI:1860236]
42	C78859	3.25078e-19	-0.637725	0.454	0.567	6.26555e-15	ENSMUSG00000110710	expressed sequence C78859 [Source:MGI Symbol;Acc:MGI:2142856]
43	Ano3	3.3258e-19	-0.58388	0.888	0.901	6.41014e-15	ENSMUSG00000074968	anoctamin 3 [Source:MGI Symbol;Acc:MGI:3613666]
44	Large1	4.56009e-19	-0.424365	0.799	0.768	8.78912e-15	ENSMUSG00000004383	LARGE xylosyl- and glucuronyltransferase 1 [Source:MGI Symbol;Acc:MGI:1342270]
45	Snhg11	9.27413e-19	0.25516	1	0.998	1.7875e-14	ENSMUSG00000044349	small nucleolar RNA host gene 11 [Source:MGI Symbol;Acc:MGI:2441845]
46	Tom1l2	1.29125e-18	-0.422921	0.711	0.674	2.48876e-14	ENSMUSG00000000538	target of myb1-like 2 (chicken) [Source:MGI Symbol;Acc:MGI:2443306]
47	Rasal2	1.65753e-18	-0.474909	0.543	0.567	3.19473e-14	ENSMUSG00000070565	RAS protein activator like 2 [Source:MGI Symbol;Acc:MGI:2443881]
48	Ubash3b	1.83824e-18	-0.274003	0.863	0.753	3.54303e-14	ENSMUSG00000032020	ubiquitin associated and SH3 domain containing, B [Source:MGI Symbol;Acc:MGI:1920078]
49	Tmcc1	1.96167e-18	-0.460481	0.69	0.669	3.78092e-14	ENSMUSG00000030126	transmembrane and coiled coil domains 1 [Source:MGI Symbol;Acc:MGI:2442368]
50	Nrn1	2.53949e-18	-0.416039	0.627	0.602	4.89461e-14	ENSMUSG00000039114	neuritin 1 [Source:MGI Symbol;Acc:MGI:1915654]
51	Gab2	2.77871e-18	-0.44087	0.668	0.648	5.35569e-14	ENSMUSG00000004508	growth factor receptor bound protein 2-associated protein 2 [Source:MGI Symbol;Acc:MGI:1333854]
52	Rgs7	3.49205e-18	-0.416379	0.792	0.75	6.73057e-14	ENSMUSG00000026527	regulator of G protein signaling 7 [Source:MGI Symbol;Acc:MGI:1346089]
53	Gm16415	4.61519e-18	-0.650788	0.487	0.525	8.89532e-14	ENSMUSG00000056849	predicted pseudogene 16415 [Source:MGI Symbol;Acc:MGI:3647855]
54	S100b	6.10706e-18	-0.455087	0.551	0.495	1.17707e-13	ENSMUSG00000033208	S100 protein, beta polypeptide, neural [Source:MGI Symbol;Acc:MGI:98217]
55	Ttc14	7.48973e-18	-0.385278	0.906	0.875	1.44357e-13	ENSMUSG00000027677	tetratricopeptide repeat domain 14 [Source:MGI Symbol;Acc:MGI:1914370]
56	Prkcb	9.35594e-18	-0.335161	0.734	0.657	1.80326e-13	ENSMUSG00000052889	protein kinase C, beta [Source:MGI Symbol;Acc:MGI:97596]
57	Pcca	9.44833e-18	-0.400968	0.579	0.556	1.82107e-13	ENSMUSG00000041650	propionyl-Coenzyme A carboxylase, alpha polypeptide [Source:MGI Symbol;Acc:MGI:97499]
58	Bin1	1.26369e-17	-0.306574	0.848	0.74	2.43564e-13	ENSMUSG00000024381	bridging integrator 1 [Source:MGI Symbol;Acc:MGI:108092]
59	Zc3h13	1.30509e-17	-0.413854	0.721	0.681	2.51543e-13	ENSMUSG00000022000	zinc finger CCCH type containing 13 [Source:MGI Symbol;Acc:MGI:1914552]
60	Ppp1r12b	1.33238e-17	-0.383268	0.685	0.622	2.56803e-13	ENSMUSG00000073557	protein phosphatase 1, regulatory subunit 12B [Source:MGI Symbol;Acc:MGI:1916417]
61	Snrnp48	1.52713e-17	-0.391411	0.579	0.545	2.94338e-13	ENSMUSG00000021431	small nuclear ribonucleoprotein 48 (U11/U12) [Source:MGI Symbol;Acc:MGI:1915047]
62	Reep1	1.72276e-17	-0.485375	0.772	0.785	3.32045e-13	ENSMUSG00000052852	receptor accessory protein 1 [Source:MGI Symbol;Acc:MGI:1098827]
63	Prpf4b	1.85804e-17	0.275905	0.904	0.67	3.58119e-13	ENSMUSG00000021413	pre-mRNA processing factor 4B [Source:MGI Symbol;Acc:MGI:109584]
64	Eml2	2.55975e-17	-0.273282	0.604	0.51	4.93366e-13	ENSMUSG00000040811	echinoderm microtubule associated protein like 2 [Source:MGI Symbol;Acc:MGI:1919455]
65	Nrxn1	2.57304e-17	-0.444378	0.987	0.994	4.95927e-13	ENSMUSG00000024109	neurexin I [Source:MGI Symbol;Acc:MGI:1096391]
66	Anxa2	2.74261e-17	-0.31937	0.599	0.534	5.28611e-13	ENSMUSG00000032231	annexin A2 [Source:MGI Symbol;Acc:MGI:88246]
67	Evl	2.82956e-17	-0.399481	0.617	0.591	5.4537e-13	ENSMUSG00000021262	Ena-vasodilator stimulated phosphoprotein [Source:MGI Symbol;Acc:MGI:1194884]
68	Dpysl3	3.43509e-17	-0.367904	0.83	0.766	6.62079e-13	ENSMUSG00000024501	dihydropyrimidinase-like 3 [Source:MGI Symbol;Acc:MGI:1349762]
69	Pcmt1	3.92538e-17	-0.473231	0.398	0.411	7.56577e-13	ENSMUSG00000019795	protein-L-isoaspartate (D-aspartate) O-methyltransferase 1 [Source:MGI Symbol;Acc:MGI:97502]
70	Kcnb2	5.17962e-17	-0.436048	0.992	0.994	9.9832e-13	ENSMUSG00000092083	potassium voltage gated channel, Shab-related subfamily, member 2 [Source:MGI Symbol;Acc:MGI:99632]
71	Rps6ka2	5.2569e-17	-0.326617	0.548	0.494	1.01321e-12	ENSMUSG00000023809	ribosomal protein S6 kinase, polypeptide 2 [Source:MGI Symbol;Acc:MGI:1342290]
72	Frmd3	5.6466e-17	-0.368062	0.784	0.724	1.08833e-12	ENSMUSG00000049122	FERM domain containing 3 [Source:MGI Symbol;Acc:MGI:2442466]
73	Dync1li1	6.22286e-17	-0.449544	0.637	0.613	1.19939e-12	ENSMUSG00000032435	dynein cytoplasmic 1 light intermediate chain 1 [Source:MGI Symbol;Acc:MGI:2135610]
74	Fam193b	6.28472e-17	-0.323362	0.734	0.652	1.21132e-12	ENSMUSG00000021495	family with sequence similarity 193, member B [Source:MGI Symbol;Acc:MGI:2385851]
75	9530059O14Rik	6.42976e-17	-0.353175	0.995	0.983	1.23927e-12	ENSMUSG00000097736	RIKEN cDNA 9530059O14 gene [Source:MGI Symbol;Acc:MGI:2442421]
76	Lix1	7.02842e-17	-0.785093	0.541	0.593	1.35466e-12	ENSMUSG00000047786	limb and CNS expressed 1 [Source:MGI Symbol;Acc:MGI:1913893]
77	Slc44a1	7.76018e-17	-0.276283	0.627	0.545	1.4957e-12	ENSMUSG00000028412	solute carrier family 44, member 1 [Source:MGI Symbol;Acc:MGI:2140592]
78	Nrxn2	9.92017e-17	-0.362285	0.766	0.715	1.91201e-12	ENSMUSG00000033768	neurexin II [Source:MGI Symbol;Acc:MGI:1096362]
79	Dhx57	1.1852e-16	-0.357601	0.655	0.606	2.28435e-12	ENSMUSG00000035051	DEAH (Asp-Glu-Ala-Asp/His) box polypeptide 57 [Source:MGI Symbol;Acc:MGI:2147067]
80	Rbfox1	1.21962e-16	-0.456788	0.997	0.991	2.35069e-12	ENSMUSG00000008658	RNA binding protein, fox-1 homolog (C. elegans) 1 [Source:MGI Symbol;Acc:MGI:1926224]
81	Cdr1os	1.54612e-16	-0.50415	0.972	0.954	2.97999e-12	ENSMUSG00000071753	cerebellar degeneration related antigen 1, opposite strand [Source:MGI Symbol;Acc:MGI:5637821]
82	Snap25	1.57825e-16	-0.289449	0.716	0.635	3.04192e-12	ENSMUSG00000027273	synaptosomal-associated protein 25 [Source:MGI Symbol;Acc:MGI:98331]
83	Rbm39	1.75171e-16	-0.371901	0.858	0.808	3.37625e-12	ENSMUSG00000027620	RNA binding motif protein 39 [Source:MGI Symbol;Acc:MGI:2157953]
84	Adam11	2.24424e-16	-0.391932	0.845	0.768	4.32555e-12	ENSMUSG00000020926	a disintegrin and metallopeptidase domain 11 [Source:MGI Symbol;Acc:MGI:1098667]
85	Zdhhc1	2.52321e-16	-0.468292	0.543	0.573	4.86323e-12	ENSMUSG00000039199	zinc finger, DHHC domain containing 1 [Source:MGI Symbol;Acc:MGI:1918046]
86	Pitpnc1	2.69467e-16	-0.286017	0.794	0.72	5.19371e-12	ENSMUSG00000040430	phosphatidylinositol transfer protein, cytoplasmic 1 [Source:MGI Symbol;Acc:MGI:1919045]
87	Dop1b	2.99011e-16	-0.322462	0.769	0.722	5.76313e-12	ENSMUSG00000022946	DOP1 leucine zipper like protein B [Source:MGI Symbol;Acc:MGI:1917278]
88	Arglu1	3.20437e-16	-0.469257	0.916	0.919	6.1761e-12	ENSMUSG00000040459	arginine and glutamate rich 1 [Source:MGI Symbol;Acc:MGI:2442985]
89	Gabbr1	4.66729e-16	-0.394618	0.594	0.567	8.99573e-12	ENSMUSG00000024462	gamma-aminobutyric acid (GABA) B receptor, 1 [Source:MGI Symbol;Acc:MGI:1860139]
90	Mdm2	5.48361e-16	-0.317216	0.447	0.394	1.05691e-11	ENSMUSG00000020184	transformed mouse 3T3 cell double minute 2 [Source:MGI Symbol;Acc:MGI:96952]
91	Ints1	7.07232e-16	-0.257016	0.523	0.433	1.36312e-11	ENSMUSG00000029547	integrator complex subunit 1 [Source:MGI Symbol;Acc:MGI:1915760]
92	Chd3	7.66584e-16	-0.277058	0.472	0.4	1.47751e-11	ENSMUSG00000018474	chromodomain helicase DNA binding protein 3 [Source:MGI Symbol;Acc:MGI:1344395]
93	Camk2a	8.22975e-16	-0.455611	0.82	0.803	1.5862e-11	ENSMUSG00000024617	calcium/calmodulin-dependent protein kinase II alpha [Source:MGI Symbol;Acc:MGI:88256]
94	Lims1	9.1999e-16	-0.390045	0.579	0.534	1.77319e-11	ENSMUSG00000019920	LIM and senescent cell antigen-like domains 1 [Source:MGI Symbol;Acc:MGI:1195263]
95	Cacnb4	9.58048e-16	-0.39694	0.865	0.834	1.84654e-11	ENSMUSG00000017412	calcium channel, voltage-dependent, beta 4 subunit [Source:MGI Symbol;Acc:MGI:103301]
96	Csmd2	1.00381e-15	-0.403572	0.962	0.937	1.93475e-11	ENSMUSG00000028804	CUB and Sushi multiple domains 2 [Source:MGI Symbol;Acc:MGI:2386401]
97	Akap12	1.0108e-15	-0.3574	0.718	0.661	1.94822e-11	ENSMUSG00000038587	A kinase (PRKA) anchor protein (gravin) 12 [Source:MGI Symbol;Acc:MGI:1932576]
98	Gm10419	1.01272e-15	-0.441547	0.505	0.501	1.95192e-11	ENSMUSG00000072769	predicted gene 10419 [Source:MGI Symbol;Acc:MGI:3642823]
99	Mapt	1.01969e-15	-0.364843	0.987	0.98	1.96535e-11	ENSMUSG00000018411	microtubule-associated protein tau [Source:MGI Symbol;Acc:MGI:97180]
100	Gm1976	1.04328e-15	-0.336981	0.703	0.635	2.01081e-11	ENSMUSG00000066057	predicted gene 1976 [Source:MGI Symbol;Acc:MGI:3780145]
101	Atraid	1.21802e-15	-0.366786	0.462	0.427	2.34761e-11	ENSMUSG00000013622	all-trans retinoic acid induced differentiation factor [Source:MGI Symbol;Acc:MGI:1918918]
102	Sars	1.30817e-15	-0.416296	0.556	0.532	2.52137e-11	ENSMUSG00000068739	seryl-aminoacyl-tRNA synthetase [Source:MGI Symbol;Acc:MGI:102809]
103	Pacsin1	1.39653e-15	-0.30327	0.629	0.549	2.69168e-11	ENSMUSG00000040276	protein kinase C and casein kinase substrate in neurons 1 [Source:MGI Symbol;Acc:MGI:1345181]
104	Firre	1.69419e-15	0.281117	0.825	0.582	3.26538e-11	ENSMUSG00000085396	functional intergenic repeating RNA element [Source:MGI Symbol;Acc:MGI:2147989]
105	Zc2hc1a	1.87523e-15	-0.426088	0.536	0.527	3.61432e-11	ENSMUSG00000043542	zinc finger, C2HC-type containing 1A [Source:MGI Symbol;Acc:MGI:1914556]
106	Hnrnpm	1.98026e-15	0.281889	0.751	0.499	3.81674e-11	ENSMUSG00000059208	heterogeneous nuclear ribonucleoprotein M [Source:MGI Symbol;Acc:MGI:1926465]
107	Galnt13	2.02749e-15	-0.371258	0.942	0.902	3.90779e-11	ENSMUSG00000060988	polypeptide N-acetylgalactosaminyltransferase 13 [Source:MGI Symbol;Acc:MGI:2139447]
108	Syn1	2.05597e-15	-0.37554	0.739	0.702	3.96268e-11	ENSMUSG00000037217	synapsin I [Source:MGI Symbol;Acc:MGI:98460]
109	Ddx24	2.06043e-15	-0.485749	0.64	0.643	3.97127e-11	ENSMUSG00000041645	DEAD box helicase 24 [Source:MGI Symbol;Acc:MGI:1351337]
110	Stau2	2.41047e-15	-0.329179	0.668	0.621	4.64594e-11	ENSMUSG00000025920	staufen double-stranded RNA binding protein 2 [Source:MGI Symbol;Acc:MGI:1352508]
111	Gm47135	2.42259e-15	-0.552197	0.487	0.552	4.6693e-11	ENSMUSG00000111837	predicted gene, 47135 [Source:MGI Symbol;Acc:MGI:6095892]
112	Map4	2.49591e-15	-0.343757	0.855	0.818	4.81062e-11	ENSMUSG00000032479	microtubule-associated protein 4 [Source:MGI Symbol;Acc:MGI:97178]
113	Jmjd1c	2.6898e-15	-0.378803	0.741	0.696	5.18432e-11	ENSMUSG00000037876	jumonji domain containing 1C [Source:MGI Symbol;Acc:MGI:1918614]
114	Rgs11	2.96268e-15	-0.29944	0.538	0.462	5.71026e-11	ENSMUSG00000024186	regulator of G-protein signaling 11 [Source:MGI Symbol;Acc:MGI:1354739]
115	A830018L16Rik	3.05162e-15	-0.437371	0.937	0.936	5.88169e-11	ENSMUSG00000057715	RIKEN cDNA A830018L16 gene [Source:MGI Symbol;Acc:MGI:2444149]
116	Nebl	3.39926e-15	-0.414196	0.718	0.711	6.55174e-11	ENSMUSG00000053702	nebulette [Source:MGI Symbol;Acc:MGI:1921353]
117	CT010467.1	4.24679e-15	0.254571	0.5	0.269	8.18526e-11	NA	NA
118	Mamld1	4.63155e-15	-0.293991	0.442	0.381	8.92684e-11	ENSMUSG00000059401	mastermind-like domain containing 1 [Source:MGI Symbol;Acc:MGI:3045303]
119	Tmtc1	5.65288e-15	-0.392167	0.784	0.729	1.08954e-10	ENSMUSG00000030306	transmembrane and tetratricopeptide repeat containing 1 [Source:MGI Symbol;Acc:MGI:3039590]
120	Tcf25	6.19539e-15	-0.272071	0.754	0.67	1.1941e-10	ENSMUSG00000001472	transcription factor 25 (basic helix-loop-helix) [Source:MGI Symbol;Acc:MGI:1914105]
121	Atrnl1	6.6032e-15	-0.418824	0.937	0.924	1.2727e-10	ENSMUSG00000054843	attractin like 1 [Source:MGI Symbol;Acc:MGI:2147749]
122	Srrm3	6.96176e-15	-0.274037	0.777	0.694	1.34181e-10	ENSMUSG00000039860	serine/arginine repetitive matrix 3 [Source:MGI Symbol;Acc:MGI:1920309]
123	Wipf1	7.26197e-15	-0.350295	0.627	0.573	1.39967e-10	ENSMUSG00000075284	WAS/WASL interacting protein family, member 1 [Source:MGI Symbol;Acc:MGI:2178801]
124	Kif5b	8.59755e-15	-0.292193	0.789	0.715	1.65709e-10	ENSMUSG00000006740	kinesin family member 5B [Source:MGI Symbol;Acc:MGI:1098268]
125	Gpatch8	1.20965e-14	-0.305383	0.787	0.716	2.33149e-10	ENSMUSG00000034621	G patch domain containing 8 [Source:MGI Symbol;Acc:MGI:1918667]
126	Elavl3	1.25371e-14	-0.331768	0.883	0.823	2.41639e-10	ENSMUSG00000003410	ELAV like RNA binding protein 3 [Source:MGI Symbol;Acc:MGI:109157]
127	Nav2	1.28829e-14	-0.34055	0.802	0.775	2.48305e-10	ENSMUSG00000052512	neuron navigator 2 [Source:MGI Symbol;Acc:MGI:2183691]
128	Arhgap39	1.36038e-14	-0.251938	0.581	0.503	2.62199e-10	ENSMUSG00000033697	Rho GTPase activating protein 39 [Source:MGI Symbol;Acc:MGI:107858]
129	Ctnnd2	1.48629e-14	-0.306188	0.706	0.646	2.86467e-10	ENSMUSG00000022240	catenin (cadherin associated protein), delta 2 [Source:MGI Symbol;Acc:MGI:1195966]
130	Aspscr1	1.96506e-14	-0.67125	0.355	0.494	3.78746e-10	ENSMUSG00000025142	alveolar soft part sarcoma chromosome region, candidate 1 (human) [Source:MGI Symbol;Acc:MGI:1916188]
131	Apba1	2.27223e-14	-0.267938	0.766	0.672	4.37949e-10	ENSMUSG00000024897	amyloid beta (A4) precursor protein binding, family A, member 1 [Source:MGI Symbol;Acc:MGI:1860297]
132	Tanc2	2.38376e-14	-0.314678	0.787	0.738	4.59447e-10	ENSMUSG00000053580	tetratricopeptide repeat, ankyrin repeat and coiled-coil containing 2 [Source:MGI Symbol;Acc:MGI:2444121]
133	Zfp385b	2.57452e-14	-0.352666	0.548	0.499	4.96213e-10	ENSMUSG00000027016	zinc finger protein 385B [Source:MGI Symbol;Acc:MGI:2444734]
134	Dlg2	3.15737e-14	-0.48171	0.652	0.648	6.08552e-10	ENSMUSG00000052572	discs large MAGUK scaffold protein 2 [Source:MGI Symbol;Acc:MGI:1344351]
135	Limk1	3.19887e-14	-0.263887	0.447	0.376	6.1655e-10	ENSMUSG00000029674	LIM-domain containing, protein kinase [Source:MGI Symbol;Acc:MGI:104572]
136	Arfgef2	3.21364e-14	-0.291489	0.591	0.54	6.19397e-10	ENSMUSG00000074582	ADP-ribosylation factor guanine nucleotide-exchange factor 2 (brefeldin A-inhibited) [Source:MGI Symbol;Acc:MGI:2139354]
137	Map7d2	4.0419e-14	-0.462222	0.843	0.853	7.79035e-10	ENSMUSG00000041020	MAP7 domain containing 2 [Source:MGI Symbol;Acc:MGI:1917474]
138	Ube2e2	4.11085e-14	-0.368181	0.906	0.875	7.92324e-10	ENSMUSG00000058317	ubiquitin-conjugating enzyme E2E 2 [Source:MGI Symbol;Acc:MGI:2384997]
139	Dgki	4.22017e-14	-0.277118	0.893	0.785	8.13396e-10	ENSMUSG00000038665	diacylglycerol kinase, iota [Source:MGI Symbol;Acc:MGI:2443430]
140	Lmf1	4.25563e-14	-0.536414	0.297	0.368	8.2023e-10	ENSMUSG00000002279	lipase maturation factor 1 [Source:MGI Symbol;Acc:MGI:1923733]
141	Mllt10	4.27559e-14	-0.27261	0.645	0.571	8.24077e-10	ENSMUSG00000026743	myeloid/lymphoid or mixed-lineage leukemia; translocated to, 10 [Source:MGI Symbol;Acc:MGI:1329038]
142	Wwox	4.42616e-14	-0.294591	0.698	0.628	8.53097e-10	ENSMUSG00000004637	WW domain-containing oxidoreductase [Source:MGI Symbol;Acc:MGI:1931237]
143	Sgcd	4.46888e-14	-0.376182	0.911	0.871	8.61332e-10	ENSMUSG00000020354	sarcoglycan, delta (dystrophin-associated glycoprotein) [Source:MGI Symbol;Acc:MGI:1346525]
144	Grm7	4.74535e-14	-0.389927	0.975	0.971	9.14618e-10	ENSMUSG00000056755	glutamate receptor, metabotropic 7 [Source:MGI Symbol;Acc:MGI:1351344]
145	Tshz2	5.26871e-14	-0.393373	0.99	0.978	1.01549e-09	ENSMUSG00000047907	teashirt zinc finger family member 2 [Source:MGI Symbol;Acc:MGI:2153084]
146	Stmn2	5.34318e-14	-0.319087	0.769	0.707	1.02984e-09	ENSMUSG00000027500	stathmin-like 2 [Source:MGI Symbol;Acc:MGI:98241]
147	Macrod2	5.77947e-14	-0.33669	0.952	0.93	1.11394e-09	ENSMUSG00000068205	mono-ADP ribosylhydrolase 2 [Source:MGI Symbol;Acc:MGI:1920149]
148	Prkn	5.89382e-14	-0.258377	0.914	0.855	1.13598e-09	ENSMUSG00000023826	parkin RBR E3 ubiquitin protein ligase [Source:MGI Symbol;Acc:MGI:1355296]
149	Map6	5.9881e-14	-0.275634	0.678	0.61	1.15415e-09	ENSMUSG00000055407	microtubule-associated protein 6 [Source:MGI Symbol;Acc:MGI:1201690]
150	Hs3st5	6.08204e-14	-0.34825	0.898	0.847	1.17225e-09	ENSMUSG00000044499	heparan sulfate (glucosamine) 3-O-sulfotransferase 5 [Source:MGI Symbol;Acc:MGI:2441996]
151	4732471J01Rik	6.54735e-14	-0.402484	0.698	0.659	1.26194e-09	ENSMUSG00000053714	RIKEN cDNA 4732471J01 gene [Source:MGI Symbol;Acc:MGI:3603586]
152	Kcnq2	6.89398e-14	-0.338323	0.86	0.805	1.32875e-09	ENSMUSG00000016346	potassium voltage-gated channel, subfamily Q, member 2 [Source:MGI Symbol;Acc:MGI:1309503]
153	Adam19	6.96088e-14	-0.288597	0.472	0.424	1.34164e-09	ENSMUSG00000011256	a disintegrin and metallopeptidase domain 19 (meltrin beta) [Source:MGI Symbol;Acc:MGI:105377]
154	Chka	6.97762e-14	-0.348374	0.645	0.575	1.34487e-09	ENSMUSG00000024843	choline kinase alpha [Source:MGI Symbol;Acc:MGI:107760]
155	Fam172a	7.01301e-14	-0.294692	0.683	0.608	1.35169e-09	ENSMUSG00000064138	family with sequence similarity 172, member A [Source:MGI Symbol;Acc:MGI:1915925]
156	Fermt2	7.03105e-14	-0.369775	0.47	0.451	1.35516e-09	ENSMUSG00000037712	fermitin family member 2 [Source:MGI Symbol;Acc:MGI:2385001]
157	Fhit	7.32611e-14	-0.29818	0.543	0.492	1.41203e-09	ENSMUSG00000060579	fragile histidine triad gene [Source:MGI Symbol;Acc:MGI:1277947]
158	Ptpn9	7.33302e-14	-0.538249	0.464	0.505	1.41337e-09	ENSMUSG00000032290	protein tyrosine phosphatase, non-receptor type 9 [Source:MGI Symbol;Acc:MGI:1928376]
159	Dnm3	7.37717e-14	-0.282244	0.855	0.788	1.42187e-09	ENSMUSG00000040265	dynamin 3 [Source:MGI Symbol;Acc:MGI:1341299]
160	Pbrm1	7.57392e-14	-0.267094	0.617	0.54	1.4598e-09	ENSMUSG00000042323	polybromo 1 [Source:MGI Symbol;Acc:MGI:1923998]
161	Sbk1	8.09138e-14	-0.376499	0.431	0.427	1.55953e-09	ENSMUSG00000042978	SH3-binding kinase 1 [Source:MGI Symbol;Acc:MGI:2135937]
162	Smg6	8.56868e-14	-0.349514	0.391	0.366	1.65153e-09	ENSMUSG00000038290	SMG6 nonsense mediated mRNA decay factor [Source:MGI Symbol;Acc:MGI:2144117]
163	Ehmt1	1.05994e-13	-0.298305	0.665	0.606	2.04293e-09	ENSMUSG00000036893	euchromatic histone methyltransferase 1 [Source:MGI Symbol;Acc:MGI:1924933]
164	Dnmt3a	1.18976e-13	-0.279222	0.726	0.661	2.29314e-09	ENSMUSG00000020661	DNA methyltransferase 3A [Source:MGI Symbol;Acc:MGI:1261827]
165	Ppp2r2b	1.19618e-13	-0.418325	0.825	0.799	2.30552e-09	ENSMUSG00000024500	protein phosphatase 2, regulatory subunit B, beta [Source:MGI Symbol;Acc:MGI:1920180]
166	Pdzd4	1.20069e-13	-0.274254	0.505	0.431	2.31422e-09	ENSMUSG00000002006	PDZ domain containing 4 [Source:MGI Symbol;Acc:MGI:2443483]
167	Pafah1b1	1.20606e-13	-0.313221	0.769	0.702	2.32457e-09	ENSMUSG00000020745	platelet-activating factor acetylhydrolase, isoform 1b, subunit 1 [Source:MGI Symbol;Acc:MGI:109520]
168	Kcnt1	1.21609e-13	-0.31028	0.772	0.696	2.34389e-09	ENSMUSG00000058740	potassium channel, subfamily T, member 1 [Source:MGI Symbol;Acc:MGI:1924627]
169	Airn	1.29759e-13	-0.484923	0.863	0.869	2.50098e-09	ENSMUSG00000078247	antisense Igf2r RNA [Source:MGI Symbol;Acc:MGI:1353471]
170	Nrg3	1.42461e-13	-0.386413	0.985	0.985	2.74579e-09	ENSMUSG00000041014	neuregulin 3 [Source:MGI Symbol;Acc:MGI:1097165]
171	Ankrd12	1.56114e-13	-0.340649	0.881	0.845	3.00893e-09	ENSMUSG00000034647	ankyrin repeat domain 12 [Source:MGI Symbol;Acc:MGI:1914357]
172	Bicd1	1.6229e-13	-0.317188	0.622	0.584	3.12798e-09	ENSMUSG00000003452	BICD cargo adaptor 1 [Source:MGI Symbol;Acc:MGI:1101760]
173	Nefh	1.80527e-13	-0.391783	0.533	0.512	3.47948e-09	ENSMUSG00000020396	neurofilament, heavy polypeptide [Source:MGI Symbol;Acc:MGI:97309]
174	Agbl4	1.83588e-13	-0.371385	0.815	0.794	3.53847e-09	ENSMUSG00000061298	ATP/GTP binding protein-like 4 [Source:MGI Symbol;Acc:MGI:1918244]
175	C77080	1.85357e-13	-0.327852	0.312	0.3	3.57258e-09	ENSMUSG00000050390	expressed sequence C77080 [Source:MGI Symbol;Acc:MGI:2140651]
176	Phc2	2.11529e-13	-0.269713	0.543	0.466	4.07701e-09	ENSMUSG00000028796	polyhomeotic 2 [Source:MGI Symbol;Acc:MGI:1860454]
177	Glg1	2.26953e-13	-0.408992	0.627	0.615	4.37429e-09	ENSMUSG00000003316	golgi apparatus protein 1 [Source:MGI Symbol;Acc:MGI:104967]
178	Kcnc3	2.44031e-13	-0.317449	0.571	0.532	4.70346e-09	ENSMUSG00000062785	potassium voltage gated channel, Shaw-related subfamily, member 3 [Source:MGI Symbol;Acc:MGI:96669]
179	Ggnbp2	2.75745e-13	-0.283605	0.744	0.678	5.3147e-09	ENSMUSG00000020530	gametogenetin binding protein 2 [Source:MGI Symbol;Acc:MGI:2387356]
180	Slc4a3	2.84549e-13	-0.352956	0.536	0.514	5.48439e-09	ENSMUSG00000006576	solute carrier family 4 (anion exchanger), member 3 [Source:MGI Symbol;Acc:MGI:109350]
181	Dgkb	3.04163e-13	-0.640237	0.404	0.506	5.86244e-09	ENSMUSG00000036095	diacylglycerol kinase, beta [Source:MGI Symbol;Acc:MGI:2442474]
182	Map2k2	3.28088e-13	-0.374531	0.322	0.328	6.32357e-09	ENSMUSG00000035027	mitogen-activated protein kinase kinase 2 [Source:MGI Symbol;Acc:MGI:1346867]
183	Kcnb1	4.00081e-13	-0.324186	0.817	0.755	7.71115e-09	ENSMUSG00000050556	potassium voltage gated channel, Shab-related subfamily, member 1 [Source:MGI Symbol;Acc:MGI:96666]
184	Tet3	4.23486e-13	-0.297542	0.437	0.383	8.16226e-09	ENSMUSG00000034832	tet methylcytosine dioxygenase 3 [Source:MGI Symbol;Acc:MGI:2446229]
185	Nfat5	4.3976e-13	-0.253961	0.609	0.532	8.47594e-09	ENSMUSG00000003847	nuclear factor of activated T cells 5 [Source:MGI Symbol;Acc:MGI:1859333]
186	Gripap1	4.45122e-13	-0.506855	0.569	0.617	8.57929e-09	ENSMUSG00000031153	GRIP1 associated protein 1 [Source:MGI Symbol;Acc:MGI:1859616]
187	Ccdc85a	4.5748e-13	-0.370629	0.66	0.63	8.81748e-09	ENSMUSG00000032878	coiled-coil domain containing 85A [Source:MGI Symbol;Acc:MGI:2445069]
188	Pirt	4.72558e-13	-0.323831	0.731	0.7	9.10809e-09	ENSMUSG00000048070	phosphoinositide-interacting regulator of transient receptor potential channels [Source:MGI Symbol;Acc:MGI:2443635]
189	Scaf8	4.72937e-13	-0.255302	0.599	0.541	9.11539e-09	ENSMUSG00000046201	SR-related CTD-associated factor 8 [Source:MGI Symbol;Acc:MGI:1925212]
190	Pakap	4.84309e-13	-0.340377	0.662	0.599	9.33458e-09	ENSMUSG00000090053	paralemmin A kinase anchor protein [Source:MGI Symbol;Acc:MGI:5141924]
191	Pakap	4.84309e-13	-0.340377	0.662	0.599	9.33458e-09	ENSMUSG00000089945	paralemmin A kinase anchor protein [Source:MGI Symbol;Acc:MGI:5141924]
192	Pakap	4.84309e-13	-0.340377	0.662	0.599	9.33458e-09	ENSMUSG00000038729	paralemmin A kinase anchor protein [Source:MGI Symbol;Acc:MGI:5141924]
193	Klf7	5.29214e-13	-0.252054	0.789	0.707	1.02001e-08	ENSMUSG00000025959	Kruppel-like factor 7 (ubiquitous) [Source:MGI Symbol;Acc:MGI:1935151]
194	Trpc7	5.53157e-13	-0.530613	0.32	0.37	1.06615e-08	ENSMUSG00000021541	transient receptor potential cation channel, subfamily C, member 7 [Source:MGI Symbol;Acc:MGI:1349470]
195	Tenm4	6.39361e-13	-0.308695	0.734	0.68	1.2323e-08	ENSMUSG00000048078	teneurin transmembrane protein 4 [Source:MGI Symbol;Acc:MGI:2447063]
196	Sfxn5	7.45316e-13	-0.270234	0.5	0.462	1.43652e-08	ENSMUSG00000033720	sideroflexin 5 [Source:MGI Symbol;Acc:MGI:2137681]
197	Mir99ahg	8.04109e-13	-0.450204	0.698	0.669	1.54984e-08	ENSMUSG00000090386	Mir99a and Mirlet7c-1 host gene (non-protein coding) [Source:MGI Symbol;Acc:MGI:1919929]
198	Smchd1	8.93012e-13	-0.281806	0.325	0.291	1.72119e-08	ENSMUSG00000024054	SMC hinge domain containing 1 [Source:MGI Symbol;Acc:MGI:1921605]
199	Atl3	9.45437e-13	-0.371961	0.475	0.468	1.82224e-08	ENSMUSG00000024759	atlastin GTPase 3 [Source:MGI Symbol;Acc:MGI:1924270]
200	Osbpl3	9.60866e-13	-0.325857	0.957	0.917	1.85197e-08	ENSMUSG00000029822	oxysterol binding protein-like 3 [Source:MGI Symbol;Acc:MGI:1918970]
201	Khdrbs2	9.89126e-13	-0.563288	0.916	0.952	1.90644e-08	ENSMUSG00000026058	KH domain containing, RNA binding, signal transduction associated 2 [Source:MGI Symbol;Acc:MGI:2159649]
202	Chfr	1.00032e-12	-0.271722	0.53	0.475	1.92802e-08	ENSMUSG00000014668	checkpoint with forkhead and ring finger domains [Source:MGI Symbol;Acc:MGI:2444898]
203	Wdr26	1.12608e-12	-0.295575	0.497	0.46	2.17041e-08	ENSMUSG00000038733	WD repeat domain 26 [Source:MGI Symbol;Acc:MGI:1923825]
204	Hivep3	1.3146e-12	-0.275784	0.751	0.687	2.53376e-08	ENSMUSG00000028634	human immunodeficiency virus type I enhancer binding protein 3 [Source:MGI Symbol;Acc:MGI:106589]
205	Chl1	1.40326e-12	-0.407497	0.726	0.722	2.70464e-08	ENSMUSG00000030077	cell adhesion molecule L1-like [Source:MGI Symbol;Acc:MGI:1098266]
206	Insr	1.84413e-12	-0.345332	0.454	0.451	3.55437e-08	ENSMUSG00000005534	insulin receptor [Source:MGI Symbol;Acc:MGI:96575]
207	Trim67	2.00352e-12	-0.309892	0.381	0.352	3.86159e-08	ENSMUSG00000036913	tripartite motif-containing 67 [Source:MGI Symbol;Acc:MGI:3045323]
208	Czib	2.01027e-12	-0.50631	0.246	0.311	3.87459e-08	ENSMUSG00000028608	CXXC motif containing zinc binding protein [Source:MGI Symbol;Acc:MGI:1921348]
209	Capn2	2.08377e-12	-0.346424	0.652	0.61	4.01627e-08	ENSMUSG00000026509	calpain 2 [Source:MGI Symbol;Acc:MGI:88264]
210	Kazn	2.11259e-12	-0.305611	0.69	0.648	4.07181e-08	ENSMUSG00000040606	kazrin, periplakin interacting protein [Source:MGI Symbol;Acc:MGI:1918779]
211	Kctd20	2.38506e-12	-0.490087	0.36	0.425	4.59697e-08	ENSMUSG00000005936	potassium channel tetramerisation domain containing 20 [Source:MGI Symbol;Acc:MGI:1914239]
212	Clvs1	2.45071e-12	-0.283564	0.386	0.341	4.7235e-08	ENSMUSG00000041216	clavesin 1 [Source:MGI Symbol;Acc:MGI:1921688]
213	Scg5	2.54538e-12	-0.279572	0.563	0.512	4.90596e-08	ENSMUSG00000023236	secretogranin V [Source:MGI Symbol;Acc:MGI:98289]
214	Dlg4	2.5816e-12	-0.301458	0.317	0.291	4.97577e-08	ENSMUSG00000020886	discs large MAGUK scaffold protein 4 [Source:MGI Symbol;Acc:MGI:1277959]
215	Lsamp	2.67901e-12	-0.317905	0.997	0.982	5.16353e-08	ENSMUSG00000061080	limbic system-associated membrane protein [Source:MGI Symbol;Acc:MGI:1261760]
216	Smpd3	2.68175e-12	-0.38085	0.769	0.729	5.16881e-08	ENSMUSG00000031906	sphingomyelin phosphodiesterase 3, neutral [Source:MGI Symbol;Acc:MGI:1927578]
217	Nrf1	3.11542e-12	-0.405213	0.439	0.424	6.00467e-08	ENSMUSG00000058440	nuclear respiratory factor 1 [Source:MGI Symbol;Acc:MGI:1332235]
218	Pck2	3.34032e-12	-0.291686	0.475	0.425	6.43812e-08	ENSMUSG00000040618	phosphoenolpyruvate carboxykinase 2 (mitochondrial) [Source:MGI Symbol;Acc:MGI:1860456]
219	Amy1	3.55519e-12	0.26324	0.657	0.429	6.85228e-08	ENSMUSG00000074264	amylase 1, salivary [Source:MGI Symbol;Acc:MGI:88019]
220	Myo1e	3.67622e-12	-0.269082	0.411	0.363	7.08554e-08	ENSMUSG00000032220	myosin IE [Source:MGI Symbol;Acc:MGI:106621]
221	Fam168a	3.73903e-12	-0.355906	0.513	0.488	7.20661e-08	ENSMUSG00000029461	family with sequence similarity 168, member A [Source:MGI Symbol;Acc:MGI:2442372]
222	Zbtb20	3.83293e-12	-0.295984	0.939	0.884	7.38758e-08	ENSMUSG00000022708	zinc finger and BTB domain containing 20 [Source:MGI Symbol;Acc:MGI:1929213]
223	Rexo2	3.90141e-12	-0.380548	0.426	0.435	7.51957e-08	ENSMUSG00000032026	RNA exonuclease 2 [Source:MGI Symbol;Acc:MGI:1888981]
224	Pten	3.91079e-12	-0.34023	0.462	0.459	7.53766e-08	ENSMUSG00000013663	phosphatase and tensin homolog [Source:MGI Symbol;Acc:MGI:109583]
225	Frmpd4	4.11174e-12	-0.462877	0.546	0.536	7.92496e-08	ENSMUSG00000049176	FERM and PDZ domain containing 4 [Source:MGI Symbol;Acc:MGI:3042378]
226	Tjp1	5.00256e-12	-0.25403	0.703	0.624	9.64193e-08	ENSMUSG00000030516	tight junction protein 1 [Source:MGI Symbol;Acc:MGI:98759]
227	Galnt17	5.8998e-12	-0.449707	0.878	0.871	1.13713e-07	ENSMUSG00000034040	polypeptide N-acetylgalactosaminyltransferase 17 [Source:MGI Symbol;Acc:MGI:2137594]
228	Fbxw7	6.2819e-12	-0.302943	0.487	0.466	1.21077e-07	ENSMUSG00000028086	F-box and WD-40 domain protein 7 [Source:MGI Symbol;Acc:MGI:1354695]
229	Acyp2	6.65098e-12	-0.339593	0.789	0.762	1.28191e-07	ENSMUSG00000060923	acylphosphatase 2, muscle type [Source:MGI Symbol;Acc:MGI:1922822]
230	Phactr1	6.67268e-12	-0.30632	0.701	0.637	1.28609e-07	ENSMUSG00000054728	phosphatase and actin regulator 1 [Source:MGI Symbol;Acc:MGI:2659021]
231	Gm32647	7.57478e-12	-0.498862	0.746	0.753	1.45996e-07	ENSMUSG00000108532	predicted gene, 32647 [Source:MGI Symbol;Acc:MGI:5591806]
232	Gm26871	7.60822e-12	-0.308631	0.975	0.958	1.46641e-07	ENSMUSG00000097311	predicted gene, 26871 [Source:MGI Symbol;Acc:MGI:5477365]
233	Flot2	8.23625e-12	-0.324746	0.536	0.514	1.58745e-07	ENSMUSG00000061981	flotillin 2 [Source:MGI Symbol;Acc:MGI:103309]
234	Srgap2	9.32407e-12	-0.273345	0.65	0.608	1.79712e-07	ENSMUSG00000026425	SLIT-ROBO Rho GTPase activating protein 2 [Source:MGI Symbol;Acc:MGI:109605]
235	Ksr2	9.34576e-12	-0.343617	0.602	0.587	1.8013e-07	ENSMUSG00000061578	kinase suppressor of ras 2 [Source:MGI Symbol;Acc:MGI:3610315]
236	Rnf157	1.01172e-11	-0.340032	0.789	0.764	1.94999e-07	ENSMUSG00000052949	ring finger protein 157 [Source:MGI Symbol;Acc:MGI:2442484]
237	Dip2c	1.02587e-11	-0.286163	0.812	0.75	1.97727e-07	ENSMUSG00000048264	disco interacting protein 2 homolog C [Source:MGI Symbol;Acc:MGI:1920179]
238	Fggy	1.10095e-11	-0.359515	0.363	0.363	2.12198e-07	ENSMUSG00000028573	FGGY carbohydrate kinase domain containing [Source:MGI Symbol;Acc:MGI:1922828]
239	Onecut2	1.14185e-11	-0.4728	0.66	0.663	2.2008e-07	ENSMUSG00000045991	one cut domain, family member 2 [Source:MGI Symbol;Acc:MGI:1891408]
240	Lcp1	1.14723e-11	-0.452579	0.558	0.564	2.21118e-07	ENSMUSG00000021998	lymphocyte cytosolic protein 1 [Source:MGI Symbol;Acc:MGI:104808]
241	Fam219a	1.15492e-11	-0.270244	0.68	0.624	2.22599e-07	ENSMUSG00000028439	family with sequence similarity 219, member A [Source:MGI Symbol;Acc:MGI:1919151]
242	Tex22	1.17631e-11	-0.649135	0.31	0.317	2.26722e-07	ENSMUSG00000012211	testis expressed gene 22 [Source:MGI Symbol;Acc:MGI:1922921]
243	Cadps	1.35665e-11	-0.343183	0.99	0.983	2.6148e-07	ENSMUSG00000054423	Ca2+-dependent secretion activator [Source:MGI Symbol;Acc:MGI:1350922]
244	Ube2r2	1.35783e-11	-0.325712	0.431	0.413	2.61708e-07	ENSMUSG00000036241	ubiquitin-conjugating enzyme E2R 2 [Source:MGI Symbol;Acc:MGI:1914865]
245	Btbd9	1.4325e-11	-0.272778	0.353	0.328	2.761e-07	ENSMUSG00000062202	BTB (POZ) domain containing 9 [Source:MGI Symbol;Acc:MGI:1916625]
246	Nfic	1.4589e-11	-0.312503	0.373	0.35	2.81189e-07	ENSMUSG00000055053	nuclear factor I/C [Source:MGI Symbol;Acc:MGI:109591]
247	Kmt2e	1.48361e-11	-0.262041	0.774	0.709	2.8595e-07	ENSMUSG00000029004	lysine (K)-specific methyltransferase 2E [Source:MGI Symbol;Acc:MGI:1924825]
248	Add3	1.50253e-11	-0.262083	0.335	0.309	2.89598e-07	ENSMUSG00000025026	adducin 3 (gamma) [Source:MGI Symbol;Acc:MGI:1351615]
249	Zfp804a	1.57799e-11	-0.287913	0.635	0.58	3.04142e-07	ENSMUSG00000070866	zinc finger protein 804A [Source:MGI Symbol;Acc:MGI:2442949]
250	Oprm1	1.58725e-11	-0.251671	0.614	0.549	3.05927e-07	ENSMUSG00000000766	opioid receptor, mu 1 [Source:MGI Symbol;Acc:MGI:97441]
251	Grid2	1.63379e-11	-0.345921	0.447	0.392	3.14897e-07	ENSMUSG00000071424	glutamate receptor, ionotropic, delta 2 [Source:MGI Symbol;Acc:MGI:95813]
252	Stk39	1.96079e-11	-0.259798	0.464	0.411	3.77924e-07	ENSMUSG00000027030	serine/threonine kinase 39 [Source:MGI Symbol;Acc:MGI:1858416]
253	Camkmt	1.97296e-11	-0.253951	0.47	0.42	3.80268e-07	ENSMUSG00000071037	calmodulin-lysine N-methyltransferase [Source:MGI Symbol;Acc:MGI:1920832]
254	4933406I18Rik	2.03023e-11	-0.293533	0.53	0.494	3.91307e-07	ENSMUSG00000087475	RIKEN cDNA 4933406I18 gene [Source:MGI Symbol;Acc:MGI:1918295]
255	Ulk2	2.25758e-11	-0.330647	0.596	0.554	4.35126e-07	ENSMUSG00000004798	unc-51 like kinase 2 [Source:MGI Symbol;Acc:MGI:1352758]
256	Crtac1	2.28948e-11	-0.295701	0.348	0.322	4.41274e-07	ENSMUSG00000042401	cartilage acidic protein 1 [Source:MGI Symbol;Acc:MGI:1920082]
257	Slc22a15	2.33602e-11	-0.342241	0.284	0.282	4.50245e-07	ENSMUSG00000033147	solute carrier family 22 (organic anion/cation transporter), member 15 [Source:MGI Symbol;Acc:MGI:3607704]
258	Gnb1	2.43438e-11	-0.289285	0.548	0.501	4.69202e-07	ENSMUSG00000029064	guanine nucleotide binding protein (G protein), beta 1 [Source:MGI Symbol;Acc:MGI:95781]
259	Nav1	2.4479e-11	-0.292713	0.975	0.956	4.71809e-07	ENSMUSG00000009418	neuron navigator 1 [Source:MGI Symbol;Acc:MGI:2183683]
260	Dclk1	2.46441e-11	-0.409185	0.853	0.853	4.74991e-07	ENSMUSG00000027797	doublecortin-like kinase 1 [Source:MGI Symbol;Acc:MGI:1330861]
261	Srpk2	2.52123e-11	-0.294378	0.787	0.718	4.85942e-07	ENSMUSG00000062604	serine/arginine-rich protein specific kinase 2 [Source:MGI Symbol;Acc:MGI:1201408]
262	Hip1	2.70031e-11	-0.26322	0.886	0.836	5.20458e-07	ENSMUSG00000039959	huntingtin interacting protein 1 [Source:MGI Symbol;Acc:MGI:1099804]
263	Kcnip4	2.71938e-11	-0.374302	0.997	0.989	5.24134e-07	ENSMUSG00000029088	Kv channel interacting protein 4 [Source:MGI Symbol;Acc:MGI:1933131]
264	Atp8a2	2.74874e-11	-0.384992	0.749	0.737	5.29792e-07	ENSMUSG00000021983	ATPase, aminophospholipid transporter-like, class I, type 8A, member 2 [Source:MGI Symbol;Acc:MGI:1354710]
265	Itfg1	3.11138e-11	-0.28502	0.51	0.462	5.99687e-07	ENSMUSG00000031703	integrin alpha FG-GAP repeat containing 1 [Source:MGI Symbol;Acc:MGI:106419]
266	Rbms3	3.15877e-11	-0.315038	0.997	0.998	6.08822e-07	ENSMUSG00000039607	RNA binding motif, single stranded interacting protein [Source:MGI Symbol;Acc:MGI:2444477]
267	Kdm4b	3.24942e-11	-0.412993	0.497	0.508	6.26294e-07	ENSMUSG00000024201	lysine (K)-specific demethylase 4B [Source:MGI Symbol;Acc:MGI:2442355]
268	Dnajc1	3.25967e-11	-0.281495	0.421	0.389	6.2827e-07	ENSMUSG00000026740	DnaJ heat shock protein family (Hsp40) member C1 [Source:MGI Symbol;Acc:MGI:103268]
269	Ptpn4	3.39652e-11	-0.26711	0.426	0.39	6.54645e-07	ENSMUSG00000026384	protein tyrosine phosphatase, non-receptor type 4 [Source:MGI Symbol;Acc:MGI:1099792]
270	Ank3	3.94907e-11	-0.371049	0.99	0.989	7.61143e-07	ENSMUSG00000069601	ankyrin 3, epithelial [Source:MGI Symbol;Acc:MGI:88026]
271	Scd2	4.07015e-11	-0.330749	0.343	0.344	7.84481e-07	ENSMUSG00000025203	stearoyl-Coenzyme A desaturase 2 [Source:MGI Symbol;Acc:MGI:98240]
272	Antxr1	4.09787e-11	-0.352287	0.533	0.514	7.89824e-07	ENSMUSG00000033420	anthrax toxin receptor 1 [Source:MGI Symbol;Acc:MGI:1916788]
273	1110051M20Rik	4.11179e-11	-0.360039	0.596	0.573	7.92506e-07	NA	NA
274	Dpp10	4.29034e-11	-0.38857	0.751	0.727	8.26921e-07	ENSMUSG00000036815	dipeptidylpeptidase 10 [Source:MGI Symbol;Acc:MGI:2442409]
275	mt-Rnr2	4.36428e-11	1.14911	0.985	0.965	8.41171e-07	ENSMUSG00000064339	mitochondrially encoded 16S rRNA [Source:MGI Symbol;Acc:MGI:102492]
276	Anapc4	4.44568e-11	0.253235	0.416	0.219	8.5686e-07	ENSMUSG00000029176	anaphase promoting complex subunit 4 [Source:MGI Symbol;Acc:MGI:1098673]
277	Rfx7	4.4897e-11	-0.30731	0.5	0.471	8.65345e-07	ENSMUSG00000037674	regulatory factor X, 7 [Source:MGI Symbol;Acc:MGI:2442675]
278	Btbd11	4.70075e-11	-0.483001	0.485	0.532	9.06022e-07	ENSMUSG00000020042	BTB (POZ) domain containing 11 [Source:MGI Symbol;Acc:MGI:1921257]
279	Ldb2	4.75293e-11	-0.25951	0.475	0.438	9.1608e-07	ENSMUSG00000039706	LIM domain binding 2 [Source:MGI Symbol;Acc:MGI:894670]
280	Hdac4	4.99825e-11	-0.309606	0.335	0.315	9.63362e-07	ENSMUSG00000026313	histone deacetylase 4 [Source:MGI Symbol;Acc:MGI:3036234]
281	Ptprt	5.16795e-11	-0.273654	0.381	0.313	9.96072e-07	ENSMUSG00000053141	protein tyrosine phosphatase, receptor type, T [Source:MGI Symbol;Acc:MGI:1321152]
282	Ctnna2	5.23685e-11	-0.342649	0.997	0.991	1.00935e-06	ENSMUSG00000063063	catenin (cadherin associated protein), alpha 2 [Source:MGI Symbol;Acc:MGI:88275]
283	Kcmf1	6.29084e-11	-0.257216	0.396	0.348	1.2125e-06	ENSMUSG00000055239	potassium channel modulatory factor 1 [Source:MGI Symbol;Acc:MGI:1921537]
284	Prrc2c	6.30005e-11	-0.254586	0.876	0.799	1.21427e-06	ENSMUSG00000040225	proline-rich coiled-coil 2C [Source:MGI Symbol;Acc:MGI:1913754]
285	Prkcz	6.66761e-11	-0.269491	0.569	0.51	1.28512e-06	ENSMUSG00000029053	protein kinase C, zeta [Source:MGI Symbol;Acc:MGI:97602]
286	Car10	6.86492e-11	-0.375842	0.574	0.582	1.32314e-06	ENSMUSG00000056158	carbonic anhydrase 10 [Source:MGI Symbol;Acc:MGI:1919855]
287	Cntnap2	6.98976e-11	-0.323362	0.995	0.998	1.34721e-06	ENSMUSG00000039419	contactin associated protein-like 2 [Source:MGI Symbol;Acc:MGI:1914047]
288	Pou6f1	7.38592e-11	-0.401545	0.398	0.427	1.42356e-06	ENSMUSG00000009739	POU domain, class 6, transcription factor 1 [Source:MGI Symbol;Acc:MGI:102935]
289	Tcerg1	8.43321e-11	-0.256912	0.513	0.486	1.62542e-06	ENSMUSG00000024498	transcription elongation regulator 1 (CA150) [Source:MGI Symbol;Acc:MGI:1926421]
290	Diaph2	8.5851e-11	-0.268495	0.503	0.462	1.65469e-06	ENSMUSG00000034480	diaphanous related formin 2 [Source:MGI Symbol;Acc:MGI:1858500]
291	Sorcs3	8.71202e-11	-0.313021	0.467	0.44	1.67915e-06	ENSMUSG00000063434	sortilin-related VPS10 domain containing receptor 3 [Source:MGI Symbol;Acc:MGI:1913923]
292	Plcb1	8.77331e-11	-0.288833	0.825	0.77	1.69097e-06	ENSMUSG00000051177	phospholipase C, beta 1 [Source:MGI Symbol;Acc:MGI:97613]
293	Trpm3	9.43768e-11	-0.352974	0.799	0.79	1.81902e-06	ENSMUSG00000052387	transient receptor potential cation channel, subfamily M, member 3 [Source:MGI Symbol;Acc:MGI:2443101]
294	Mctp1	1.02292e-10	-0.359781	0.774	0.731	1.97158e-06	ENSMUSG00000021596	multiple C2 domains, transmembrane 1 [Source:MGI Symbol;Acc:MGI:1926021]
295	Elp4	1.03561e-10	-0.254226	0.365	0.341	1.99604e-06	ENSMUSG00000027167	elongator acetyltransferase complex subunit 4 [Source:MGI Symbol;Acc:MGI:1925016]
296	Plekhd1	1.1445e-10	-0.319167	0.525	0.495	2.20591e-06	ENSMUSG00000066438	pleckstrin homology domain containing, family D (with coiled-coil domains) member 1 [Source:MGI Symbol;Acc:MGI:3036228]
297	Galnt10	1.1559e-10	-0.300521	0.297	0.302	2.22788e-06	ENSMUSG00000020520	polypeptide N-acetylgalactosaminyltransferase 10 [Source:MGI Symbol;Acc:MGI:1890480]
298	Mapk8ip2	1.25667e-10	-0.279415	0.434	0.401	2.4221e-06	ENSMUSG00000022619	mitogen-activated protein kinase 8 interacting protein 2 [Source:MGI Symbol;Acc:MGI:1926555]
299	Cdk10	1.2672e-10	-0.300586	0.459	0.433	2.44241e-06	ENSMUSG00000033862	cyclin-dependent kinase 10 [Source:MGI Symbol;Acc:MGI:2448549]
300	Lrrcc1	1.26731e-10	-0.290895	0.444	0.416	2.44261e-06	ENSMUSG00000027550	leucine rich repeat and coiled-coil domain containing 1 [Source:MGI Symbol;Acc:MGI:1918960]
301	Nxpe4	1.28472e-10	-0.427162	0.665	0.667	2.47616e-06	ENSMUSG00000044229	neurexophilin and PC-esterase domain family, member 4 [Source:MGI Symbol;Acc:MGI:1924792]
302	Dctn4	1.29625e-10	-0.286504	0.477	0.448	2.49839e-06	ENSMUSG00000024603	dynactin 4 [Source:MGI Symbol;Acc:MGI:1914915]
303	Arid1b	1.30827e-10	-0.277626	0.66	0.602	2.52157e-06	ENSMUSG00000069729	AT rich interactive domain 1B (SWI-like) [Source:MGI Symbol;Acc:MGI:1926129]
304	Dtnb	1.33164e-10	-0.314649	0.528	0.499	2.56661e-06	ENSMUSG00000071454	dystrobrevin, beta [Source:MGI Symbol;Acc:MGI:1203728]
305	Boc	1.52602e-10	-0.269522	0.325	0.302	2.94125e-06	ENSMUSG00000022687	biregional cell adhesion molecule-related/down-regulated by oncogenes (Cdon) binding protein [Source:MGI Symbol;Acc:MGI:2151153]
306	Ncoa1	1.73201e-10	-0.274365	0.817	0.755	3.33828e-06	ENSMUSG00000020647	nuclear receptor coactivator 1 [Source:MGI Symbol;Acc:MGI:1276523]
307	Csnk1g1	1.8098e-10	-0.274576	0.49	0.453	3.48821e-06	ENSMUSG00000032384	casein kinase 1, gamma 1 [Source:MGI Symbol;Acc:MGI:2660884]
308	Gm9856	1.90038e-10	-0.439701	0.261	0.322	3.66279e-06	ENSMUSG00000110945	predicted gene 9856 [Source:MGI Symbol;Acc:MGI:3704347]
309	Spred2	1.93397e-10	-0.335101	0.437	0.424	3.72753e-06	ENSMUSG00000045671	sprouty-related EVH1 domain containing 2 [Source:MGI Symbol;Acc:MGI:2150019]
310	Scaf4	1.96574e-10	-0.327986	0.376	0.374	3.78877e-06	ENSMUSG00000022983	SR-related CTD-associated factor 4 [Source:MGI Symbol;Acc:MGI:2146350]
311	Hmgb1	2.25723e-10	-0.437193	0.284	0.352	4.35059e-06	ENSMUSG00000066551	high mobility group box 1 [Source:MGI Symbol;Acc:MGI:96113]
312	Adam23	2.32192e-10	-0.252403	0.761	0.692	4.47528e-06	ENSMUSG00000025964	a disintegrin and metallopeptidase domain 23 [Source:MGI Symbol;Acc:MGI:1345162]
313	Kalrn	2.33362e-10	-0.26203	0.825	0.753	4.49782e-06	ENSMUSG00000061751	kalirin, RhoGEF kinase [Source:MGI Symbol;Acc:MGI:2685385]
314	Pclo	2.43893e-10	-0.260973	0.972	0.936	4.70079e-06	ENSMUSG00000061601	piccolo (presynaptic cytomatrix protein) [Source:MGI Symbol;Acc:MGI:1349390]
315	Mbd5	2.71021e-10	-0.286978	0.68	0.65	5.22366e-06	ENSMUSG00000036792	methyl-CpG binding domain protein 5 [Source:MGI Symbol;Acc:MGI:2138934]
316	Braf	2.89158e-10	-0.312944	0.566	0.532	5.57322e-06	ENSMUSG00000002413	Braf transforming gene [Source:MGI Symbol;Acc:MGI:88190]
317	Bach2	3.37416e-10	-0.289413	0.886	0.843	6.50336e-06	ENSMUSG00000040270	BTB and CNC homology, basic leucine zipper transcription factor 2 [Source:MGI Symbol;Acc:MGI:894679]
318	Stx12	3.40667e-10	-0.293695	0.338	0.317	6.56602e-06	ENSMUSG00000028879	syntaxin 12 [Source:MGI Symbol;Acc:MGI:1931027]
319	Fut8	3.70454e-10	-0.306611	0.343	0.35	7.14013e-06	ENSMUSG00000021065	fucosyltransferase 8 [Source:MGI Symbol;Acc:MGI:1858901]
320	Sorl1	3.75323e-10	-0.263583	0.657	0.595	7.23398e-06	ENSMUSG00000049313	sortilin-related receptor, LDLR class A repeats-containing [Source:MGI Symbol;Acc:MGI:1202296]
321	Actb	4.09076e-10	-0.300533	0.365	0.346	7.88452e-06	ENSMUSG00000029580	actin, beta [Source:MGI Symbol;Acc:MGI:87904]
322	Trrap	4.63295e-10	0.261565	0.721	0.516	8.92954e-06	ENSMUSG00000045482	transformation/transcription domain-associated protein [Source:MGI Symbol;Acc:MGI:2153272]
323	Itga11	4.89536e-10	-0.423521	0.442	0.431	9.43532e-06	ENSMUSG00000032243	integrin alpha 11 [Source:MGI Symbol;Acc:MGI:2442114]
324	Tbc1d9b	5.05321e-10	-0.350183	0.47	0.455	9.73957e-06	ENSMUSG00000036644	TBC1 domain family, member 9B [Source:MGI Symbol;Acc:MGI:1924045]
325	Cdh18	5.25283e-10	-0.267945	0.548	0.501	1.01243e-05	ENSMUSG00000040420	cadherin 18 [Source:MGI Symbol;Acc:MGI:1344366]
326	Kcnd3	5.38006e-10	-0.338638	0.916	0.895	1.03695e-05	ENSMUSG00000040896	potassium voltage-gated channel, Shal-related family, member 3 [Source:MGI Symbol;Acc:MGI:1928743]
327	Rgs7bp	5.57548e-10	-0.315146	0.766	0.748	1.07462e-05	ENSMUSG00000021719	regulator of G-protein signalling 7 binding protein [Source:MGI Symbol;Acc:MGI:106334]
328	Luzp1	5.62447e-10	-0.357142	0.373	0.352	1.08406e-05	ENSMUSG00000001089	leucine zipper protein 1 [Source:MGI Symbol;Acc:MGI:107629]
329	Fgf1	5.7298e-10	-0.293034	0.32	0.315	1.10436e-05	ENSMUSG00000036585	fibroblast growth factor 1 [Source:MGI Symbol;Acc:MGI:95515]
330	Ppp6r2	5.83985e-10	-0.276218	0.47	0.435	1.12557e-05	ENSMUSG00000036561	protein phosphatase 6, regulatory subunit 2 [Source:MGI Symbol;Acc:MGI:1918724]
331	Rab40c	5.96163e-10	-0.377213	0.485	0.503	1.14905e-05	ENSMUSG00000025730	Rab40C, member RAS oncogene family [Source:MGI Symbol;Acc:MGI:2183454]
332	Cadm2	6.03401e-10	-0.286233	0.891	0.838	1.16299e-05	ENSMUSG00000064115	cell adhesion molecule 2 [Source:MGI Symbol;Acc:MGI:2442722]
333	Brd4	6.50522e-10	-0.288064	0.614	0.562	1.25382e-05	ENSMUSG00000024002	bromodomain containing 4 [Source:MGI Symbol;Acc:MGI:1888520]
334	Mdga2	6.59787e-10	-0.323102	0.919	0.891	1.27167e-05	ENSMUSG00000034912	MAM domain containing glycosylphosphatidylinositol anchor 2 [Source:MGI Symbol;Acc:MGI:2444706]
335	Dlgap1	6.68406e-10	-0.382647	0.896	0.864	1.28829e-05	ENSMUSG00000003279	DLG associated protein 1 [Source:MGI Symbol;Acc:MGI:1346065]
336	Wwp2	6.94807e-10	-0.254131	0.371	0.341	1.33917e-05	ENSMUSG00000031930	WW domain containing E3 ubiquitin protein ligase 2 [Source:MGI Symbol;Acc:MGI:1914144]
337	Pde4d	6.97205e-10	-0.408787	0.546	0.56	1.34379e-05	ENSMUSG00000021699	phosphodiesterase 4D, cAMP specific [Source:MGI Symbol;Acc:MGI:99555]
338	Tmem19	7.32956e-10	-0.298935	0.365	0.361	1.4127e-05	ENSMUSG00000069520	transmembrane protein 19 [Source:MGI Symbol;Acc:MGI:1914476]
339	Ftx	7.34268e-10	-0.258308	0.411	0.348	1.41523e-05	ENSMUSG00000086370	Ftx transcript, Xist regulator (non-protein coding) [Source:MGI Symbol;Acc:MGI:1926128]
340	Ptprn2	7.68864e-10	-0.263611	0.589	0.549	1.48191e-05	ENSMUSG00000056553	protein tyrosine phosphatase, receptor type, N polypeptide 2 [Source:MGI Symbol;Acc:MGI:107418]
341	Apba2	8.05995e-10	-0.363687	0.543	0.536	1.55348e-05	ENSMUSG00000030519	amyloid beta (A4) precursor protein-binding, family A, member 2 [Source:MGI Symbol;Acc:MGI:1261791]
342	Cyfip1	8.46978e-10	-0.373312	0.574	0.567	1.63247e-05	ENSMUSG00000030447	cytoplasmic FMR1 interacting protein 1 [Source:MGI Symbol;Acc:MGI:1338801]
343	Fkbp5	9.75521e-10	-0.352714	0.241	0.273	1.88022e-05	ENSMUSG00000024222	FK506 binding protein 5 [Source:MGI Symbol;Acc:MGI:104670]
344	Magi2	1.0722e-09	-0.329874	0.947	0.906	2.06655e-05	ENSMUSG00000040003	membrane associated guanylate kinase, WW and PDZ domain containing 2 [Source:MGI Symbol;Acc:MGI:1354953]
345	Robo2	1.19617e-09	-0.334391	0.82	0.794	2.3055e-05	ENSMUSG00000052516	roundabout guidance receptor 2 [Source:MGI Symbol;Acc:MGI:1890110]
346	Epb41l1	1.30634e-09	-0.318584	0.652	0.626	2.51783e-05	ENSMUSG00000027624	erythrocyte membrane protein band 4.1 like 1 [Source:MGI Symbol;Acc:MGI:103010]
347	Gtdc1	1.53225e-09	-0.254763	0.312	0.28	2.95326e-05	ENSMUSG00000036890	glycosyltransferase-like domain containing 1 [Source:MGI Symbol;Acc:MGI:2444269]
348	Atp6v0a2	1.53534e-09	-0.399644	0.35	0.376	2.95922e-05	ENSMUSG00000038023	ATPase, H+ transporting, lysosomal V0 subunit A2 [Source:MGI Symbol;Acc:MGI:104855]
349	Auts2	1.59167e-09	-0.250922	0.734	0.657	3.06779e-05	ENSMUSG00000029673	autism susceptibility candidate 2 [Source:MGI Symbol;Acc:MGI:1919847]
350	Lmna	1.60869e-09	-0.269245	0.292	0.271	3.10059e-05	ENSMUSG00000028063	lamin A [Source:MGI Symbol;Acc:MGI:96794]
351	Opcml	1.78337e-09	-0.257711	0.942	0.888	3.43727e-05	ENSMUSG00000062257	opioid binding protein/cell adhesion molecule-like [Source:MGI Symbol;Acc:MGI:97397]
352	Pla2r1	1.78497e-09	-0.368851	0.457	0.435	3.44036e-05	ENSMUSG00000054580	phospholipase A2 receptor 1 [Source:MGI Symbol;Acc:MGI:102468]
353	Tenm2	1.79193e-09	-0.288362	0.787	0.727	3.45377e-05	ENSMUSG00000049336	teneurin transmembrane protein 2 [Source:MGI Symbol;Acc:MGI:1345184]
354	Dpp6	1.9278e-09	-0.28034	0.997	0.993	3.71565e-05	ENSMUSG00000061576	dipeptidylpeptidase 6 [Source:MGI Symbol;Acc:MGI:94921]
355	Dscam	2.03867e-09	-0.277532	0.652	0.604	3.92934e-05	ENSMUSG00000050272	DS cell adhesion molecule [Source:MGI Symbol;Acc:MGI:1196281]
356	Gm47445	2.04015e-09	-0.412723	0.279	0.315	3.93219e-05	ENSMUSG00000111361	predicted gene, 47445 [Source:MGI Symbol;Acc:MGI:6096399]
357	Clip3	2.12668e-09	-0.262172	0.386	0.361	4.09895e-05	ENSMUSG00000013921	CAP-GLY domain containing linker protein 3 [Source:MGI Symbol;Acc:MGI:1923936]
358	Stx8	2.19316e-09	-0.26841	0.307	0.284	4.22709e-05	ENSMUSG00000020903	syntaxin 8 [Source:MGI Symbol;Acc:MGI:1890156]
359	Apc2	2.2807e-09	-0.331404	0.429	0.446	4.39583e-05	ENSMUSG00000020135	APC regulator of WNT signaling pathway 2 [Source:MGI Symbol;Acc:MGI:1346052]
360	9330159M07Rik	2.31009e-09	-0.288434	0.289	0.298	4.45248e-05	ENSMUSG00000097177	RIKEN cDNA 9330159M07 gene [Source:MGI Symbol;Acc:MGI:2442519]
361	Clcn3	2.34105e-09	-0.267148	0.421	0.4	4.51213e-05	ENSMUSG00000004319	chloride channel, voltage-sensitive 3 [Source:MGI Symbol;Acc:MGI:103555]
362	Add1	2.35251e-09	-0.275196	0.543	0.505	4.53423e-05	ENSMUSG00000029106	adducin 1 (alpha) [Source:MGI Symbol;Acc:MGI:87918]
363	Celf2	2.50008e-09	-0.290916	0.65	0.597	4.81866e-05	ENSMUSG00000002107	CUGBP, Elav-like family member 2 [Source:MGI Symbol;Acc:MGI:1338822]
364	Sulf1	2.55297e-09	-0.392321	0.574	0.571	4.92059e-05	ENSMUSG00000016918	sulfatase 1 [Source:MGI Symbol;Acc:MGI:2138563]
365	Acat1	2.55475e-09	-0.357184	0.355	0.372	4.92403e-05	ENSMUSG00000032047	acetyl-Coenzyme A acetyltransferase 1 [Source:MGI Symbol;Acc:MGI:87870]
366	1700012D14Rik	2.63397e-09	-0.320583	0.327	0.322	5.07672e-05	NA	NA
367	Kcnq5	2.63703e-09	-0.332872	0.784	0.753	5.0826e-05	ENSMUSG00000028033	potassium voltage-gated channel, subfamily Q, member 5 [Source:MGI Symbol;Acc:MGI:1924937]
368	Pcmtd2	2.76597e-09	-0.250458	0.343	0.331	5.33112e-05	ENSMUSG00000027589	protein-L-isoaspartate (D-aspartate) O-methyltransferase domain containing 2 [Source:MGI Symbol;Acc:MGI:1923927]
369	Syne1	2.83167e-09	0.25838	1	0.991	5.45777e-05	ENSMUSG00000096054	spectrin repeat containing, nuclear envelope 1 [Source:MGI Symbol;Acc:MGI:1927152]
370	Rab3c	2.84728e-09	-0.269831	0.505	0.459	5.48785e-05	ENSMUSG00000021700	RAB3C, member RAS oncogene family [Source:MGI Symbol;Acc:MGI:1914545]
371	Klf13	2.97577e-09	-0.33669	0.388	0.385	5.7355e-05	ENSMUSG00000052040	Kruppel-like factor 13 [Source:MGI Symbol;Acc:MGI:1354948]
372	Garnl3	3.05576e-09	-0.251947	0.957	0.928	5.88967e-05	ENSMUSG00000038860	GTPase activating RANGAP domain-like 3 [Source:MGI Symbol;Acc:MGI:2139309]
373	Dennd10	3.76498e-09	-0.257417	0.335	0.326	7.25663e-05	ENSMUSG00000024993	DENN domain containing 10 [Source:MGI Symbol;Acc:MGI:1915144]
374	Khdc4	4.0348e-09	-0.275954	0.264	0.245	7.77667e-05	ENSMUSG00000028060	KH domain containing 4, pre-mRNA splicing factor [Source:MGI Symbol;Acc:MGI:1921450]
375	Abl1	4.05105e-09	-0.343149	0.32	0.311	7.80799e-05	ENSMUSG00000026842	c-abl oncogene 1, non-receptor tyrosine kinase [Source:MGI Symbol;Acc:MGI:87859]
376	Yars	4.26458e-09	-0.288439	0.315	0.309	8.21955e-05	ENSMUSG00000028811	tyrosyl-tRNA synthetase [Source:MGI Symbol;Acc:MGI:2147627]
377	6820431F20Rik	4.76299e-09	-0.283802	0.269	0.252	9.18019e-05	ENSMUSG00000121492	cadherin 11 pseudogene [Source:NCBI gene (formerly Entrezgene);Acc:547150]
378	6820431F20Rik	4.76299e-09	-0.283802	0.269	0.252	9.18019e-05	ENSMUSG00000071796	RIKEN cDNA 6820431F20 gene [Source:MGI Symbol;Acc:MGI:3694236]
379	Xpnpep1	5.00639e-09	-0.278614	0.343	0.331	9.64931e-05	ENSMUSG00000025027	X-prolyl aminopeptidase (aminopeptidase P) 1, soluble [Source:MGI Symbol;Acc:MGI:2180003]
380	Cblb	5.26736e-09	-0.268863	0.32	0.304	0.000101523	ENSMUSG00000022637	Casitas B-lineage lymphoma b [Source:MGI Symbol;Acc:MGI:2146430]
381	Slc3a2	5.48178e-09	-0.313	0.246	0.262	0.000105656	ENSMUSG00000010095	solute carrier family 3 (activators of dibasic and neutral amino acid transport), member 2 [Source:MGI Symbol;Acc:MGI:96955]
382	1500004A13Rik	5.92151e-09	-0.263063	0.784	0.737	0.000114131	ENSMUSG00000098912	RIKEN cDNA 1500004A13 gene [Source:MGI Symbol;Acc:MGI:2442808]
383	Agl	5.98256e-09	-0.351971	0.424	0.424	0.000115308	ENSMUSG00000033400	amylo-1,6-glucosidase, 4-alpha-glucanotransferase [Source:MGI Symbol;Acc:MGI:1924809]
384	2210408F21Rik	6.16471e-09	-0.298618	0.398	0.398	0.000118819	ENSMUSG00000087380	RIKEN cDNA 2210408F21 gene [Source:MGI Symbol;Acc:MGI:1920902]
385	Hcn1	6.39866e-09	-0.270327	0.878	0.829	0.000123328	ENSMUSG00000021730	hyperpolarization activated cyclic nucleotide gated potassium channel 1 [Source:MGI Symbol;Acc:MGI:1096392]
386	Slc10a7	6.42255e-09	-0.294734	0.292	0.295	0.000123788	ENSMUSG00000031684	solute carrier family 10 (sodium/bile acid cotransporter family), member 7 [Source:MGI Symbol;Acc:MGI:1924025]
387	Mast2	6.87019e-09	-0.250889	0.637	0.599	0.000132416	ENSMUSG00000003810	microtubule associated serine/threonine kinase 2 [Source:MGI Symbol;Acc:MGI:894676]
388	Zfp64	7.0296e-09	-0.254626	0.312	0.3	0.000135489	ENSMUSG00000027551	zinc finger protein 64 [Source:MGI Symbol;Acc:MGI:107342]
389	Bmerb1	7.10875e-09	-0.286722	0.419	0.396	0.000137014	ENSMUSG00000044117	bMERB domain containing 1 [Source:MGI Symbol;Acc:MGI:1914504]
390	Pdpk1	7.22696e-09	-0.250531	0.353	0.344	0.000139293	ENSMUSG00000024122	3-phosphoinositide dependent protein kinase 1 [Source:MGI Symbol;Acc:MGI:1338068]
391	Senp2	7.52521e-09	-0.31734	0.297	0.315	0.000145041	ENSMUSG00000022855	SUMO/sentrin specific peptidase 2 [Source:MGI Symbol;Acc:MGI:1923076]
392	Tmem132c	7.6525e-09	-0.269694	0.449	0.396	0.000147494	ENSMUSG00000034324	transmembrane protein 132C [Source:MGI Symbol;Acc:MGI:2443061]
393	Gm10754	7.97686e-09	-0.291124	0.629	0.593	0.000153746	ENSMUSG00000074776	predicted gene 10754 [Source:MGI Symbol;Acc:MGI:3642925]
394	Syn3	8.63458e-09	-0.277054	0.482	0.471	0.000166423	ENSMUSG00000059602	synapsin III [Source:MGI Symbol;Acc:MGI:1351334]
395	Bc1	9.37579e-09	-0.264187	0.401	0.372	0.000180709	ENSMUSG00000115783	brain cytoplasmic RNA 1 [Source:MGI Symbol;Acc:MGI:104905]
396	Galnt2l	9.39036e-09	-0.316165	0.475	0.479	0.00018099	NA	NA
397	Tspan17	9.54226e-09	-0.357524	0.335	0.378	0.000183918	ENSMUSG00000025875	tetraspanin 17 [Source:MGI Symbol;Acc:MGI:1921507]
398	Cklf	1.03815e-08	-0.328677	0.315	0.339	0.000200092	ENSMUSG00000054400	chemokine-like factor [Source:MGI Symbol;Acc:MGI:1922708]
399	Rpn2	1.07896e-08	-0.277998	0.292	0.284	0.00020796	ENSMUSG00000027642	ribophorin II [Source:MGI Symbol;Acc:MGI:98085]
400	Anks3	1.08926e-08	-0.275584	0.307	0.317	0.000209944	ENSMUSG00000022515	ankyrin repeat and sterile alpha motif domain containing 3 [Source:MGI Symbol;Acc:MGI:1919865]
401	Pcdh9	1.27743e-08	-0.354057	0.942	0.902	0.000246213	ENSMUSG00000055421	protocadherin 9 [Source:MGI Symbol;Acc:MGI:1306801]
402	Cntn3	1.29424e-08	-0.253877	0.523	0.484	0.000249451	ENSMUSG00000030075	contactin 3 [Source:MGI Symbol;Acc:MGI:99534]
403	Prkg1	1.66634e-08	-0.261291	1	0.996	0.00032117	ENSMUSG00000052920	protein kinase, cGMP-dependent, type I [Source:MGI Symbol;Acc:MGI:108174]
404	Zfand3	1.73671e-08	-0.275892	0.495	0.486	0.000334734	ENSMUSG00000044477	zinc finger, AN1-type domain 3 [Source:MGI Symbol;Acc:MGI:1096572]
405	Lhfpl3	1.75251e-08	-0.287915	0.904	0.875	0.00033778	ENSMUSG00000106379	lipoma HMGIC fusion partner-like 3 [Source:MGI Symbol;Acc:MGI:1925076]
406	Rbfox3	1.75312e-08	-0.299737	0.952	0.939	0.000337896	ENSMUSG00000025576	RNA binding protein, fox-1 homolog (C. elegans) 3 [Source:MGI Symbol;Acc:MGI:106368]
407	Gpatch1	1.77528e-08	-0.333428	0.411	0.392	0.000342168	ENSMUSG00000063808	G patch domain containing 1 [Source:MGI Symbol;Acc:MGI:1914721]
408	4930578G10Rik	1.86422e-08	-0.350578	0.954	0.921	0.00035931	ENSMUSG00000054885	RIKEN cDNA 4930578G10 gene [Source:MGI Symbol;Acc:MGI:1923202]
409	Tmem100	1.94285e-08	-0.307108	0.305	0.304	0.000374465	ENSMUSG00000069763	transmembrane protein 100 [Source:MGI Symbol;Acc:MGI:1915138]
410	Tom1	2.01389e-08	-0.308813	0.284	0.3	0.000388157	ENSMUSG00000042870	target of myb1 trafficking protein [Source:MGI Symbol;Acc:MGI:1338026]
411	Srrm4	2.0817e-08	-0.25198	0.523	0.475	0.000401227	ENSMUSG00000063919	serine/arginine repetitive matrix 4 [Source:MGI Symbol;Acc:MGI:1916205]
412	Prdm10	2.48177e-08	-0.311764	0.414	0.4	0.000478336	ENSMUSG00000042496	PR domain containing 10 [Source:MGI Symbol;Acc:MGI:2682952]
413	Kcnab1	2.54639e-08	-0.273099	0.482	0.468	0.000490791	ENSMUSG00000027827	potassium voltage-gated channel, shaker-related subfamily, beta member 1 [Source:MGI Symbol;Acc:MGI:109155]
414	Pde11a	2.59172e-08	-0.331804	0.388	0.4	0.000499528	ENSMUSG00000075270	phosphodiesterase 11A [Source:MGI Symbol;Acc:MGI:3036251]
415	Rgs6	2.59245e-08	-0.317103	0.305	0.333	0.000499668	ENSMUSG00000021219	regulator of G-protein signaling 6 [Source:MGI Symbol;Acc:MGI:1354730]
416	Dock4	2.60985e-08	-0.351624	0.345	0.374	0.000503022	ENSMUSG00000035954	dedicator of cytokinesis 4 [Source:MGI Symbol;Acc:MGI:1918006]
417	Gm14507	2.67133e-08	-0.319118	0.292	0.304	0.000514871	ENSMUSG00000086122	predicted gene 14507 [Source:MGI Symbol;Acc:MGI:3705240]
[truncated: 58 more rows]

## Sheet: Cold
	gene	p_val	avg_log2FC	pct.1	pct.2	p_val_adj	gene_id	description
[truncated: 389 more rows]

[truncated: 4 more sheets: NP3, Aδ-LTMR, NP1_2, PEP1]
