# Supplementary material for: Macrophages excite muscle spindles with glutamate to bolster locomotion
Source: Nature. 2024 Dec 4;637(8046):698–707. doi: 10.1038/s41586-024-08272-5 (PMC11735391; doi:10.1038/s41586-024-08272-5)
Supplement: Supplementary file 3 — Supplementary Tables 1–7. [file 41586_2024_8272_MOESM3_ESM.zip › 2023-07-12035G-s3/2023-07-12035G-Supplementary Table 5.xlsx]

## Sheet: All_parameters
		Speed 20cm/s							Speed 40cm/s
		Mean of Control Group	SEM	Mean of Depletion Group	SEM	P value	Cohen's d		Mean of Control Group	SEM	Mean of Depletion Group	SEM	P value	Cohen's d
Tempoal Features	Swing(s)	0.106	0.004	0.12	0.004	0.017	0.684		0.088	0.001	0.081	0.002	0.002	1.112
	%SwingStride(%)	36.059	1.07	39.492	1.002	0.024	0.647		42.705	0.987	41.553	0.729	0.369	0.3
	Brake(s)	0.05	0.003	0.047	0.004	0.528	0.176		0.024	0.003	0.025	0.002	0.407	0.163
	%BrakeStride(%)	17.181	1.078	15.504	1.283	0.319	0.279		11.245	1.108	12.994	1.159	0.284	0.359
	Propel(s)	0.139	0.008	0.137	0.006	0.996	0.07		0.096	0.004	0.088	0.003	0.132	0.509
	%PropelStride(%)	46.774	1.554	45.016	1.287	0.686	0.24		46.05	1.152	45.465	0.953	0.704	0.126
	Stance(s)	0.189	0.008	0.184	0.006	0.761	0.152		0.12	0.005	0.114	0.003	0.338	0.321
	%StanceStride(%)	63.941	1.07	60.508	1.002	0.024	0.647		57.295	0.987	58.447	0.729	0.369	0.3
	Stride(s)	0.295	0.009	0.303	0.008	0.497	0.19		0.208	0.005	0.195	0.004	0.051	0.666
	%BrakeStance(%)	27.07	1.678	25.46	1.919	0.529	0.176		19.485	1.817	22.047	1.811	0.328	0.327
	%PropelStance(%)	72.93	1.678	74.54	1.919	0.529	0.176		80.515	1.817	77.953	1.811	0.328	0.327
	Stance/Swing	1.844	0.098	1.576	0.067	0.0465432	0.615		1.375	0.07	1.418	0.046	0.198	0.161
	Stride Frequency(step/s)	3.444	0.115	3.356	0.09	0.440507	0.167		4.915	0.102	5.235	0.117	0.046	0.683
	Swing Duration CV(CV%)	20.926	2.961	16.12	2.139	0.328	0.36		14.089	2.347	13.371	2.141	0.94	0.073
	Hind Limb Shared Stance Time (s)	0.084	0.008	0.089	0.012	0.741	0.092		0.039	0.008	0.03	0.003	0.684	0.338
	% Shared Stance(%)	43.533	3.219	45.528	4.933	0.960175	0.095		29.63	3.973	25.912	2.413	0.707	0.253
	Tau - Propulsion(s)	0.473	0.306	0.121	0.009	0.501202	0.307		0.078	0.005	0.108	0.011	0.018	0.862
Spatial Features	StrideLength(cm)	5.893	0.18	6.06	0.164	0.498	0.19		8.31	0.201	7.771	0.159	0.048	0.676
	StanceWidth(cm)	2.552	0.063	2.312	0.057	0.007	0.783		2.435	0.079	2.071	0.089	0.004	1.009
	Stance Length Variability(cm)	0.787	0.11	0.622	0.099	0.309	0.309		0.894	0.151	0.991	0.106	0.198	0.168
	Stance Width Variability(cm)	0.31	0.035	0.235	0.037	0.079	0.404		0.297	0.053	0.268	0.04	0.641	0.137
	Stride Length Coefficient of Variation(CV%)	13.298	1.679	10.43	1.705	0.237	0.332		10.853	1.9	12.633	1.104	0.097	0.255
	Stance Width CV(%)	12.122	1.297	10.589	2.085	0.144	0.176		11.741	1.779	14.334	3.463	0.46	0.23
	Midline Distance(cm)	1.507	0.181	1.91	0.12	0.26	0.506		1.18	0.139	1.452	0.191	0.158	0.389
	Axis Distance(cm)	-1.131	0.039	-1.11	0.037	0.686	0.113		-1.201	0.04	-1.053	0.049	0.025	0.775
	hind limb stance width(cm)	2.545	0.063	2.288	0.053	0.003	0.856		2.445	0.08	2.074	0.086	0.003	1.041
	fore limb stance width(cm)	1.364	0.053	1.447	0.055	0.282	0.302		1.321	0.038	1.268	0.044	0.372	0.299
	Overlap Distance(cm)	1.076	0.186	1.819	0.156	0.001	0.844		0.686	0.126	0.894	0.105	0.223	0.409
Gait Coordianation	StanceFactor	1.041	0.029	1.045	0.033	0.726276	0.026		1.009	0.026	1.012	0.029	0.944	0.023
	Gait Symmetry	1.021	0.014	0.999	0.017	0.0636248	0.273		0.975	0.01	0.999	0.009	0.209	0.56
	MAX dA/dT(cm^2/s)	48.997	2.642	54.46	2.658	0.152	0.404		46.73	2.634	52.389	4.028	0.235	0.399
	MIN dA/dT(cm^2/s)	-15.526	0.691	-15.495	0.758	0.976	0.009		-15.458	0.761	-15.129	0.886	0.779	0.093
	PawPlacementPositioning(cm)	0.534	0.059	0.452	0.066	0.354	0.259		0.61	0.054	0.402	0.049	0.008	0.927
	Ataxia Coefficient	0.316	0.041	0.222	0.037	0.096	0.47		0.258	0.055	0.341	0.031	0.004	0.41
	Paw Drag	-4.043	0.537	-4.819	0.713	0.384	0.244		-4.164	0.607	-8.358	0.55	0	1.664
	Sciatic Functional Index	-5.909	1.778	-1.216	2.361	0.115	0.445		-11.131	1.812	-1.285	2.058	0.001	1.189
	Peroneal Functional Index	3.022	4.92	13.004	5.403	0.177	0.38		11.054	8.981	19.045	8.594	0.424	0.21
	Tibial Functional Index	-6.093	1.691	-1.639	2.257	0.117	0.442		-11.109	1.728	-1.726	1.951	0.001	1.191
	Achilles Functinal Index	-6.245	2.273	-11.561	3.13	0.171	0.386		2.186	2.653	-10.515	2.218	0.001	1.186

## Sheet: p<0.05
			Speed 20cm/s			Speed 40cm/s
			P value	Cohen's d		P value	Cohen's d
Tempoal Features	Swing(s)		0.017	0.684		0.002	1.112
	%SwingStride(%)		0.024	0.647		0.369	0.3
	%StanceStride(%)		0.024	0.647		0.369	0.3
	Stance/Swing		0.0465432	0.615		0.198	0.161
	Stride Frequency(step/s)		0.440507	0.167		0.046	0.683
	Tau - Propulsion(s)		0.501202	0.307		0.018	0.862
Spatial Features	StrideLength(cm)		0.498	0.19		0.048	0.676
	StanceWidth(cm)		0.007	0.783		0.004	1.009
	Axis Distance(cm)		0.686	0.113		0.025	0.775
	hind limb stance width(cm)		0.003	0.856		0.003	1.041
	Overlap Distance(cm)		0.001	0.844		0.223	0.409
Gait Coordianation	PawPlacementPositioning(cm)		0.354	0.259		0.008	0.927
	Ataxia Coefficient		0.096	0.844		0.004	0.409
	Paw Drag		0.384	0.244		0	1.664
	Sciatic Functional Index		0.115	0.445		0.001	1.189
	Tibial Functional Index		0.117	0.442		0.001	1.191
	Achilles Functinal Index		0.171	0.386		0.001	1.186
