# Supplementary material for: Macrophages excite muscle spindles with glutamate to bolster locomotion
Source: Nature. 2024 Dec 4;637(8046):698–707. doi: 10.1038/s41586-024-08272-5 (PMC11735391; doi:10.1038/s41586-024-08272-5)
Supplement: Supplementary file 3 — Supplementary Tables 1–7. [file 41586_2024_8272_MOESM3_ESM.zip › 2023-07-12035G-s3/2023-07-12035G-Supplementary Table 6.xlsx]

## Sheet: Sheet1
Supplementary Table	Terminology and definition of treadmill parameters
Term	Definition
Spatial	Relating to positions in space
Temporal	Relating to time
Swing (Time)	Time duration when there is no paw contact with belt.
Stance (Time)	Time duration when the paw contact with belt. Equal to the sum of braking time and propulsion time.
Stride (Time)	Time duration of one complete stride for one paw. Equal to the sum of stance phase time and swing phase time.
%SwingStride	Percentage of the total stride duration when the paw is off the ground (swing phase).
%StanceStride	Percentage of the total stride duration when the paw is in contact with the belt (stance phase).
Stance/Swing	Ratio of stance phase time to swing phase time.
Stride Frequency	Number of complete strides taken per second.
Tau-Propulsion Time	Constant of decay of the gait signal during the propulsion phase of stance. Propulsion time refers to the time duration from maximum paw contact up to just before the swing phase.
Stride Length	The spatial distance a paw covers in a single stride. This number should typically be nearly equivalent among its 4 paws.
Stance Width	The perpendicular distance between the centroids of the paired axial paws of forelimbs and hindlimbs during peak stance.
Axis Distance	The distance between the two central axes of motion, created from the two front limbs and two hind limbs.
Hind Limb Stance Width	The perpendicular distance between the centroids of hind limb paws during peak stance
Overlap Distance	The average distance between the centroids of ipsilateral fore and hind paws across successive steps. Measurement starts from a fore paw's position, proceeding to the subsequent position of the ipsilateral hind paw, capturing the degree of superimposition between the two. The overlap can be a negative value if the two paws do not overlap.
Paw Placement Positioning	The extent of overlap between ipsilateral fore and hind paws during the full stance phase, acting as an indicator of balance. The metric value is typically small or close to zero when the widths of the forelimb and hind limb stances are approximately equal.
Ataxia Coefficient	An index of step-to-step variability, calculated as [(MAX Stride Length – MIN Stride Length) / MEAN Stride Length] for each limb.
Paw Drag	Propulsion metric area under the curve from time of full stance to the time the paw lifts off from the belt.
Sciatic Functional Index	An equation based on multiple linear regression analysis was developed to assess functional recovery after sciatic nerve injury. The equation includes factors such as paw width, paw length for each hind limb, and the toe spread distance between the 2nd and 4th toes.
Tibial Functional Index	Developed using a derivation similar to the Sciatic Functional Index. It evaluates the functional recovery after a tibial nerve injury. The equation factors in paw length, the toe spread distance between the 1st and 5th toes and between the 2nd and 4th toes.
Achilles Functional index	Using a similar derivation as described above, this index evaluates the functional recovery after Achilles tendon injury. The equation considers factors such as the toe spread distance between the 1st and 5th toes, paw length, and weight bearing difference.
