# Supplementary material for: Macrophages excite muscle spindles with glutamate to bolster locomotion
Source: Nature. 2024 Dec 4;637(8046):698–707. doi: 10.1038/s41586-024-08272-5 (PMC11735391; doi:10.1038/s41586-024-08272-5)
Supplement: Supplementary file 3 — Supplementary Tables 1–7. [file 41586_2024_8272_MOESM3_ESM.zip › 2023-07-12035G-s3/2023-07-12035G-Supplementary Table 7.xlsx]

## Sheet: Antibodies
Supplementary table 2_Reagents antibodies and primers
Antibodies	Company	Clone/cat	Application
Anti-PGP9.5	Proteintech	14730-1-AP	Immunofluorescence staining
Anti-PGP9.5	Proteintech	66230-1-Ig	Immunofluorescence staining
Anti-Tuj1	Promega	G7121	Immunofluorescence staining
Anti-CD45	R&D	AF11	Immunofluorescence staining
Anti-F4/80	Bio-Rad	MCA497GA	Immunofluorescence staining
Anti-Iba1	Abcam	AB178846	Immunofluorescence staining
Anti-CD68 (clone PG-M1)	ThermoFisher Scientific	MA512507	Immunofluorescence staining
Anti-B220-FITC (clone RA3-6B2)	Biolegend	103228	Immunofluorescence staining
Anti-NK1.1 (clone: PK136)	Stemcell	100-0459	Immunofluorescence staining
Anti-CD3	Abcam	ab16669	Immunofluorescence staining
Anti-GFP	Abcam	AB13970	Immunofluorescence staining
Anti-Collagen IV	Merk	AB769	Immunofluorescence staining
Anti-Grin2a	Abcam	AB203197	Immunofluorescence staining
Anti-Gria2	Merk	AB1768	Immunofluorescence staining
Alpha-Bungarotoxin Conjugates Alexa Fluor 488	Invitrogen	B13422	Immunofluorescence staining
Anti-IL1RA	ThermoFisher Scientific	PA5-21776	Immunofluorescence staining
Anti-HSPA1A	ThermoFisher Scientific	PA5-34772	Immunofluorescence staining
Anti-CD31	ThermoFisher Scientific	MA1-26196	Immunofluorescence staining
Donkey anti-rabbit Alexa Fluor 488	ThermoFisher Scientific	A21206	Immunofluorescence staining
Donkey anti-chicken Alexa Fluor 488	Jackson ImuRes	703545155	Immunofluorescence staining
Donkey anti-goat Alexa Fluor 568	Life Technologies	A11057	Immunofluorescence staining
Donkey anti-rabbit Alexa Fluor 568	ThermoFisher Scientific	A10042	Immunofluorescence staining
Donkey anti-mouse Alexa Fluor 594	ThermoFisher Scientific	A21203	Immunofluorescence staining
Donkey anti-rat Alexa Fluor 647	Abcam	ab150155	Immunofluorescence staining
Live/Dead-Aqua	ThermoFisher Scientific	L34966A	Flow cytometry
NeuN-Alexa Fluor488	Merckmilip	MAB377X	Flow cytometry
CD45-PE	Biolegend	103106	Flow cytometry
CD11b-APC/Cyaine7	Biolegend	101226	Flow cytometry
F4/80-APC	Biolegend	123115	Flow cytometry
CX3CR1-BV605	Biolegend	149027	Flow cytometry

## Sheet: Primers
Supplementary table 2_Reagents antibodies and primers
RT-QPCR primers
Gapdh Forward Primer	TCAACAGCAACTCCCACTCTTCCA
Gapdh Reverse Primer	ACCCTGTTGCTGTAGCCGTATTCA
Gls Forward Primer	GACAACGTCAGATGGTGTCAT
Gls Reverse Primer	TGCTTGTGTCAACAAAACAATGT
Egr1 Forward Primer	GTCCTTTTCTGACATCGCTCTGA
Egr1Reverse Primer	CGAGTCGTTTGGCTGGGATA
JunB Forward Primer	TCACGACGACTCTTACGCAG
JunB Reverse Primer	CCTTGAGACCCCGATAGGGA
Atf4 Forward Primer	TTAGAGCTAGGCAGTGAAGTT
Atf4 Reverse Primer	CTGTCATTGTCAGAGGGAGT
Ier5 Forward Primer	TCACCGCATCGTCAGCATC,
Ier5 Reverse Primer	GGTCACTCAGGTAGACTTGGC
