# Supplementary material for: Macrophages excite muscle spindles with glutamate to bolster locomotion
Source: Nature. 2024 Dec 4;637(8046):698–707. doi: 10.1038/s41586-024-08272-5 (PMC11735391; doi:10.1038/s41586-024-08272-5)
Supplement: Supplementary file 8 — Source Data Fig. 1–5 and Extended Data Figs. 1, 2, 5–10. [file 41586_2024_8272_MOESM8_ESM.xlsx]

## Sheet: Extended Figure 1h
Replicate	Macrophage	B cell	T cell	NK cell	Dentritic cell	Neutrophil
Mouse1	1293.63	0	0	0	0	0
Mouse2	1499.98	0	0	0	0	0
Mouse3	1436.05	0	0	0	0	0
Mouse4	1690.31	0	0	0	0	0
Mean±SEM	1480±82.32	0	0	0	0	0

## Sheet: Figure 1b
F4/80+ macrophage quantification (Number of cell/mm2)
Replicate	MS area	NMS area
Mouse1	1293.63	5.5
Mouse2	1499.98	18.0933
Mouse3	1436.05	10.8726
Mouse4	1690.31	27.3649
Mean±SEM	1480±82.32	15.48±7.748

## Sheet: Figure 1c
(F4/80+/CD45+)/CD45+%
Replicate	MS area (%)
Mouse1	88.9445
Mouse2	91.7898
Mouse3	91.4751
Mouse4	89.1091
Mean±SEM	90.33±0.76

## Sheet: Figure 1e
CX3CR1+ cell quantification (Number of cell/mm2)
Replicate	MS area	NMS area
Mouse1	1330.5	7.25
Mouse2	1648.5	7
Mouse3	1475.5	5.25
Mouse4	1654	16.5
Mean±SEM	1515±71.45	9±2.71

## Sheet: Figure 1f
(CX3CR1+/F4/80+)/F4/80+%
Replicate	MS area (%)
Mouse1	88.8209
Mouse2	89.8576
Mouse3	90.4953
Mouse4	89.3866
Mean±SEM	89.50±0.29

## Sheet: Figure 1o
Normalised count
Gene name	MSMP01	MSMP02	MSMP03	MSMP04
Gls	1500.5	873.271	1488.48	978.808
Slc17a5	933.342	1018.83	777.149	872.587
Slc1a5	2414.82	3206.33	2638.77	3076.17
Slc7a5	50.5927	42.0763	51.5526	23.2982
Slc7a6	342.626	331.443	158.712	236.297
Slc7a7	1279.69	1709.59	1179.65	1332.34
Slc7a8	1047.89	3229.01	2262.11	2880.59
Slc38a1	2417.23	1841.06	1689.87	1440.66
Slc38a2	5550.34	3217.47	4011.68	3389.71
Slc38a7	559.946	1083.83	673.783	910.725
Snap47	358.908	425.529	307.697	344.084
Snap29	1405.83	1377.89	1000.25	1320.71
Snap23	7011.58	5730.62	5634.04	5913.55
Vti1b	3200.78	2116.44	2680.43	2214.72
Vti1a	905.811	758.654	881.996	852.019
Use1	2741.93	1874.86	2452.71	2182.39
Ykt6	909.687	1199.33	1049.79	969.889
Bet1l	644.785	553.858	798.5	709.701
Bet1	703.35	721.369	701.037	675.324
Bnip1	262.647	211.173	249.7	206.227
Gosr1	1269.64	1316.18	1063.67	1065.47
Sec22a	327.951	344.222	390.636	493.898
Sec22b	1730.08	1475.95	1519.5	1548.68
Sec22c	137.991	136.939	86.1302	78.9013
Stx12	1309.34	1696.6	1458.28	1152.82
Vamp8	8911.86	6165.75	8589.79	6925.98
Vamp1	141.703	111.489	112.511	194.756
Vamp2	408.369	906.026	675.762	837.231
Vamp3	2471.66	2946.05	2709.51	2549.56
Stx1a	6.91436	40.5328	27.3859	32.0578
Stx3	709.534	444.202	453.539	301.734

## Sheet: Extended Figure 2b
Iba1+ cell quantification (Number of cell/mm2)
Replicate	MS	NMS
Mouse1	1455.96	31.6945
Mouse2	1919.01	33.428
Mouse3	1686.82	55.0794
Mouse4	1478.45	35.9322
Mean±SEM	1478±175.4	39.03±5.42

## Sheet: Extended Figure 2d
F4/80+ cell quantification (Number of cell/mm2)
Replicate	sensory afferents	gamma motor
Mouse1	1601.02	266.939
Mouse2	1549.09	0
Mouse3	1289.97	0
Mouse4	1404.58	131.883
Mean±SEM	1461±70.55	99.75±63.84

## Sheet: Extended Figure 2f
F4/80+ cell quantification (Number of cell/mm2)
Replicate	MS	NMJ
Mouse1	1294	25
Mouse2	1500	1
Mouse3	1436	57
Mouse4	1690	0
Mean±SEM	1408±82.17	20.75±13.39

## Sheet: Figure 2d
ChR2 negative					ChR2 positive
mouse ID	muscle	Cntr_no stim	Cntr_stim.		mouse ID	muscle	no stim	stim.
mouse 1	Muscle 1	0.034305	0.057487		mouse 1	Muscle 1	0.0109456	0.699748
	Muscle 2	0.031384	0.061143			Muscle 2	0.0112347	0.588182
mouse 2	Muscle 3	0.032911	0.043713		mouse 2	Muscle 3	0.0155516	0.482015
	Muscle 4	0.026389	0.036959			Muscle 4	0.0149974	1.67887
mouse 3	Muscle 5	0.03238	0.046532		mouse 3	Muscle 5	0.0162622	0.205498
	Muscle 6	0.031083	0.052008			Muscle 6	0.0114352	1.67724
mouse 4	Muscle 7	0.02991	0.053752		mouse 4	Muscle 7	0.0109773	0.647062
	Muscle 8	0.039653	0.069715			Muscle 8	0.014924	1.76968
mouse 5	Muscle 9	0.029048	0.046658		mouse 5	Muscle 9	0.00740417	0.355054
	Muscle 10	0.033463	0.05012			Muscle 10	0.0183444	1.3515
mouse 6	Muscle 11	0.030534	0.047628		mouse 6	Muscle 11	0.00934125	0.348361
	Muscle 12	0.032267	0.050701			Muscle 12	0.0339449	1.25029
mouse 7	Muscle 13	0.035625	0.042422		mouse 7	Muscle 13	0.00668031	0.119887
	Muscle 14	0.039513	0.046112			Muscle 14	0.0224047	0.712533

[truncated: 40 more sheets: Figure 2e, Figure 2h, Figure 2k, Figure 2l, Figure 2m, Extended Figure 5b, Extended Figure 5c, Extended Figure 5d, Extended Figure 5e, Extended Figure 5g, Extended Figure 5h, Extended Figure 5i, Extended Figure 5j, Extend Figure 6b, Extend Figure 6f, Figure 3d, Figure 3g, Figure 4e, Figure 4h, Figure 4i …]
